# Supplementary material for: Comparative genome and transcriptome analyses reveal innate differences in response to host plants by two color forms of the two-spotted spider mite Tetranychus urticae
Source: BMC Genomics. 2021 Jul 23;22:569. doi: 10.1186/s12864-021-07894-7 (PMC8306301; doi:10.1186/s12864-021-07894-7)
Supplement: Supplementary file 1 — Additional file 1. [file 12864_2021_7894_MOESM1_ESM.zip]

Archive with 9 entries (9 files):
- Figure S1.pdf
- Figure S2.pdf
- Figure S3.pdf
- Figure S4.pdf
- Figure S5.pdf
- Figure S6.pdf
- Figure S7.pdf
- Figure S8.pdf
- Figure S9.pdf
