# Supplementary material for: Comparative genome and transcriptome analyses reveal innate differences in response to host plants by two color forms of the two-spotted spider mite Tetranychus urticae
Source: BMC Genomics. 2021 Jul 23;22:569. doi: 10.1186/s12864-021-07894-7 (PMC8306301; doi:10.1186/s12864-021-07894-7)
Supplement: Supplementary file 2 — Additional file 2. [file 12864_2021_7894_MOESM2_ESM.xlsx]

## Sheet: Table S1
Table S1. Fecundity comparisons between two forms of T. urticae fed on the four host plants.
Bean: Between-Subjects Effects test
Source		Type Ⅲ Sum of Squares	df	Mean Square	F	Sig.
Intercept	Hypothesis	1628.01	1	1628.01	424.185	< 0.0001
	Error	15.352	4	3.838a
Form	Hypothesis	61.227	1	61.227	15.953	0.016
	Error	15.352	4	3.838a
Population (Form)	Hypothesis	15.352	4	3.838	1.012	0.402
	Error	796.417	210	3.792b
a. MS(Population (Form))
b. MS
Cotton: Between-Subjects Effects test
Source		Type Ⅲ Sum of Squares	df	Mean Square	F	Sig.
Intercept	Hypothesis	7.782	1	7.782	49.441	0.002
	Error	0.63	4	0.157a
Form	Hypothesis	5.671	1	5.671	36.029	0.004
	Error	0.63	4	0.157a
Population (Form)	Hypothesis	0.63	4	0.157	0.676	0.609
	Error	48.917	210	0.233b
a. MS(Population (Form))
b. MS
Cucumber: Between-Subjects Effects test
Source		Type Ⅲ Sum of Squares	df	Mean Square	F	Sig.
Intercept	Hypothesis	1152.78	1	1152.78	95.476	0.001
	Error	48.296	4	12.074a
Form	Hypothesis	17.227	1	17.227	1.427	0.298
	Error	48.296	4	12.074a
Population (Form)	Hypothesis	48.296	4	12.074	3.639	0.007
	Error	696.694	210	3.318b
a. MS(Population (Form))
b. MS
Eggplant: Between-Subjects Effects test
Source		Type Ⅲ Sum of Squares	df	Mean Square	F	Sig.
Intercept	Hypothesis	337.5	1	337.5	28.906	0.006
	Error	46.704	4	11.676a
Form	Hypothesis	4.741	1	4.741	0.406	0.559
	Error	46.704	4	11.676a
Population (Form)	Hypothesis	46.704	4	11.676	5.25	< 0.0001
	Error	467.056	210	2.224b
a. MS(Population (Form))
b. MS

## Sheet: Table S2
Table S2. Survival comparisons between two forms of T. urticae fed on the four host plants.
Bean: Between-Subjects Effects test
Source		Type Ⅲ Sum of Squares	df	Mean Square	F	Sig.
Intercept	Hypothesis	138.454	1	138.454	197.635	< 0.0001
	Error	2.802	4	0.701a
Form	Hypothesis	0.16	1	0.16	0.228	0.658
	Error	2.802	4	0.701a
Population (Form)	Hypothesis	2.802	4	0.701	4.46	0.001
	Error	564.583	3594	0.157b
a. MS(Population (Form))
b. MS
Cotton: Between-Subjects Effects test
Source		Type Ⅲ Sum of Squares	df	Mean Square	F	Sig.
Intercept	Hypothesis	373.778	1	373.778	830.105	0.002
	Error	1.801	4	0.450a
Form	Hypothesis	5.601	1	5.601	12.439	0.024
	Error	1.801	4	0.450a
Population (Form)	Hypothesis	1.801	4	0.45	2.078	0.081
	Error	778.82	3594	0.217b
a. MS(Population (Form))
b. MS
Cucumber: Between-Subjects Effects test
Source		Type Ⅲ Sum of Squares	df	Mean Square	F	Sig.
Intercept	Hypothesis	189.98	1	189.98	189.559	<0.0001
	Error	4.009	4	1.002a
Form	Hypothesis	1.562	1	1.562	1.559	0.28
	Error	4.009	4	1.002a
Population (Form)	Hypothesis	4.009	4	1.002	5.704	0.000142
	Error	631.448	3594	0.176b
a. MS(Population (Form))
b. MS
Eggplant: Between-Subjects Effects test
Source		Type Ⅲ Sum of Squares	df	Mean Square	F	Sig.
Intercept	Hypothesis	253.871	1	253.871	294.818	< 0.0001
	Error	3.444	4	0.861a
Form	Hypothesis	4.271	1	4.271	4.96	0.09
	Error	3.444	4	0.861a
Population (Form)	Hypothesis	3.444	4	0.861	4.457	0.001
	Error	694.413	3594	0.193b
a. MS(Population (Form))
b. MS
Green form (among three populations):
Log-rank (Mantel-Cox) test	Bean	Cotton	Cucumber	Eggplant
Chi square	15.07	6.793	19.79	14.88
df	2	2	2	2
P value	0.0005	0.0335	<0.0001	0.0006

## Sheet: Table S3
Table S3. Sequencing data of Illumina and PacBio libraries for the red form of T. urticae.
Library name	Insert size	Read length/bp	Platform	Total data/Gb
Illumina library	270 bp	150	HiSeq X Ten	4.53
Illumina library	500 bp	125	HiSeq X Ten	5.32
Illumina library	800 bp	125	HiSeq X Ten	5.58
PacBio library	10 kb	9642.39	PacBio Sequel	2.2
PacBio library	20 kb	10227.8	PacBio Sequel	10.14

## Sheet: Table S4
Table S4. Annotation of repetitive elements in the red form of T. urticae.
	Number of elements	Length/bp	Percentage of sequence
SINEs	70	5493	0.0001
LINEs	3054	553656	0.0061
LTR elements	5538	1644912	0.0183
DNA elements	9940	2093232	0.0232
Unclassified elements	20646	5958211	0.0661
Total interspersed repeats		10255504	0.1138
Small RNA	399	317281	0.0035
Satellites	149	11730	0.0001
Simple repeats	36804	1681867	0.0187
Low complexity	9341	484703	0.0054

## Sheet: Table S5
Table S5. Summary statistics of non-coding RNAs in the red form of T. urticae.
	Copy number	Description
rRNA
5S_rRNA	31	5S rRNA
5_8S_rRNA	31	5.8S rRNA
LSU_rRNA	35	28S rRNA
SSU_rRNA	35	18S rRNA
miRNA
mir-10	5
mir-449	1
mir-124	2
mir-133	1
mir-190	1
mir-2	3
mir-219	1
mir-252	1
mir-263	1
mir-71	2
mir-8	2
mir-9	2
snRNA
U1	2	spliceosomal RNAs
U2	2	spliceosomal RNAs
U4	1	spliceosomal RNAs
U5	1	spliceosomal RNAs
U6	2	spliceosomal RNAs
U12	1	minor spliceosomal RNAs
U11	1
U4atac	2	minor spliceosomal RNAs
U6atac	1	minor spliceosomal RNAs
U3	2	C/D box
SNORD18	1	C/D box
SNORD31	1	C/D box
SNORD36	2	C/D box
SNORD27	1	C/D box
snosnR61	1	C/D box
snoU6-53	1	C/D box
snoU18	1
ribozyme
RNase_MRP	1
RNaseP_nuc	1
tRNA
Ala	11
Gly	9
Pro	5
Thr	5
Val	5
Ser	14
Arg	10
Leu	11
Phe	3
Asn	10
Lys	6
Asp	5
Glu	7
His	4
Gln	8
Ile	9
Met/iMet	5
Tyr	4
Supres	0
Cys	2
Trp	2
SelCys	1
others
Histone3	20	cis-regulatory elements
K_chan_RES	9	cis-regulatory elements
SECIS_1	1	cis-regulatory elements
Metazoa_SRP	1	Metazoan signal recognition particle RNA

## Sheet: Table S6
Table S6. Summary statistics for gene family evolution and gene count for each family and each species.
Number of genes	254229
Number of genes in orthogroups	174239
Number of unassigned genes	79990
Percentage of genes in orthogroups	68.5
Percentage of unassigned genes	31.5
Number of orthogroups	13063
Number of species-specific orthogroups	732
Number of genes in species-specific orthogroups	4041
Percentage of genes in species-specific orthogroups	1.6
Mean orthogroup size	13.3
Median orthogroup size	10
G50 (assigned genes)	19
G50 (all genes)	13
O50 (assigned genes)	2323
O50 (all genes)	4825
Number of orthogroups with all species present	2454
Number of single-copy orthogroups	79
Note:These information derived from the sum of the following species.
	Caenorhabditis elegans	Daphnia pulex	Dinothrombium tinctorium	Drosophila melanogaster	Ixodes scapularis	Leptotrombidium deliense	Sarcoptes scabiei	Stegodyphus mimosarum	Strigamia maritima	Tachypleus tridentatus	Tetranychus urticae (green)	Tetranychus urticae (red)
Number of genes	33552	30611	19024	30493	20486	14667	10471	27135	15008	29134	11731	11917
Number of genes in orthogroups	16078	15000	17234	22426	12984	12803	7405	16448	11335	20304	11177	11045
Number of unassigned genes	17474	15611	1790	8067	7502	1864	3066	10687	3673	8830	554	872
Percentage of genes in orthogroups	47.9	49	90.6	73.5	63.4	87.3	70.7	60.6	75.5	69.7	95.3	92.7
Percentage of unassigned genes	52.1	51	9.4	26.5	36.6	12.7	29.3	39.4	24.5	30.3	4.7	7.3
Number of orthogroups containing species	5376	7197	6805	6538	7607	6932	5544	8307	6939	8429	7436	7211
Percentage of orthogroups containing species	41.2	55.1	52.1	50	58.2	53.1	42.4	63.6	53.1	64.5	56.9	55.2
Number of species-specific orthogroups	260	117	27	175	27	26	9	29	33	28	0	1
Number of genes in species-specific orthogroups	1329	932	118	722	178	124	30	222	227	157	0	2
Percentage of genes in species-specific orthogroups	4	3	0.6	2.4	0.9	0.8	0.3	0.8	1.5	0.5	0	0
	Caenorhabditis elegans	Daphnia pulex	Dinothrombium tinctorium	Drosophila melanogaster	Ixodes scapularis	Leptotrombidium deliense	Sarcoptes scabiei	Stegodyphus mimosarum	Strigamia maritima	Tachypleus tridentatus	Tetranychus urticae (green)	Tetranychus urticae (red)	Total
OG0000000	46	40	30	82	45	40	22	35	48	112	40	42	582
OG0000001	0	7	33	98	34	41	15	59	71	71	21	25	475
OG0000002	4	73	42	54	42	26	18	32	31	54	18	16	410
OG0000003	0	5	36	2	78	25	18	73	7	87	28	31	390
OG0000004	24	18	28	41	14	20	10	14	20	40	18	16	263
OG0000005	12	10	8	41	32	23	12	14	15	16	37	39	259
OG0000006	18	13	28	35	58	11	13	22	11	26	10	11	256
OG0000007	32	29	8	40	47	5	10	12	10	16	19	18	246
OG0000008	12	14	13	37	39	10	11	61	13	24	6	5	245
OG0000009	0	26	31	4	2	10	0	126	33	0	1	6	239
OG0000010	0	12	21	12	23	18	8	24	8	80	14	17	237
OG0000011	16	15	13	45	26	21	5	26	15	37	6	5	230
OG0000012	39	22	16	35	48	13	1	13	2	31	3	3	226
OG0000013	27	18	16	4	46	3	3	26	12	11	41	12	219
OG0000014	1	26	11	7	59	14	1	26	13	38	2	2	200
OG0000015	13	19	17	31	14	11	9	2	27	1	25	24	193
OG0000016	2	0	49	0	0	4	7	0	0	0	72	59	193
OG0000017	0	11	50	0	14	31	0	55	3	2	2	24	192
OG0000018	19	19	13	18	28	8	4	25	10	30	8	7	189
OG0000019	7	13	28	16	14	12	5	11	15	44	11	12	188
OG0000020	20	12	16	19	10	14	9	13	15	34	14	12	188
OG0000021	14	34	13	27	29	15	3	22	9	10	5	7	188
OG0000022	0	10	19	6	10	24	10	28	3	58	10	10	188
OG0000023	0	55	3	62	3	2	3	14	10	21	5	4	182
OG0000024	9	15	23	22	12	6	6	16	12	43	7	10	181
OG0000025	1	14	17	5	23	12	1	53	3	8	16	25	178
OG0000026	10	5	25	28	33	12	6	12	7	22	13	4	177
OG0000027	26	8	17	21	13	11	11	11	9	34	7	8	176
OG0000028	73	26	3	53	0	2	0	0	16	0	0	0	173
OG0000029	14	23	25	10	3	19	1	41	5	14	7	6	168
OG0000030	1	18	25	18	11	18	10	9	11	7	17	18	163
OG0000031	14	13	6	19	13	13	5	11	13	36	9	10	162
OG0000032	3	36	13	6	13	10	9	12	12	26	9	9	158
OG0000033	23	0	48	0	0	64	0	5	3	9	0	0	152
OG0000034	0	3	20	0	25	10	1	50	35	1	1	4	150
OG0000035	18	32	7	14	29	5	4	9	4	12	8	6	148
OG0000036	48	18	4	4	23	8	5	8	2	7	10	8	145
OG0000037	1	19	9	34	21	6	1	6	8	29	5	6	145
OG0000038	8	68	4	3	13	7	2	9	3	13	7	7	144
OG0000039	1	9	9	26	10	19	6	10	12	13	16	13	144
OG0000040	0	19	20	14	18	10	6	22	3	17	4	10	143
OG0000041	0	0	5	0	0	10	0	98	4	11	6	9	143
OG0000042	7	9	26	28	5	17	5	6	7	9	10	13	142
OG0000043	0	94	0	37	1	0	0	0	9	0	0	0	141
OG0000044	4	10	25	16	11	9	5	14	11	23	6	5	139
OG0000045	5	6	1	24	22	1	1	23	17	35	2	2	139
OG0000046	20	0	18	1	32	34	4	6	0	5	8	7	135
OG0000047	2	6	7	13	6	6	3	12	10	6	38	25	134
OG0000048	25	3	9	11	11	18	3	11	7	21	6	7	132
OG0000049	2	1	31	10	3	21	10	1	1	7	23	21	131
OG0000050	0	25	9	40	4	8	3	6	11	10	7	8	131
OG0000051	1	18	11	13	21	4	7	11	8	18	11	7	130
OG0000052	0	56	20	1	1	18	0	29	5	0	0	0	130
OG0000053	0	0	11	0	7	18	0	8	82	2	1	1	130
OG0000054	0	0	25	0	0	30	5	0	2	18	25	24	129
OG0000055	0	5	7	24	22	15	1	31	7	4	6	4	126
OG0000056	0	12	26	32	6	28	5	2	1	2	6	5	125
OG0000057	0	5	23	24	13	5	4	3	3	9	20	15	124
OG0000058	0	9	9	0	0	19	1	14	32	0	36	4	124
OG0000059	20	7	15	25	10	4	6	14	5	6	5	6	123
OG0000060	6	11	26	12	2	23	2	6	4	9	11	8	120
OG0000061	5	22	8	16	6	6	9	10	6	19	6	6	119
OG0000062	13	0	16	25	9	8	1	9	11	7	8	11	118
OG0000063	14	23	19	15	3	17	2	4	5	6	5	5	118
OG0000064	3	8	14	5	7	8	6	12	8	30	7	9	117
OG0000065	0	0	22	0	9	26	15	16	0	12	13	4	117
OG0000066	36	7	11	10	4	7	4	6	7	12	6	6	116
OG0000067	22	3	17	13	6	13	4	2	3	7	16	10	116
OG0000068	4	19	10	16	9	5	5	13	5	20	5	5	116
OG0000069	7	12	6	20	6	8	5	2	8	24	10	6	114
OG0000070	8	21	19	5	34	16	2	0	1	8	0	0	114
OG0000071	6	10	16	7	6	9	3	14	7	25	6	5	114
OG0000072	2	12	3	0	9	32	0	4	25	2	6	19	114
OG0000073	8	34	11	2	8	33	1	7	3	2	0	3	112
OG0000074	2	14	7	17	8	7	11	8	7	15	8	8	112
OG0000075	1	17	12	0	6	0	0	55	21	0	0	0	112
OG0000076	9	11	10	18	7	4	6	10	9	16	5	5	110
OG0000077	5	12	13	18	19	5	4	5	8	7	7	7	110
OG0000078	11	0	2	0	18	22	2	20	4	24	4	3	110
OG0000079	0	12	6	16	46	4	1	4	4	7	5	5	110
OG0000080	0	10	11	8	5	10	5	7	10	25	10	9	110
OG0000081	21	7	25	9	11	5	1	6	2	7	5	10	109
OG0000082	1	8	14	0	6	8	4	51	0	1	2	13	108
OG0000083	20	25	3	30	2	4	2	4	4	8	1	4	107
OG0000084	3	9	6	25	8	7	3	7	3	10	13	13	107
OG0000085	1	3	26	5	10	15	3	3	1	23	6	11	107
OG0000086	7	41	0	0	0	16	0	22	10	1	2	7	106
OG0000087	0	4	0	1	18	0	0	25	6	52	0	0	106
OG0000088	13	7	11	13	5	12	6	6	6	8	7	10	104
OG0000089	3	3	7	13	6	9	7	14	5	21	7	7	102
OG0000090	33	6	6	8	10	10	2	9	10	3	2	2	101
OG0000091	8	13	4	22	4	21	4	11	3	3	4	4	101
OG0000092	0	22	14	2	21	9	0	17	12	3	1	0	101
OG0000093	4	5	16	20	8	7	3	9	14	6	4	4	100
OG0000094	0	5	23	2	11	5	0	26	13	9	3	3	100
OG0000095	0	0	6	0	11	8	8	10	1	11	23	22	100
OG0000096	8	9	25	2	10	6	3	12	3	4	9	8	99
OG0000097	4	26	14	7	3	7	5	4	9	10	5	3	97
OG0000098	17	21	5	23	4	2	3	4	10	2	2	3	96
OG0000099	0	22	10	10	2	8	12	1	22	0	5	4	96
OG0000100	25	6	7	18	4	5	4	6	5	6	5	4	95
OG0000101	7	7	4	17	5	5	4	8	6	22	4	6	95
OG0000102	2	0	10	0	28	7	1	42	5	0	0	0	95
OG0000103	5	13	16	11	9	9	4	6	6	10	3	3	95
OG0000104	5	3	11	23	3	4	2	4	13	20	2	4	94
OG0000105	6	4	25	9	4	12	4	6	3	8	5	7	93
OG0000106	18	3	2	25	3	4	4	9	4	13	4	3	92
OG0000107	13	6	16	9	3	8	5	6	4	15	3	4	92
OG0000108	2	12	8	6	4	5	7	8	4	21	7	8	92
OG0000109	1	4	3	10	7	2	1	12	36	11	2	2	91
OG0000110	0	16	1	9	2	2	2	7	4	11	21	16	91
OG0000111	0	0	35	0	3	5	0	3	0	2	21	22	91
OG0000112	0	0	5	0	47	4	1	20	4	8	1	1	91
OG0000113	8	11	13	4	5	18	3	5	7	7	4	5	90
OG0000114	2	3	5	0	8	10	0	27	9	2	19	5	90
OG0000115	20	21	2	20	2	3	3	4	6	4	1	3	89
OG0000116	3	10	11	3	5	6	3	11	5	22	3	7	89
OG0000117	7	3	7	3	4	8	0	1	1	2	28	25	89
OG0000118	1	4	11	8	4	21	1	2	8	2	13	14	89
OG0000119	16	25	3	25	1	1	3	1	4	3	1	5	88
OG0000120	11	30	1	1	19	3	0	21	1	1	0	0	88
OG0000121	0	2	23	0	8	16	7	9	1	12	0	10	88
OG0000122	4	6	19	5	6	21	2	4	4	6	6	4	87
OG0000123	11	4	24	0	5	13	2	7	3	9	4	5	87
OG0000124	0	5	13	0	14	34	2	13	3	2	0	1	87
OG0000125	0	0	17	3	27	31	1	2	0	1	2	3	87
OG0000126	0	19	12	8	10	8	3	12	4	5	2	2	85
OG0000127	7	5	11	9	8	7	4	3	6	10	7	7	84
OG0000128	7	5	10	23	4	5	2	3	3	15	4	3	84
OG0000129	1	4	5	4	5	3	4	38	3	13	2	2	84
OG0000130	1	1	0	2	40	10	3	2	3	17	2	3	84
OG0000131	0	7	7	13	8	10	3	6	10	14	3	3	84
OG0000132	27	1	4	0	11	2	2	5	0	26	2	3	83
OG0000133	9	5	16	9	6	8	3	0	5	9	7	6	83
OG0000134	7	3	3	6	4	11	1	9	2	2	18	16	82
OG0000135	0	34	6	8	4	2	0	7	0	11	5	5	82
OG0000136	0	5	34	5	1	18	4	4	1	1	5	4	82
OG0000137	0	1	31	0	0	38	0	0	7	0	2	3	82
OG0000138	21	6	6	14	2	3	2	5	5	13	1	3	81
OG0000139	9	5	12	8	5	7	5	3	2	8	9	8	81
OG0000140	1	5	13	1	5	10	2	10	6	12	8	8	81
OG0000141	3	19	2	23	5	3	3	8	4	5	2	3	80
OG0000142	3	2	12	0	0	4	0	6	10	7	13	23	80
OG0000143	9	9	12	9	2	16	3	4	2	5	3	5	79
OG0000144	5	9	8	13	6	2	3	11	5	12	3	2	79
OG0000145	5	2	15	6	14	6	0	6	5	7	5	7	78
OG0000146	0	24	8	0	16	1	1	7	9	9	2	1	78
OG0000147	0	1	11	27	4	6	1	7	18	1	1	1	78
OG0000148	20	3	3	20	3	4	2	3	3	9	5	2	77
OG0000149	2	18	0	0	21	0	1	2	0	32	0	0	76
OG0000150	7	2	11	6	2	4	4	14	1	17	4	4	76
OG0000151	7	2	12	19	2	9	0	3	4	7	6	5	76
OG0000152	0	0	0	0	6	0	0	36	0	34	0	0	76
OG0000153	42	1	2	18	1	2	1	2	1	3	1	1	75
OG0000154	6	1	18	5	10	14	3	3	4	6	2	3	75
OG0000155	1	0	0	0	27	0	0	30	0	17	0	0	75
OG0000156	5	5	6	11	3	8	3	4	6	15	5	3	74
OG0000157	6	26	6	13	1	8	2	2	2	2	5	1	74
OG0000158	2	1	31	5	7	12	1	1	1	5	4	4	74
OG0000159	26	12	6	1	6	1	1	7	9	5	0	0	74
OG0000160	11	6	7	7	4	3	1	9	5	10	5	6	74
OG0000161	1	4	9	0	9	8	0	20	2	19	1	1	74
OG0000162	3	3	11	0	1	4	1	5	12	15	9	10	74
OG0000163	22	4	7	10	3	2	3	7	3	8	3	2	74
OG0000164	0	1	2	0	10	4	0	10	12	28	4	3	74
OG0000165	18	4	3	14	1	3	2	8	3	11	3	3	73
OG0000166	1	6	9	16	4	3	6	6	3	13	2	4	73
OG0000167	11	4	10	11	4	7	2	3	4	13	2	2	73
OG0000168	12	8	7	5	8	4	3	7	4	10	2	3	73
OG0000169	4	1	3	7	34	1	1	8	8	4	1	1	73
OG0000170	9	5	11	6	2	6	2	8	2	10	5	7	73
OG0000171	5	17	4	5	12	4	2	5	4	4	6	5	73
OG0000172	0	2	7	0	20	5	6	15	2	12	2	2	73
OG0000173	3	11	3	0	13	5	2	4	0	1	18	12	72
OG0000174	3	3	10	12	11	5	2	2	1	16	4	3	72
OG0000175	11	6	11	12	2	3	2	5	2	10	4	4	72
OG0000176	0	22	0	0	6	0	0	29	9	3	2	1	72
OG0000177	0	0	14	0	10	16	0	8	23	1	0	0	72
OG0000178	17	6	9	0	5	10	3	3	1	6	5	6	71
OG0000179	5	5	4	8	4	5	4	6	2	20	5	3	71
OG0000180	2	3	12	9	5	25	1	5	1	3	2	3	71
OG0000181	1	44	14	0	6	5	0	1	0	0	0	0	71
OG0000182	1	5	16	15	2	5	3	4	4	10	3	3	71
OG0000183	9	3	4	13	4	4	4	5	6	10	5	3	70
OG0000184	11	1	3	14	2	18	2	5	3	9	1	1	70
OG0000185	2	3	6	14	7	6	2	6	4	15	2	3	70
OG0000186	4	2	6	5	3	3	0	5	5	32	2	3	70
OG0000187	1	2	20	12	2	8	2	10	3	2	4	4	70
OG0000188	0	25	2	17	4	3	1	5	2	7	2	2	70
OG0000189	0	0	3	0	1	2	0	48	0	0	5	11	70
OG0000190	7	8	2	10	4	5	3	5	5	11	5	4	69
OG0000191	10	3	7	7	8	0	2	6	4	13	4	5	69
OG0000192	1	3	4	22	3	2	2	4	5	17	3	3	69
OG0000193	10	4	6	13	3	4	4	6	3	10	3	3	69
OG0000194	11	15	4	20	2	5	1	2	3	2	2	2	69
OG0000195	8	4	10	5	4	6	3	4	3	11	6	4	68
OG0000196	24	5	5	7	3	5	5	3	3	5	2	1	68
OG0000197	9	4	8	19	3	6	1	5	3	5	2	3	68
OG0000198	15	4	3	22	1	3	2	6	2	6	3	1	68
OG0000199	13	7	5	13	10	3	1	5	4	5	1	1	68
OG0000200	2	4	6	3	2	4	2	14	5	22	2	2	68
OG0000201	4	3	3	23	5	2	3	4	5	10	3	3	68
OG0000202	0	13	0	0	44	0	0	6	3	2	0	0	68
OG0000203	8	3	10	10	1	3	7	5	5	6	5	4	67
OG0000204	32	4	5	10	1	1	1	3	1	8	1	0	67
OG0000205	8	1	11	15	1	7	2	2	1	6	6	7	67
OG0000206	13	1	13	2	1	6	4	1	10	2	5	8	66
OG0000207	28	1	5	12	1	3	0	4	1	7	3	1	66
OG0000208	6	9	9	13	3	4	2	5	3	8	2	2	66
OG0000209	40	26	0	0	0	0	0	0	0	0	0	0	66
OG0000210	1	0	5	5	21	1	5	2	7	0	10	9	66
OG0000211	3	2	14	11	4	11	3	7	5	1	3	2	66
OG0000212	1	2	28	0	2	19	2	1	0	1	5	5	66
OG0000213	0	7	3	12	6	6	2	6	4	12	3	5	66
OG0000214	26	4	1	8	5	1	2	3	3	10	1	1	65
OG0000215	27	3	6	6	1	3	2	8	3	4	1	1	65
OG0000216	12	5	13	10	4	2	1	3	1	5	5	4	65
OG0000217	7	2	14	2	6	4	2	3	6	19	0	0	65
OG0000218	0	62	1	0	0	1	0	1	0	0	0	0	65
OG0000219	0	35	8	0	6	10	0	1	0	0	1	4	65
OG0000220	0	5	3	12	13	2	3	7	5	5	5	5	65
OG0000221	5	5	7	15	3	4	3	5	4	9	2	2	64
OG0000222	4	11	6	2	8	10	3	4	1	7	5	3	64
OG0000223	7	5	2	23	4	2	3	4	3	8	1	1	63
OG0000224	7	6	11	7	6	3	3	4	6	6	2	2	63
OG0000225	1	3	5	4	9	10	1	7	4	5	8	6	63
OG0000226	5	2	8	1	21	3	2	3	4	9	3	2	63
OG0000227	0	5	0	1	9	0	1	2	5	40	0	0	63
OG0000228	0	2	8	2	10	4	3	2	2	24	3	3	63
OG0000229	6	4	6	16	4	3	2	5	3	6	4	3	62
OG0000230	3	2	14	6	2	6	2	9	3	6	4	5	62
OG0000231	6	2	7	4	5	9	1	1	3	4	13	7	62
OG0000232	5	2	7	13	1	8	4	9	4	3	2	3	61
OG0000233	5	1	8	9	2	12	2	2	2	4	6	8	61
OG0000234	3	3	5	8	6	11	4	6	4	5	3	3	61
OG0000235	5	1	0	0	3	0	0	33	7	0	6	6	61
OG0000236	0	2	14	3	3	8	0	9	4	9	5	4	61
OG0000237	0	3	4	4	21	22	1	1	0	4	0	1	61
OG0000238	11	5	6	8	3	3	3	4	6	5	3	3	60
OG0000239	30	4	4	5	2	2	2	4	0	5	1	1	60
OG0000240	9	14	1	15	2	1	0	5	3	9	1	0	60
OG0000241	13	1	3	23	1	2	2	3	2	5	4	1	60
OG0000242	5	2	3	14	3	6	6	11	2	3	2	3	60
OG0000243	7	12	0	40	0	0	0	0	0	1	0	0	60
OG0000244	1	5	6	14	5	3	4	6	4	6	3	3	60
OG0000245	5	0	14	4	1	8	12	1	3	6	3	3	60
OG0000246	4	4	11	0	4	18	1	6	2	4	3	3	60
OG0000247	0	4	8	8	6	7	3	1	3	18	1	1	60
OG0000248	0	0	5	1	12	5	2	7	15	10	0	3	60
OG0000249	0	0	23	0	0	37	0	0	0	0	0	0	60
OG0000250	0	0	0	0	1	0	0	0	59	0	0	0	60
OG0000251	1	5	5	10	4	1	3	4	10	12	2	2	59
OG0000252	9	1	16	9	1	7	3	4	3	4	1	1	59
OG0000253	4	5	10	16	4	2	2	3	3	5	1	4	59
OG0000254	0	1	1	43	1	2	1	1	1	5	2	1	59
OG0000255	2	9	7	8	6	9	2	4	3	5	2	1	58
OG0000256	10	3	5	4	5	6	1	8	3	4	5	4	58
OG0000257	1	7	5	11	2	3	3	3	2	15	3	3	58
OG0000258	12	2	3	8	17	3	1	5	2	3	1	1	58
OG0000259	9	2	6	9	10	3	3	5	2	4	3	2	58
OG0000260	5	2	7	18	1	3	4	2	1	7	4	4	58
OG0000261	8	8	2	10	4	2	4	6	5	5	2	2	58
OG0000262	1	7	0	18	0	0	0	6	12	14	0	0	58
OG0000263	3	11	10	6	2	5	5	3	2	2	4	5	58
OG0000264	0	41	0	0	0	0	0	2	14	1	0	0	58
OG0000265	3	6	7	12	1	6	3	4	3	4	4	4	57
OG0000266	1	8	8	8	3	8	0	2	4	2	6	7	57
OG0000267	1	2	0	11	0	39	0	0	1	0	1	2	57
OG0000268	3	6	7	10	9	8	3	3	1	3	2	2	57
OG0000269	0	4	11	0	4	7	0	0	29	0	0	2	57
OG0000270	0	1	4	1	1	0	0	47	3	0	0	0	57
OG0000271	3	2	8	6	3	5	3	4	3	10	4	5	56
OG0000272	17	5	9	0	6	4	1	2	2	4	2	4	56
OG0000273	2	1	0	10	4	0	0	2	15	22	0	0	56
OG0000274	15	10	3	2	0	3	3	2	1	1	9	7	56
OG0000275	10	4	8	9	3	3	3	5	3	6	1	1	56
OG0000276	0	2	4	0	0	0	1	11	38	0	0	0	56
OG0000277	2	4	6	10	3	3	3	2	3	13	3	3	55
OG0000278	10	2	1	16	2	2	2	5	2	9	3	1	55
OG0000279	3	3	7	4	4	4	1	6	1	17	3	2	55
OG0000280	7	3	6	9	14	3	5	2	0	4	1	1	55
OG0000281	11	4	1	6	1	1	0	1	22	3	3	2	55
OG0000282	5	2	10	7	3	4	3	3	6	4	4	4	55
OG0000283	1	43	2	1	1	1	1	1	1	1	1	1	55
OG0000284	4	2	4	11	8	4	2	7	2	7	2	2	55
OG0000285	8	9	1	4	3	2	2	6	3	9	4	4	55
OG0000286	3	1	9	4	1	20	0	1	1	1	6	8	55
OG0000287	4	3	4	10	3	8	8	2	1	5	4	3	55
OG0000288	2	1	7	7	3	3	3	5	2	16	3	3	55
OG0000289	8	1	9	8	6	6	1	3	3	1	5	4	55
OG0000290	4	2	12	4	3	4	3	2	4	9	3	5	55
OG0000291	1	0	14	0	1	12	17	3	3	2	1	1	55
OG0000292	0	11	11	7	1	5	1	4	4	5	3	3	55
OG0000293	0	2	7	13	6	2	2	8	4	8	2	1	55
OG0000294	0	0	0	0	0	1	0	2	51	1	0	0	55
OG0000295	6	4	15	9	2	3	2	2	2	5	2	2	54
OG0000296	6	4	3	16	3	2	2	5	2	8	1	2	54
OG0000297	7	4	6	8	5	5	4	2	3	4	3	3	54
OG0000298	20	2	1	11	1	2	1	4	2	5	3	2	54
OG0000299	9	2	8	2	2	18	4	4	1	1	1	2	54
OG0000300	22	1	1	11	1	1	2	1	1	4	6	3	54
OG0000301	7	2	2	18	3	2	4	4	4	4	2	2	54
OG0000302	1	1	12	3	3	3	3	4	1	17	2	4	54
OG0000303	26	1	1	8	2	1	1	2	3	3	2	4	54
OG0000304	12	2	3	20	1	1	2	2	1	4	4	2	54
OG0000305	14	2	3	22	0	1	2	3	1	1	3	2	54
OG0000306	1	0	11	0	0	9	0	5	4	11	3	10	54
OG0000307	10	1	7	1	5	8	4	2	3	5	4	4	54
OG0000308	0	10	6	17	6	7	1	2	1	2	1	1	54
OG0000309	1	1	8	1	7	19	2	4	4	6	0	0	53
OG0000310	5	4	13	4	3	6	3	2	3	2	3	5	53
OG0000311	1	8	3	3	5	3	1	6	3	13	3	4	53
OG0000312	6	4	6	12	2	4	3	2	3	5	3	3	53
OG0000313	21	2	2	10	2	1	1	2	1	7	2	2	53
OG0000314	13	7	7	2	2	3	1	2	2	8	3	3	53
OG0000315	20	1	4	11	1	6	1	2	1	3	1	2	53
OG0000316	17	3	4	14	1	1	1	2	1	5	2	2	53
OG0000317	7	10	6	11	1	4	1	4	2	5	1	1	53
OG0000318	3	5	5	5	6	3	4	7	4	7	2	2	53
OG0000319	0	4	0	2	0	0	0	0	46	1	0	0	53
OG0000320	1	8	5	3	2	4	6	6	3	8	3	3	52
OG0000321	1	4	4	15	3	2	1	2	5	9	3	3	52
OG0000322	2	5	3	11	5	1	2	8	5	4	4	2	52
OG0000323	2	4	1	6	4	4	1	9	4	4	7	6	52
OG0000324	7	2	8	12	3	3	2	3	1	6	3	2	52
OG0000325	29	1	1	8	1	1	1	1	1	4	3	1	52
OG0000326	1	2	2	9	2	1	2	9	6	3	12	3	52
OG0000327	1	2	5	10	4	3	4	3	2	10	4	4	52
OG0000328	7	4	1	2	2	2	2	5	6	15	3	3	52
OG0000329	8	1	4	13	3	1	1	3	2	10	4	2	52
OG0000330	1	2	1	7	8	1	1	5	2	24	0	0	52
OG0000331	0	11	0	2	3	0	0	5	1	6	11	13	52
OG0000332	0	0	0	0	0	1	0	0	0	0	26	25	52
OG0000333	22	1	2	2	2	2	2	1	1	13	2	1	51
OG0000334	5	5	4	12	3	3	4	3	3	5	2	2	51
OG0000335	7	1	5	7	3	3	4	4	4	9	2	2	51
OG0000336	2	7	6	17	2	2	4	3	2	4	1	1	51
OG0000337	6	11	6	3	2	6	1	7	1	5	2	1	51
OG0000338	10	3	1	7	3	2	5	5	3	7	3	2	51
OG0000339	2	2	11	4	2	4	2	2	1	14	3	4	51
OG0000340	6	1	4	13	1	3	3	2	2	4	6	6	51
OG0000341	16	1	2	10	5	4	4	3	2	2	1	1	51
OG0000342	6	11	3	8	1	2	3	2	3	6	3	3	51
OG0000343	10	4	6	4	3	4	3	4	3	4	3	3	51
OG0000344	1	3	3	9	2	2	4	8	4	11	2	2	51
OG0000345	1	3	6	10	2	2	2	2	3	7	6	7	51
OG0000346	0	2	5	11	4	2	3	3	3	13	2	3	51
OG0000347	0	0	1	0	15	1	1	3	0	29	0	1	51
OG0000348	3	3	3	5	2	3	3	3	3	15	3	4	50
OG0000349	6	21	1	3	1	2	1	3	7	1	2	2	50
OG0000350	8	2	4	4	5	11	2	4	1	3	3	3	50
OG0000351	13	3	4	6	2	4	3	2	3	4	3	3	50
OG0000352	14	2	1	13	1	1	1	2	1	6	4	4	50
OG0000353	5	10	6	2	2	8	2	5	2	4	2	2	50
OG0000354	9	4	4	7	1	4	3	4	3	5	3	3	50
OG0000355	2	4	6	2	5	3	4	3	2	14	2	3	50
OG0000356	28	2	3	4	1	2	1	1	1	5	1	1	50
OG0000357	1	3	5	7	5	3	2	5	4	10	2	3	50
OG0000358	0	7	3	2	4	16	1	1	3	8	3	2	50
OG0000359	0	0	7	0	4	20	2	4	1	4	4	4	50
OG0000360	7	3	8	3	4	3	3	4	2	5	3	4	49
OG0000361	3	5	3	1	3	4	4	5	4	7	5	5	49
OG0000362	3	2	3	9	2	5	2	3	2	7	5	6	49
OG0000363	28	1	0	4	1	2	3	2	1	4	1	2	49
OG0000364	18	1	4	14	1	1	1	2	1	4	1	1	49
OG0000365	6	4	5	7	3	3	3	4	4	5	2	3	49
OG0000366	3	4	3	6	3	3	3	6	2	6	4	6	49
OG0000367	1	3	5	9	3	6	3	5	3	7	2	2	49
OG0000368	5	2	2	18	2	1	3	5	2	3	2	4	49
OG0000369	3	3	9	6	2	4	3	4	4	7	2	2	49
OG0000370	14	0	2	12	3	3	1	2	2	6	2	2	49
OG0000371	1	3	5	8	5	4	2	4	3	12	1	1	49
OG0000372	1	2	7	3	3	3	2	6	3	12	3	4	49
OG0000373	0	1	23	0	0	24	0	1	0	0	0	0	49
OG0000374	0	13	5	12	1	6	1	1	5	3	1	1	49
OG0000375	0	2	0	0	4	0	0	31	5	7	0	0	49
OG0000376	6	4	4	3	5	3	3	7	4	5	2	2	48
OG0000377	4	4	6	9	3	2	2	3	3	5	4	3	48
OG0000378	2	2	2	9	4	2	4	3	2	13	2	3	48
OG0000379	32	1	1	0	1	1	1	1	0	6	1	3	48
OG0000380	7	1	9	6	1	14	1	3	2	2	1	1	48
OG0000381	2	6	4	4	5	5	5	3	3	3	4	4	48
OG0000382	11	1	1	2	0	2	1	6	1	4	10	9	48
OG0000383	3	2	2	20	2	1	2	5	1	8	1	1	48
OG0000384	7	4	4	4	5	2	4	6	2	5	3	2	48
OG0000385	8	2	3	9	2	2	6	4	2	4	5	1	48
OG0000386	9	3	2	21	1	1	1	1	1	6	1	1	48
OG0000387	8	1	3	14	2	3	2	2	0	5	4	4	48
OG0000388	5	3	8	9	4	2	3	3	3	4	2	2	48
OG0000389	7	2	4	20	2	2	2	2	0	3	2	2	48
OG0000390	2	2	10	1	4	1	1	1	3	16	4	3	48
OG0000391	1	3	12	7	2	7	1	3	2	5	3	2	48
OG0000392	0	6	2	5	3	4	2	6	0	16	1	3	48
OG0000393	9	1	1	2	5	2	2	1	1	1	14	8	47
OG0000394	14	2	5	8	1	5	0	4	2	2	2	2	47
OG0000395	10	2	1	21	1	1	1	2	2	4	1	1	47
OG0000396	9	1	6	8	1	3	2	2	1	7	4	3	47
OG0000397	14	2	4	10	2	2	2	2	2	3	2	2	47
OG0000398	11	2	1	9	1	1	2	8	3	6	1	2	47
OG0000399	3	6	7	5	4	4	3	3	3	3	3	3	47
OG0000400	0	43	0	0	0	0	0	2	0	2	0	0	47
OG0000401	0	19	1	24	0	1	1	0	1	0	0	0	47
OG0000402	0	16	0	31	0	0	0	0	0	0	0	0	47
OG0000403	0	3	14	5	1	1	1	7	2	6	2	5	47
OG0000404	0	28	2	0	14	1	0	1	1	0	0	0	47
OG0000405	0	4	2	9	3	3	1	6	3	13	2	1	47
OG0000406	0	0	13	16	1	3	1	4	1	6	1	1	47
OG0000407	0	0	20	0	0	8	7	1	0	0	6	5	47
OG0000408	4	5	8	1	7	5	0	1	2	13	0	0	46
OG0000409	25	1	2	4	1	1	1	3	1	4	1	2	46
OG0000410	25	1	3	6	1	1	1	3	1	2	1	1	46
OG0000411	1	1	3	22	2	2	1	3	1	7	1	2	46
OG0000412	9	2	3	12	2	2	2	3	1	7	2	1	46
OG0000413	1	1	1	5	16	1	2	2	9	6	1	1	46
OG0000414	2	2	7	0	8	4	1	5	0	17	0	0	46
OG0000415	14	3	5	2	2	3	1	4	3	5	2	2	46
OG0000416	11	0	7	0	2	1	1	1	0	9	8	6	46
OG0000417	4	11	1	5	2	1	2	2	2	3	7	6	46
OG0000418	8	2	1	2	5	3	0	3	2	19	1	0	46
OG0000419	5	1	11	6	7	11	1	1	2	1	0	0	46
OG0000420	3	7	5	10	1	3	6	2	1	4	3	1	46
OG0000421	1	4	0	0	1	1	4	0	34	1	0	0	46
OG0000422	7	1	3	17	1	1	1	2	1	7	4	1	46
OG0000423	6	3	5	4	3	3	4	4	3	4	4	3	46
OG0000424	2	3	4	8	1	3	2	4	1	6	5	7	46
OG0000425	1	23	2	3	1	4	0	2	0	2	4	4	46
OG0000426	0	6	14	0	6	10	1	7	2	0	0	0	46
OG0000427	0	9	5	1	10	3	2	5	1	3	3	4	46
OG0000428	0	0	12	1	2	6	0	22	3	0	0	0	46
OG0000429	0	0	3	0	3	1	0	1	0	2	32	4	46
OG0000430	5	3	1	20	2	1	3	3	1	2	2	2	45
OG0000431	3	2	1	8	2	3	3	3	3	6	7	4	45
OG0000432	5	5	4	8	1	3	3	4	2	5	3	2	45
OG0000433	10	1	4	13	2	3	1	3	1	4	1	2	45
OG0000434	3	5	2	8	2	3	3	2	3	6	4	4	45
OG0000435	3	1	6	3	1	7	3	1	2	6	7	5	45
OG0000436	13	1	4	6	1	5	1	4	2	5	2	1	45
OG0000437	19	3	4	4	1	1	3	2	2	4	1	1	45
OG0000438	4	4	2	22	1	2	1	1	1	3	2	2	45
OG0000439	7	1	3	16	1	3	1	2	1	7	2	1	45
OG0000440	6	2	1	23	1	1	1	4	1	3	1	1	45
OG0000441	0	1	9	3	2	6	1	8	2	8	1	4	45
OG0000442	0	5	1	19	1	1	1	3	1	10	1	2	45
OG0000443	0	3	4	16	2	3	1	3	1	3	6	3	45
OG0000444	0	0	16	0	0	3	2	0	0	18	3	3	45
OG0000445	0	0	0	0	0	1	0	1	0	2	35	6	45
OG0000446	1	5	1	6	3	3	1	3	1	11	5	4	44
OG0000447	4	5	3	16	1	2	2	3	2	5	1	0	44
OG0000448	1	5	2	4	3	2	2	4	3	14	2	2	44
OG0000449	10	1	8	9	3	2	2	2	2	3	1	1	44
OG0000450	5	1	2	10	4	2	1	6	9	2	1	1	44
OG0000451	8	0	12	14	1	4	0	1	1	1	1	1	44
OG0000452	16	2	2	6	1	3	3	4	1	2	3	1	44
OG0000453	5	2	5	9	2	2	2	3	3	5	2	4	44
OG0000454	9	4	7	4	4	3	2	1	2	2	4	2	44
OG0000455	10	3	6	4	1	5	3	3	1	2	3	3	44
OG0000456	2	1	1	22	1	1	3	2	0	6	4	1	44
OG0000457	2	13	11	1	0	4	0	6	6	1	0	0	44
OG0000458	1	0	3	11	1	4	5	3	1	11	2	2	44
OG0000459	0	13	0	0	20	0	0	3	4	4	0	0	44
OG0000460	0	31	0	2	8	0	0	0	2	1	0	0	44
OG0000461	0	10	3	16	1	1	1	1	3	5	2	1	44
OG0000462	2	2	4	8	4	2	1	3	3	8	4	2	43
OG0000463	6	1	6	1	2	16	2	1	1	1	3	3	43
OG0000464	5	0	10	0	9	0	1	8	0	0	3	7	43
OG0000465	5	2	2	4	4	2	5	9	4	4	1	1	43
OG0000466	1	4	11	4	3	5	1	2	3	6	2	1	43
OG0000467	3	1	1	25	1	1	1	1	1	6	1	1	43
OG0000468	2	0	4	5	3	8	4	8	1	5	1	2	43
OG0000469	28	10	0	0	3	1	0	1	0	0	0	0	43
OG0000470	9	1	8	5	1	8	2	2	1	2	2	2	43
OG0000471	13	3	3	5	3	1	1	5	2	5	1	1	43
OG0000472	18	1	2	8	1	2	1	1	1	2	1	5	43
OG0000473	0	11	1	0	0	0	0	31	0	0	0	0	43
OG0000474	0	1	3	6	1	5	3	3	5	9	4	3	43
OG0000475	0	8	12	0	14	2	0	3	1	3	0	0	43
OG0000476	0	1	2	1	4	8	4	9	0	10	2	2	43
OG0000477	0	0	0	1	2	0	0	12	0	28	0	0	43
OG0000478	0	0	0	0	0	0	0	42	0	1	0	0	43
OG0000479	7	1	5	12	1	3	2	2	1	2	3	3	42
OG0000480	2	7	6	1	2	2	1	3	11	3	2	2	42
OG0000481	9	2	4	5	2	2	1	3	2	4	4	4	42
OG0000482	8	1	0	18	1	1	1	2	1	5	2	2	42
OG0000483	6	1	2	9	6	3	4	4	3	2	1	1	42
OG0000484	7	2	4	14	1	2	1	2	3	4	1	1	42
OG0000485	9	5	1	12	1	1	1	4	3	3	1	1	42
OG0000486	5	2	7	4	2	2	0	4	2	10	2	2	42
OG0000487	5	3	4	5	1	6	0	4	1	7	3	3	42
OG0000488	18	1	2	5	1	1	4	1	5	1	2	1	42
OG0000489	13	2	0	6	1	3	3	2	4	2	3	3	42
OG0000490	1	2	3	4	1	5	1	3	14	6	1	1	42
OG0000491	7	2	10	2	3	2	6	2	1	4	2	1	42
OG0000492	4	2	9	5	1	4	2	3	3	4	2	3	42
OG0000493	2	2	16	1	0	6	10	1	0	1	2	1	42
OG0000494	22	2	2	3	2	1	1	2	1	4	1	1	42
OG0000495	1	2	2	13	1	3	4	7	2	4	1	2	42
OG0000496	0	13	1	0	0	0	0	28	0	0	0	0	42
OG0000497	0	23	1	7	0	2	1	1	0	5	1	1	42
OG0000498	0	13	7	0	8	10	0	0	1	0	1	2	42
OG0000499	0	2	5	4	1	3	2	3	3	9	6	4	42
OG0000500	0	3	9	5	3	1	2	3	5	7	2	2	42
OG0000501	0	7	11	0	4	7	1	2	2	6	1	1	42
OG0000502	0	1	3	0	1	18	0	16	0	3	0	0	42
OG0000503	1	1	7	4	3	2	3	1	3	2	7	7	41
OG0000504	6	1	2	3	1	13	4	1	1	1	4	4	41
OG0000505	5	3	5	8	2	2	2	2	1	4	2	5	41
OG0000506	6	2	1	6	2	1	2	3	5	9	3	1	41
OG0000507	2	4	8	3	2	4	2	3	3	6	2	2	41
OG0000508	13	5	2	3	1	2	2	3	2	5	1	2	41
OG0000509	1	23	2	5	2	1	0	2	1	2	1	1	41
OG0000510	9	2	8	4	1	6	2	2	2	3	1	1	41
OG0000511	1	2	6	5	3	3	2	4	1	8	3	3	41
OG0000512	22	2	2	5	1	1	1	1	1	3	1	1	41
OG0000513	3	2	3	9	2	3	1	3	2	9	2	2	41
OG0000514	2	6	2	2	2	1	2	5	3	12	2	2	41
OG0000515	2	1	2	11	1	5	2	3	2	6	4	2	41
OG0000516	0	5	3	12	2	3	2	5	1	6	1	1	41
OG0000517	0	1	11	2	18	5	0	2	2	0	0	0	41
OG0000518	0	0	4	14	1	3	3	3	1	3	4	5	41
OG0000519	0	0	4	0	8	7	0	19	0	3	0	0	41
OG0000520	0	0	0	1	2	0	1	2	1	2	24	8	41
OG0000521	2	2	2	7	2	3	4	7	2	3	3	3	40
OG0000522	4	2	3	8	2	2	1	2	8	4	2	2	40
OG0000523	1	2	3	5	2	3	3	5	3	9	2	2	40
OG0000524	4	7	4	1	2	3	3	4	2	6	2	2	40
OG0000525	2	5	5	6	4	2	3	4	1	4	2	2	40
OG0000526	8	2	3	3	2	2	3	5	2	4	3	3	40
OG0000527	1	0	25	0	0	12	0	0	2	0	0	0	40
OG0000528	5	1	3	12	5	2	1	3	2	2	2	2	40
OG0000529	2	2	4	5	4	1	2	3	3	11	2	1	40
OG0000530	2	14	4	4	2	2	2	2	2	2	2	2	40
OG0000531	1	1	2	25	1	1	1	2	1	2	2	1	40
OG0000532	0	22	3	0	3	3	3	1	1	2	1	1	40
OG0000533	0	11	3	3	1	1	0	11	3	5	1	1	40
OG0000534	0	4	5	0	3	5	0	2	4	2	8	7	40
OG0000535	0	4	5	6	2	2	3	4	3	6	3	2	40
OG0000536	0	5	4	5	2	2	1	3	1	11	4	2	40
OG0000537	0	2	1	3	4	2	2	6	3	13	2	2	40
OG0000538	0	1	0	27	0	0	0	1	3	8	0	0	40
OG0000539	0	0	5	0	2	9	1	1	0	1	12	9	40
OG0000540	0	0	8	0	1	3	1	10	0	8	5	4	40
OG0000541	9	2	3	5	3	3	0	3	3	4	2	2	39
OG0000542	2	1	2	2	2	4	4	10	3	6	1	2	39
OG0000543	2	2	1	12	2	2	1	4	2	5	2	4	39
OG0000544	14	1	4	5	1	3	0	2	1	6	1	1	39
OG0000545	2	2	3	15	1	2	2	2	2	4	2	2	39
OG0000546	18	2	1	3	1	2	1	4	1	4	1	1	39
OG0000547	7	2	6	3	2	3	1	3	1	4	3	4	39
OG0000548	3	2	7	10	2	2	2	3	3	2	1	2	39
OG0000549	6	2	3	15	2	2	1	1	1	4	1	1	39
OG0000550	2	3	2	14	5	1	1	2	3	3	1	2	39
OG0000551	2	5	3	4	5	2	2	3	2	7	2	2	39
OG0000552	11	1	2	7	2	1	4	4	2	2	1	2	39
OG0000553	4	4	5	10	1	3	1	2	1	4	2	2	39
OG0000554	22	1	1	4	1	1	1	2	2	2	1	1	39
OG0000555	1	1	1	4	4	1	2	5	5	13	1	1	39
OG0000556	15	2	1	10	1	2	2	1	1	1	2	1	39
OG0000557	3	2	2	11	2	2	3	2	3	5	2	2	39
OG0000558	1	2	3	5	5	1	4	5	4	6	2	1	39
OG0000559	14	1	1	8	4	1	2	2	1	3	1	1	39
OG0000560	2	2	1	0	5	3	4	8	1	13	0	0	39
OG0000561	2	2	5	3	4	6	2	5	1	5	2	2	39
OG0000562	2	2	5	1	4	4	1	4	2	5	5	4	39
OG0000563	1	1	15	5	3	1	3	1	1	2	3	3	39
OG0000564	0	38	1	0	0	0	0	0	0	0	0	0	39
OG0000565	0	3	2	8	2	2	2	2	1	15	1	1	39
OG0000566	0	0	0	0	0	0	0	0	0	0	34	5	39
OG0000567	12	6	2	6	1	1	1	1	1	4	1	2	38
OG0000568	4	6	6	2	1	2	3	4	1	5	2	2	38
OG0000569	10	1	1	10	1	1	0	2	4	4	2	2	38
OG0000570	3	5	4	6	2	3	1	4	4	4	1	1	38
OG0000571	4	3	1	9	2	1	1	2	1	9	3	2	38
OG0000572	1	1	1	5	1	2	1	1	1	1	10	13	38
OG0000573	4	3	3	6	3	3	1	8	1	2	3	1	38
OG0000574	10	1	6	11	1	1	1	3	0	1	2	1	38
OG0000575	2	2	9	0	4	13	1	3	0	2	1	1	38
OG0000576	2	1	4	8	2	2	2	4	4	5	2	2	38
OG0000577	4	2	4	6	1	4	1	2	2	5	3	4	38
OG0000578	6	3	2	4	3	3	2	3	2	4	3	3	38
OG0000579	8	1	4	9	2	2	2	2	1	3	2	2	38
OG0000580	12	1	3	1	1	1	1	1	1	2	7	7	38
OG0000581	2	2	4	3	3	4	2	5	1	7	3	2	38
OG0000582	6	4	8	0	1	4	3	2	0	3	3	4	38
OG0000583	2	2	3	5	2	8	2	3	3	4	2	2	38
OG0000584	1	5	4	1	2	14	2	1	1	3	2	2	38
OG0000585	15	1	2	4	1	2	2	2	2	5	1	1	38
OG0000586	1	4	11	1	4	3	1	4	2	5	1	1	38
OG0000587	1	29	1	0	0	0	0	7	0	0	0	0	38
OG0000588	0	3	1	6	2	3	2	6	8	3	2	2	38
OG0000589	0	35	0	0	2	0	1	0	0	0	0	0	38
OG0000590	0	21	4	0	1	0	0	9	3	0	0	0	38
OG0000591	0	38	0	0	0	0	0	0	0	0	0	0	38
OG0000592	0	5	2	5	3	3	3	4	1	10	1	1	38
OG0000593	0	3	5	10	2	3	3	2	1	5	2	2	38
OG0000594	0	0	3	0	2	1	1	2	0	0	6	23	38
OG0000595	6	2	3	14	2	1	0	2	2	3	1	1	37
OG0000596	15	2	1	5	1	1	1	3	1	5	1	1	37
OG0000597	1	0	8	0	5	4	1	11	2	3	1	1	37
OG0000598	10	4	4	6	1	2	2	4	1	2	1	0	37
OG0000599	4	2	5	2	2	3	3	2	2	4	4	4	37
OG0000600	2	2	4	5	2	1	2	7	2	8	1	1	37
OG0000601	13	1	3	1	3	1	2	2	3	5	2	1	37
OG0000602	2	1	2	18	2	2	2	2	1	3	1	1	37
OG0000603	1	1	13	2	2	4	1	2	2	3	3	3	37
OG0000604	4	4	1	6	2	2	2	3	2	8	1	2	37
OG0000605	14	2	1	4	1	1	1	2	1	7	2	1	37
OG0000606	12	1	1	13	1	1	1	1	1	3	1	1	37
OG0000607	3	1	8	2	2	6	3	2	2	3	2	3	37
OG0000608	2	4	2	9	2	2	3	2	1	8	1	1	37
OG0000609	6	4	3	2	2	6	2	3	3	4	1	1	37
OG0000610	12	1	2	7	1	2	2	3	1	4	1	1	37
OG0000611	2	3	1	14	1	1	3	5	1	4	1	1	37
OG0000612	6	2	1	12	2	1	2	2	1	1	3	4	37
OG0000613	2	2	2	14	3	1	1	2	1	5	2	2	37
OG0000614	6	1	1	15	1	1	1	2	1	6	1	1	37
OG0000615	9	9	4	7	3	0	1	2	1	1	0	0	37
OG0000616	14	1	0	13	1	0	1	2	1	2	1	1	37
OG0000617	12	5	1	3	1	1	2	1	1	1	2	7	37
OG0000618	1	1	10	10	1	4	1	1	1	4	1	2	37
OG0000619	15	2	3	3	1	2	1	1	1	1	3	4	37
OG0000620	3	1	2	21	3	1	1	2	1	1	1	0	37
OG0000621	1	4	2	9	3	1	1	4	2	7	1	2	37
OG0000622	2	6	14	1	1	1	1	3	1	3	2	2	37
OG0000623	4	5	3	8	2	2	2	2	3	4	1	1	37
OG0000624	0	3	3	4	2	2	0	10	2	9	1	1	37
OG0000625	0	6	5	4	2	1	1	8	2	5	1	2	37
OG0000626	0	6	3	4	1	2	1	1	13	2	2	2	37
OG0000627	0	29	2	0	2	1	0	1	1	1	0	0	37
OG0000628	0	15	0	22	0	0	0	0	0	0	0	0	37
OG0000629	0	30	4	0	0	2	1	0	0	0	0	0	37
OG0000630	0	4	1	7	4	2	3	9	2	3	1	1	37
OG0000631	0	1	7	0	4	2	5	4	1	7	3	3	37
OG0000632	0	3	4	18	1	2	1	1	1	4	1	1	37
OG0000633	0	2	1	13	3	1	2	5	2	4	2	2	37
OG0000634	0	5	7	4	1	4	2	2	5	7	0	0	37
OG0000635	0	2	4	1	1	1	4	2	0	2	10	10	37
OG0000636	0	1	10	2	2	8	1	2	1	4	3	3	37
OG0000637	6	2	1	14	1	1	1	2	1	2	4	1	36
OG0000638	3	1	7	10	2	1	1	3	0	4	2	2	36
OG0000639	12	2	1	6	4	1	1	1	2	3	2	1	36
OG0000640	4	0	7	6	1	7	0	3	3	2	1	2	36
OG0000641	4	1	4	6	2	2	2	4	2	4	3	2	36
OG0000642	1	1	5	3	2	15	2	1	2	2	1	1	36
OG0000643	3	2	3	9	1	1	1	2	3	7	2	2	36
OG0000644	4	2	7	2	3	2	2	3	4	3	2	2	36
OG0000645	6	12	3	3	1	2	1	3	1	2	1	1	36
OG0000646	3	2	1	18	1	1	1	1	1	5	1	1	36
OG0000647	4	2	6	2	1	4	3	5	2	5	1	1	36
OG0000648	1	2	1	10	1	3	2	2	3	7	2	2	36
OG0000649	4	1	2	6	1	11	0	2	1	6	1	1	36
OG0000650	3	3	2	7	2	2	2	4	2	6	2	1	36
OG0000651	2	1	2	9	1	1	3	2	1	12	1	1	36
OG0000652	15	1	1	9	0	1	1	2	1	3	1	1	36
OG0000653	8	4	2	2	2	2	2	1	1	5	3	4	36
OG0000654	6	2	4	9	3	2	2	2	2	2	1	1	36
OG0000655	3	1	2	4	12	2	0	3	1	1	3	4	36
OG0000656	6	2	5	8	2	2	1	2	4	1	1	2	36
OG0000657	7	3	5	4	2	2	2	8	0	1	1	1	36
OG0000658	4	2	0	0	14	0	0	7	8	1	0	0	36
OG0000659	11	1	6	3	1	3	3	2	1	3	1	1	36
OG0000660	2	0	1	1	1	1	25	1	1	1	1	1	36
OG0000661	8	0	6	1	1	2	1	3	1	2	6	5	36
OG0000662	4	1	1	18	1	1	1	1	1	5	1	1	36
OG0000663	2	33	0	0	0	0	0	0	0	1	0	0	36
OG0000664	3	2	5	4	3	2	3	5	2	3	2	2	36
OG0000665	8	1	8	4	1	2	0	1	1	2	3	5	36
OG0000666	2	1	13	3	2	5	1	1	1	2	3	2	36
OG0000667	5	1	3	10	1	2	1	2	1	6	3	1	36
OG0000668	15	2	2	4	2	1	1	2	0	5	1	1	36
OG0000669	8	1	3	7	2	3	1	3	1	1	4	2	36
OG0000670	0	21	0	0	13	0	0	1	0	1	0	0	36
OG0000671	0	13	0	0	16	0	0	1	4	2	0	0	36
OG0000672	0	2	5	0	0	9	0	0	1	15	2	2	36
OG0000673	0	4	7	2	3	2	2	3	1	4	4	4	36
OG0000674	0	1	0	5	2	7	2	7	7	2	1	2	36
OG0000675	0	3	2	3	1	5	1	3	2	6	5	5	36
OG0000676	0	1	2	13	4	2	0	3	2	4	2	3	36
OG0000677	0	2	9	4	2	5	1	1	4	4	3	1	36
OG0000678	0	2	3	0	3	11	0	6	1	10	0	0	36
OG0000679	0	0	11	0	1	4	3	1	4	3	4	5	36
OG0000680	0	0	6	0	9	12	0	1	1	6	0	1	36
OG0000681	6	1	8	2	3	3	2	3	2	2	2	1	35
OG0000682	13	4	4	3	1	1	2	3	1	1	1	1	35
OG0000683	6	3	4	3	1	5	5	2	1	1	2	2	35
OG0000684	1	3	2	4	3	2	1	4	1	6	4	4	35
OG0000685	3	1	1	5	2	2	1	2	7	6	3	2	35
OG0000686	20	1	1	2	1	1	2	3	1	1	1	1	35
OG0000687	3	1	2	5	2	3	3	3	2	7	2	2	35
OG0000688	2	6	8	3	1	6	2	2	2	1	1	1	35
OG0000689	3	4	4	2	2	4	5	3	2	2	2	2	35
OG0000690	8	3	2	4	2	1	2	2	2	6	2	1	35
OG0000691	2	3	2	7	2	2	1	3	1	8	2	2	35
OG0000692	2	2	4	10	2	2	2	2	1	4	2	2	35
OG0000693	1	2	7	8	1	2	3	5	1	2	1	2	35
OG0000694	2	1	1	15	1	1	2	3	1	5	2	1	35
OG0000695	15	0	5	0	1	3	3	2	0	2	2	2	35
OG0000696	14	1	0	10	1	0	0	2	1	2	2	2	35
OG0000697	32	1	1	0	0	0	0	0	0	1	0	0	35
OG0000698	19	1	1	3	0	1	1	1	1	5	1	1	35
OG0000699	10	4	1	5	1	1	2	2	2	3	2	2	35
OG0000700	7	1	10	6	1	2	1	2	1	2	1	1	35
OG0000701	4	2	6	4	3	1	1	4	2	4	3	1	35
OG0000702	1	17	2	4	1	1	1	3	1	2	1	1	35
OG0000703	2	3	6	4	2	4	1	3	1	2	4	3	35
OG0000704	2	1	13	4	2	1	2	2	1	5	1	1	35
OG0000705	3	6	1	1	2	1	1	3	1	2	9	5	35
OG0000706	5	2	8	1	2	3	2	2	2	1	3	4	35
OG0000707	1	2	3	7	2	2	0	8	1	6	1	2	35
OG0000708	0	2	10	6	1	6	1	2	2	1	2	2	35
OG0000709	0	3	2	2	4	3	1	8	2	7	1	2	35
OG0000710	0	4	16	0	0	6	0	2	0	2	3	2	35
OG0000711	0	2	2	7	2	2	2	2	2	5	5	4	35
OG0000712	0	1	26	0	2	2	1	1	0	0	1	1	35
OG0000713	0	1	13	0	0	6	8	0	0	2	2	3	35
OG0000714	0	2	3	2	2	4	0	6	4	8	2	2	35
OG0000715	0	3	6	6	2	2	0	4	0	8	2	2	35
OG0000716	0	0	3	0	6	5	0	1	20	0	0	0	35
OG0000717	0	0	1	0	0	0	0	17	17	0	0	0	35
OG0000718	0	0	0	0	4	0	0	29	0	2	0	0	35
OG0000719	0	0	0	0	0	0	0	35	0	0	0	0	35
OG0000720	6	3	5	2	3	1	1	6	2	3	1	1	34
OG0000721	5	2	2	7	2	2	2	2	2	3	2	3	34
OG0000722	1	1	2	3	1	14	1	3	0	1	3	4	34
OG0000723	6	5	0	6	3	0	0	4	2	8	0	0	34
OG0000724	1	2	5	4	1	4	1	4	2	8	1	1	34
OG0000725	3	1	5	6	2	2	4	2	2	3	2	2	34
OG0000726	6	1	3	13	1	2	1	1	1	1	2	2	34
OG0000727	2	18	4	1	1	1	1	2	1	1	1	1	34
OG0000728	2	2	8	4	2	2	1	3	4	2	2	2	34
OG0000729	2	2	2	7	1	1	1	5	4	6	1	2	34
OG0000730	4	6	3	2	2	1	1	1	12	1	1	0	34
OG0000731	2	2	4	3	2	6	1	1	2	8	2	1	34
OG0000732	3	2	3	3	3	3	1	1	2	10	2	1	34
OG0000733	9	1	3	8	1	2	1	1	1	4	2	1	34
OG0000734	5	2	0	17	1	1	1	1	1	2	1	2	34
OG0000735	7	1	1	7	1	1	3	3	1	3	3	3	34
OG0000736	2	2	1	14	2	1	2	2	2	4	1	1	34
OG0000737	3	3	2	1	1	1	2	5	4	8	2	2	34
OG0000738	5	2	2	12	2	1	1	2	1	4	1	1	34
OG0000739	5	3	1	15	1	1	1	3	3	1	0	0	34
OG0000740	9	1	3	10	1	1	1	1	1	4	1	1	34
OG0000741	6	2	8	1	2	4	0	5	2	1	2	1	34
OG0000742	3	0	3	6	2	3	4	7	1	1	2	2	34
OG0000743	2	1	1	13	1	1	1	3	3	5	1	2	34
OG0000744	7	1	2	7	1	2	2	1	3	4	2	2	34
OG0000745	5	2	9	0	7	2	2	3	3	1	0	0	34
OG0000746	4	2	4	4	2	9	1	1	1	2	2	2	34
OG0000747	2	1	8	1	6	5	1	1	1	2	3	3	34
OG0000748	1	3	2	5	2	4	1	2	4	4	3	3	34
OG0000749	13	1	1	8	1	2	1	2	1	2	1	1	34
OG0000750	8	1	2	9	1	1	2	3	2	3	1	1	34
OG0000751	5	2	2	8	1	1	2	1	2	3	4	3	34
OG0000752	7	2	1	13	1	1	1	2	1	3	1	1	34
OG0000753	2	1	2	6	3	7	1	1	0	1	6	4	34
OG0000754	1	2	12	5	1	3	2	2	0	4	1	1	34
OG0000755	11	1	1	7	1	2	1	2	1	5	1	1	34
OG0000756	0	34	0	0	0	0	0	0	0	0	0	0	34
OG0000757	0	14	0	0	15	0	0	5	0	0	0	0	34
OG0000758	0	34	0	0	0	0	0	0	0	0	0	0	34
OG0000759	0	4	4	0	3	15	0	5	3	0	0	0	34
OG0000760	0	1	7	8	3	5	0	2	2	4	1	1	34
OG0000761	0	0	3	0	4	11	2	6	1	3	1	3	34
OG0000762	5	2	4	3	3	2	3	3	2	1	4	1	33
OG0000763	5	3	2	4	0	1	1	2	5	3	3	4	33
OG0000764	8	4	1	6	1	4	1	3	1	2	1	1	33
OG0000765	11	2	1	8	1	1	1	2	1	2	1	2	33
OG0000766	7	4	4	4	1	2	1	2	3	3	1	1	33
OG0000767	13	1	0	9	1	0	0	2	1	6	0	0	33
OG0000768	5	1	3	6	1	2	2	2	3	3	3	2	33
OG0000769	5	3	2	2	3	2	1	4	2	2	3	4	33
OG0000770	6	1	4	4	1	3	2	3	2	5	1	1	33
OG0000771	1	1	3	9	2	2	2	2	1	5	2	3	33
OG0000772	4	1	4	13	1	2	1	2	1	2	1	1	33
OG0000773	10	1	0	7	1	1	1	2	2	5	2	1	33
OG0000774	1	1	3	4	3	3	2	2	2	8	2	2	33
OG0000775	15	1	2	1	3	2	1	1	1	3	1	2	33
OG0000776	1	3	2	5	2	2	1	1	2	13	1	0	33
OG0000777	3	2	2	10	1	2	2	2	0	6	1	2	33
OG0000778	2	2	6	4	3	3	1	3	1	6	1	1	33
OG0000779	4	1	7	4	1	1	1	2	1	9	1	1	33
OG0000780	1	3	3	1	13	4	1	1	2	1	1	2	33
OG0000781	1	0	2	0	3	3	2	3	3	13	2	1	33
OG0000782	3	3	2	6	4	2	2	2	2	2	2	3	33
OG0000783	25	4	0	3	0	0	0	1	0	0	0	0	33
OG0000784	8	7	1	9	1	1	1	2	0	1	1	1	33
OG0000785	7	5	5	2	1	2	1	4	2	2	1	1	33
OG0000786	32	0	0	0	0	0	0	0	0	1	0	0	33
OG0000787	3	2	3	10	1	1	3	2	2	3	2	1	33
OG0000788	7	1	13	2	1	2	1	1	1	1	1	2	33
OG0000789	4	1	1	12	1	1	1	3	1	6	1	1	33
OG0000790	6	1	4	10	1	1	2	1	0	4	2	1	33
OG0000791	1	23	1	1	0	1	1	1	1	1	1	1	33
OG0000792	20	1	2	3	1	1	1	1	1	1	1	0	33
OG0000793	2	1	2	12	1	2	1	2	1	6	2	1	33
OG0000794	8	1	1	6	1	1	2	3	1	4	2	3	33
OG0000795	3	3	5	1	6	6	1	2	1	3	1	1	33
OG0000796	3	2	1	6	4	2	1	8	2	2	1	1	33
OG0000797	1	0	4	0	10	6	2	9	1	0	0	0	33
OG0000798	3	1	5	8	1	3	1	3	3	1	1	3	33
OG0000799	2	1	5	2	5	3	1	3	0	5	3	3	33
OG0000800	6	2	4	1	2	2	2	2	2	6	2	2	33
OG0000801	4	1	1	4	1	2	1	1	1	13	3	1	33
OG0000802	8	1	2	9	1	1	1	2	1	3	2	2	33
OG0000803	0	2	2	12	1	3	1	1	1	6	2	2	33
OG0000804	0	24	0	0	4	0	0	4	0	1	0	0	33
OG0000805	0	15	0	0	6	0	0	2	10	0	0	0	33
OG0000806	0	1	0	0	1	0	0	25	1	5	0	0	33
OG0000807	0	2	1	1	3	6	1	6	3	7	1	2	33
OG0000808	0	2	5	8	8	5	1	2	0	2	0	0	33
OG0000809	0	3	0	16	2	0	0	4	2	6	0	0	33
OG0000810	0	1	5	9	2	2	3	2	1	6	1	1	33
OG0000811	0	1	4	3	2	3	2	5	3	5	2	3	33
OG0000812	0	0	25	0	0	8	0	0	0	0	0	0	33
OG0000813	0	0	11	0	4	6	1	5	0	4	1	1	33
OG0000814	0	0	4	0	0	29	0	0	0	0	0	0	33
OG0000815	0	0	0	0	0	0	0	33	0	0	0	0	33
OG0000816	0	0	0	0	0	0	0	0	6	27	0	0	33
OG0000817	0	0	0	0	0	0	0	0	33	0	0	0	33
OG0000818	1	4	6	4	4	2	2	3	1	3	1	1	32
OG0000819	2	3	3	9	3	2	1	2	1	2	2	2	32
OG0000820	5	1	1	2	14	1	1	1	1	3	1	1	32
OG0000821	4	1	9	3	1	2	2	1	1	2	3	3	32
OG0000822	7	1	2	4	2	1	2	2	3	6	1	1	32
OG0000823	3	2	4	10	1	2	2	2	0	4	1	1	32
OG0000824	11	1	3	2	1	3	3	1	1	2	2	2	32
OG0000825	8	1	5	6	4	3	0	0	1	0	2	2	32
OG0000826	8	3	3	4	1	3	3	2	1	1	2	1	32
OG0000827	2	1	3	9	2	2	1	3	3	4	1	1	32
OG0000828	4	1	3	8	1	1	1	1	1	8	1	2	32
OG0000829	2	3	3	11	2	2	1	1	2	3	1	1	32
OG0000830	5	2	3	9	1	1	2	1	1	5	1	1	32
OG0000831	3	1	3	9	2	2	2	3	1	2	2	2	32
OG0000832	1	2	5	4	1	1	1	3	7	4	1	2	32
OG0000833	12	1	7	6	1	3	1	0	0	1	0	0	32
OG0000834	8	1	2	13	1	1	1	1	1	1	1	1	32
OG0000835	1	1	0	19	1	0	0	3	1	2	2	2	32
OG0000836	1	1	2	7	1	7	2	2	1	6	1	1	32
OG0000837	2	2	6	5	2	1	1	4	1	5	1	2	32
OG0000838	8	6	2	5	1	2	1	2	1	2	1	1	32
OG0000839	1	7	4	5	5	1	1	1	1	2	2	2	32
OG0000840	4	0	11	0	1	5	3	2	3	2	0	1	32
OG0000841	3	2	3	5	2	2	2	3	3	2	2	3	32
OG0000842	3	4	2	2	3	2	3	2	2	4	2	3	32
OG0000843	5	4	1	0	10	1	2	1	3	3	1	1	32
OG0000844	5	2	3	4	6	4	1	2	2	3	0	0	32
OG0000845	4	3	4	9	1	3	2	1	1	2	1	1	32
OG0000846	4	0	0	0	9	1	0	4	0	14	0	0	32
OG0000847	8	2	3	2	1	2	0	3	2	5	2	2	32
OG0000848	2	1	4	4	1	3	1	12	1	1	1	1	32
OG0000849	6	1	4	1	8	2	1	1	1	4	2	1	32
OG0000850	8	1	1	2	1	2	0	1	1	1	8	6	32
OG0000851	2	1	0	19	1	1	1	1	1	4	1	0	32
OG0000852	2	10	2	5	1	2	1	2	1	4	1	1	32
OG0000853	1	1	4	0	2	5	0	1	2	1	3	12	32
OG0000854	4	1	9	5	1	2	2	1	1	3	1	2	32
OG0000855	8	1	1	8	3	1	1	2	1	3	2	1	32
OG0000856	3	4	8	4	1	3	1	2	1	1	2	2	32
OG0000857	2	1	6	3	0	4	2	4	2	2	3	3	32
OG0000858	6	4	1	8	2	1	2	2	1	3	1	1	32
OG0000859	5	1	1	12	1	1	2	1	1	4	1	2	32
OG0000860	4	1	3	8	2	1	1	3	1	6	1	1	32
OG0000861	1	0	0	0	24	0	0	0	4	3	0	0	32
OG0000862	0	29	0	2	0	0	0	1	0	0	0	0	32
OG0000863	0	2	8	3	2	2	0	4	1	6	2	2	32
OG0000864	0	1	2	4	1	1	2	0	3	15	1	2	32
OG0000865	0	1	3	10	3	1	1	2	3	4	2	2	32
OG0000866	0	1	6	4	1	2	1	2	3	6	3	3	32
OG0000867	0	1	4	12	3	1	2	1	2	2	2	2	32
OG0000868	0	0	7	0	5	2	2	4	0	3	5	4	32
OG0000869	0	0	0	1	1	1	1	0	1	0	22	5	32
OG0000870	0	0	0	0	0	0	0	6	26	0	0	0	32
OG0000871	2	1	3	3	3	2	1	3	2	8	2	1	31
OG0000872	3	2	4	6	2	1	1	5	1	4	1	1	31
OG0000873	4	3	1	6	2	2	2	1	2	5	1	2	31
OG0000874	5	2	2	7	1	3	1	2	1	1	2	4	31
OG0000875	2	4	1	3	1	1	3	2	2	7	2	3	31
OG0000876	5	1	4	11	1	1	1	2	1	2	1	1	31
OG0000877	16	2	1	3	1	1	1	1	1	2	1	1	31
OG0000878	2	2	3	4	1	2	2	2	3	7	2	1	31
OG0000879	13	1	1	2	2	1	1	3	1	3	1	2	31
OG0000880	3	1	3	13	1	1	1	2	2	1	2	1	31
OG0000881	3	3	7	3	3	1	2	1	2	2	2	2	31
OG0000882	17	1	2	3	1	1	1	1	1	1	1	1	31
OG0000883	4	1	2	0	1	3	1	2	1	7	5	4	31
OG0000884	5	1	2	3	2	1	1	2	0	12	2	0	31
OG0000885	10	0	1	6	1	2	2	3	1	2	2	1	31
OG0000886	2	1	3	9	2	1	0	3	1	5	3	1	31
OG0000887	3	1	1	11	1	3	2	1	1	3	2	2	31
OG0000888	4	2	3	0	3	2	0	6	3	3	3	2	31
OG0000889	3	2	5	6	1	2	2	2	2	2	2	2	31
OG0000890	1	2	3	5	1	2	2	4	2	4	3	2	31
OG0000891	1	1	1	2	1	1	1	7	2	8	3	3	31
OG0000892	7	2	3	5	1	1	2	3	1	2	2	2	31
OG0000893	2	1	1	19	0	1	1	1	1	2	1	1	31
OG0000894	4	2	8	4	1	2	1	3	1	1	3	1	31
OG0000895	4	4	1	4	2	1	1	2	5	5	1	1	31
OG0000896	4	1	1	1	1	2	3	2	14	0	1	1	31
OG0000897	1	6	2	4	1	1	1	3	3	3	2	4	31
OG0000898	0	11	1	9	1	1	0	3	0	3	1	1	31
OG0000899	0	2	3	5	1	2	1	5	3	7	1	1	31
OG0000900	0	24	1	0	0	6	0	0	0	0	0	0	31
OG0000901	0	23	0	3	0	0	0	0	5	0	0	0	31
OG0000902	0	6	1	0	7	1	1	3	2	8	1	1	31
OG0000903	0	2	8	11	0	1	1	2	1	2	2	1	31
OG0000904	0	1	4	4	3	3	1	4	2	6	1	2	31
OG0000905	0	4	3	0	2	6	1	2	4	4	3	2	31
OG0000906	0	3	1	3	2	1	1	4	2	12	1	1	31
OG0000907	0	1	2	3	2	1	2	3	1	14	1	1	31
OG0000908	0	0	2	8	7	3	0	1	2	1	4	3	31
OG0000909	0	0	2	0	0	29	0	0	0	0	0	0	31
OG0000910	0	0	2	0	1	2	2	3	7	8	3	3	31
OG0000911	2	4	5	2	1	2	2	2	1	5	2	2	30
OG0000912	3	2	1	3	3	3	2	4	1	6	1	1	30
OG0000913	7	1	2	3	1	1	2	3	1	5	2	2	30
OG0000914	7	1	1	9	1	1	2	1	1	4	1	1	30
OG0000915	1	4	1	7	2	2	1	3	2	3	2	2	30
OG0000916	2	1	2	15	1	1	1	1	1	3	1	1	30
OG0000917	16	0	0	6	1	1	0	4	1	1	0	0	30
OG0000918	9	0	1	5	1	2	1	3	1	5	1	1	30
OG0000919	9	1	3	2	2	1	1	2	1	6	1	1	30
OG0000920	1	1	1	3	1	0	0	7	1	12	1	2	30
OG0000921	4	3	2	11	1	1	1	1	0	4	1	1	30
OG0000922	3	2	7	2	2	2	1	3	1	3	2	2	30
OG0000923	9	2	1	5	2	0	1	2	1	3	2	2	30
OG0000924	10	2	1	4	1	2	1	2	1	4	1	1	30
OG0000925	1	1	4	7	2	1	1	1	2	8	1	1	30
OG0000926	3	2	2	4	2	2	2	2	2	5	2	2	30
OG0000927	6	1	1	9	1	1	1	2	1	5	1	1	30
OG0000928	8	1	3	5	1	2	2	2	1	3	1	1	30
OG0000929	4	4	4	3	1	1	2	2	1	3	4	1	30
OG0000930	10	2	1	5	1	1	1	1	3	3	1	1	30
OG0000931	1	0	21	0	0	8	0	0	0	0	0	0	30
OG0000932	3	0	7	1	1	6	4	1	2	3	1	1	30
OG0000933	30	0	0	0	0	0	0	0	0	0	0	0	30
OG0000934	11	1	1	5	1	1	1	1	2	4	1	1	30
OG0000935	2	1	1	7	1	0	1	5	1	6	3	2	30
OG0000936	6	1	1	1	1	1	3	5	6	1	2	2	30
OG0000937	2	2	2	16	1	1	1	1	1	1	1	1	30
OG0000938	3	10	3	4	1	2	1	2	1	3	0	0	30
OG0000939	5	2	3	5	1	1	2	2	1	6	1	1	30
OG0000940	16	1	1	2	1	2	1	1	1	2	1	1	30
OG0000941	16	1	3	1	2	1	1	1	1	1	1	1	30
OG0000942	4	1	0	11	1	1	1	3	1	5	1	1	30
OG0000943	1	1	7	4	1	3	3	2	1	3	2	2	30
OG0000944	9	1	1	3	1	2	1	2	4	5	1	0	30
OG0000945	2	3	2	4	4	1	1	2	1	8	1	1	30
OG0000946	3	1	3	4	1	2	1	2	2	9	1	1	30
OG0000947	6	1	1	14	1	1	1	1	1	1	1	1	30
OG0000948	1	1	1	16	1	2	1	1	1	3	1	1	30
OG0000949	4	1	0	19	2	0	0	2	1	1	0	0	30
OG0000950	5	2	2	8	2	2	1	2	2	2	1	1	30
OG0000951	2	1	1	2	1	1	1	3	12	2	1	3	30
OG0000952	3	2	1	10	0	1	2	2	1	1	5	2	30
OG0000953	2	1	2	2	2	2	2	2	2	9	2	2	30
OG0000954	1	3	1	2	4	1	1	4	2	6	1	4	30
OG0000955	6	2	1	7	1	2	1	5	1	2	1	1	30
OG0000956	1	0	11	0	0	14	1	0	0	0	1	2	30
OG0000957	10	1	3	4	1	4	1	1	2	1	1	1	30
OG0000958	10	1	2	7	1	2	2	1	0	2	1	1	30
OG0000959	3	1	2	12	1	1	1	1	2	4	1	1	30
OG0000960	0	28	0	0	0	0	1	1	0	0	0	0	30
OG0000961	0	30	0	0	0	0	0	0	0	0	0	0	30
OG0000962	0	29	0	0	0	0	0	1	0	0	0	0	30
OG0000963	0	9	3	1	4	4	0	2	2	3	1	1	30
OG0000964	0	2	0	8	11	0	0	7	1	1	0	0	30
OG0000965	0	1	12	0	0	5	1	1	1	1	4	4	30
OG0000966	0	1	4	0	3	1	1	11	1	6	1	1	30
OG0000967	0	7	1	5	1	0	1	5	0	5	3	2	30
OG0000968	0	2	6	4	1	4	2	2	4	3	1	1	30
OG0000969	0	1	1	1	2	5	2	6	2	4	3	3	30
OG0000970	0	1	2	1	7	1	2	7	2	5	1	1	30
OG0000971	0	1	3	9	3	1	1	3	1	6	1	1	30
OG0000972	0	0	10	0	0	8	1	0	0	0	5	6	30
OG0000973	0	0	28	0	0	2	0	0	0	0	0	0	30
OG0000974	0	0	7	0	1	15	1	4	0	0	1	1	30
OG0000975	0	0	4	0	0	6	1	1	0	2	9	7	30
OG0000976	0	0	17	1	0	5	2	0	0	0	2	3	30
OG0000977	2	6	3	3	2	2	1	2	2	2	2	2	29
OG0000978	2	11	4	1	1	1	3	1	2	1	1	1	29
OG0000979	2	1	9	1	7	2	1	1	2	1	1	1	29
OG0000980	1	5	2	2	5	2	1	2	1	4	2	2	29
OG0000981	2	2	5	5	1	3	1	1	6	1	1	1	29
OG0000982	3	3	6	2	2	4	1	2	2	2	1	1	29
OG0000983	8	1	3	6	2	1	1	1	1	3	1	1	29
OG0000984	2	2	3	7	1	2	2	1	1	4	2	2	29
OG0000985	3	2	4	5	2	1	2	2	2	2	2	2	29
OG0000986	6	1	2	7	1	1	1	2	1	4	1	2	29
OG0000987	3	1	4	12	1	1	2	0	1	1	2	1	29
OG0000988	4	1	1	7	1	1	1	2	1	6	3	1	29
OG0000989	6	1	1	6	1	1	2	4	1	4	1	1	29
OG0000990	4	1	2	9	1	1	1	2	1	5	1	1	29
OG0000991	3	6	3	5	2	4	1	1	1	1	1	1	29
OG0000992	5	5	1	2	2	1	1	3	3	4	1	1	29
OG0000993	2	1	3	7	1	1	1	1	1	9	1	1	29
OG0000994	6	3	5	0	4	1	2	1	2	3	1	1	29
OG0000995	1	2	6	4	3	4	2	3	1	3	0	0	29
OG0000996	2	2	5	3	0	3	1	4	1	4	1	3	29
OG0000997	3	2	2	3	2	2	2	3	2	5	2	1	29
OG0000998	3	3	3	9	2	1	1	2	1	1	2	1	29
OG0000999	3	2	3	8	1	2	1	1	1	3	2	2	29
OG0001000	2	1	4	4	2	4	1	3	2	3	2	1	29
OG0001001	3	2	1	4	1	2	2	4	1	6	1	2	29
OG0001002	4	1	1	7	2	1	1	2	1	7	1	1	29
OG0001003	6	2	3	5	2	1	2	2	1	2	2	1	29
OG0001004	10	0	2	9	1	1	0	0	2	2	2	0	29
OG0001005	10	1	2	3	1	1	1	1	1	5	2	1	29
OG0001006	1	3	3	0	1	1	1	5	2	6	3	3	29
OG0001007	2	4	3	3	1	2	1	3	2	4	2	2	29
OG0001008	2	1	4	3	1	2	2	2	1	8	1	2	29
OG0001009	2	0	4	4	1	4	2	4	2	1	1	4	29
OG0001010	29	0	0	0	0	0	0	0	0	0	0	0	29
OG0001011	1	13	3	1	1	1	0	4	1	2	1	1	29
OG0001012	2	2	4	3	2	3	1	3	1	2	3	3	29
OG0001013	5	2	2	2	1	4	2	3	4	2	1	1	29
OG0001014	3	1	1	16	1	1	2	1	0	1	1	1	29
OG0001015	4	2	3	2	4	1	2	3	2	2	2	2	29
OG0001016	3	2	1	2	3	1	1	4	6	4	1	1	29
OG0001017	5	1	1	11	1	1	1	2	1	3	1	1	29
OG0001018	14	1	3	1	1	2	2	1	1	1	1	1	29
OG0001019	4	3	3	6	1	0	3	3	1	3	1	1	29
OG0001020	1	1	10	0	1	2	1	2	1	2	4	4	29
OG0001021	3	2	1	1	11	1	1	4	1	2	1	1	29
OG0001022	5	3	5	7	1	1	1	1	0	1	2	2	29
OG0001023	12	1	1	3	0	1	1	1	1	6	1	1	29
OG0001024	1	1	6	6	2	1	1	1	3	4	2	1	29
OG0001025	4	1	8	5	1	0	1	2	1	2	2	2	29
OG0001026	3	2	1	7	3	2	1	5	1	2	1	1	29
OG0001027	6	1	3	2	2	2	1	3	1	5	1	2	29
OG0001028	4	1	2	9	1	1	1	2	1	3	1	3	29
OG0001029	2	4	3	6	3	1	1	2	3	2	1	1	29
OG0001030	1	3	6	4	0	2	2	4	1	2	2	2	29
OG0001031	2	2	5	3	1	1	2	3	1	7	1	1	29
OG0001032	2	1	3	6	1	1	1	3	1	6	3	1	29
OG0001033	0	27	0	0	0	0	0	1	0	1	0	0	29
OG0001034	0	19	0	0	1	4	0	0	0	5	0	0	29
OG0001035	0	10	0	5	0	7	2	0	3	2	0	0	29
OG0001036	0	4	4	2	3	0	3	2	2	7	1	1	29
OG0001037	0	2	4	4	1	3	2	3	1	3	3	3	29
OG0001038	0	5	1	9	1	1	2	2	3	3	1	1	29
OG0001039	0	3	8	0	1	7	2	4	1	0	1	2	29
OG0001040	0	2	3	0	3	3	0	1	0	11	3	3	29
OG0001041	0	2	4	3	1	1	1	5	3	2	2	5	29
OG0001042	0	0	3	1	2	3	2	5	1	9	2	1	29
OG0001043	0	0	9	0	2	5	1	3	2	7	0	0	29
OG0001044	0	0	1	4	1	3	1	10	5	1	1	2	29
OG0001045	0	0	0	1	0	28	0	0	0	0	0	0	29
OG0001046	0	0	0	0	27	0	0	0	0	2	0	0	29
OG0001047	0	0	0	0	1	2	0	2	24	0	0	0	29
OG0001048	0	0	0	0	0	0	2	26	0	1	0	0	29
OG0001049	2	1	3	3	1	2	1	5	1	6	1	2	28
OG0001050	3	2	1	6	1	1	1	4	1	2	2	4	28
OG0001051	5	12	2	1	1	1	1	1	1	1	1	1	28
OG0001052	1	7	1	3	1	1	1	1	1	4	3	4	28
OG0001053	4	1	3	4	1	3	1	2	1	6	1	1	28
OG0001054	5	2	2	3	2	1	2	2	2	2	2	3	28
OG0001055	7	1	1	8	1	1	1	2	1	3	1	1	28
OG0001056	4	1	3	3	1	2	3	3	1	4	1	2	28
OG0001057	3	5	1	1	2	2	1	2	2	4	3	2	28
OG0001058	2	3	1	2	1	1	1	1	1	11	1	3	28
OG0001059	1	13	0	2	1	1	1	4	2	1	1	1	28
OG0001060	3	3	2	2	1	1	1	5	3	2	3	2	28
OG0001061	3	1	6	4	1	4	1	1	1	2	2	2	28
OG0001062	8	1	3	4	1	2	1	1	2	3	1	1	28
OG0001063	2	3	6	2	1	5	2	2	1	1	1	2	28
OG0001064	2	8	1	5	1	1	1	2	1	4	1	1	28
OG0001065	1	4	2	6	1	2	1	1	1	5	2	2	28
OG0001066	1	2	1	5	2	1	1	3	1	6	3	2	28
OG0001067	5	1	3	10	1	1	1	1	1	2	1	1	28
OG0001068	1	0	1	0	3	1	1	12	1	5	1	2	28
OG0001069	1	1	1	2	1	1	2	2	14	1	1	1	28
OG0001070	2	2	3	3	2	2	2	3	2	2	3	2	28
OG0001071	8	1	2	5	1	1	1	2	1	4	1	1	28
OG0001072	1	1	3	5	1	1	2	2	1	3	4	4	28
OG0001073	4	1	1	4	3	3	1	1	2	6	1	1	28
OG0001074	6	2	4	3	0	2	0	0	2	9	0	0	28
OG0001075	2	1	3	10	1	1	1	6	1	0	1	1	28
OG0001076	3	0	2	4	1	3	1	8	1	2	1	2	28
OG0001077	4	2	1	7	2	1	1	3	1	3	1	2	28
OG0001078	5	1	1	9	1	1	1	2	1	4	1	1	28
OG0001079	25	0	0	0	1	0	0	0	0	2	0	0	28
OG0001080	2	0	0	0	0	0	0	24	1	1	0	0	28
OG0001081	4	0	2	7	1	1	3	0	2	6	1	1	28
OG0001082	5	1	1	8	1	1	1	1	1	3	3	2	28
OG0001083	10	1	2	5	1	1	1	1	1	2	1	2	28
OG0001084	10	1	1	4	0	1	1	1	0	4	2	3	28
OG0001085	9	0	1	4	2	1	1	2	1	5	1	1	28
OG0001086	4	1	1	9	1	0	1	1	1	7	1	1	28
OG0001087	2	1	6	5	2	2	1	2	2	1	2	2	28
OG0001088	6	6	1	5	1	1	1	2	1	2	1	1	28
OG0001089	1	3	1	0	2	2	2	4	3	4	2	4	28
OG0001090	2	1	4	5	1	3	2	3	1	4	1	1	28
OG0001091	6	1	5	4	1	2	1	1	1	2	2	2	28
OG0001092	15	1	1	2	1	1	2	1	0	2	1	1	28
OG0001093	4	1	1	9	1	2	1	5	1	1	1	1	28
OG0001094	6	3	1	3	3	1	1	3	1	4	1	1	28
OG0001095	1	2	2	5	3	1	2	2	1	6	1	2	28
OG0001096	13	3	2	2	2	1	0	1	0	4	0	0	28
OG0001097	2	5	1	0	4	0	0	5	3	8	0	0	28
OG0001098	1	2	2	3	3	4	2	3	2	3	2	1	28
OG0001099	4	2	0	6	1	1	1	4	3	3	1	2	28
OG0001100	5	1	1	9	0	1	2	3	1	3	1	1	28
OG0001101	13	1	1	5	1	1	1	1	1	1	1	1	28
OG0001102	1	1	3	2	2	8	4	3	1	1	1	1	28
OG0001103	1	1	5	7	1	2	1	0	1	7	1	1	28
OG0001104	4	1	3	5	1	0	1	2	1	7	2	1	28
OG0001105	1	5	5	4	0	3	1	1	1	2	3	2	28
OG0001106	2	2	4	5	1	2	2	2	2	2	2	2	28
OG0001107	3	2	7	2	1	3	1	2	2	2	2	1	28
OG0001108	1	1	4	7	1	1	1	2	1	3	3	3	28
OG0001109	3	2	1	7	2	1	2	2	1	7	0	0	28
OG0001110	2	1	1	3	3	2	1	1	1	7	4	2	28
OG0001111	1	1	1	12	2	1	0	2	1	2	1	4	28
OG0001112	3	3	2	2	2	1	2	4	2	4	2	1	28
OG0001113	2	1	3	10	1	1	1	3	1	3	1	1	28
OG0001114	7	1	1	5	1	1	2	3	1	4	1	1	28
OG0001115	1	3	7	0	0	2	0	4	1	7	1	2	28
OG0001116	1	1	1	8	2	1	1	3	1	5	2	2	28
OG0001117	1	1	3	4	3	1	2	3	1	5	2	2	28
OG0001118	0	27	0	0	0	0	0	0	0	0	1	0	28
OG0001119	0	17	0	0	1	1	0	6	1	2	0	0	28
OG0001120	0	11	0	0	2	0	1	0	14	0	0	0	28
OG0001121	0	3	4	0	1	1	3	8	0	5	2	1	28
OG0001122	0	1	7	0	1	3	2	1	3	5	3	2	28
OG0001123	0	2	3	0	1	2	1	2	11	4	1	1	28
OG0001124	0	3	3	0	1	2	1	9	1	6	1	1	28
OG0001125	0	1	2	1	2	1	1	6	3	7	2	2	28
OG0001126	0	3	9	3	0	1	0	2	2	6	1	1	28
OG0001127	0	1	4	12	3	1	1	1	2	1	1	1	28
OG0001128	0	1	2	8	2	1	4	1	1	4	2	2	28
OG0001129	0	1	1	14	1	1	1	1	1	4	2	1	28
OG0001130	0	1	4	9	2	1	1	4	1	3	1	1	28
OG0001131	0	2	11	0	0	14	0	1	0	0	0	0	28
OG0001132	0	0	5	1	2	4	1	3	1	9	1	1	28
OG0001133	0	0	5	0	5	2	4	8	0	0	2	2	28
OG0001134	0	0	1	0	5	2	2	7	6	4	0	1	28
OG0001135	0	0	0	0	1	0	0	2	1	24	0	0	28
OG0001136	0	0	0	0	2	0	0	0	26	0	0	0	28
OG0001137	0	0	0	0	0	0	0	0	28	0	0	0	28
OG0001138	0	0	0	0	0	0	0	0	1	0	26	1	28
OG0001139	3	1	2	6	1	1	1	2	4	3	1	2	27
OG0001140	1	1	1	3	2	1	1	6	2	9	0	0	27
OG0001141	4	2	3	2	1	1	1	4	1	6	1	1	27
OG0001142	7	2	2	2	2	3	1	2	3	2	1	0	27
OG0001143	2	1	1	6	3	1	1	2	1	7	1	1	27
OG0001144	2	4	2	3	2	2	2	4	2	1	2	1	27
OG0001145	1	1	4	7	2	2	1	2	1	4	1	1	27
OG0001146	2	1	3	6	1	1	2	2	1	4	2	2	27
OG0001147	2	2	1	6	1	2	2	2	0	4	3	2	27
OG0001148	3	1	1	8	2	4	1	1	0	4	1	1	27
OG0001149	2	1	2	6	3	2	2	3	2	4	0	0	27
OG0001150	9	1	2	2	1	3	2	2	1	2	1	1	27
OG0001151	2	1	3	8	1	1	1	1	1	5	2	1	27
OG0001152	4	5	2	1	2	2	2	2	2	1	2	2	27
OG0001153	2	1	2	4	2	1	1	4	3	5	1	1	27
OG0001154	7	1	1	7	1	2	1	2	2	1	1	1	27
OG0001155	9	1	2	2	1	1	1	2	1	5	1	1	27
OG0001156	3	1	1	6	1	5	1	3	2	2	1	1	27
OG0001157	6	1	1	4	1	2	1	3	1	2	3	2	27
OG0001158	4	2	2	0	1	2	2	4	2	3	2	3	27
OG0001159	4	1	2	11	1	1	0	1	1	3	1	1	27
OG0001160	1	4	2	7	1	1	0	1	2	4	1	3	27
OG0001161	6	2	3	2	2	2	1	3	2	2	1	1	27
OG0001162	3	5	2	3	3	1	1	2	2	1	2	2	27
OG0001163	10	1	3	3	1	1	1	1	1	2	2	1	27
OG0001164	3	6	3	3	2	1	0	4	1	2	1	1	27
OG0001165	2	2	8	4	1	1	1	2	1	3	1	1	27
OG0001166	3	2	2	1	1	2	0	1	3	1	8	3	27
OG0001167	2	1	2	10	1	1	1	1	1	5	1	1	27
OG0001168	8	0	1	10	0	1	0	3	1	1	1	1	27
OG0001169	9	2	1	3	1	1	1	1	1	5	1	1	27
OG0001170	1	13	3	1	2	1	1	1	1	1	1	1	27
OG0001171	1	2	2	5	1	1	1	2	1	1	2	8	27
OG0001172	3	4	1	2	1	5	1	1	5	2	1	1	27
OG0001173	6	3	0	7	1	3	0	2	4	0	1	0	27
OG0001174	1	4	4	6	2	1	1	3	1	1	1	2	27
OG0001175	2	1	2	10	1	1	1	2	2	3	1	1	27
OG0001176	2	1	3	10	1	2	0	1	3	2	1	1	27
OG0001177	3	1	1	2	2	4	1	9	1	1	1	1	27
OG0001178	11	1	1	3	1	1	0	2	1	3	2	1	27
OG0001179	3	2	2	10	1	1	1	1	1	3	1	1	27
OG0001180	1	1	1	10	1	1	1	2	1	5	2	1	27
OG0001181	1	1	1	4	2	2	2	2	4	6	1	1	27
OG0001182	4	6	1	2	1	2	2	3	2	4	0	0	27
OG0001183	7	1	5	3	2	4	1	1	1	2	0	0	27
OG0001184	2	1	4	3	1	2	2	2	1	5	2	2	27
OG0001185	1	2	2	10	1	1	1	1	2	4	1	1	27
OG0001186	1	1	1	14	1	1	1	3	1	1	1	1	27
OG0001187	12	1	4	1	2	1	0	3	2	1	0	0	27
OG0001188	1	1	1	2	1	1	2	2	1	11	2	2	27
OG0001189	3	1	3	5	1	2	3	3	1	3	1	1	27
OG0001190	1	4	3	5	2	3	1	2	2	2	1	1	27
OG0001191	2	2	1	7	2	2	2	3	1	3	1	1	27
OG0001192	4	1	3	0	0	3	2	0	3	9	1	1	27
OG0001193	3	2	6	1	2	2	2	1	2	2	2	2	27
OG0001194	10	1	2	2	1	1	2	2	3	1	1	1	27
OG0001195	1	3	1	5	4	1	0	1	3	6	1	1	27
OG0001196	3	1	2	4	2	2	1	3	2	3	2	2	27
OG0001197	3	3	3	3	3	2	3	1	1	2	2	1	27
OG0001198	4	1	1	6	1	0	1	1	1	3	4	4	27
OG0001199	2	3	3	8	2	1	1	3	1	1	1	1	27
OG0001200	2	1	1	12	3	1	0	2	1	1	1	2	27
OG0001201	4	1	1	8	1	1	1	1	1	6	1	1	27
OG0001202	2	1	1	9	2	1	2	1	1	2	2	3	27
OG0001203	6	1	0	8	1	0	1	5	1	2	1	1	27
OG0001204	2	1	2	7	1	2	2	5	0	5	0	0	27
OG0001205	3	1	4	7	1	2	1	4	1	1	1	1	27
OG0001206	3	2	3	8	2	1	1	1	1	1	2	2	27
OG0001207	1	1	3	5	2	1	2	2	1	7	1	1	27
OG0001208	3	2	2	1	1	1	2	6	1	6	2	0	27
OG0001209	2	3	7	3	1	1	1	3	3	1	1	1	27
OG0001210	0	24	0	0	0	3	0	0	0	0	0	0	27
OG0001211	0	26	0	0	0	0	0	1	0	0	0	0	27
OG0001212	0	2	3	2	2	2	0	2	2	10	1	1	27
OG0001213	0	8	3	0	1	4	0	2	4	1	2	2	27
OG0001214	0	5	2	1	1	2	1	3	3	7	1	1	27
OG0001215	0	3	1	10	2	2	2	1	1	3	1	1	27
OG0001216	0	1	2	2	4	1	1	3	1	9	1	2	27
OG0001217	0	2	2	8	1	2	2	3	2	3	1	1	27
OG0001218	0	1	2	12	1	2	1	2	0	2	2	2	27
OG0001219	0	1	3	9	1	1	1	3	1	5	1	1	27
OG0001220	0	0	5	9	2	4	3	1	0	2	1	0	27
OG0001221	0	0	8	0	2	4	0	1	7	0	3	2	27
OG0001222	0	0	4	2	3	5	1	1	0	5	3	3	27
OG0001223	0	0	2	0	0	1	1	0	0	0	10	13	27
OG0001224	0	0	1	12	1	1	1	3	1	4	1	2	27
OG0001225	0	0	0	0	6	0	2	17	0	1	0	1	27
OG0001226	0	0	0	0	0	0	0	8	0	19	0	0	27
OG0001227	0	0	0	0	0	0	0	0	0	0	16	11	27
OG0001228	1	1	5	2	3	4	1	1	5	3	0	0	26
OG0001229	4	1	1	9	1	2	1	1	1	3	1	1	26
OG0001230	9	1	3	3	1	1	2	1	1	2	1	1	26
OG0001231	1	2	1	4	1	1	1	3	1	8	1	2	26
OG0001232	4	1	2	2	0	2	2	4	2	4	2	1	26
OG0001233	5	2	1	7	1	1	1	2	1	3	1	1	26
OG0001234	2	8	4	2	1	1	1	1	0	4	1	1	26
OG0001235	1	4	2	3	4	1	1	3	1	4	1	1	26
OG0001236	9	1	1	2	2	1	1	2	1	2	2	2	26
OG0001237	2	3	2	3	2	4	3	2	1	1	1	2	26
OG0001238	5	2	3	2	2	2	2	2	1	2	2	1	26
OG0001239	2	1	3	7	3	1	1	5	1	2	0	0	26
OG0001240	3	1	1	7	1	0	1	2	1	6	1	2	26
OG0001241	6	2	2	1	4	2	1	1	1	1	3	2	26
OG0001242	10	1	3	1	1	2	1	2	1	2	1	1	26
OG0001243	2	1	2	3	2	3	2	1	3	3	1	3	26
OG0001244	3	1	1	7	1	1	2	5	1	2	1	1	26
OG0001245	8	1	3	2	1	1	0	1	1	6	1	1	26
OG0001246	6	1	2	4	2	1	2	2	1	3	1	1	26
OG0001247	6	1	1	6	1	1	2	1	0	5	1	1	26
OG0001248	3	2	1	8	1	1	2	2	1	3	1	1	26
OG0001249	2	2	6	2	2	2	1	4	2	1	1	1	26
OG0001250	2	1	0	0	1	0	0	1	1	20	0	0	26
OG0001251	3	1	1	6	1	1	2	1	2	3	2	3	26
OG0001252	5	3	4	2	3	1	1	2	1	3	1	0	26
OG0001253	3	3	1	4	2	1	2	2	0	4	2	2	26
OG0001254	1	0	5	5	2	2	1	1	2	5	2	0	26
OG0001255	9	1	1	3	1	2	1	2	1	1	2	2	26
OG0001256	1	0	6	4	1	1	1	2	2	3	3	2	26
OG0001257	4	2	3	0	1	5	3	2	1	3	1	1	26
OG0001258	7	1	1	4	0	1	1	3	2	4	1	1	26
OG0001259	4	1	3	4	1	1	1	1	2	5	1	2	26
OG0001260	5	1	1	2	1	3	2	0	1	5	2	3	26
OG0001261	2	2	2	11	0	1	2	1	1	2	1	1	26
OG0001262	4	1	1	2	1	1	1	2	1	8	2	2	26
OG0001263	3	1	2	7	1	1	1	1	1	5	2	1	26
OG0001264	8	1	1	3	1	1	1	3	1	4	1	1	26
OG0001265	2	3	1	8	1	4	1	3	1	0	1	1	26
OG0001266	7	0	2	2	2	3	2	2	1	3	1	1	26
OG0001267	10	1	3	0	1	1	1	1	2	4	1	1	26
OG0001268	2	1	2	4	2	1	1	2	2	5	1	3	26
OG0001269	6	2	0	4	2	3	1	3	1	3	1	0	26
OG0001270	1	1	1	10	2	2	1	1	3	2	1	1	26
OG0001271	1	1	2	0	8	3	1	3	2	2	2	1	26
OG0001272	3	1	1	8	1	1	1	2	1	5	1	1	26
OG0001273	1	1	1	9	1	2	2	4	1	2	1	1	26
OG0001274	1	1	2	5	3	3	1	2	2	3	1	2	26
OG0001275	4	1	3	4	3	1	1	2	1	3	2	1	26
OG0001276	1	1	4	9	1	0	1	1	1	2	1	4	26
OG0001277	5	1	0	11	1	0	1	2	1	2	1	1	26
OG0001278	1	1	7	3	1	1	1	5	1	4	1	0	26
OG0001279	2	11	1	2	1	1	1	2	1	2	1	1	26
OG0001280	1	1	1	7	1	1	2	4	2	4	1	1	26
OG0001281	6	4	2	2	1	1	1	2	1	4	1	1	26
OG0001282	9	1	1	6	1	1	2	1	1	1	1	1	26
OG0001283	4	1	8	0	1	3	2	3	0	1	1	2	26
OG0001284	26	0	0	0	0	0	0	0	0	0	0	0	26
OG0001285	3	2	6	4	1	2	1	3	0	2	1	1	26
OG0001286	8	2	5	2	2	3	1	1	0	1	1	0	26
OG0001287	9	1	1	2	1	2	2	2	1	2	2	1	26
OG0001288	1	2	1	9	1	1	1	2	2	3	1	2	26
OG0001289	6	3	3	2	4	1	1	2	1	1	1	1	26
OG0001290	3	1	1	7	1	2	1	2	2	4	1	1	26
OG0001291	4	2	2	4	2	1	2	1	2	2	2	2	26
OG0001292	8	1	1	4	1	1	1	2	1	2	2	2	26
OG0001293	4	1	1	6	1	1	1	2	1	2	3	3	26
OG0001294	2	1	1	11	1	1	1	2	1	3	1	1	26
OG0001295	8	1	1	3	1	1	1	2	1	5	1	1	26
OG0001296	2	2	0	1	3	0	0	0	10	8	0	0	26
OG0001297	1	0	0	0	0	24	0	1	0	0	0	0	26
OG0001298	11	1	3	2	1	1	1	1	1	2	1	1	26
OG0001299	1	1	2	9	1	2	2	2	0	2	2	2	26
OG0001300	5	4	3	0	0	3	2	0	1	3	3	2	26
OG0001301	5	2	1	2	1	3	3	2	1	3	2	1	26
OG0001302	1	1	1	0	2	1	0	4	9	6	1	0	26
OG0001303	1	13	2	1	1	1	2	1	1	1	1	1	26
OG0001304	2	1	0	5	1	2	2	3	1	2	4	3	26
OG0001305	4	1	1	7	2	2	1	2	1	3	1	1	26
OG0001306	5	1	1	5	1	2	1	2	1	5	1	1	26
OG0001307	1	1	1	3	2	4	3	3	2	4	1	1	26
OG0001308	9	1	1	5	1	1	1	1	1	2	1	2	26
OG0001309	2	4	1	2	1	1	2	3	1	6	1	2	26
OG0001310	1	1	4	1	2	3	2	2	4	1	3	2	26
OG0001311	4	4	1	1	1	2	1	1	0	5	3	3	26
OG0001312	2	1	3	4	1	5	4	1	1	2	1	1	26
OG0001313	3	1	1	7	1	4	1	4	1	1	1	1	26
OG0001314	2	2	1	3	1	2	3	4	2	2	2	2	26
OG0001315	3	2	0	9	2	1	1	2	1	2	2	1	26
OG0001316	6	2	1	3	1	2	1	2	1	4	1	2	26
OG0001317	0	24	0	0	2	0	0	0	0	0	0	0	26
OG0001318	0	2	3	4	1	3	1	2	1	5	2	2	26
OG0001319	0	23	0	2	0	0	0	0	1	0	0	0	26
OG0001320	0	26	0	0	0	0	0	0	0	0	0	0	26
OG0001321	0	1	0	0	0	0	0	0	25	0	0	0	26
OG0001322	0	23	0	2	0	0	0	0	1	0	0	0	26
OG0001323	0	1	1	12	1	0	1	2	1	4	2	1	26
OG0001324	0	1	3	2	2	1	1	2	1	11	1	1	26
OG0001325	0	1	4	3	2	2	1	4	1	5	2	1	26
OG0001326	0	2	1	12	1	1	0	1	2	6	0	0	26
OG0001327	0	6	0	0	3	7	0	6	0	1	2	1	26
OG0001328	0	4	3	3	2	2	0	5	1	1	3	2	26
OG0001329	0	3	4	8	1	1	1	0	1	5	1	1	26
OG0001330	0	2	1	0	2	2	1	7	5	5	0	1	26
OG0001331	0	1	1	9	1	3	1	6	1	1	1	1	26
OG0001332	0	1	0	14	1	0	2	2	3	3	0	0	26
OG0001333	0	3	3	4	1	1	1	1	1	9	1	1	26
OG0001334	0	2	2	3	1	2	1	3	3	5	3	1	26
OG0001335	0	1	1	6	1	1	2	2	1	5	4	2	26
OG0001336	0	2	7	1	3	2	1	3	1	0	4	2	26
OG0001337	0	1	4	4	0	2	2	3	2	6	1	1	26
OG0001338	0	0	6	0	8	4	1	1	1	3	1	1	26
OG0001339	0	0	4	0	0	22	0	0	0	0	0	0	26
OG0001340	0	0	2	0	1	1	0	1	0	18	1	2	26
OG0001341	0	0	0	0	0	0	0	0	26	0	0	0	26
OG0001342	2	2	5	2	1	4	1	3	1	2	1	1	25
OG0001343	1	1	5	1	1	3	2	5	2	1	1	2	25
OG0001344	5	1	1	10	1	2	1	1	1	1	1	0	25
OG0001345	1	1	5	3	1	1	1	2	2	5	1	2	25
OG0001346	9	1	1	5	1	1	1	2	1	1	1	1	25
OG0001347	2	1	1	5	2	1	1	2	2	5	2	1	25
OG0001348	2	1	1	12	1	1	1	2	0	2	1	1	25
OG0001349	1	4	1	5	3	1	2	1	1	4	1	1	25
OG0001350	8	1	0	1	2	1	2	2	1	5	1	1	25
OG0001351	4	1	1	9	1	1	2	1	1	2	1	1	25
OG0001352	6	1	2	3	1	1	1	1	1	3	4	1	25
OG0001353	5	2	1	6	1	1	3	1	1	2	1	1	25
OG0001354	3	1	1	4	1	5	2	3	1	3	1	0	25
OG0001355	3	1	2	4	2	2	1	3	2	3	1	1	25
OG0001356	2	1	1	10	1	1	1	3	1	4	0	0	25
OG0001357	1	1	3	7	1	1	1	2	1	3	2	2	25
OG0001358	4	2	1	4	0	1	3	2	1	5	1	1	25
OG0001359	3	1	5	0	2	3	3	3	0	2	1	2	25
OG0001360	3	2	1	4	2	1	1	3	2	4	1	1	25
OG0001361	1	2	2	4	3	2	1	5	1	1	1	2	25
OG0001362	1	1	1	4	3	1	1	6	1	2	3	1	25
OG0001363	3	1	1	9	1	1	1	2	1	2	2	1	25
OG0001364	1	0	5	1	1	2	1	4	1	7	1	1	25
OG0001365	2	2	3	8	1	1	1	1	1	3	1	1	25
OG0001366	2	2	3	8	1	1	1	2	0	3	1	1	25
OG0001367	3	1	3	3	1	1	1	2	1	6	1	2	25
OG0001368	3	1	2	10	1	1	1	1	2	1	1	1	25
OG0001369	1	3	1	6	1	2	2	2	3	2	1	1	25
OG0001370	2	2	3	2	2	0	1	2	2	5	2	2	25
OG0001371	6	1	1	6	2	0	2	2	1	1	2	1	25
OG0001372	2	0	7	0	2	3	1	2	1	1	2	4	25
OG0001373	7	1	1	2	1	4	3	2	1	1	1	1	25
OG0001374	4	1	4	3	1	1	1	2	1	5	1	1	25
OG0001375	2	1	3	3	1	2	0	1	3	8	1	0	25
OG0001376	2	1	1	13	1	1	1	0	1	2	1	1	25
OG0001377	2	2	5	2	2	2	1	3	2	2	1	1	25
OG0001378	5	0	5	1	2	2	3	2	1	2	1	1	25
OG0001379	1	1	6	4	0	5	1	2	1	2	1	1	25
OG0001380	1	5	4	1	2	2	1	1	1	5	1	1	25
OG0001381	3	1	2	2	1	4	1	1	1	1	3	5	25
OG0001382	25	0	0	0	0	0	0	0	0	0	0	0	25
OG0001383	1	2	2	5	2	2	1	1	1	1	4	3	25
OG0001384	6	2	4	3	1	1	1	2	1	3	1	0	25
OG0001385	2	1	2	1	1	4	2	1	6	2	1	2	25
OG0001386	25	0	0	0	0	0	0	0	0	0	0	0	25
OG0001387	1	6	4	0	4	2	2	0	0	3	1	2	25
OG0001388	4	6	4	3	1	1	1	1	1	1	1	1	25
OG0001389	5	0	4	6	1	0	1	1	1	2	2	2	25
OG0001390	1	2	1	3	2	1	1	2	0	5	3	4	25
OG0001391	5	2	1	3	2	2	1	3	1	3	1	1	25
OG0001392	3	3	4	4	2	2	1	2	1	2	1	0	25
OG0001393	2	1	2	7	1	2	0	2	2	4	1	1	25
OG0001394	6	1	4	4	1	2	1	2	1	1	1	1	25
OG0001395	5	1	1	6	1	3	1	1	1	3	1	1	25
OG0001396	7	1	5	2	1	1	1	2	1	2	1	1	25
OG0001397	3	7	1	1	1	1	1	3	1	3	2	1	25
OG0001398	5	1	2	9	1	1	1	1	1	1	1	1	25
OG0001399	1	2	3	3	1	1	2	2	3	2	2	3	25
OG0001400	2	2	2	3	1	2	3	2	1	3	2	2	25
OG0001401	1	0	2	9	1	1	2	3	1	2	2	1	25
OG0001402	4	5	3	4	1	1	1	1	1	2	1	1	25
OG0001403	3	2	7	1	1	2	0	3	1	3	1	1	25
OG0001404	7	1	1	7	1	1	1	0	1	3	1	1	25
OG0001405	10	1	3	0	1	2	1	1	1	3	1	1	25
OG0001406	1	3	1	4	2	1	2	3	1	2	3	2	25
OG0001407	4	0	0	9	1	1	1	3	1	3	1	1	25
OG0001408	3	1	3	3	1	7	1	1	1	2	1	1	25
OG0001409	1	3	2	6	1	4	1	1	1	2	1	2	25
OG0001410	1	2	2	4	2	1	1	1	1	9	1	0	25
OG0001411	1	1	2	11	1	1	1	2	1	2	1	1	25
OG0001412	4	1	1	6	1	1	1	2	1	4	2	1	25
OG0001413	2	1	0	13	0	0	2	5	1	1	0	0	25
OG0001414	1	2	3	1	2	3	1	2	2	1	3	4	25
OG0001415	2	1	2	10	2	2	1	1	1	1	1	1	25
OG0001416	9	1	2	4	1	1	1	1	1	2	1	1	25
OG0001417	4	1	0	5	1	1	1	1	1	8	1	1	25
OG0001418	2	2	4	4	2	1	1	3	2	2	1	1	25
OG0001419	2	1	1	9	1	1	2	2	1	2	2	1	25
OG0001420	9	1	1	6	1	0	1	1	1	2	1	1	25
OG0001421	0	2	4	2	2	0	0	8	1	6	0	0	25
OG0001422	0	19	1	0	2	0	0	1	1	1	0	0	25
OG0001423	0	4	2	7	2	2	1	1	1	3	1	1	25
OG0001424	0	1	1	0	5	0	0	5	2	11	0	0	25
OG0001425	0	4	0	2	5	1	0	8	2	3	0	0	25
OG0001426	0	1	0	0	4	0	0	0	1	19	0	0	25
OG0001427	0	16	0	2	1	2	1	0	0	1	1	1	25
OG0001428	0	2	1	0	2	1	3	1	4	9	1	1	25
OG0001429	0	1	3	11	0	0	0	3	2	3	1	1	25
OG0001430	0	1	2	8	1	1	1	2	1	3	4	1	25
OG0001431	0	1	1	4	2	1	1	3	1	9	1	1	25
OG0001432	0	1	2	2	1	2	1	2	1	9	2	2	25
OG0001433	0	3	6	1	2	4	1	2	1	3	1	1	25
OG0001434	0	1	2	11	1	1	1	3	0	3	1	1	25
OG0001435	0	0	6	0	0	16	3	0	0	0	0	0	25
OG0001436	0	0	10	0	1	10	0	1	1	1	1	0	25
OG0001437	0	0	5	0	0	7	0	0	0	0	6	7	25
OG0001438	0	0	3	0	2	1	6	2	1	8	1	1	25
OG0001439	0	0	1	13	2	1	1	2	1	4	0	0	25
OG0001440	0	0	0	25	0	0	0	0	0	0	0	0	25
OG0001441	0	0	0	0	25	0	0	0	0	0	0	0	25
OG0001442	0	0	0	0	1	0	0	22	0	2	0	0	25
OG0001443	0	0	0	0	0	1	0	0	0	0	11	13	25
OG0001444	0	0	0	0	0	0	0	13	8	4	0	0	25
OG0001445	0	0	0	0	0	0	0	0	0	25	0	0	25
OG0001446	0	0	0	0	0	0	0	0	0	25	0	0	25
OG0001447	0	0	0	0	0	0	0	0	0	0	12	13	25
OG0001448	2	3	2	4	1	1	1	3	1	4	1	1	24
OG0001449	2	1	1	10	1	2	1	1	1	2	1	1	24
OG0001450	2	6	2	1	1	1	2	4	1	4	0	0	24
OG0001451	1	1	2	6	1	1	2	1	0	5	2	2	24
OG0001452	6	1	1	6	1	1	1	1	1	3	1	1	24
OG0001453	1	2	3	6	1	1	1	1	1	4	1	2	24
OG0001454	1	1	4	2	5	1	1	1	1	5	1	1	24
OG0001455	1	1	3	5	2	1	1	1	0	3	2	4	24
OG0001456	1	3	4	4	1	1	1	1	2	4	1	1	24
OG0001457	2	1	1	6	4	1	1	1	1	2	2	2	24
OG0001458	5	1	1	6	1	1	1	2	1	3	1	1	24
OG0001459	5	1	3	3	1	1	1	3	1	3	1	1	24
OG0001460	3	1	2	4	1	2	1	2	1	5	1	1	24
OG0001461	3	1	2	8	2	1	1	2	1	1	1	1	24
OG0001462	4	1	1	3	3	1	1	1	3	4	1	1	24
OG0001463	2	5	6	1	1	2	2	1	2	0	1	1	24
OG0001464	2	2	2	5	1	1	1	4	1	3	1	1	24
OG0001465	2	2	1	4	2	2	2	3	1	3	1	1	24
OG0001466	2	1	1	1	5	1	2	1	1	7	1	1	24
OG0001467	2	3	0	5	4	0	0	2	1	5	1	1	24
OG0001468	6	2	0	9	1	0	0	3	0	3	0	0	24
OG0001469	2	1	7	3	2	2	1	2	1	1	1	1	24
OG0001470	3	1	1	4	1	2	2	3	1	4	1	1	24
OG0001471	6	1	1	4	1	1	2	3	1	2	1	1	24
OG0001472	5	1	2	4	1	1	1	6	1	1	1	0	24
OG0001473	2	1	1	4	1	3	2	2	2	3	1	2	24
OG0001474	4	2	2	2	1	1	1	1	2	6	1	1	24
OG0001475	2	1	2	1	1	1	1	1	0	1	9	4	24
OG0001476	3	2	1	2	1	1	1	2	2	5	3	1	24
OG0001477	2	1	1	6	1	2	1	2	1	2	3	2	24
OG0001478	5	1	1	5	1	1	1	1	4	2	1	1	24
OG0001479	2	1	1	9	0	0	1	2	1	5	1	1	24
OG0001480	1	3	9	1	1	1	2	2	1	1	1	1	24
OG0001481	5	1	4	4	1	2	0	2	1	2	1	1	24
OG0001482	3	1	4	7	1	1	1	2	1	1	1	1	24
OG0001483	2	2	2	5	2	1	1	2	1	4	1	1	24
OG0001484	3	1	2	7	1	2	1	2	1	4	0	0	24
OG0001485	1	3	1	6	3	1	1	2	1	3	1	1	24
OG0001486	2	1	1	3	3	2	1	1	1	5	3	1	24
OG0001487	2	1	2	9	1	1	1	2	1	2	1	1	24
OG0001488	3	1	1	7	1	1	1	3	1	3	1	1	24
OG0001489	5	1	1	4	1	2	1	3	1	3	1	1	24
OG0001490	3	1	2	2	1	2	1	2	5	3	1	1	24
OG0001491	2	2	1	7	1	2	1	1	1	4	1	1	24
OG0001492	4	1	1	4	1	2	1	2	1	6	1	0	24
OG0001493	2	0	2	1	4	3	0	0	0	8	2	2	24
OG0001494	2	1	1	5	6	1	1	2	1	2	1	1	24
OG0001495	6	2	1	2	0	0	2	5	1	5	0	0	24
OG0001496	2	1	1	6	1	1	1	1	1	7	1	1	24
OG0001497	1	1	10	1	1	2	1	1	1	1	2	2	24
OG0001498	2	1	3	3	4	1	1	2	1	4	1	1	24
OG0001499	3	4	2	0	4	3	1	0	1	4	1	1	24
OG0001500	1	1	2	9	1	1	1	1	2	1	2	2	24
OG0001501	12	2	0	1	1	0	0	1	3	1	1	2	24
OG0001502	1	10	1	1	1	1	2	3	1	1	1	1	24
OG0001503	4	1	1	8	1	1	1	2	1	2	1	1	24
OG0001504	4	1	3	4	1	1	1	2	3	2	1	1	24
OG0001505	2	1	1	0	2	10	0	2	3	3	0	0	24
OG0001506	4	1	2	4	2	1	2	1	1	4	1	1	24
OG0001507	2	2	2	8	2	1	0	2	2	2	1	0	24
OG0001508	3	1	4	5	1	1	1	1	1	2	2	2	24
OG0001509	1	1	7	1	1	7	1	1	1	1	1	1	24
OG0001510	4	2	1	6	1	1	1	4	0	2	1	1	24
OG0001511	2	1	2	2	2	3	1	5	1	3	1	1	24
OG0001512	3	1	6	4	1	1	1	3	1	1	1	1	24
OG0001513	1	5	1	5	1	1	1	2	1	4	1	1	24
OG0001514	4	1	3	2	1	1	1	2	1	6	1	1	24
OG0001515	5	1	3	4	1	2	1	2	1	2	1	1	24
OG0001516	1	3	1	2	5	2	1	1	1	3	2	2	24
OG0001517	3	2	4	4	1	1	1	2	2	2	1	1	24
OG0001518	3	2	2	2	2	2	1	2	2	2	2	2	24
OG0001519	7	3	0	4	4	0	0	1	1	4	0	0	24
OG0001520	1	3	1	7	4	1	1	1	1	1	2	1	24
OG0001521	3	1	1	7	2	4	1	1	1	1	1	1	24
OG0001522	4	0	1	6	1	0	1	1	1	7	1	1	24
OG0001523	2	1	1	7	4	2	1	1	1	2	1	1	24
OG0001524	2	2	1	6	2	1	1	2	2	2	2	1	24
OG0001525	4	1	7	3	2	1	1	1	1	1	1	1	24
OG0001526	6	1	1	4	1	1	1	3	1	3	1	1	24
OG0001527	2	1	3	6	1	1	1	2	1	4	1	1	24
OG0001528	1	0	2	1	2	1	1	3	3	3	4	3	24
OG0001529	2	1	1	6	1	1	2	1	2	2	2	3	24
OG0001530	5	2	1	5	2	1	1	2	2	2	1	0	24
OG0001531	5	2	1	3	1	1	2	1	0	2	2	4	24
OG0001532	2	1	1	9	1	1	1	1	3	2	1	1	24
OG0001533	2	1	1	10	0	1	1	1	1	1	4	1	24
OG0001534	1	1	3	4	2	2	2	2	2	2	1	2	24
OG0001535	3	1	4	7	1	1	1	1	1	2	1	1	24
OG0001536	3	1	1	8	0	1	1	2	1	1	2	3	24
OG0001537	5	1	1	3	1	1	1	2	2	5	1	1	24
OG0001538	6	1	4	1	1	0	2	2	1	2	2	2	24
OG0001539	7	1	3	6	2	1	1	1	1	1	0	0	24
OG0001540	1	1	4	3	1	1	1	2	1	7	1	1	24
OG0001541	1	3	2	5	2	1	2	1	1	2	2	2	24
OG0001542	1	1	3	0	1	1	3	2	1	7	2	2	24
OG0001543	1	2	4	3	1	2	2	1	1	5	1	1	24
OG0001544	0	1	1	14	1	2	1	1	1	1	1	0	24
OG0001545	0	24	0	0	0	0	0	0	0	0	0	0	24
OG0001546	0	24	0	0	0	0	0	0	0	0	0	0	24
OG0001547	0	5	0	0	16	0	0	0	0	0	0	3	24
OG0001548	0	1	0	1	2	2	1	6	2	7	1	1	24
OG0001549	0	7	1	1	1	1	2	2	2	5	1	1	24
OG0001550	0	1	0	10	1	1	0	2	1	6	1	1	24
OG0001551	0	2	0	0	5	0	0	17	0	0	0	0	24
OG0001552	0	1	1	6	3	1	1	4	1	4	1	1	24
OG0001553	0	3	1	1	5	1	1	2	1	5	2	2	24
OG0001554	0	9	0	10	3	0	0	0	0	2	0	0	24
OG0001555	0	1	1	9	1	1	1	3	2	4	1	0	24
OG0001556	0	1	6	2	1	6	0	3	1	2	1	1	24
OG0001557	0	1	1	0	1	1	2	3	1	12	1	1	24
OG0001558	0	2	2	0	3	6	0	3	8	0	0	0	24
OG0001559	0	1	0	1	19	0	0	1	1	1	0	0	24
OG0001560	0	1	0	0	0	0	0	0	2	0	2	19	24
OG0001561	0	1	0	7	4	0	1	3	2	6	0	0	24
OG0001562	0	1	3	3	2	1	2	2	1	7	1	1	24
OG0001563	0	2	5	2	2	2	1	2	1	3	2	2	24
OG0001564	0	1	2	12	1	1	1	2	1	2	1	0	24
OG0001565	0	3	4	4	5	2	1	1	1	1	1	1	24
OG0001566	0	5	1	3	1	1	0	6	1	4	1	1	24
OG0001567	0	1	7	1	1	2	2	2	1	3	2	2	24
OG0001568	0	0	0	24	0	0	0	0	0	0	0	0	24
OG0001569	0	0	0	24	0	0	0	0	0	0	0	0	24
OG0001570	0	0	0	13	2	0	0	3	2	4	0	0	24
OG0001571	0	0	0	0	0	0	0	0	0	0	20	4	24
OG0001572	5	1	2	2	1	2	1	2	1	4	1	1	23
OG0001573	7	1	1	5	1	1	1	1	1	2	1	1	23
OG0001574	2	1	3	6	2	1	1	1	1	2	1	2	23
OG0001575	1	1	1	9	1	1	2	2	1	2	1	1	23
OG0001576	4	1	1	2	1	1	1	1	2	5	2	2	23
OG0001577	2	2	1	5	1	1	1	3	2	2	1	2	23
OG0001578	2	3	1	2	1	1	1	1	1	6	2	2	23
OG0001579	1	3	2	1	1	2	3	5	1	2	1	1	23
OG0001580	7	1	1	3	2	1	2	1	1	2	1	1	23
OG0001581	9	0	3	2	1	2	1	1	1	1	1	1	23
OG0001582	4	1	0	4	1	1	3	2	1	2	2	2	23
OG0001583	5	2	2	3	1	3	1	2	1	1	1	1	23
OG0001584	7	2	1	1	1	1	2	1	1	3	1	2	23
OG0001585	7	1	1	5	2	1	1	1	1	1	1	1	23
OG0001586	5	1	2	1	3	2	2	2	3	0	1	1	23
OG0001587	4	2	1	5	2	1	1	1	1	2	1	2	23
OG0001588	4	1	1	9	0	1	1	1	1	2	1	1	23
OG0001589	1	2	1	3	2	1	2	4	3	2	1	1	23
OG0001590	2	1	3	2	1	2	2	1	1	3	2	3	23
OG0001591	2	2	1	6	1	1	1	1	2	4	1	1	23
OG0001592	4	1	1	2	1	1	1	2	1	2	3	4	23
OG0001593	1	1	1	4	2	2	0	6	1	3	1	1	23
OG0001594	2	1	7	1	1	1	0	1	4	3	1	1	23
OG0001595	10	1	2	1	1	1	0	3	1	2	1	0	23
OG0001596	1	0	2	3	2	2	1	2	2	7	1	0	23
OG0001597	4	2	3	3	2	1	1	2	1	2	1	1	23
OG0001598	1	1	3	7	1	1	1	2	1	3	1	1	23
OG0001599	1	4	1	3	1	1	2	2	2	2	2	2	23
OG0001600	6	2	3	0	1	1	1	1	1	4	1	2	23
OG0001601	7	1	1	1	1	1	3	1	1	2	2	2	23
OG0001602	3	2	2	3	1	2	1	4	2	1	1	1	23
OG0001603	1	2	2	3	0	1	1	2	6	3	1	1	23
OG0001604	1	1	1	12	1	1	1	1	1	1	1	1	23
OG0001605	3	1	7	1	2	1	0	2	2	2	1	1	23
OG0001606	5	1	0	6	2	1	1	2	1	2	1	1	23
OG0001607	2	1	3	6	2	1	1	1	1	2	1	2	23
OG0001608	11	1	1	1	1	1	1	1	1	2	1	1	23
OG0001609	3	2	1	10	0	1	1	1	1	1	1	1	23
OG0001610	1	1	1	9	1	1	1	1	1	4	1	1	23
OG0001611	2	2	1	4	1	1	1	2	3	5	1	0	23
OG0001612	2	1	2	6	1	1	1	3	1	3	1	1	23
OG0001613	2	3	1	2	5	3	1	4	1	1	0	0	23
OG0001614	6	1	1	6	1	1	1	0	1	3	1	1	23
OG0001615	4	1	4	3	2	2	1	1	1	2	1	1	23
OG0001616	8	1	1	1	1	2	1	2	1	1	2	2	23
OG0001617	7	1	2	7	1	1	1	1	0	1	1	0	23
OG0001618	2	1	1	8	2	1	1	1	1	3	1	1	23
OG0001619	4	1	4	5	2	1	1	1	1	2	1	0	23
OG0001620	4	2	1	4	1	2	1	1	1	2	2	2	23
OG0001621	3	16	1	0	2	1	0	0	0	0	0	0	23
OG0001622	2	1	3	2	3	1	1	4	4	0	1	1	23
OG0001623	2	1	1	2	2	2	2	2	3	4	1	1	23
OG0001624	3	3	1	2	1	4	1	1	1	4	1	1	23
OG0001625	2	1	4	1	1	1	2	3	1	5	1	1	23
OG0001626	6	1	3	5	0	1	1	1	0	3	1	1	23
OG0001627	14	0	0	0	2	0	1	1	1	2	1	1	23
OG0001628	2	2	1	3	1	0	1	0	2	9	1	1	23
OG0001629	2	1	1	10	1	1	1	1	1	2	1	1	23
OG0001630	3	2	2	3	2	2	2	2	2	1	1	1	23
OG0001631	1	1	1	3	1	5	1	2	0	1	4	3	23
OG0001632	3	1	0	8	1	1	1	1	1	1	2	3	23
OG0001633	15	1	0	2	0	0	0	2	1	2	0	0	23
OG0001634	1	3	3	5	1	2	3	1	1	3	0	0	23
OG0001635	4	1	3	4	1	1	1	2	1	2	1	2	23
OG0001636	1	1	2	2	5	1	3	4	1	1	1	1	23
OG0001637	7	2	2	3	1	1	0	1	1	4	1	0	23
OG0001638	1	2	3	4	2	1	0	3	2	3	1	1	23
OG0001639	1	5	1	1	1	1	1	2	0	1	4	5	23
OG0001640	1	1	2	3	2	1	1	2	2	5	2	1	23
OG0001641	2	1	5	1	2	2	2	1	3	1	2	1	23
OG0001642	1	1	3	4	1	1	2	2	1	5	1	1	23
OG0001643	4	1	4	5	1	1	2	1	1	1	1	1	23
OG0001644	3	2	1	7	1	1	1	1	1	2	2	1	23
OG0001645	1	1	4	0	1	3	1	3	1	2	2	4	23
OG0001646	2	1	2	7	2	1	1	2	1	2	1	1	23
OG0001647	1	1	2	4	1	1	1	3	1	2	3	3	23
OG0001648	1	4	1	6	1	2	1	1	1	3	1	1	23
OG0001649	1	2	3	2	1	1	3	2	1	3	2	2	23
OG0001650	5	1	1	5	1	1	1	2	1	3	1	1	23
OG0001651	4	2	1	3	3	3	0	1	2	2	1	1	23
OG0001652	1	0	0	3	13	1	1	2	1	1	0	0	23
OG0001653	2	1	1	0	4	3	0	3	3	4	1	1	23
OG0001654	3	1	6	2	1	4	1	1	1	1	1	1	23
OG0001655	4	1	4	3	1	2	1	1	2	2	1	1	23
OG0001656	2	1	3	3	3	2	1	2	1	3	1	1	23
OG0001657	4	1	4	2	3	3	1	2	1	1	1	0	23
OG0001658	1	1	5	2	1	2	1	1	1	2	3	3	23
OG0001659	4	1	6	2	1	2	1	2	0	2	1	1	23
OG0001660	3	2	3	2	1	2	1	3	3	1	1	1	23
OG0001661	2	3	2	2	2	1	1	3	2	3	1	1	23
OG0001662	3	4	2	4	2	1	1	2	1	1	1	1	23
OG0001663	1	1	1	0	2	2	0	3	1	10	1	1	23
OG0001664	4	4	1	2	1	2	2	2	1	1	2	1	23
OG0001665	1	2	5	2	2	1	0	3	2	3	1	1	23
OG0001666	2	2	3	7	1	1	1	1	1	2	1	1	23
OG0001667	4	1	2	7	1	1	1	1	1	2	1	1	23
OG0001668	1	1	1	10	0	2	2	1	1	2	1	1	23
OG0001669	2	1	1	5	1	1	2	2	1	5	1	1	23
OG0001670	3	2	1	3	2	1	0	4	4	3	0	0	23
OG0001671	2	3	1	2	1	1	1	1	0	8	1	2	23
OG0001672	4	1	1	2	2	1	1	4	1	2	1	3	23
OG0001673	2	1	3	3	1	1	1	1	6	2	1	1	23
OG0001674	3	1	1	8	0	1	2	4	1	0	1	1	23
OG0001675	3	1	2	7	1	2	1	1	2	1	1	1	23
OG0001676	2	1	1	6	1	2	2	1	2	3	1	1	23
OG0001677	5	1	3	3	2	1	1	2	1	2	1	1	23
OG0001678	1	2	1	6	2	1	1	3	1	3	1	1	23
OG0001679	3	1	1	8	1	1	1	1	1	3	1	1	23
OG0001680	3	1	4	1	2	3	1	1	2	3	1	1	23
OG0001681	8	1	3	0	1	1	3	2	1	1	1	1	23
OG0001682	2	6	1	3	1	1	1	1	1	4	1	1	23
OG0001683	1	1	6	4	1	3	1	2	1	1	1	1	23
OG0001684	3	1	3	4	1	1	1	2	1	4	1	1	23
OG0001685	21	0	0	0	1	0	0	1	0	0	0	0	23
OG0001686	4	1	1	6	1	1	1	1	1	3	1	2	23
OG0001687	3	1	2	2	5	1	1	2	2	2	1	1	23
OG0001688	9	2	1	2	1	1	2	1	1	2	1	0	23
OG0001689	1	1	2	6	1	1	1	2	1	5	1	1	23
OG0001690	0	2	0	0	5	3	0	10	0	0	1	2	23
OG0001691	0	22	0	1	0	0	0	0	0	0	0	0	23
OG0001692	0	23	0	0	0	0	0	0	0	0	0	0	23
OG0001693	0	3	3	4	0	1	0	2	0	7	1	2	23
OG0001694	0	23	0	0	0	0	0	0	0	0	0	0	23
OG0001695	0	2	1	2	1	2	2	1	3	7	1	1	23
OG0001696	0	11	3	1	1	1	1	1	1	1	1	1	23
OG0001697	0	1	4	0	3	2	0	2	0	7	3	1	23
OG0001698	0	2	1	3	2	1	1	4	1	3	4	1	23
OG0001699	0	1	1	3	2	1	2	4	2	5	1	1	23
OG0001700	0	23	0	0	0	0	0	0	0	0	0	0	23
OG0001701	0	1	4	5	1	1	0	2	1	6	1	1	23
OG0001702	0	1	3	1	2	1	3	2	1	6	1	2	23
OG0001703	0	2	3	6	0	2	0	3	3	2	1	1	23
OG0001704	0	1	1	11	1	1	1	2	1	2	1	1	23
OG0001705	0	4	0	3	1	1	1	3	2	4	2	2	23
OG0001706	0	1	1	0	17	4	0	0	0	0	0	0	23
OG0001707	0	1	3	9	1	1	1	1	2	2	1	1	23
OG0001708	0	1	4	4	1	1	1	3	1	4	1	2	23
OG0001709	0	1	7	0	0	13	0	2	0	0	0	0	23
OG0001710	0	1	3	4	1	2	1	3	1	3	2	2	23
OG0001711	0	1	1	3	1	1	1	4	1	8	1	1	23
OG0001712	0	2	4	4	2	2	1	2	2	2	1	1	23
OG0001713	0	3	1	4	2	1	2	1	1	6	1	1	23
OG0001714	0	1	3	6	1	1	1	2	1	6	1	0	23
OG0001715	0	1	3	2	2	4	1	2	1	3	2	2	23
OG0001716	0	2	0	1	10	0	0	9	1	0	0	0	23
OG0001717	0	3	2	4	1	1	0	1	1	7	2	1	23
OG0001718	0	1	3	1	12	0	1	1	0	4	0	0	23
OG0001719	0	2	0	21	0	0	0	0	0	0	0	0	23
OG0001720	0	1	0	12	1	1	0	2	1	5	0	0	23
OG0001721	0	2	3	4	3	1	1	5	0	0	2	2	23
OG0001722	0	1	3	7	1	2	1	1	1	3	1	2	23
OG0001723	0	1	2	1	0	5	4	2	1	3	2	2	23
OG0001724	0	0	20	0	0	1	0	0	0	0	1	1	23
OG0001725	0	0	13	0	0	10	0	0	0	0	0	0	23
OG0001726	0	0	8	0	3	6	0	2	0	0	1	3	23
OG0001727	0	0	9	0	3	2	2	4	0	1	0	2	23
OG0001728	0	0	4	7	1	4	1	0	1	2	1	2	23
OG0001729	0	0	1	0	11	3	2	3	1	1	0	1	23
OG0001730	0	0	0	0	1	1	0	11	2	5	2	1	23
OG0001731	0	0	0	0	1	0	0	20	0	2	0	0	23
OG0001732	0	0	0	0	1	0	0	0	21	1	0	0	23
OG0001733	0	0	0	0	0	0	0	1	0	0	3	19	23
OG0001734	3	0	3	10	1	1	0	2	0	0	1	1	22
OG0001735	4	1	3	4	1	0	1	1	1	4	1	1	22
OG0001736	7	1	2	2	1	2	1	1	2	1	1	1	22
OG0001737	6	1	3	5	1	1	1	1	1	2	0	0	22
OG0001738	4	1	2	7	1	1	0	1	1	2	1	1	22
OG0001739	5	2	4	2	1	1	1	1	1	2	1	1	22
OG0001740	1	1	1	7	0	1	1	1	1	4	2	2	22
OG0001741	4	1	1	3	1	3	1	1	2	2	2	1	22
OG0001742	2	1	1	6	1	1	2	3	1	1	2	1	22
OG0001743	3	1	3	5	1	1	1	1	1	3	1	1	22
OG0001744	4	2	1	0	1	3	1	2	1	1	2	4	22
OG0001745	22	0	0	0	0	0	0	0	0	0	0	0	22
OG0001746	2	1	3	2	2	1	1	3	1	1	3	2	22
OG0001747	1	1	2	2	1	1	1	1	8	1	1	2	22
OG0001748	2	1	2	6	1	1	1	1	1	2	3	1	22
OG0001749	3	1	1	3	1	2	2	4	1	4	0	0	22
OG0001750	1	2	5	3	0	1	1	2	1	4	1	1	22
OG0001751	5	1	2	2	1	1	1	1	1	4	2	1	22
OG0001752	10	1	0	1	1	1	1	1	1	3	1	1	22
OG0001753	4	1	1	6	2	1	1	2	1	1	1	1	22
OG0001754	6	1	1	2	1	1	1	1	1	4	2	1	22
OG0001755	2	0	1	7	1	1	1	2	1	4	1	1	22
OG0001756	2	2	3	4	3	1	1	1	1	2	1	1	22
OG0001757	2	2	1	6	1	1	1	1	1	4	1	1	22
OG0001758	1	1	5	2	2	3	1	2	1	2	1	1	22
OG0001759	4	2	2	2	2	1	1	2	2	2	1	1	22
OG0001760	4	1	3	2	1	1	1	2	1	4	1	1	22
OG0001761	6	1	3	0	2	2	2	1	1	2	1	1	22
OG0001762	1	2	1	5	2	1	2	1	1	2	2	2	22
OG0001763	5	1	1	4	1	1	1	1	1	4	1	1	22
OG0001764	1	1	2	4	1	2	1	2	1	4	2	1	22
OG0001765	3	1	5	1	1	2	0	2	2	5	0	0	22
OG0001766	5	1	1	4	2	1	2	2	1	1	1	1	22
OG0001767	4	1	3	6	1	1	1	1	1	1	1	1	22
OG0001768	3	2	3	1	2	1	1	3	1	2	1	2	22
OG0001769	1	1	1	9	1	1	0	2	1	1	3	1	22
OG0001770	2	1	2	4	1	2	1	1	1	4	1	2	22
OG0001771	3	1	1	3	2	2	2	1	2	2	1	2	22
OG0001772	9	1	3	1	1	1	1	1	1	1	1	1	22
OG0001773	2	1	1	1	0	2	1	4	1	1	3	5	22
OG0001774	1	1	1	9	1	1	2	1	1	2	1	1	22
OG0001775	4	2	2	4	2	1	1	2	2	2	0	0	22
OG0001776	3	2	4	3	1	1	1	2	1	2	1	1	22
OG0001777	5	0	2	2	1	1	0	3	1	5	1	1	22
OG0001778	2	2	4	4	1	1	1	0	1	5	1	0	22
OG0001779	2	1	5	3	1	2	1	1	1	2	2	1	22
OG0001780	4	1	1	9	0	1	1	1	1	0	2	1	22
OG0001781	3	1	1	7	2	1	1	1	1	2	1	1	22
OG0001782	2	1	1	6	1	2	1	3	1	2	1	1	22
OG0001783	6	1	3	5	1	1	1	0	1	1	1	1	22
OG0001784	1	2	4	5	1	1	1	3	2	2	0	0	22
OG0001785	1	1	1	6	1	3	1	3	1	2	1	1	22
OG0001786	22	0	0	0	0	0	0	0	0	0	0	0	22
OG0001787	2	1	3	7	1	1	1	1	1	2	1	1	22
OG0001788	4	2	3	1	1	1	1	4	1	2	1	1	22
OG0001789	2	3	1	3	1	2	3	3	1	1	1	1	22
OG0001790	3	2	0	5	1	1	3	1	1	3	1	1	22
OG0001791	2	2	1	2	2	1	2	2	2	4	1	1	22
OG0001792	1	5	0	4	2	0	0	2	2	4	1	1	22
OG0001793	8	2	1	3	1	1	1	1	1	1	1	1	22
OG0001794	10	1	1	0	1	1	0	2	1	3	1	1	22
OG0001795	3	1	3	4	1	1	1	1	3	2	1	1	22
OG0001796	7	1	1	5	1	1	1	1	1	1	1	1	22
OG0001797	1	1	1	5	4	1	2	1	0	2	1	3	22
OG0001798	4	1	3	5	1	2	0	1	1	2	1	1	22
OG0001799	3	1	1	2	1	1	1	2	2	6	1	1	22
OG0001800	1	0	3	4	1	2	1	3	2	3	1	1	22
OG0001801	2	1	1	3	1	2	1	2	2	4	2	1	22
OG0001802	1	1	1	11	1	1	1	1	1	1	1	1	22
OG0001803	5	1	1	4	1	1	3	1	1	2	1	1	22
OG0001804	6	1	1	0	3	2	0	5	1	1	1	1	22
OG0001805	2	1	4	2	1	4	1	1	1	3	1	1	22
OG0001806	1	1	4	8	1	1	1	1	1	1	1	1	22
OG0001807	1	1	1	4	1	2	2	1	1	6	1	1	22
OG0001808	4	4	4	1	1	2	1	1	1	1	1	1	22
OG0001809	1	1	1	7	1	1	1	1	1	3	2	2	22
OG0001810	2	0	4	2	2	2	1	1	2	4	1	1	22
OG0001811	3	0	2	3	1	2	3	2	1	3	1	1	22
OG0001812	1	1	1	9	1	1	1	2	1	2	1	1	22
OG0001813	5	1	1	1	1	1	2	2	1	3	2	2	22
OG0001814	1	2	0	9	1	1	2	1	1	2	1	1	22
OG0001815	4	2	1	6	1	1	1	1	1	2	1	1	22
OG0001816	3	1	1	8	1	1	1	1	1	2	1	1	22
OG0001817	4	0	0	0	2	1	15	0	0	0	0	0	22
OG0001818	1	1	3	1	1	1	1	2	1	2	1	7	22
OG0001819	8	1	3	0	1	2	1	2	1	1	1	1	22
OG0001820	3	2	3	2	1	3	1	1	0	2	2	2	22
OG0001821	2	2	0	3	2	2	1	4	1	3	1	1	22
OG0001822	1	1	1	6	1	1	0	2	1	6	1	1	22
OG0001823	1	1	1	6	1	1	1	1	5	1	2	1	22
OG0001824	5	1	1	2	1	2	0	1	1	5	2	1	22
OG0001825	1	3	3	5	0	2	2	1	1	2	1	1	22
OG0001826	1	0	4	9	1	1	1	1	1	1	1	1	22
OG0001827	5	1	3	2	2	1	1	1	2	2	1	1	22
OG0001828	4	1	3	5	1	1	1	2	1	1	1	1	22
OG0001829	2	1	1	5	1	1	1	4	1	2	2	1	22
OG0001830	2	1	1	6	1	5	0	2	1	1	1	1	22
OG0001831	2	0	3	3	1	2	2	3	1	4	1	0	22
OG0001832	3	1	3	1	1	2	1	2	1	3	2	2	22
OG0001833	2	0	6	1	1	4	3	0	0	1	2	2	22
OG0001834	1	4	4	0	4	2	2	2	0	1	1	1	22
OG0001835	2	3	4	1	1	1	1	1	2	1	2	3	22
OG0001836	3	1	4	2	1	1	1	3	1	3	1	1	22
OG0001837	8	1	3	2	1	1	1	2	1	1	1	0	22
OG0001838	6	2	4	3	0	1	1	0	2	1	1	1	22
OG0001839	2	1	2	3	2	1	1	4	1	4	1	0	22
OG0001840	2	1	3	6	1	2	1	1	1	2	1	1	22
OG0001841	4	1	1	8	1	1	1	1	1	1	1	1	22
OG0001842	5	1	2	3	1	1	1	3	1	2	1	1	22
OG0001843	1	2	1	7	1	1	1	1	0	5	1	1	22
OG0001844	1	1	1	3	1	1	1	1	2	8	1	1	22
OG0001845	1	4	1	1	3	2	1	3	2	1	2	1	22
OG0001846	2	1	3	6	1	1	1	1	1	2	1	2	22
OG0001847	8	1	1	2	1	1	2	0	1	3	1	1	22
OG0001848	1	1	1	3	1	1	1	2	1	2	4	4	22
OG0001849	0	1	1	3	1	1	2	3	1	7	1	1	22
OG0001850	0	4	0	0	3	0	0	7	2	6	0	0	22
OG0001851	0	2	0	9	4	0	0	4	1	2	0	0	22
OG0001852	0	4	1	0	1	4	1	5	1	3	1	1	22
OG0001853	0	20	0	0	1	0	0	1	0	0	0	0	22
OG0001854	0	1	2	0	3	2	1	5	1	4	1	2	22
OG0001855	0	1	2	3	2	2	2	2	2	3	2	1	22
OG0001856	0	4	4	1	1	3	1	1	1	2	2	2	22
OG0001857	0	9	3	2	1	1	1	2	0	0	2	1	22
OG0001858	0	1	2	1	2	1	1	2	0	9	2	1	22
OG0001859	0	1	1	5	1	6	0	0	1	5	1	1	22
OG0001860	0	2	3	0	0	0	0	17	0	0	0	0	22
OG0001861	0	1	1	6	1	1	1	2	2	5	1	1	22
OG0001862	0	1	4	0	4	3	0	1	7	2	0	0	22
OG0001863	0	2	6	2	2	2	2	1	2	0	1	2	22
OG0001864	0	1	0	10	0	1	0	0	10	0	0	0	22
OG0001865	0	1	1	3	1	1	2	3	1	6	1	2	22
OG0001866	0	1	1	5	1	1	1	2	1	7	1	1	22
OG0001867	0	1	2	7	1	1	1	2	1	2	2	2	22
OG0001868	0	5	2	2	6	1	0	1	1	4	0	0	22
OG0001869	0	3	6	4	1	3	0	1	1	1	1	1	22
OG0001870	0	1	0	0	20	0	0	0	1	0	0	0	22
OG0001871	0	1	4	2	2	2	1	2	1	4	1	2	22
OG0001872	0	2	1	3	2	2	1	4	2	2	2	1	22
OG0001873	0	2	1	1	2	6	0	7	2	1	0	0	22
OG0001874	0	2	3	2	2	0	0	1	2	8	1	1	22
OG0001875	0	1	1	4	2	1	2	1	3	5	1	1	22
OG0001876	0	0	20	0	0	2	0	0	0	0	0	0	22
OG0001877	0	0	19	0	2	1	0	0	0	0	0	0	22
OG0001878	0	0	1	0	2	18	0	1	0	0	0	0	22
OG0001879	0	0	0	0	2	0	0	0	20	0	0	0	22
OG0001880	0	0	0	0	0	0	0	22	0	0	0	0	22
OG0001881	0	0	0	0	0	0	0	0	0	0	20	2	22
OG0001882	3	1	3	5	2	1	1	1	1	1	1	1	21
OG0001883	4	1	1	3	1	1	3	2	1	2	1	1	21
OG0001884	1	1	3	4	1	2	1	1	1	2	1	3	21
OG0001885	8	1	2	1	0	1	1	1	2	2	1	1	21
OG0001886	1	1	1	5	2	2	1	2	1	3	1	1	21
OG0001887	3	1	1	4	2	1	1	1	1	4	1	1	21
OG0001888	3	1	1	5	1	1	1	2	1	3	1	1	21
OG0001889	2	1	3	5	1	1	1	1	1	2	1	2	21
OG0001890	4	1	2	2	1	1	1	2	1	4	1	1	21
OG0001891	4	1	1	4	1	1	1	3	1	2	1	1	21
OG0001892	2	1	2	4	1	1	1	2	1	4	1	1	21
OG0001893	5	1	4	2	1	1	1	1	1	2	1	1	21
OG0001894	1	4	4	2	1	1	1	2	1	2	1	1	21
OG0001895	2	1	0	6	1	1	1	2	1	4	1	1	21
OG0001896	5	1	2	2	2	2	2	2	0	1	1	1	21
OG0001897	4	1	2	3	1	1	1	2	1	3	1	1	21
OG0001898	1	1	4	4	1	1	1	2	2	2	1	1	21
OG0001899	6	1	4	2	1	1	1	1	1	1	1	1	21
OG0001900	1	3	2	4	1	2	1	1	4	1	1	0	21
OG0001901	1	1	1	2	0	2	1	9	1	1	1	1	21
OG0001902	3	2	1	0	0	1	1	1	3	7	1	1	21
OG0001903	3	1	2	6	2	1	1	1	0	1	1	2	21
OG0001904	3	1	3	2	1	0	0	2	1	6	1	1	21
OG0001905	1	1	1	4	2	5	1	1	1	2	1	1	21
OG0001906	3	1	2	4	4	1	1	1	1	1	1	1	21
OG0001907	1	2	3	4	1	1	1	1	4	1	1	1	21
OG0001908	1	1	4	3	2	1	2	1	2	4	0	0	21
OG0001909	1	1	1	8	2	0	1	2	1	2	1	1	21
OG0001910	3	1	1	5	1	2	1	1	1	3	1	1	21
OG0001911	1	1	1	6	0	1	1	5	1	2	1	1	21
OG0001912	4	1	1	5	2	1	1	1	1	2	1	1	21
OG0001913	2	1	1	7	1	1	0	2	1	5	0	0	21
OG0001914	6	1	1	3	0	1	1	2	1	2	1	2	21
OG0001915	6	1	1	2	1	1	1	2	1	3	1	1	21
OG0001916	2	1	2	6	1	1	1	2	1	2	1	1	21
OG0001917	7	1	0	4	1	0	1	2	1	4	0	0	21
OG0001918	4	1	3	4	1	1	1	1	2	1	1	1	21
OG0001919	1	1	3	2	5	1	2	2	1	1	1	1	21
OG0001920	2	1	2	1	1	2	2	1	1	4	2	2	21
OG0001921	2	1	3	2	2	1	1	5	1	1	1	1	21
OG0001922	1	1	2	3	1	4	1	2	1	3	1	1	21
OG0001923	3	3	2	0	1	1	2	2	1	2	2	2	21
OG0001924	1	1	3	6	1	1	1	2	1	2	1	1	21
OG0001925	3	1	1	3	0	1	1	1	1	5	2	2	21
OG0001926	4	1	4	2	1	1	1	3	1	1	1	1	21
OG0001927	1	1	4	2	3	1	1	3	1	2	1	1	21
OG0001928	9	1	1	1	1	1	1	1	1	2	1	1	21
OG0001929	1	1	5	5	1	2	1	1	1	1	1	1	21
OG0001930	3	1	2	5	1	1	2	2	1	1	1	1	21
OG0001931	3	1	1	7	1	1	1	1	1	2	1	1	21
OG0001932	3	0	1	5	1	1	1	0	2	4	2	1	21
OG0001933	2	1	1	4	1	1	1	1	4	3	1	1	21
OG0001934	3	1	3	3	1	1	1	1	1	2	3	1	21
OG0001935	1	1	1	2	1	1	2	1	1	5	3	2	21
OG0001936	2	2	3	2	3	1	1	3	1	1	1	1	21
OG0001937	1	1	1	6	1	2	2	1	1	2	1	2	21
OG0001938	3	1	1	7	1	1	1	1	0	2	1	2	21
OG0001939	4	1	3	5	1	1	1	0	1	2	1	1	21
OG0001940	5	1	3	1	1	1	2	2	0	1	2	2	21
OG0001941	2	1	0	1	3	1	1	2	1	7	1	1	21
OG0001942	3	6	4	1	1	1	1	1	0	1	1	1	21
OG0001943	4	1	1	3	1	1	0	3	1	5	1	0	21
OG0001944	5	1	1	0	4	1	1	1	1	3	1	2	21
OG0001945	4	2	0	5	1	0	1	1	2	3	1	1	21
OG0001946	2	3	0	4	1	0	0	3	1	7	0	0	21
OG0001947	4	1	3	2	1	1	1	1	1	3	1	2	21
OG0001948	2	2	1	3	1	1	1	2	2	4	1	1	21
OG0001949	1	1	1	9	2	2	1	1	1	2	0	0	21
OG0001950	2	3	0	3	3	0	1	4	2	3	0	0	21
OG0001951	4	2	3	1	1	1	1	1	4	1	1	1	21
OG0001952	4	2	2	4	1	1	1	2	1	1	1	1	21
OG0001953	3	1	1	4	1	1	2	2	1	2	2	1	21
OG0001954	2	1	3	4	1	2	1	4	1	1	1	0	21
OG0001955	20	0	1	0	0	0	0	0	0	0	0	0	21
OG0001956	3	1	3	2	1	2	2	1	1	1	2	2	21
OG0001957	2	1	2	0	1	2	1	5	1	3	2	1	21
OG0001958	5	1	2	4	1	1	1	1	1	1	2	1	21
OG0001959	1	1	2	5	0	4	1	2	1	2	1	1	21
OG0001960	1	2	2	5	2	2	1	1	1	2	1	1	21
OG0001961	7	1	1	3	1	1	0	2	1	2	1	1	21
OG0001962	1	1	1	3	1	1	2	3	1	5	1	1	21
OG0001963	8	1	3	1	1	1	1	1	1	1	1	1	21
OG0001964	4	1	5	1	1	0	3	1	1	1	2	1	21
OG0001965	1	1	1	5	2	1	1	4	1	1	2	1	21
OG0001966	9	6	0	2	1	0	0	1	1	1	0	0	21
OG0001967	2	1	1	5	1	1	1	2	1	4	1	1	21
OG0001968	1	1	8	1	1	1	1	1	1	3	1	1	21
[truncated: 11,094 more rows]

## Sheet: Table S7
Table S7. Expanded and contracted gene families in each species.
Species	Expanded families (rapid expansions)	Genes gained	Contracted families (rapid contractions)	Genes lost	No change	Avg. Expansion
Leptotrombidium deliense	650 (44)	1668	2,204 (24)	2774	10209	-0.0846666
Caenorhabditis elegans	2,332 (18)	5993	8,677 (14)	10519	2054	-0.346475
Tetranychus urticae(green)	409 (13)	771	713 (6)	838	11941	-0.00512899
Tetranychus urticae(red)	546 (11)	801	873 (6)	1000	11644	-0.0152339
Strigamia maritima	699 (36)	2134	8,281 (2)	9812	4083	-0.587767
Sarcoptes scabiei	243 (4)	380	6,581 (21)	8490	6239	-0.620837
Ixodes scapularis	778 (55)	2202	3,907 (4)	4869	8378	-0.204164
Tachypleus tridentatus	2,709 (67)	6798	1,759 (8)	2145	8595	0.356197
Drosophila melanogaster	3,672 (62)	10858	6,806 (8)	7532	2585	0.254612
Stegodyphus mimosarum	1,692 (64)	4255	5,439 (2)	6083	5932	-0.139937
Daphnia pulex	1,098 (86)	4798	7,804 (3)	8898	4161	-0.313864
Dinothrombium tinctorium	2,583 (62)	4804	1,209 (16)	1479	9271	0.254536
Avg.Exp:the average number of genes that each family expanded or contracted, and the negative number indicates the net contraction.
Rapid expansion or contraction were based on the significant statistics.

## Sheet: Table S8
Table S8. Rapidly evolving gene families (expansion) in the red form of T. urticae.
Gene family	Evolutionary events	gene number	Tree	Branch-specific p-values	InterPro annotation	Proteins
OG0000017	expansion	24	(((((Ixodes_14:386.387,Tachypleus_2:386.387)_12:122.603,Stegodyphus_55:508.991)_15:44.0092,(((TuG_2:158.937,TuR_24:158.937)_14:273.681,(Dinothrombium_50:154.381,Leptotrombidium_31:154.381)_35:278.237)_17:83.3261,Sarcoptes_0:515.944)_14:37.0555)_14:48,((Drosophila_0:530,Daphnia_11:530)_11:53,Strigamia_3:583)_12:18)_12:152.778,Caenorhabditis_0:753.778)_11	6.89453e-05	Reverse transcriptase (RNA-dependent DNA polymerase)	TuR_00000098-RA;TuR_00000156-RA;TuR_00000158-RA;TuR_00000224-RA;TuR_00000225-RA;TuR_00000226-RA;TuR_00000295-RA;TuR_00001483-RA;TuR_00001853-RA;TuR_00002150-RA;TuR_00002353-RA;TuR_00004384-RA;TuR_00004852-RA;TuR_00005082-RA;TuR_00006353-RA;TuR_00006861-RA;TuR_00007519-RA;TuR_00009944-RA;TuR_00009991-RA;TuR_00009992-RA;TuR_00010003-RA;TuR_00010379-RA;TuR_00010404-RA;TuR_00011772-RA
OG0000142	expansion	23	(((((Ixodes_0:386.387,Tachypleus_7:386.387)_5:122.603,Stegodyphus_6:508.991)_6:44.0092,(((TuG_13:158.937,TuR_23:158.937)_15:273.681,(Dinothrombium_12:154.381,Leptotrombidium_4:154.381)_8:278.237)_8:83.3261,Sarcoptes_0:515.944)_6:37.0555)_6:48,((Drosophila_0:530,Daphnia_2:530)_5:53,Strigamia_10:583)_6:18)_6:152.778,Caenorhabditis_3:753.778)_6	0.000893812	Transcription factor TFIID (or TATA-binding protein, TBP)	TuR_00000398-RA;TuR_00003309-RA;TuR_00003338-RA;TuR_00003684-RA;TuR_00004008-RA;TuR_00004058-RA;TuR_00004892-RA;TuR_00004906-RA;TuR_00004917-RA;TuR_00005390-RA;TuR_00007468-RA;TuR_00007680-RA;TuR_00007977-RA;TuR_00009509-RA;TuR_00009582-RA;TuR_00009964-RA;TuR_00009965-RA;TuR_00010487-RA;TuR_00010962-RA;TuR_00011139-RA;TuR_00011812-RA;TuR_00011847-RA;TuR_00011854-RA
OG0000594	expansion	23	(((((Ixodes_2:386.387,Tachypleus_0:386.387)_1:122.603,Stegodyphus_2:508.991)_1:44.0092,(((TuG_6:158.937,TuR_23:158.937)_9:273.681,(Dinothrombium_3:154.381,Leptotrombidium_1:154.381)_2:278.237)_2:83.3261,Sarcoptes_1:515.944)_1:37.0555)_1:48,((Drosophila_0:530,Daphnia_0:530)_1:53,Strigamia_0:583)_1:18)_1:152.778,Caenorhabditis_0:753.778)_1	1.43793e-08	Meiosis regulator and mRNA stability factor 1	TuR_00011079-RA;TuR_00011177-RA;TuR_00011180-RA;TuR_00011181-RA;TuR_00011186-RA;TuR_00011188-RA;TuR_00011191-RA;TuR_00011193-RA;TuR_00011196-RA;TuR_00011197-RA;TuR_00011199-RA;TuR_00011202-RA;TuR_00011205-RA;TuR_00011207-RA;TuR_00011210-RA;TuR_00011211-RA;TuR_00011212-RA;TuR_00011213-RA;TuR_00011215-RA;TuR_00011218-RA;TuR_00011219-RA;TuR_00011224-RA;TuR_00011225-RA
OG0000072	expansion	19	(((((Ixodes_9:386.387,Tachypleus_2:386.387)_8:122.603,Stegodyphus_4:508.991)_9:44.0092,(((TuG_6:158.937,TuR_19:158.937)_12:273.681,(Dinothrombium_3:154.381,Leptotrombidium_32:154.381)_14:278.237)_11:83.3261,Sarcoptes_0:515.944)_9:37.0555)_9:48,((Drosophila_0:530,Daphnia_12:530)_9:53,Strigamia_25:583)_9:18)_9:152.778,Caenorhabditis_2:753.778)_9	0.00113128	FLYWCH zinc finger domain	TuR_00000778-RA;TuR_00001212-RA;TuR_00001422-RA;TuR_00001580-RA;TuR_00003315-RA;TuR_00003589-RA;TuR_00003590-RA;TuR_00004355-RA;TuR_00005068-RA;TuR_00005069-RA;TuR_00006012-RA;TuR_00006352-RA;TuR_00007564-RA;TuR_00010166-RA;TuR_00010167-RA;TuR_00010530-RA;TuR_00011386-RA;TuR_00011899-RA;TuR_00011900-RA
OG0001560	expansion	19	(((((Ixodes_0:386.387,Tachypleus_0:386.387)_0:122.603,Stegodyphus_0:508.991)_1:44.0092,(((TuG_2:158.937,TuR_19:158.937)_5:273.681,(Dinothrombium_0:154.381,Leptotrombidium_0:154.381)_0:278.237)_1:83.3261,Sarcoptes_0:515.944)_1:37.0555)_1:48,((Drosophila_0:530,Daphnia_1:530)_1:53,Strigamia_2:583)_1:18)_1:152.778,Caenorhabditis_0:753.778)_1	5.17504e-10	ATP-dependent DNA helicase	TuR_00001823-RA;TuR_00002096-RA;TuR_00003157-RA;TuR_00003158-RA;TuR_00004895-RA;TuR_00004981-RA;TuR_00004982-RA;TuR_00004984-RA;TuR_00006425-RA;TuR_00006672-RA;TuR_00006680-RA;TuR_00007333-RA;TuR_00009947-RA;TuR_00009948-RA;TuR_00009949-RA;TuR_00011216-RA;TuR_00011799-RA;TuR_00011800-RA;TuR_00011879-RA
OG0001733	expansion	19	(((((Ixodes_0:386.387,Tachypleus_0:386.387)_0:122.603,Stegodyphus_1:508.991)_1:44.0092,(((TuG_3:158.937,TuR_19:158.937)_6:273.681,(Dinothrombium_0:154.381,Leptotrombidium_0:154.381)_0:278.237)_1:83.3261,Sarcoptes_0:515.944)_1:37.0555)_1:48,((Drosophila_0:530,Daphnia_0:530)_1:53,Strigamia_0:583)_1:18)_1:152.778,Caenorhabditis_0:753.778)_1	7.29846e-09	Retron-type RNA-directed DNA polymerase	TuR_00000016-RA;TuR_00000282-RA;TuR_00000463-RA;TuR_00000489-RA;TuR_00000604-RA;TuR_00002761-RA;TuR_00002909-RA;TuR_00003393-RA;TuR_00004292-RA;TuR_00004710-RA;TuR_00005579-RA;TuR_00006826-RA;TuR_00006986-RA;TuR_00008471-RA;TuR_00009151-RA;TuR_00009369-RA;TuR_00010397-RA;TuR_00011017-RA;TuR_00011260-RA
OG0000082	expansion	13	(((((Ixodes_6:386.387,Tachypleus_1:386.387)_7:122.603,Stegodyphus_51:508.991)_9:44.0092,(((TuG_2:158.937,TuR_13:158.937)_8:273.681,(Dinothrombium_14:154.381,Leptotrombidium_8:154.381)_10:278.237)_8:83.3261,Sarcoptes_4:515.944)_8:37.0555)_8:48,((Drosophila_0:530,Daphnia_8:530)_7:53,Strigamia_0:583)_7:18)_7:152.778,Caenorhabditis_1:753.778)_7	0.00398817	ISXO2-like transposase	TuR_00001152-RA;TuR_00002101-RA;TuR_00006526-RA;TuR_00006527-RA;TuR_00007639-RA;TuR_00007857-RA;TuR_00008334-RA;TuR_00008644-RA;TuR_00008990-RA;TuR_00008991-RA;TuR_00009292-RA;TuR_00010757-RA;TuR_00011185-RA
OG0000189	expansion	11	(((((Ixodes_1:386.387,Tachypleus_0:386.387)_2:122.603,Stegodyphus_48:508.991)_3:44.0092,(((TuG_5:158.937,TuR_11:158.937)_6:273.681,(Dinothrombium_3:154.381,Leptotrombidium_2:154.381)_3:278.237)_3:83.3261,Sarcoptes_0:515.944)_3:37.0555)_3:48,((Drosophila_0:530,Daphnia_0:530)_2:53,Strigamia_0:583)_2:18)_2:152.778,Caenorhabditis_0:753.778)_2	0.00315585	Histone-lysine N-methyltransferase	TuR_00000166-RA;TuR_00002745-RA;TuR_00003906-RA;TuR_00004212-RA;TuR_00004923-RA;TuR_00006351-RA;TuR_00006884-RA;TuR_00010998-RA;TuR_00011773-RA;TuR_00011793-RA;TuR_00011827-RA
OG0000121	expansion	10	(((((Ixodes_8:386.387,Tachypleus_12:386.387)_9:122.603,Stegodyphus_9:508.991)_8:44.0092,(((TuG_0:158.937,TuR_10:158.937)_6:273.681,(Dinothrombium_23:154.381,Leptotrombidium_16:154.381)_17:278.237)_9:83.3261,Sarcoptes_7:515.944)_8:37.0555)_8:48,((Drosophila_0:530,Daphnia_2:530)_5:53,Strigamia_1:583)_6:18)_6:152.778,Caenorhabditis_0:753.778)_6	0.00742593	Immunoglobulin V-set domain	TuR_00001002-RA;TuR_00001191-RA;TuR_00002574-RA;TuR_00007584-RA;TuR_00007682-RA;TuR_00008945-RA;TuR_00009314-RA;TuR_00009315-RA;TuR_00009678-RA;TuR_00009912-RA
OG0000306	expansion	10	(((((Ixodes_0:386.387,Tachypleus_11:386.387)_4:122.603,Stegodyphus_5:508.991)_4:44.0092,(((TuG_3:158.937,TuR_10:158.937)_6:273.681,(Dinothrombium_11:154.381,Leptotrombidium_9:154.381)_9:278.237)_5:83.3261,Sarcoptes_0:515.944)_4:37.0555)_4:48,((Drosophila_0:530,Daphnia_0:530)_3:53,Strigamia_4:583)_4:18)_4:152.778,Caenorhabditis_1:753.778)_4	0.00742593	DNA polymerase type B	TuR_00000400-RA;TuR_00002952-RA;TuR_00003308-RA;TuR_00004059-RA;TuR_00004918-RA;TuR_00005392-RA;TuR_00007467-RA;TuR_00007520-RA;TuR_00007679-RA;TuR_00010838-RA
OG0001547	expansion	3	(((((Ixodes_16:386.387,Tachypleus_0:386.387)_2:122.603,Stegodyphus_0:508.991)_1:44.0092,(((TuG_0:158.937,TuR_3:158.937)_1:273.681,(Dinothrombium_0:154.381,Leptotrombidium_0:154.381)_0:278.237)_1:83.3261,Sarcoptes_0:515.944)_1:37.0555)_1:48,((Drosophila_0:530,Daphnia_5:530)_1:53,Strigamia_0:583)_1:18)_1:152.778,Caenorhabditis_0:753.778)_1	0.0093027	Transposase family tnp2	TuR_00007355-RA;TuR_00009899-RA;TuR_00011884-RA

## Sheet: Table S9
Table S9. GO terms of form-specific genes across three different populations of both T. urticae fed on three transferring hosts.
Common GO ID	Description	Red T. urticae gene	Green T. urticae gene	Category
GO:0004197	cysteine-type endopeptidase activity	TuR_00001129/TuR_00001135/TuR_00001136/TuR_00009116	tetur01g05230/tetur01g16463/tetur03g07950/tetur03g08010/tetur08g06770	Molecular function
GO:0008234	cysteine-type peptidase activity	TuR_00001129/TuR_00001135/TuR_00001136/TuR_00009116/TuR_00009429	tetur01g05230/tetur01g16463/tetur02g14540/tetur03g07950/tetur03g08010/tetur08g06770/tetur123g00050/tetur16g03680/tetur31g00700	Molecular function
GO:0004175	endopeptidase activity	novel.376/TuR_00001129/TuR_00001135/TuR_00001136/TuR_00002654/TuR_00006167/TuR_00006168/TuR_00006838/novel.1024/TuR_00009116	tetur01g05230/tetur01g16463/tetur03g07950/tetur03g08010/tetur06g02590/tetur08g06770/tetur09g06718/tetur10g05772/tetur12g03940/tetur12g03950/tetur16g02250/tetur16g03190/tetur16g03330/tetur16g03470/tetur66g00060/tetur66g00070	Molecular function
GO:0005319	lipid transporter activity	TuR_00004449/TuR_00004450/TuR_00004451/TuR_00008603	tetur03g09490/tetur20g01230/tetur39g00700/tetur43g00010/tetur43g90791	Molecular function
GO:0008233	peptidase activity	TuR_00004449/TuR_00004450/TuR_00004451/TuR_00008603	tetur03g09490/tetur20g01230/tetur39g00700/tetur43g00010/tetur43g90791	Molecular function
GO:0070011	peptidase activity, acting on L-amino acid peptides	TuR_00004449/TuR_00004450/TuR_00004451/TuR_00008603	tetur03g09490/tetur20g01230/tetur39g00700/tetur43g00010/tetur43g90791	Molecular function
GO:0017171	serine hydrolase activity	novel.376/TuR_00001129/TuR_00001135/TuR_00001136/TuR_00002654/TuR_00003027/TuR_00006167/TuR_00006168/TuR_00006838/novel.1024/TuR_00001065/TuR_00009116/TuR_00009429/TuR_00010655	tetur01g05230/tetur01g16463/tetur02g14410/tetur02g14540/tetur03g07950/tetur03g08010/tetur06g02590/tetur08g06770/tetur09g06718/tetur10g05772/tetur123g00050/tetur12g03940/tetur12g03950/tetur16g02250/tetur16g03190/tetur16g03330/tetur16g03470/tetur16g03650/tetur16g03670/tetur16g03680/tetur196g00010/tetur31g00700/tetur66g00060/tetur66g00070	Molecular function
GO:0004252	serine-type endopeptidase activity	novel.376/TuR_00001129/TuR_00001135/TuR_00001136/TuR_00002654/TuR_00006167/TuR_00006168/TuR_00006838/novel.1024/TuR_00009116/TuR_00009429	tetur01g05230/tetur01g16463/tetur02g14540/tetur03g07950/tetur03g08010/tetur06g02590/tetur08g06770/tetur09g06718/tetur10g05772/tetur123g00050/tetur12g03940/tetur12g03950/tetur16g02250/tetur16g03190/tetur16g03330/tetur16g03470/tetur16g03680/tetur31g00700/tetur66g00060/tetur66g00070	Molecular function
GO:0008236	serine-type peptidase activity	novel.376/TuR_00001129/TuR_00001135/TuR_00001136/TuR_00002654/TuR_00003027/TuR_00006167/TuR_00006168/TuR_00006838/novel.1024/TuR_00001065/TuR_00009116/TuR_00009429/TuR_00010655	tetur01g05230/tetur01g16463/tetur02g14410/tetur02g14540/tetur03g07950/tetur03g08010/tetur06g02590/tetur08g06770/tetur09g06718/tetur10g05772/tetur123g00050/tetur12g03940/tetur12g03950/tetur16g02250/tetur16g03190/tetur16g03330/tetur16g03470/tetur16g03650/tetur16g03670/tetur16g03680/tetur196g00010/tetur31g00700/tetur66g00060/tetur66g00070	Molecular function
GO:0016757	transferase activity, transferring glycosyl groups	novel.376/TuR_00002654/TuR_00006167/TuR_00006168/TuR_00006838/novel.1024	tetur06g02590/tetur10g05772/tetur12g03940/tetur12g03950/tetur16g02250/tetur16g03190/tetur16g03330/tetur16g03470/tetur66g00060/tetur66g00070	Molecular function
GO:0016758	transferase activity, transferring hexosyl groups	novel.376/TuR_00002654/TuR_00006167/TuR_00006168/TuR_00006838/novel.1024	tetur06g02590/tetur10g05772/tetur12g03940/tetur12g03950/tetur16g02250/tetur16g03190/tetur16g03330/tetur16g03470/tetur66g00060/tetur66g00070	Molecular function
GO:0010876	lipid localization	novel.376/TuR_00002654/TuR_00006167/TuR_00006168/TuR_00006838/novel.1024	tetur06g02590/tetur10g05772/tetur12g03940/tetur12g03950/tetur16g02250/tetur16g03190/tetur16g03330/tetur16g03470/tetur66g00060/tetur66g00070	Biological process
GO:0006869	lipid transport	TuR_00009123/TuR_00010020/TuR_00010023/TuR_00001569/TuR_00006990/TuR_00007982/TuR_00009125/TuR_00009993/TuR_00009994/TuR_00010434	tetur01g03820/tetur02g02480/tetur04g02350/tetur05g05020/tetur05g05030/tetur05g05060/tetur07g06420/tetur08g00190/tetur11g01830/tetur22g00420/tetur23g00740/tetur60g00080	Biological process
GO:0006508	proteolysis	TuR_00009123/TuR_00010020/TuR_00010023/TuR_00001569/TuR_00006990/TuR_00007982/TuR_00009125/TuR_00009993/TuR_00009994/TuR_00010434	tetur01g03820/tetur02g02480/tetur04g02350/tetur05g05020/tetur05g05030/tetur05g05060/tetur07g06420/tetur08g00190/tetur11g01830/tetur22g00420/tetur23g00740/tetur60g00080	Biological process
Unique GO ID	Description	padj	Category
Red T. urticae
GO:0022804	active transmembrane transporter activity	0.0258171	Molecular function
GO:0042623	ATPase activity, coupled	0.0468481	Molecular function
GO:0043492	ATPase activity, coupled to movement of substances	0.0271677	Molecular function
GO:0042626	ATPase activity, coupled to transmembrane movement of substances	0.0271677	Molecular function
GO:0140096	catalytic activity, acting on a protein	0.0257467	Molecular function
GO:0015405	P-P-bond-hydrolysis-driven transmembrane transporter activity	0.0271677	Molecular function
GO:0015399	primary active transmembrane transporter activity	0.0271677	Molecular function
GO:0016491	oxidoreductase activity	0.0271677	Molecular function
GO:0016740	transferase activity	0.0190695	Molecular function
GO:0050790	regulation of catalytic activity	0.036139	Biological process
GO:0065009	regulation of molecular function	0.038717	Biological process
GO:0055085	transmembrane transport	0.00631902	Biological process
Green T. urticae
GO:0048037	cofactor binding	3.78921e-06	Molecular function
GO:0004348	glucosylceramidase activity	0.00798689	Molecular function
GO:0020037	heme binding	8.79678e-08	Molecular function
GO:0005506	iron ion binding	1.95081e-09	Molecular function
GO:0046906	tetrapyrrole binding	8.79678e-08	Molecular function
GO:0046914	transition metal ion binding	0.000194384	Molecular function
GO:0016705	oxidoreductase activity, acting on paired donors, with incorporation or reduction of molecular oxygen	1.60965e-08	Molecular function
GO:0006629	lipid metabolic process	0.00793305	Biological process
GO:0055114	oxidation-reduction process	9.75633e-05	Biological process

## Sheet: Table S10
Table S10. List of DEGs shared by six different populations of both T. urticae when fed on cotton, cucumber or eggplant.
TuG gene ID	TuR gene ID	Description	BR_Cotton	padj	GZ_Cotton	padj	SR_Cotton	padj	HG_Cotton	padj	NG_Cotton	padj	SG_Cotton	padj
tetur08g03000	TuR_00005656	UDP-glycosyltransferase; teturUGT42	9.61535	1.62925e-14	9.23136	1.19619e-17	6.30935	1.46974e-31	7.85333	1.48414e-36	7.22112	3.64535e-51	6.0341	6.31296e-44
tetur12g00700	TuR_00005977	Small Secreted Protein; Family F	7.18481	1.18419e-26	7.395	2.20078e-104	5.5322	8.70301e-40	3.22743	4.73141e-19	5.01325	1.34643e-78	5.78516	2.63298e-29
tetur07g06460	TuR_00006444	Cytochrome P450 - CYP392A3	4.36565	6.405e-52	4.5461	1.16458e-84	6.24209	4.26621e-23	5.76814	4.59239e-182	2.90412	7.19925e-121	2.13671	9.39333e-193
tetur03g08840	TuR_00008571	Type II Keratin; homologue of keratin 78	4.12087	2.69063e-13	6.8318	0	4.18104	1.90219e-172	9.22432	8.85396e-221	5.91329	7.37798e-30	5.6664	6.14772e-252
tetur01g05740	TuR_00001112	Apolipoprotein D precursor	4.08184	9.69855e-09	3.28578	1.28628e-23	1.6007	3.88774e-21	1.50431	2.58136e-47	1.63728	2.30532e-07	1.91882	1.6458e-40
tetur01g10750	TuR_00007242	Carboxyl/cholinesterase	4.07886	1.46247e-35	3.34708	1.30224e-18	1.31171	5.48948e-06	1.81461	0.000466683	2.8761	2.18982e-43	1.63673	0.00104045
tetur19g03360	TuR_00000674	Intradiol ring-cleavage dioxygenase, core	3.02251	1.62707e-14	5.66523	3.68031e-187	4.34804	1.72485e-208	6.79945	0	3.22818	1.13458e-46	3.46551	1.58864e-111
tetur38g00060	TuR_00008854	Chitin binding protein; peritrophin-A	2.26586	4.82174e-84	1.5166	7.04622e-67	1.39034	1.97999e-59	2.02321	1.68181e-43	2.23576	3.67668e-193	2.55874	0
tetur16g02900	TuR_00003558	Small Secreted Protein with 6 Cys residues	2.23029	1.31853e-58	1.31769	1.77082e-06	1.07282	7.05089e-15	1.00466	4.44324e-09	2.94833	4.29378e-108	1.96595	3.14722e-22
tetur14g02720	TuR_00000044	Hypothetical protein	1.97994	1.84053e-14	1.77095	0.000128027	1.13335	0.0462745	1.66131	3.46723e-05	2.75017	1.40226e-99	4.29253	3.34442e-75
tetur03g01610	TuR_00005187	cuticular protein analogous to peritrophins 1-A	1.74657	0.00081831	1.46294	7.30782e-05	1.13327	0.00369397	2.43683	3.32609e-08	2.03448	7.34082e-13	2.1052	1.45383e-16
tetur08g02630	TuR_00005682	Small Secreted Protein; family C	1.73993	1.21863e-31	1.19818	3.62498e-31	1.17109	6.48337e-34	2.81934	1.10432e-100	1.95617	7.39776e-15	2.57263	1.40372e-190
tetur04g07050	TuR_00001613	sorbitol dehydrogenase	1.63749	1.94765e-05	2.00069	1.23296e-92	1.49264	1.91728e-34	4.18682	0	1.57064	6.7251e-59	2.15515	0
tetur32g01250	TuR_00004749	UDP-glycosyltransferase; teturUGT75	1.4163	3.70131e-37	2.30367	1.75323e-120	1.50709	2.7145e-51	2.10865	6.81158e-102	2.05692	2.3116e-126	1.60696	7.72448e-81
tetur07g01190	TuR_00006814	GNS1/SUR4 membrane protein	1.10244	0.00931789	1.17541	0.00874695	1.39301	4.03238e-05	1.75867	0.00159301	1.67306	6.93514e-07	2.07425	4.30286e-07
tetur20g01790	TuR_00004307	intradiol ring-cleavage dioxygenase	1.09903	3.23439e-26	2.40353	6.81883e-30	1.14464	1.49092e-07	3.83153	0	3.38967	3.53664e-176	3.34991	0
tetur03g08030	TuR_00008503	Cathepsin B	-1.66846	4.66921e-11	-1.17736	5.94473e-39	-1.00867	2.65507e-40	-1.10907	3.98944e-28	-1.66231	2.85498e-66	-1.24103	2.21248e-26
tetur22g00270	TuR_00010016	UDP-glycosyltransferase; teturUGT59	-2.20349	2.13322e-05	-4.25991	1.13599e-22	-3.17717	5.66606e-11	-6.01566	7.98974e-36	-5.80415	2.57911e-09	-4.5153	4.54322e-47
tetur05g01470	TuR_00010454	Hypothetical protein	-2.62637	3.56596e-37	-2.12701	1.97782e-24	-1.39256	1.05991e-06	-1.17312	2.19534e-55	-3.73179	0	-2.50843	4.33747e-73
tetur06g04940	TuR_00008961	3-oxoacyl-acyl-carrier-protein reductase	-2.70685	1.43033e-17	-4.50965	2.68667e-20	-3.37914	3.30414e-22	-1.54983	0.000639071	-4.08096	0.0476942	-2.99508	2.47826e-62
tetur07g03400	TuR_00006671	Hypothetical protein	-2.91152	1.3014e-13	-2.30866	1.60992e-38	-1.31234	4.07572e-20	-1.34551	7.3555e-09	-4.53774	4.88935e-34	-2.88229	1.27899e-106
tetur25g01900	TuR_00011623	Hypothetical protein	-2.95243	4.4412e-14	-1.56663	3.51497e-08	-1.89142	0.000115743	-1.00728	2.54007e-28	-3.91209	0	-2.16492	1.78807e-44
tetur04g02440	TuR_00011134	MFS transporter	-2.97316	1.14743e-05	-5.84287	3.10786e-24	-1.94721	8.92348e-08	-7.81406	4.61327e-09	-4.3947	5.73851e-18	-2.53218	0.000201386
tetur03g03680	TuR_00005047	RE19971p	-3.67999	2.64399e-50	-1.86632	6.46076e-31	-2.73856	3.08987e-10	-2.69117	1.73564e-17	-2.6673	0	-2.8322	2.67949e-124
tetur20g00750	TuR_00004371	Hypothetical protein	-3.71684	2.19497e-10	-3.46436	2.54108e-61	-2.4318	9.95342e-11	-2.4501	0.0144167	-2.68896	0.0197387	-3.81812	0.000201782
tetur03g03700	TuR_00005041	RE19971p	-3.72505	2.23605e-48	-2.27372	1.204e-21	-3.31249	0	-1.78848	1.81478e-08	-2.18593	1.37594e-168	-2.31893	1.1999e-108
tetur03g10083	TuR_00005043	hypothetical protein	-3.77013	2.22466e-50	-1.97955	4.12866e-13	-2.42758	1.64973e-28	-2.2218	2.7201e-11	-2.85719	1.24582e-56	-2.82436	0
tetur08g05010	TuR_00005503	Cathepsin B	-3.89872	1.4473e-175	-4.06182	8.64892e-304	-1.90828	3.15554e-32	-2.58696	2.59065e-135	-2.49157	5.78301e-54	-1.9224	2.43272e-185
tetur09g06670	TuR_00009295	protein midA homolog; mitochondrial precursor	-5.20467	2.40574e-24	-4.68733	9.20429e-29	-2.20062	6.89819e-05	-2.69677	3.0865e-159	-7.88257	1.48626e-254	-7.51354	2.2872e-282
tetur14g01700	TuR_00000115	Immunoglobulin E-set	-5.71595	3.49714e-230	-3.71072	2.58189e-27	-1.48933	1.30639e-08	-4.09953	2.21144e-35	-6.6905	0	-4.49925	4.90566e-305
tetur07g05940	TuR_00006480	intradiol ring-cleavage dioxygenase	-6.04763	1.31422e-33	-4.26022	0.0218844	-2.40899	2.06474e-05	-3.67904	6.99272e-54	-2.08717	1.01774e-48	-4.77845	1.86216e-19
tetur09g04920	TuR_00009410	apolipoprotein D precursor	-6.29487	3.16854e-42	-4.14931	2.42239e-34	-3.7985	0.0013516	-1.09765	0.00284508	-5.15872	3.92674e-15	-2.23754	0.0135832
TuG gene ID	TuR gene ID	Description	BR_Cucumber	p adj	GZ_Cucumber	p adj	SR_Cucumber	p adj	HG_Cucumber	p adj	NG_Cucumber	p adj	SG_Cucumber	p adj
tetur01g01500	TuR_00001354	Apolipoprotein D precursor; putative	1.90754	0.0017174	1.02284	2.49998e-26	1.56464	0.00454898	2.81052	3.65049e-162	1.52183	2.51832e-48	2.79775	3.29252e-28
tetur01g01520	TuR_00001353	Apolipoprotein D precursor; putative	3.50716	1.89521e-27	3.5738	0	1.86713	5.90065e-30	4.08613	1.44287e-240	3.06248	6.61982e-130	5.2698	1.38386e-25
tetur03g03680	TuR_00005047	RE19971p	-2.42184	9.20727e-22	-2.03229	6.95233e-40	-3.23916	6.75554e-53	-1.14314	0.00100332	-2.55448	2.15344e-92	-1.45467	0.00683055
tetur06g05110	TuR_00008951	3-oxoacyl-acyl-carrier-protein reductase	-1.51037	3.29423e-28	-1.62393	5.79779e-64	-1.21698	2.61533e-14	-1.51826	5.28315e-24	-2.13884	4.57154e-23	-2.08135	7.36095e-35
tetur07g03960	TuR_00006614	apolipoprotein D	3.07957	2.43649e-185	3.8511	0	2.55964	1.19404e-69	4.28025	0	3.33778	0	4.83002	1.03927e-39
tetur09g04920	TuR_00009410	apolipoprotein D precursor	4.97641	0	7.01761	0	7.29664	3.61146e-57	8.66307	0	6.87062	0	6.7233	3.98429e-25
tetur11g05720	TuR_00011355	Lipase/lipooxygenase; PLAT/LH2	4.76654	1.05488e-15	4.336	6.98921e-104	1.80957	2.54509e-10	-3.29765	1.31063e-225	-6.00893	8.625e-13	-1.37565	3.56106e-40
tetur13g04550	TuR_00000269	Intradiol ring-cleavage dioxygenase, core	5.55467	1.11697e-196	3.965	1.32798e-132	3.12317	3.40765e-42	2.32858	1.69764e-28	3.48839	2.52498e-156	3.37177	4.43081e-12
tetur17g03420	TuR_00002316	Domain of unknown function DUF3421	5.18621	0.000237955	4.36441	2.62538e-15	4.88859	8.37822e-07	1.68891	0.00854361	2.68208	0.00519998	2.32387	0.000362035
tetur20g00010	TuR_00004410	Hypothetical protein	-1.92367	1.77677e-07	-1.12405	9.63975e-06	-1.94603	6.02937e-20	-2.93056	4.4746e-59	-3.67458	7.43506e-12	-4.33196	5.02694e-60
tetur20g00710	TuR_00004374	Hypothetical protein	1.25575	1.08328e-21	2.0812	1.08846e-65	1.39727	2.81731e-12	4.9105	0	3.7543	1.05299e-168	3.33072	6.87834e-29
tetur20g00740	TuR_00004372	Hypothetical protein	4.03251	4.50207e-07	4.99289	8.72304e-99	5.2414	1.2108e-08	6.71894	1.27894e-16	7.52817	8.3056e-10	4.95958	6.42214e-11
tetur20g00750	TuR_00004371	Hypothetical protein	3.23435	3.13295e-18	3.88579	0	2.6156	2.69249e-13	5.26761	2.53553e-99	2.81705	0.0489258	5.02008	1.73005e-20
tetur22g02500	TuR_00010154	CS domain	10.4939	3.92193e-36	9.46275	8.41768e-64	5.01049	2.05372e-98	4.83662	2.34019e-61	3.34705	9.98249e-09	4.18311	6.18202e-42
tetur23g00860	TuR_00008714	Cathepsin L	6.34639	1.51259e-44	3.30703	1.63242e-19	3.49745	3.88348e-54	1.59315	2.40494e-13	3.66457	0.00607293	2.80788	0.00230094
tetur23g01640	TuR_00008771	Flavin reductase	1.21128	1.27313e-40	2.11181	0	1.31479	2.39301e-24	2.87886	4.12747e-234	1.39834	1.69817e-49	1.95009	3.03122e-86
tetur28g00360	TuR_00003130	beta-mannosidase	1.69769	3.011e-13	2.64769	0	1.16326	4.26718e-09	3.63065	1.614e-178	3.45217	5.88766e-237	4.27537	1.63399e-101
tetur28g00840	TuR_00003095	dentin sialophosphoprotein	-2.23412	0.000134697	-2.28597	0.00299706	-1.95952	0.0012532	-2.54528	1.2063e-17	-2.3422	1.44568e-17	-2.18426	7.83967e-17
tetur28g01250	TuR_00003073	intradiol ring-cleavage dioxygenase	4.65705	0	2.60037	3.63844e-229	1.03477	0.0376379	3.90448	1.3625e-234	4.28141	8.22769e-20	3.3133	1.58742e-184
TuG gene ID	TuR gene ID	Description	BR_Eggplant	padj	GZ_Eggplant	padj	SR_Eggplant	padj	HG_Eggplant	padj	NG_Eggplant	padj	SG_Eggplant	padj
tetur01g13320	TuR_00007396	Small Secreted Protein; family A	-3.44094	3.75766e-26	-3.21866	9.72414e-187	-1.59734	2.18769e-38	-1.28148	1.06783e-28	-2.38358	1.57783e-115	-2.43312	1.81069e-198
tetur03g01610	TuR_00005187	cuticular protein analogous to peritrophins 1-A	1.40157	0.0192305	1.82165	1.34759e-08	1.50484	1.57669e-05	2.19798	8.16687e-07	2.88149	4.22667e-30	1.82383	1.21995e-11
tetur03g03680	TuR_00005047	RE19971p	-2.32799	3.62694e-13	-1.70876	9.70643e-09	-2.80417	7.7653e-68	-3.21795	1.02577e-25	-3.32171	0	-3.2173	0
tetur03g03690	TuR_00005042	Hypothetical protein	-2.08197	1.14649e-11	-1.30237	2.77851e-05	-2.47962	8.42507e-185	-1.48285	0.0012032	-1.7258	9.43936e-77	-1.78162	1.13635e-153
tetur03g03700	TuR_00005041	RE19971p	-3.2009	2.80263e-32	-2.45488	7.34995e-13	-4.40036	0	-2.36184	1.55473e-14	-3.37982	0	-2.72911	0
tetur03g10083	TuR_00005043	hypothetical protein	-2.30332	1.75237e-12	-1.98827	4.23354e-14	-2.91738	0	-2.59279	3.76943e-16	-2.44221	2.73964e-13	-3.02271	0
tetur04g07770	TuR_00001570	UDP-glycosyltransferase, teturUGT18	3.32055	9.88974e-157	4.98331	2.39767e-277	4.78554	0	2.77218	1.24477e-100	2.4299	9.43442e-91	2.16641	8.48892e-168
tetur05g00060	TuR_00009996	UDP-glycosyltransferase; teturUGT20	6.61045	2.7368e-118	7.21317	0	7.29356	0	3.94596	6.25842e-278	4.70554	0	3.37727	0
tetur05g05750	TuR_00010717	Chitin binding protein; peritrophin-A	1.05172	0.000145923	1.76427	2.212e-32	1.19655	1.46482e-16	1.83117	6.11667e-23	1.89466	4.41426e-45	1.55053	1.26312e-53
tetur06g02580	TuR_00009115	Cathepsin B	-4.56062	7.7661e-10	-2.2349	0.000134043	-1.9969	3.43565e-10	3.36566	7.22657e-05	2.14454	0.000202452	2.68857	5.48684e-07
tetur06g02930	TuR_00009094	Peptidase C1A; papain C-terminal	-3.31432	1.15729e-83	-1.97832	9.77405e-74	-2.15913	8.14853e-15	-1.53004	4.34845e-12	-3.18498	2.87407e-109	-1.92258	1.501e-33
tetur06g05110	TuR_00008951	3-oxoacyl-acyl-carrier-protein reductase	-2.81463	4.15157e-67	-2.53194	1.3345e-121	-2.75577	1.08911e-98	-1.49771	2.09465e-26	-2.37856	2.41438e-34	-1.97223	2.34578e-49
tetur07g03400	TuR_00006671	Hypothetical protein	-3.26117	2.96083e-11	-2.05219	3.72211e-32	-1.69173	2.24256e-28	-1.19456	8.72323e-07	-2.51049	9.02215e-11	-1.9953	1.50577e-12
tetur07g08034	TuR_00006732	Serine proteases, trypsin family, histidine active site	13.0434	2.05867e-24	10.6981	3.59931e-18	11.1021	6.43906e-63	10.1209	1.10753e-15	6.6085	6.77681e-13	6.11474	2.21403e-05
tetur08g02630	TuR_00005682	Small Secreted Protein; family C	1.35382	3.19473e-11	1.24205	2.40302e-35	1.24714	2.2807e-44	2.11953	5.53861e-37	2.76579	2.07332e-27	2.8179	5.21464e-289
tetur09g04920	TuR_00009410	apolipoprotein D precursor	-4.92657	3.52425e-57	-4.65404	4.1843e-34	-2.91294	8.16729e-14	-1.42319	0.000291218	-2.22134	4.9463e-09	-2.47937	4.68066e-16
tetur11g03780	TuR_00011498	elongation of very long chain fatty acids protein 1	1.41286	0.0148164	1.9095	3.10329e-06	1.25543	0.00995302	2.50879	1.04202e-05	1.84003	1.92718e-09	1.58201	0.00807873
tetur11g05020	TuR_00011404	Hypothetical protein	5.03461	2.70206e-08	6.28607	3.46741e-117	5.89798	2.19272e-100	2.90118	8.95734e-55	4.38037	3.53625e-96	5.49274	3.19084e-103
tetur11g05520	TuR_00011369	Cytochrome P450 - CYP385C4	2.40545	1.26661e-66	1.95789	2.73269e-147	2.76192	1.29925e-288	1.42942	2.76085e-36	4.0116	3.17519e-190	1.84509	1.20045e-60
tetur11g05540	TuR_00011367	Cytochrome P450 - CYP385C3	3.74115	1.3677e-294	2.82189	0	3.36233	0	1.52567	1.34011e-39	4.59698	1.44813e-204	2.84984	6.34023e-292
tetur11g05760	TuR_00011352	Carboxyl/cholinesterase	2.81614	1.81269e-83	2.52186	9.77128e-123	1.56221	3.87399e-11	1.22329	2.0884e-12	3.04449	3.445e-09	2.79074	5.85547e-31
tetur13g04550	TuR_00000269	Intradiol ring-cleavage dioxygenase, core	8.51733	4.71761e-81	6.10682	6.81297e-128	7.48895	0	5.14861	0	1.40323	4.06637e-07	5.49294	4.43152e-253
tetur14g01700	TuR_00000115	Immunoglobulin E-set	-3.99264	5.936e-08	-4.8746	5.3069e-25	-1.72624	3.34501e-09	-1.08633	0.00213967	-5.24222	0	-3.48794	3.27298e-90
tetur14g01780	TuR_00000111	cuticular protein; putative	-1.77959	3.69269e-27	-2.67863	1.55806e-241	-1.07832	5.03067e-32	1.13459	2.00059e-59	-1.4914	4.68698e-88	-1.28569	5.00698e-139
tetur15g01980	TuR_00008106	conserved secreted protein 1	-4.16397	1.78738e-30	-3.51332	9.24781e-47	-1.74106	1.35497e-57	-1.23033	6.96861e-51	-3.35656	0	-3.2114	8.76556e-80
tetur16g00990	TuR_00003410	Cobalamin-independent methionine synthase	-2.3052	8.45087e-12	-1.76747	9.39363e-123	-1.33181	2.70947e-75	-1.3144	2.18638e-53	-2.12981	2.30266e-113	-1.7199	6.07075e-125
tetur16g03200	TuR_00003580	PREDICTED: similar to adenylate cyclase	2.56089	6.10442e-34	1.90955	2.11889e-35	1.71215	5.63694e-50	3.20965	5.2156e-09	4.37337	1.04158e-07	4.75748	2.96546e-17
tetur20g00290	TuR_00004399	Cytochrome P450 - CYP392B3	5.5549	0	6.47031	0	6.24779	0	3.68514	7.90298e-255	4.61853	0	3.06413	0
tetur21g01430	TuR_00007854	Hypothetical protein	-6.03327	3.5912e-33	-4.48869	7.91278e-66	-2.47628	2.40107e-26	-1.56221	1.61961e-24	-3.40557	7.72445e-19	-5.06327	1.05889e-211
tetur22g02180	TuR_00010136	Lipase/lipooxygenase; PLAT/LH2	6.04861	3.17036e-73	7.38577	1.05962e-141	5.99084	0	2.54333	7.0444e-08	4.83888	2.10883e-29	2.61471	1.30371e-97
tetur23g00070	TuR_00008669	Hypothetical protein	3.81897	1.29224e-27	4.11962	5.97676e-65	6.46922	2.52085e-11	5.3169	4.47331e-05	1.8569	0.0115401	4.48027	0.000661924
tetur28g01330	TuR_00003065	Wannes-Thomas Secreted Protein 1	10.9427	8.32974e-128	13.204	3.93574e-25	9.66322	1.81654e-21	7.74328	7.46733e-19	7.16112	3.78899e-167	6.58065	4.62997e-16
tetur33g01500	TuR_00004595	Small Secreted Protein; family A	-1.6739	3.35022e-56	-1.09744	5.54415e-47	-1.42698	4.57274e-46	-2.11785	0.0469962	-2.4314	0.0204556	-2.40771	3.44908e-13
tetur38g00060	TuR_00008854	Chitin binding protein; peritrophin-A	1.46134	2.93703e-13	1.26519	1.74327e-57	1.1234	6.98726e-43	1.76411	8.20939e-12	2.0051	9.21881e-118	1.9607	8.36092e-175
tetur43g00560	TuR_00004411	Hypothetical protein	-2.50788	0.01443	-4.83413	9.17643e-16	-2.82183	0.000285225	2.64367	5.35793e-28	-4.76213	9.4168e-11	-4.34051	2.57098e-15
tetur46g00010	TuR_00011378	Lipase/lipooxygenase; PLAT/LH2	8.94857	2.29584e-16	10.8353	1.2227e-18	10.673	1.21817e-23	4.99795	0	6.07559	2.44431e-69	5.06311	0
tetur46g00020	TuR_00011377	Hypothetical protein	7.98195	1.25132e-14	11.1228	2.24764e-98	10.607	3.07579e-103	10.1536	0	11.7923	5.79191e-22	10.0198	5.71332e-154
TuR: Red T. urticae
TuG: Green T. urticae

[truncated: 8 more sheets: Table S11, Table S12, Table S13, Table S14, Table S15, Table S16, Table S17, Table S18]
