# Supplementary material for: Comparative genome and transcriptome analyses reveal innate differences in response to host plants by two color forms of the two-spotted spider mite Tetranychus urticae
Source: BMC Genomics. 2021 Jul 23;22:569. doi: 10.1186/s12864-021-07894-7 (PMC8306301; doi:10.1186/s12864-021-07894-7)
Supplement: Supplementary file 4 — Additional file 4. [file 12864_2021_7894_MOESM4_ESM.txt]

>TuR_00006891-RA transcript Name:"Similar to BIW11_09233 Uncharacterized protein (Tropilaelaps mercedesae OX=418985)" offset:0 AED:0.01 eAED:0.01 QI:0|0|0|1|1|1|3|0|1236
ATGTCATTTTCATGCCAATTGCTCATCTTCATTGCCAATTTATTATCACTCACCTTGTCT
ACCTCAGGCCAATCTTCACTTCCTTGTCCAGATGAAGGATTCTTCACAAATCCACAAGAC
TGTTCGTCATTTTATCGTTGTGTTGATCAAGGAACTAGCGATTATGCAGTTTATCAATTC
AGTTGTCCGGCTGGACTTGTTTTCGATGAAGACTTAAGTGTCTGTAATTGGCCTTATGCT
GTTAAAAATGGATGTAAACCTGGTTCAGCTCCACCATCAGCATCTTCATCTCGAACTGGT
CGTAATCGCATGGATGAAAATGAGAATGGCATAAGTGGTGGTTCGAGTGCCGATAAAACA
AAAAGAAAATCGAAACGTCCTCAATGCACCAGTGAAGGTTTCTTCCGTGATCCAGCCAAT
TGTAAACGATTTTATCGATGTGTGCCTGATGATAAAGGAAATTTTCTTCAGTATAAATTC
GTTTGTCCCGGAGGTTTAGCTTTTGATGAGAGAACCTCAGTCTGTAACTGGCCTAATCAA
GTTCCTGGTTGTGGTGGACCAGATGAACAAGATCAACCTCCTCCATCAGTAGATACTCAA
CCAGACAACCAAGATGCACCAGGAGATGATCAAGACCAACCTGGTTATCCAAATGAGAGT
GAACCTAAACCACCGAGTAAACCCTCATCATATCCACCTCCACCTGGTAAACGTCGACCA
CCTCAAGCTAAATCAACAACCGCAAAACCTAAAGCAAAACCTAAAACACCATCAGCTCCT
AGTCCAAGACGTCGATTGCCGCCTTCAAGTACCACAACTCCCAAACCTGTGAACCCTGAA
GACGAAGATGAGGACAAACCAGAAGAGGAAAAACCAATTCAACCCAAGAAGGATGATTCG
CCATCTAAGAAACGACCAACTAAACCTTCATCTAAACAGCAACCTCCTAAAGAGCGTCCA
CCAGTCAAAGGGGCTAAAGAAGCAACTACTAAAGCACCGGTTTCGAAAGGTAAGGATAAA
CAAGCTTCGACGACAACAACAACAAGCACAACAACAAAGCCACCCTCAGAAAAGGGAACT
CGACCTACCAAAAAGCCTGAAAGTAAATCAACGCCATCAACAGGGACGAAAGATAAGACA
ACAAAGAAACCAGCCGTTAAGGCAACGCCAAAAAGTACAACTACGACAATGGCCACTACA
ACTACAACTACAACCACAACCCCAACTACAAAAACCCAGGAACCAACTTCAACGACACCT
GAATCAACGAGTACAACAAAAATAAGCTCTGAAAAGGGAAGTAGACCAACAGCAAAACCA
GAAAGCCAAGTAACTGAGAAGCCGTTAGGCGACAAGAAACCAACTACGACTAAAAAACCA
GAAAATACTACCGATGAGTCTCAGTCAACAACCGAATCTCCTTCATCCACTAAAGAATCA
AGTTCTGAACCGACATCCAGTCAAAGTACTGAAGAGACGTCGGAACCATCAGAAAGTTCA
TCGACTACGACAACAACAAAGCCTTCTGTAGGAGAGTCGATGACTCCAAGCTCAACTACG
GCTTCAAGTCAACAAGAAACTGAAGAACCGAGCTCTGTAACAACGGAATCTTCATCAACC
CCGACAACACCTAAACAAAGTTCAACCTCAGAATCGTCATCAATGATGACTGAAAGTCAA
GAAAAAGAAGAGTCAAGTACCGAAGGCTCATCATCTACAACTCCAAGTGAGCAGGAAAAG
GAAGAGAAACCAGAGAAAGAAGCAGAACAAGAAAAGGAGAAAGAGGATGATAAAAAAGGC
GAAGAACAAAAGAAAGATGATGAAGATGATAAAAAGGATGAAGGTGAGAAAAAAGATGGA
AAAGAGGAACAGAAAGAGGAACCAGAGGATAAAAAGAAGGATGATGAAAAGGACGGAGAA
CAAAAAGAGGAAGAACAAGAACAAGATAAAGAAGATGAAAAACCGAAGAAAGAGACGGAT
AGCGATAAAGATGAGGGACAAAAAACGGAAGATTCCAAGGCCTCAACACCGACAGAACAA
TCGACAAAAGCTGAATTTTCGTCAACGACAACTCCAACTACAACAAAAGAGCCCGAACCA
AGTTCAACTACCGAAACAAGTGAATCGACGAACATGACATCAACTGTTCAGCCATCATCC
ACAACTCCATCAGAATCTGGCCAAAAGCCGGATGAAGAGGATGAAAAATCAGACGAAGAT
GAGCAGAAAGAATTGTCAAGCACAACAAAAAAACAAGATGCCACATCAAAAACAACCACA
GCCAAACCATCGCCATCTTCAACAATGGCACCTGAAGATGAAGGACAAAGTACTGAAGGT
TCTCAACAGCCTGAAGAAAACTCAAAGCCTCAAGCTAAACCAACTACTGCAGAGCCATCA
ACGACCTCGCCAACCACAACAACAACTACTCCTGACGAGTCTAAAAAGGTAGATGAATGC
ATGTCACCATCAACGCCAAAAGGTCCATTTGAATGTAAAAATATTGGTTTCTTTAGAGAT
TCAAAAGATTGTAATAAATTCCATCGATGTACTCCAATCGAGGGTAAACCTGGTATGACC
AAATACTCGTTCAAATGTCCAGATGGACTAGTATTTGATGAATCCGTCTCAACTTGTACT
TCTCCTGAAGATGCCAGTTCACCATGTAATACGATGAAGGAGACTGATGACAAAGAAGAC
GAACAGAAACCAGACGATAAGGAGAAATCAGAGGATGAAATGGAAGGAGAACAACCTGCT
GTAGATGTACCTCCACCAAAACAGACACCAACCAAAGGAGGAGAAGCTCGTGGAAAATCA
GCGCCAAATAAATCGAAACAACCTGAAAAGCCAAAGAAAAATGAACCTAAAAATAAGGAA
AGTCAAAAACCAGAAAGTAAAGGTGACAACACTGAAGAGCAATCAGAAGATGAGAATAAA
GAGGGCGACGGTGAAGGCCAAATTCAAGCTAAGGGTAAACCACCCAAGGTGAAGCCAACA
GTTGATGAATCTCAATCAAGTGGTGAAGAAGGTGTTGATCCAAAAGGATCACCATCGCCT
AAATCAAGCGAATCATCTCCTCAAGGAAATTGTCAGTCAGAGGGATTTTACCGTAATCCA
TCAAATTGCCACAAGTTTTATCGATGCGTTAACTTTGGTAGTTACCTTCAGAAATTTGAT
TTCGATTGTCCAGCAGGATTGGTGTTTGATGAACGAATCTCTGTCTGCAATTGGCCTTAT
GCTGCTCCTCCATGTGATAAAAAAAGCTCGGACGAGCCTTCAACAGAATCTAAAGATGAT
GATCAAGATAAACCATCTGAAGGTGATGATCCATCTGATAGAAGTGGTAAATCTCAATCT
CCACAATCACATCCAGACAAATTAACCTCTGATCCTGAAGAAGAAACCAATTTGTACAAT
TGTGAACAAGAAGGAACTAATCAGTTTGAGATTGATTGTGATAAATTTTATCTCTGTAAA
TCGTCCTCAAGTGGTAATCTAATTGGTTCACTCGTACAGTGTCCACCCAATCACTTCTTT
GATCAAATTGCTCAAGCTTGTATTCCTCAACCGACTTCATTTGTTTGCTCCCGACGTCCA
TTGAATCCTTTGCTCTTTAATGTTCCTGATATTACCAAGTTAATCAAACAAGTTCCAGAT
GATTATATTCGTGATTGGATACCCGTTCAAGATGAAGATGATTCAGAATGA
>TuR_00006889-RA transcript Name:"Similar to hnrnpdl-a Heterogeneous nuclear ribonucleoprotein D-like-A (Xenopus laevis OX=8355)" offset:186 AED:0.02 eAED:0.02 QI:186|1|1|1|1|1|4|660|251
GCAATATCTTTTCATAGATGGCGCCCTTTTGTAGCCCTGACAACTTTCCGGACACGGAAA
ATGCAGACATTTTGAATTTTTCTCGCAAAGCATATTATAGTCAGGGTAGCCTTTCGATAT
CGACATCTTTGTTTTCACCTTTTTGCTCTAATTTTCATTATTTGATCACCTAAAATTACT
TTAAATATGGCTGTTGACGTTTTACCACCAAGCTTCAGCAATAACCACAATGAAAGTAAA
CTTTTTCTTGGAGGCTTAAGCTGGGATACTTCTGAAGAGGACATTCTCAATTACTTCAAC
AAATTTGGCCAAATTCTCGATGTCACTATTAAATATGACCCAGTTTCTGGTCATCCTCGA
GGTTTTGGTTTCATCACTTTTGTTTCAAGTGACTGCATTGACAATGTCTTGAGAAATGGT
CCACACACTCTCAAAAATAAACTCATTGATCCTAAACGAGCTAAATCACGACCAATCAGT
AAGAAGGTTTTTGTTGGAGGCATTGATGCTAACACTTCTGAGTCTGAAATTCGACGTCAT
TTCAACAAATTTGGTAAAATCGAAGGAATTGAGTTACCTTATGATAGGCAACGTGGTAAG
AGACGTGAATTTTGTTTCATCATTTTTGAGAATGAAGAAGCTGCCGATGTTGCCGTTAAG
GAATCTAAGCAAACAATCGATGGTCGAGAATGTGATGTAAAAAAAGCTCAGCCCCAACCA
GTTGCTCAGCAACAGAAGCGAATGCAACAAACGCAAGCCCAAGTGGCCGCAAACTACGCT
AACGGAATGTTTGCTTACGGTTATGAAGAATATGCCTGGCCTGATCCATCCGCTGCTGCT
ATGGGTGCTGGAACAAGTGGTATGCACGATGTGCGCAAAAAGAAAAAGAGTAACAATGGA
AACTTGCATGGTGTCGAACCTGCTTGGAACTACTATATGTGATCCTCTCTTCCCTCAAAA
TGCTAAATATATAGCCCATTTCACATGCAAAAAATCGTTGGTGAACTCCGAAACTGAAAA
AAACTTATCTATCCCGATATTGAAAAAAAACTTATCTATCCTGATATAAACATTCATTTT
TTTATATAATCTATTTATTATAATCTTTACGAGACTTTCAGAAATCTGACGAAGATTTCG
TTTCAAGTGGTCTCATCGTATGATCTGATGATTGGTCTTCTAAAATCGACACCGTTTGGT
TTTTAATTGACCATTCTGTACTTTTTTTCGTTATTTAGTCGATATTTCTATTATAGTATT
TCCAAGAGATTCTTATTTATATTTTTATAGATTTTGTTTTTAACCGTCCAAAAATTTTAT
AGCATTTTTTAGTATGGCTTTTTTAAAGTTGATCTCAATTGTTAATTGTTAACTTTTTTT
AGAAACAATTTTTTAAATTCGTTTTTTAGATTAACTTTATCTGATTCAAAATCCAATTGT
TTTTTGATAAATGATACTTGTTAAATGATTGTTAAAACTATTTCTAAATTCGCTCAATCA
TTTGACGTAACAATTAATTCCATGCAACAAAAGATTGCCTTCTAATGACCATTTATCGAA
TCTGTTGCCAAATCAAATAAAAATACATATGATCGGTGTAAA
>TuR_00006890-RA transcript Name:"Similar to Myophilin (Echinococcus granulosus OX=6210)" offset:284 AED:0.05 eAED:0.05 QI:284|1|1|1|1|1|7|278|302
ATCTAATCTGGTTCCTTCCATCTGTATTATAACTTGTTTCCCCTTCTCATTTTAACAGTT
TCATCAGCTTATTTTTAGCTTAGTACCTTTCAAGCTTCACAACGAATCATCGAGTTGAAC
TCTTTCAGGCAAACTTTGTATTAACCGAGTCGAAAACAGTTGAAAAACAAACACAAATAT
CAACAAAAGTTTTTATTTTTTCCTCTGGCTTTTGTTTAATTGTTTAAATCTGTTGTGTTT
TGTGTTCAATTGTGATTTAGTTAATTAAGAAGAAACAAATAATTATGGCCAATCGAGTCG
GACCTCGTGGATTAACTTTCCTTGGAGCTGAAAAGAACATTCGAGAAGGTAAACGAGATA
AATTTGCTGAATCTGAAATTGGTTTATGGGTTGAAGCTGTTCTCGAAGACTGTATCCCAC
CAAAGCCTTTTGAGGAGCTTTTCAAAGATGGTGTTTTATTTTGCAGAGTTATGAATATCA
TTAGGCCTGGATCAATTTCAAAGATTCAGAAACCATTCACCAAAGATGCTCATATGGCCA
ATTTGAATGCTTTTCTTGATGCCTGTCGAAGCTTTGGAGTTCCTGATGATCAATTATTTG
CTCCGGAAGATCTTTGGGAAGCCAAAAATATTCCCAAGGTTGTCCTTACCATGTTATCAA
TTGGAAAGAAACTGTATGATTCAGGATGGGAAGGACCAAACTTGGGCCCAAAACCAACTG
GAGAGATCAAAGATTGGCCTGAGCAAGTTTTACGAGCCAGTGAAGCTCTTATCCCGGCTC
AGTATGGAACCAACAAATTTGCCAACCAGAAAGGAGTTCGCATTGGTGGTGTACGAGATA
TAACACCAAAGGTTACTGATAAGACAAACAAGGAAAACATGAAAGAATGGTCTGAGCAAC
AATTGAGAGCATCGGAATCAATCATTCCGGCTCAATATGGAACAAATAAATTTGCCACTC
AAAAAGGCCTTAGAATCGGTGCAAGTCGAGATATTATGCCAAAAGTTTCGGATACCTCAA
ACAGGGAAAACTGGAGGCAATGGTCAGATGAACAGTTGAGAGCAAGTGAAGCAATTGTAC
CACTTCAATATGGAACCAACAAACTTGCTTCTCAGAAAGGTATCCGATTTGGTGGAGCTC
GGGATATTTTGCCAAATGTTCAATACAAAACAGCCGATAAATCGGAGGAATAAATTGAAC
AGTTAAAAGTTAAAATCATCAAGCAATACTAACACCAGCATGAACCGAGGCAGCAGCACC
AACAACAGCAGCATTATTGGAAACAATTTAATTATTTTAAATTGAAATTGAATGTTAATG
AATAAAAGAAGCGAAACAAACCAAATTAAAATCACTACTTAAAGTGTTAATTGATCAGTT
TTTAATTGTCACCATTGTTCTAACTGATTCTTCAACTTCCCCTCCTTTGATCCTTTAATG
CATAATAAGCTGAATTTATGAAATAAATGAA
>TuR_00006894-RA transcript Name:"Similar to TMPRSS13 Transmembrane protease serine 13 (Homo sapiens OX=9606)" offset:0 AED:0.14 eAED:0.14 QI:0|0.33|0.25|1|1|1|4|277|300
ATGCCTTGCTGGATTAACACATTAATTCTGTTTTGTGGATTAATCAGGATAACCAGTGCA
GATTATTGTGATTGTGGATTAAGTGGCCTTCAAAAACGAGTTTACGGCGGGAACGAGACA
TACGCCAATCAATACCCATGGGTAGCTCATTTAAGATTTTTCAATTACATTGGCGGAGGT
CAGTATGGACTTTGTGGAGGCTCTCTCATTGACCATTGGCATGTTGTAACGGCAGCCCAT
TGTTTGCACGATGAAAAGGGCAACGTCCGTGATCCTAGGGCTGTTCAGGTCTTTCTAGGA
GTTCATAATCTTTACCTGCTGCCAAGAGCCCGTCAAGTGGCCTATTTTATTATTCCCGAC
AATTATGATTCTTCTAAACCAGTTAATAATGATTTTGCCATACTTCAATTGGCTGAACCA
GTTGAATTTTCAGCCAGAATATCGCCCATCTGCATACCAAAAGATGATGTGGAACCATAT
CAAAGGTTAACCGTTGCTGGTTGGGGACATTTAGGGCCTAATCAAGGGACAGCGGCTGCT
CTTCAACATGTCGATGTTTATTATGTTGGCAAAGGGGATTGCTATGAAATGGTCAAAGAT
TATCTTTATCGAACCCATCCAATTGTACGGTTGTTTCCTCACAAATTTATAATTCCTCCA
ATCCATGAGAACCATATGTGTGCCGTTGACGGATCAACAGGTGGTGATGCCTGTCAAGGA
GACTCTGGTGGACCTTTAATGTATCTAAATCCAAGCAATAATCGCTATTATTTGATTGGA
GTTGTCTCTGGTTCTTATGATCTTTGTGGAGATGAAATGACTCCTGGCTTTTATACAATG
ACCAAAATGTTTAGGCATATCATTGAATCTGTTGCTCCTGAATCCCATGTTTGCTACTAT
TGATGATACATGATGATATATCCAATGGACCGTCCAACAAACAATCAACGAACACAAACT
AATGCTGTAAAGAGCATTTGAATAACAAACAAACATGTTGTATAAGTACAACAAATCCAA
AGAACCACTTACACCAAGATGAAAATATTTGACCCAAAAAATGTTTTTAACCAGTTTTAT
GGTTATAAATACGGTTTGAAGAGGAAAGGTGTGAAAAATTTAACGAGCAAACCTAATTGT
GATTACTAGATACTTATTAATAATTAATTGTAAAGAAAAT
>TuR_00006898-RA transcript Name:"Similar to NKX6-1 Homeobox protein Nkx-6.1 (Mesocricetus auratus OX=10036)" offset:0 AED:0.21 eAED:0.21 QI:0|-1|0|1|-1|1|1|0|337
ATGTTTCTTTCATCGACGAACCGTTCCAGCATAAATAGTATCATCAGTAATACAAACAAT
CCCAATAACAATTGCAATAACAGCAACAGTAATAGTAATAGTGATAACTACAATAATAAC
GGTAACACTAACAATAATAGTTCATCACCTGAGAATGGGATATCAAATTGTGGATCACCT
CCATTGAAAAGTTATTCAGCCTCATCAGTGGCATCGCCTAACTCTTCGTTATCTTCATCA
CCCGGAGCTTCAGCCACATCTCATCGAATAAGTGATATACTTTCTCGTCCATCAGCATTA
ACATCATCATTATCAAACCATAGCCATCAACATTCCCACCCTCATCCCACACCAACAGTA
GCAGCAGTTGCAGCATCAGCCGCCTTAGGTTCAGCTCTGGCTGCCGGAGCTTTACCCCGC
TTCTCAATCGGAGCCACTGGTGATGTCTATTTTGGTCCAACTAATGGAGGCCTTCACAAA
TTGGCAGCTAATTCATTGTATTGGAATTCAATGGTTCATAACCAAGCTCTTTGGAGAGAA
AGGTTAGCAAGTGCAACTGGACATGGAGCAGAAGGAGTAGGAAGTGGAGCAACTAATGGT
GATGCTAATGCTACTATCGGTAATGGTGGAGTTAAAAGTGAACCAAGTATCGGTAATAGT
GGATTACCTGTTCATTCAAGTCACCATCAACATCATCCTAATCATGGTGTCCATGCAATG
GTCCATAATGGTTTAACTTCAACACTCGGGTTAACAGAAAAGGATGGTAAAAAGAAACAC
ACTCGACCAACCTTTTCTGGACATCAAATTTATATCCTTGAAAAAACTTTTGAACAGACC
AAATATTTGGCTGGACCAGAGAGAGCCAAGTTAGCATATGCATTAGGTATGTCTGAAAGT
CAAGTGAAAGTATGGTTTCAAAATCGAAGGACAAAGTGGAGGAAGAAACATGCGGCTGAC
ATGGCCACAGCTAAAAAGAGGCATAATTCTGAAACAGAGTCAATATGCTCTTAA
>TuR_00006896-RA transcript Name:"Similar to NKX6-1 Homeobox protein Nkx-6.1 (Mesocricetus auratus OX=10036)" offset:0 AED:0.30 eAED:0.30 QI:0|-1|0|1|-1|1|1|0|235
ATGTTCAGCCTATCAGCAAATCAAACCAGCAACAATATTTTCAAAGAGGAAAGTGAGTGT
AATAATAATAATGGCAACAATAATAGCAGCTCATTTGAAAATGAGATGACCAATTATGGC
AATCATCATCCTGTGACAACTTCACCAATGAAAAATTATCCCACATCACCAAGTTCATCG
CCCTCTTCATCGCCTAAAGCTTATGCCACCTCACATCGAATAAGTGACATTCTTTCTCGC
TCCAATTCCGGTCGCCAACATCACCATTCATCGACGGCAGCTTCAGTTGTGGCCACTTCA
GCTGCTTTATATTGGAACTCAATGGTTCAAAACCAAGCTCTCTGGAAAGAGAGGTTGGTG
TGTGCCTCTATTGGAGGTAATGGTGCAAGTGTTATCGGTGTTCCAGGTCGTTCTCATATC
CATGGTGTGCCTGTGGTAAATCATCAAAATAACTTGACCATCGGATTAGTTGAAAAAGAT
AATAAGAGGAAACATTCGAGGCCCACTTTTTCAGGTCAACAAATTTATATCCTTGAAAAA
ACTTTTGAACAGACCAAATATTTGGCTGGACCTGAGAGAGCCAAATTGGCTTATGCTTTA
GGTTTGTCTGGTGATCAAGTGAAAGTATGGTTTCAAAATCGAAGGACAAAGTGGAGGAAG
AAACATGCAGCCGAACAACACATGACAACAGCAAAGAAAAATGCATGA
>TuR_00006888-RA transcript Name:"Similar to Uncharacterized protein (Tetranychus urticae OX=32264)" offset:2367 AED:0.00 eAED:0.00 QI:2367|1|1|1|0.87|0.77|9|1292|1831
CTCCAAGAAAAAGTTTACTTTCATTGTGGTTATTGCTGAAGCTTGGTGGTAAAACGTCAA
CAGCCATATTTAAAGTAATTTTAGGTGATCAAATAATGAAAATTAGAGCAAAAAGGTGAA
AACAAAGATGTCGATATCGAAAGGCTACCCTGACTATAATATGCTTTGCGAGAAAAATTC
AAAATGTCTGCATTTTCCGTGTCCGGAAAGTTGTCAGGGCTACAAAAGGGCGCCATCTAT
GAAAAGATATTGCAAAATATTTGAAGTCAAAACAGATTTGTTTTTTCATCATCTTTCACT
GATCTCTTAATTTGTAAAGATGCTCAAAAATAGAGATGGCAGGATCGGCGATTCTCCAGC
TCGATCTTCGAATAAAAAAAATTAAAAGATTCAGCACAAGATCGACTATGAATGAGAAGA
TCGATTCTGAGATCGATCTGTCATGTTTTGATTTCCCATTGACTAACTGTTGACTCAAAT
GATTGAGTGAAGACTAAAATCATCAAAAATTTATAAATTGATGAGTTATTTTTGTACTTT
TTAGGTCGGTCAATCTTTCTCGAGTACTTTAATTTTAAAAGGTCAAGCTCAATCAGATCA
CAAATTCAATAACTCGATTTTTGTTCGGCTTTCGATCAAATTTCTCAGTAACCTTGGTGG
TCTGACTATTTCCGTGGATGTAGTTAGCTTAAATTTTTCTTTAGATTCCTAATGACCATA
ATTTTAGCCATCGAGCCTTCTATTAGAGTTCGATCTTTTTCTGCCATCTCTACTCAAAAA
GGGTTTATTGTTAAAGTTAGTAACATCTGATTATGGAAATACGACTGAAAATTTAAACAC
AATTGACCTTTTCTACCAAATCAACTGCAATATTTAACGATACTATTTATAAATATAAAA
TGATGAGGTTATTAAAAAACATTTAAAATGTAAAGTAAGTAATTAAAATAAAAGTGAAGC
TGAAGATGTTAATATTGTGTGTTGATAATGATAATGGCTAGAAACAATGCTCAAGTTTTG
TTTACAATTCCAATGGTATTTAAAGTCGACAGACTATGGAGACAGAAGAGAATAATAAAG
ATGAATAATAGACGGGAATGAAGATGAAGATGAGAGTGGAAGGTGAGAAAAATGAAGACA
GAGGGGAAAAACAAATTGATGGGAACTGTGTTTGGAGGAAAAAAATTACAGCTAAAAATA
AAATTTGAATGTGAGCCAAAAAGGATAAAATAGTTTCGATGTTTAACAGTTTCTTTTCTC
ATCATCTTGTCTTCATCATCATCACCCTCATCATCATCGTCATCATTATTATCATCGTCT
TTGCATTTGTATTTCTAGAGAATTGACTAGATGATATAACCCAAATAAGGGAGAGAGATC
TTTTAGTACGAAGAGGATGCAAGAAAAAAAACAAACAAGCAGCATTGGATAAGCTCATTT
CTTCAACTCCGACCAACATCATCAGCTAATCTTTTATTTTGAAAGATCTTTTTTTACATC
ATCATCTTTTTCACCTTAGCTTTTTTCAAAGCTAAAAGAAAAGCGAGAAAAGAGGAAAAA
TCTTAGAGTTACTTCCTCCCACTAAAACCCACTTTCACTGTCATCATCATCATCCTCATC
ATCTCCTGTCAACTAACCATAAACAAGAAGTGAGAAAAAGAAAAAATGTCAACTTTTTAC
TTGAAAGTGAAAGAAAGATGATAAGTAAAAAAGGAGAGCAAATTGACCAGCTAAGTGATC
ATCTTCATCATCTCCTTTATTTTGTTCAACTGTAAAATAAACTCATCTTTTAACCCTCTC
TGTCCTAGTCCTTTTCATCATCACAATCATCTTTACGTCTTTTTTTAAATCTTCATCTAC
CTCTGCATTCAGTATTCCCTGTTTCTAGATTTTGCTTCACTCAACTACGATTCTACCAGT
GACCTCGATTTTACATGCCTCGTGATTTTGATTTGCAAACACAGTCTGTGACATTGTGGT
GATGATGTTAGTGTTTGTCAAAGTAACCAATTACTGTGATGTTAATTTTGATGATGGAAA
ATAACAGGAAAGTTGCATTTTGGATTTTTTTGGTTTGCCTTCGATTCTGATGACACAAAT
ATTATCTTCAACCTTCCAATTCTTTACTTCTTCTCTTTGTGATACACGAATATGCATAAA
TGCTGAATCTTTAAAGCTATTTTTATCGTCTACTGATTAAGTTATGAATGTTTCTTTTTA
GTGAATTTTAACTGCTTTTCTATGGTAATTCTCTTACATCTCATTGTGATTTGGTTGGTT
TAGATGAAAACGCTATAATCTGGAAGATAATTGATAAAAAACGTGTGAGTTCATAATAAG
AATCAAAATAAGTTTAACTAATTTATAATGAATTACTCACAAAATGAGGTAAAATCCAAA
TTAGTGTCACCGAATTATTCATTGAATGATCGAAAGTTACTCAATGAAATTGTCCAAACA
AATAACAATGATAATGACAATCATCAACAAGCAAACCAAACACCACTGGAGCTGTCATCT
TCAAATGGCGATAATATAATCAATCAAGAACCATGGGATAATGTTTATAAATTGTTGCAG
CAATTGAATGATCTTCGAGAAGCCAATTCCAAGTTACAAAAGAAAGTACAATTCTTGGAG
GGAATGAAACTGTTAACCAAGTTACATCAAGATATTCGTGATGATCCAGAATTTTCAGAA
TTTTTCAGCGAATTTTTTCGTCAGAAATACCACTCGCTGGAAGATAGAGGAGATACTGAA
GCTGCATCAGATGATGGAGTTTTCATTAATTTGGAAAATACAAATAAAGTTAGTGCTTCT
AAAACAACCGATGAAAGTGAAATCAAACCAAGTGCTAATAGAACGACTAGAGAGCTACGT
ATGAGTACATTGGCGCGCGAAAGATCCAAATCAGTAGGGCATGAAGAGATATTAAATCAA
GGTGAAAGAGCCAAAGTGATCAAATCCAAAAGATTTCCAAGATGGTCAAGAGTGAAAACA
GCGTTGGGTTGGGATAAGACGAGTCAAGCAAATGCTCCAGTTTCATTAGTTGAAAAAAGT
GACGGAAAAAGTAAAAAGTCACAAAATGAAAGCACAAGTGGCTATGGCGATGCAGCTAGT
AACGCAAGTGGATCGGAATTTGTCAACTGCGATGCCACGAGCGGTTGCGATATTGACAAA
GGATTTAAGTTGACCGGAAGAGGGGGAAGTGAACGTCGTATATTAGGAATAAAAAGCATT
ATATCCAGCAGGAAGAACAGTCTGAATCGATCATCAATTAAATCAGAATCAAGAAGCAGA
AAGAATGATCCTGAAAATGTGAAAAAAGATAATCATGATCATAAAGTATCTGGTGAAGTT
GACGAAAATGATTATGATGATTATGATAATAGTGTCTCACAAAATTCTCAAAGTGGTATT
TCCATAACATTGGGATCTGGGATTAAAGGATCCAAAAGCTTAGGCGATATTTCCAGTAAT
TCTCATTCATGCTCCAAATATTTAGTAGAAAATCTCAATCGCTCTGGCAAGAGTCCAACA
TCATCATCTTCAGCAATACAAAAATCAACCAAAACAAAAACAGGAAAAACAGGGACAGCA
CTCAATGCTGATTCGATTATTCCTTCTTCTCATAATGATATGCCAATTTCGTCCATTGAT
ACCACAGCGATTTGTAAATATGCTAAATCAAGATATCGATCAATTGAAGGTAACAGCAAC
ACCAGATGGACTGGATCACAGCGAATGCCAAGTATGTCACCTCCAGTAAAACGAAGATCC
AAATGGATAAAAATGAGAAAGGTTTTTGCCAATGCTAGTGAAGGTGTTCCTAGATCAGCT
AATGCCTCTCTTGAGTTGAATTCAACAAATATTCAATCAGTACCAGCAAGTCCAATGTCA
TCTGATACTTCTTTTAACTATGTTATGGCATGGAATGAGAATGAAACTGGATCAGGTGAA
GATGGAGATGGAGATGGAGAAACAGCAAATGGTTATGAAGAGGTTTTTGATGCTGAAGGA
AGATCGAAAGAAATGGACAGAAGCTATGATGGTGAATGCGAAAAGGACGATGATTATATG
CTTCCTTTAAGTGAATCAGCTACAGAGCCAGTACTTAATTTAGTCCAGGAGCTTCAGCGG
AATTTAAGTGAAGATTTCAGGAAAAAAATTGAAGAATGGGAAAAAATCAAGTCAGGAGAT
GTTTTAGGAGTAGGAAGTGGTGCCGATGGCTTTGGATTGGGAGGCTCATCGACTAGAATG
CCAGTTGCTGCTAAAGTTGAACGAAAAACCTCGCTGCCAAAATTAAAGAAACGAAAGTCA
GATCGAAAACTTGAAAAATATCGAGCTAAATATAAAGATCTTAATTGGGTTGAAAAAGAG
CTAACACGAGCTAATAAAGAGAAGGAAAAACTCGACCGTGAACGAACCAAATTTGAGGAG
CGAATCAAAGTTTTACAAAAATGTAAAGAAGATGCTTTAGCAACAGAAAAGGGGACCAAA
AAAGAAGTATTTGTAAGAACTTCAGAAGGGGAATTCCGTTTTGAAGGAATAACAGATGAT
TTTACCAAGAAACTTTATGAATGGGAAACAAAAAAAGGGTTATGTCCAGAAGCATCAATT
ATGACTTTACTTGATTCCAGTCCAGGTCCTAGTTCATGTACAACTCTTGGTTCACCGCCC
TCTTTGGAAGCATCACTATTTGATCAGGAAAAGTCACAGATGCGCTCTTCATCTACAGGA
AGACACCAAACACGACATCCTTTGAATAGATGCATTTCCAGGTCTGAAAGCTCACTATTG
GATCCATTGAGTAGTGAAAATGGATTAACATCAGCTATCAATAAAGATCAAAATAGTAAA
ATAACCAGCACTTCATTGCCATCACTTCAGCAGGTTGATCCTTGTTCAGAGTATGAGTCT
GTTTTACTACCAGCTGGAGTAACAGAAGACATAGATTCAAGACGAGCCCACTTGATTCGT
CAACAGCAACAAGTTGCTCGTCAATTATTCAATTTAGAATCGTCGTCCGAATTTCAACCA
GCCACAATTCCAGTATGGGGCGATGGGGAAAAGTGTATGGTAACGGTAAACCCAGATGGG
TCAACAATTATTGTTGGCTCTAAACAAGACATTTACGAGATGACCAAAGAGATACTTGGA
GAAGCCGGAGATGAGGGTTACATTTCACTTTTAGAGGCCAATATGTTTTTGTTAGAAAAA
TTAAATGCCAAAGAGGACGTTTGCCGCAATTTAGAGATGCAATTAAAACAATTAGATTCA
AAAATGGATGAAATGAATGAGAAACATCGAAAAGAAATGGAAAAATATCGTGAAAAACTG
TGGGAAATTCATGGAAACAAATCAAACAACACTAAGGAATCAAATAAAGTAATTTGTGAA
CTGAAGGATCGAGTTGAAAAGCTTCAGCTATGCAGTGAACGACTTAAAGCTGATAAAGAA
GCTTTAGAAGATAGCTTCCAATATCACAGTGAACAACAAGCGAAACTGGCAATTGAATTA
ATTGGTAAAATGCGAAATCTTCAAGAGATTAGTGTTCAAGCTGAATGTGATACAGCAGAT
GATAAACATGAAACAGGAAAAAGAACCAAAAGTGTTTTAAAATGCTGTCCAGAGAATGTG
ATAAAGCTCCATGATCTCTCTACTAGTTTATTAGAAAAGGCGCGGGAATTGGAATCAGCT
TTGGTTGAGAGAACGAAACAAATCTGCCGATTACGCTGGGAACTATTGAACCGAGAAGTT
TCAGCTATGAAAATGAAAACAGAACTACATTCAACGCAGTTACAAGATGGAAATCGAACA
ATTAATGTACCAACAGCAAACATTAAACGTACACAATATGGACAACGAAGATCTTGGTCA
TCAAGTGAACGTTTAAATTACAAACAAACCGGAATCAAAGGATATCATTCAGGTTTAGAC
GTAGATTCTTGGATAATCAGTGAAGATTGGCCAAAGATACAAAAGGAAACAAGTGAACTT
AGTGAAACAGTACAACAACTCAAGATGGAACTTCTCAAACTGGCTTCGCAAGCTCAATCT
CGAACGGGAAGCTCCTCAGAATGTCTTGATGATGGTGAAAGGATAAAAATTGAGGGAATG
AAAGGTATAAAGGAATTATTTACATCATCTCTGCCGACTGATTTGATGCCCAATGATTAT
AGTGACACTAAAAATAATTATTCTGATGAAACCAAATTTACCTCGAGCCATCATCAGAAT
TCAGGTGATAATATCAGTAGCTTCAGTGGACCAGAAGGAAGTGAAAGTTCAAGTCTGAAT
GACGCTGAAAGAACTTCGTATGTTTTAAGGTTACCTCGTAATAGATGGCGACGATCTCAT
GATAATGTTTCCAGTTCTTCTGAGAGCTCATTTAAGGACGAGGAATCGTTTACAGTGGCA
GAATGGTGTCGACCTCGAACAAATTCACATTTTTCACGACGAACTAAAGTTTCCTCAGGG
AATAATAAAAAAGGAATTGAAGAGCAAGTAGGAAGTTTAGAATCGCAAAAGTCAGAAGAG
TTGACCAGAGAAATGGTTTTATCTTATGGAAATCATTCCATCTCACGGTCTAGTTCAGAG
TTAACAGACCAGAGAAATGATTCATGGGGAGAATTGTATAAACATAGATTGTTTTTCAAT
CACTTCTCGGAAACATCGTCATCTACGCACAATGAAGGATTCGAAGAGAGTTCATCGGCC
TCAATGAATAACCCATTTCAATCTTACAATTATGATACACCAGATTCAACTCAATCTAAT
TTAAGATCATCGTCCTCATCCGGCCATGACCGTTACATCGGTATACCGATGATCGATGAA
GATTATCCTGGAGGTTCAATTGGCGGTGGCTTATCTGGAGGCCCCAAAGGCTCTGAATTT
CAAGTTATTCCAGAAGGACAAGTAATGTCCATGGCTGGAGAAGAGCGAAGGCATTCCGAG
CCATGTAGAAAGTTCAAATATTCCATTCGAGCAGTGAACAGGAATCTTGTCAGTAACTCA
GCAATATCTATTGCAGAAGGAAAGGAAGATCAATCACCGTCACCTATAGTTTATACAATT
CGTTTATCGCCTTCACGAATGGGATCAAAATGTACTGCTGATCAAGATGATAAGAATTAT
GAAGACATGGACGAATTACTGGAAACACCCACAACTGAATATGTTCTATGTGAACCAAAA
GAGAATATATTTTTTACTCGAATTAATAGAAATCATTCACCATCACCGCCACCAAAGACA
TCTTCAAATCAAGAAACCCTTGATTCATTTAGTCAAAAATCTGAATCGAGACTGGGAAAT
GTGGAAAATATTTCAACCAACAGTCTTACAAGTACATGTAAAAGTGATTTTTTGGAGCCA
TTATCCAATGTTAGCCAAGATAACAGATCACCGTCTTCGACATCGTTGACTTCTCTTGGA
TCAGAAAGAAGTATTGTTAAATCTCGAACTAGTCAAGATTCGCAAGTGAGTTTAAAGGAA
AAGGATTCATCAGAAATCACTAGGTCATCGAGTAAAAGCTCTCTAACATCAAAAGTCGCC
TCTTTTATTAATAGAAGATCAAGAAGTAAAAGTAGAACTCGAAGTGAATCTAATAAGCAA
TCGGCTATTGGAGCCCTTTGTAGGCAGAGTTTGGCTTTAACTGTTGACCCGAAAAACATG
AACGAGACAAAAATACTGAATTATTCAAATGTAATTGTTACAGAGGCTTTAAAAGCAGCT
GCTTCAACAGCTACTGCTACAATTTCAATGGCACCTTCAATATCATCATTGTCATTGCTA
CCGTTATCTTCCAATGAATATGCTGCTTCAACGTATCAACAATTTCAATCAGATCATAAA
TAAAACTCACAACTTGTCAGATGTTAAATAATTTTTAGCTAATGAAACATTCCTTCAAGT
TAAATGGCTAGTCTGATTGATTAGAAAACCAATTTGAAGTTAATTATAGACCTGGATTAA
TGAATACTGATGTTGATTATCTAGCGATGAATCAAGCGGATATTTTAAAAAAGACGAAAT
TCATACCGATCTTAATCCATATCATTTGAAGTAACTATCTTCACATGAAGTCAAAAGGAT
ATGGGCACGATTTAGAAAGCAAAGGAAGACATATTTTGAAAATTCCAGAATGCTACGAAA
AAGATGGTTATTTCAACACAAACCAGATGGAATCTTATGGATAAATCAACAAATTTGGAT
TTTAAGGCCAAGGAAAATGATTTGGTCTGTTCTGATCTTACTTGGCCCTTTTATCTTTTT
TCATATCTTGTAATAAGTTTAATGTAACTGTTAAATTATTTATTTTCGTCCTGTTTCCTT
ATCAAATCTATCGACATCTCTAATAAATTATATGCCAATAGATATTTAACATCAACTATG
TTAATTTATTTTGTAAGAAAGATAACACACCAAATTAAAATCCTCTCATAAGAGTTGACC
GAATCCTCATTAAGAAATTGAAGATACAAATGATTGTTGCCTTGGTGAGCAGCAGTTGAA
AACAGAAATCTCAGAAAAATTGTTACTAACAAGTAAGTGTTGAAACGAGTCCGAAATATG
AAGTATTTATGTACTAATATCGCGACTAATTTGTCTTAAACTAGATGAAATGAACAATAT
TTTGTTAATGTTTAACAGTAATCAATTACTTGGTCAGTTACATGGTCAGTTTTTATCGTC
AGATGAGTTTGAATCAGTCATTAAACAAAGCAAATATCGCTCTGGCCGAGTGACCAAACG
AATGCCGTCTTTTGATCGCTCCAATATTCGTTTTATTAATGGTTCGTTTCGTTCGAACAG
TTTGGCAACCTGAGTTTACACCATTGAATCCATGGGAACAAGCTTTACCACAATAACAAG
ATCTGGTGAATCCTTCAAATGAATATGTTGGCCATTCATCAAATCCGGTTCCATTGATTA
TTTGATGAGCTACCAAATTAGGATTGATTGAATTTCTACTAAGAACACAGCCCATAATGA
TGATATCGATTGAATTAAACTTAACAATAAAACTTAATAAAATTAATAACAGATTATTGA
AGAACCAGAATGAGAAAAGTTAAAAACATGAAAAGTATCAAAATTGATGCTAACAAAAAA
AACAAGCTGCTTTTAAGGAAAGGCAAAAGTTGAAG
>TuR_00006892-RA transcript Name:"Similar to Vha26 V-type proton ATPase subunit E (Drosophila melanogaster OX=7227)" offset:106 AED:0.06 eAED:0.06 QI:106|1|1|1|1|1|5|534|226
TTCAGATTGACTGTTTGTGTTGTAAATCTCATTTGTTAATTATTAAATTTAACTGTGTTA
ATCTAGTTTTTAATTAATTAAATAGTATTATAAAAGTTATCTCAAAATGGCTCTCAGCAA
TGCAGACGTCCAAAAACAGATTTCCCACATGATGGCTTTCATCGAGCAAGAAGCTCAAGA
AAAGGCCGAAGAAATAGAAACTAAAGCTGAGGAAGAGTTTGAAATTGAGAAAGGTAGACT
GGTGAATGAACAAAGGATCAAAATTATGGAATATTTCGAAAAGAAGGAGAAACAGGTCGA
ACTACAAAGAAGAATCCAAAACTCTCACATGTTAAACGCTGCCCGATTAAAGGTCCTCAA
AGCTCGAGAAGAACATATCAAAAGTGTTTCAGAAGAAGCTAGACATAAACTTATCGAAGT
AACTAAAGATCAAGACATGTATTCCAAGGTTATGCAAAAGCTAATTGCTCAGTGTTTATT
TCAACTGTTGGAAGAACATGTTTTAATCAAATGTCGCCAACAAGATAAATCCCTAGTCGA
AAATGTTTTGGAAGCTGCTGTAGAGGAGTACAAACAAGCTACCAGTAAAAAAATCAAAGC
AGTTTTAGACAATGAAAGATTTCTTGCTTCTGATTCATGCGGTGGTATCGAAGTTACTGC
TCAAAATGGCAAAATTAAATGTATTAACACACTTGAGAGTAGACTTGAGGCTATTTCCCA
GCACACGTTGCCAATGATTCGGGTTGCTCTATTCGGTCGTAATCCTAACCGTAAATTTGA
TGATTGAGCTGGTCTCCATGTTTATTCATCATATTTTTTGTGTGTGGTTTCGAGTCGTAT
TGTTATATTTTTTTCTTATATATCTTTTTTTGGTTGCTGTTCACCAAGAAATGGACTGAT
TTCATGTCCTGTGATACGATTAGGTTATGAAAGAATGTTACATTAGTCCAAGCATTCCAG
AGAATCATACACACAACAAACTCATACGCAACACAACATATTCTACCTTTTATTCTGTTT
TCCTAATCAAGTGTTTTTTTCTCCTTTGTGGAATCAGTTTGAGCAAAACTATTCGCAGCA
ATCAAGCAAGATCATCGTATCAGATTATGGTGTAATTTAAGATTATATAAAGTATAATCC
AGATGATTAAATATACCAAAAAGTTTACGTTTTTATGTTACCTTATTTACTTCCATGTAA
TCTAGTAAAGTTGATTGTTTTGCCATTTTCTCAGTCAAACATAAAAATGGTTATCTCAAT
TTTTTCAAAACTTGACAGTTTCGAACTGATTTAACTCGATTACTCGGATACATGTATCTT
A
>TuR_00006887-RA transcript Name:"Similar to Glra2 Glycine receptor subunit alpha-2 (Mus musculus OX=10090)" offset:265 AED:0.15 eAED:0.15 QI:265|0.87|0.77|1|1|1|9|1092|442
GAAAGGATCATTTTCATATGAAGTGATTCCGTGAAAACAATAATTTGTATTACCATAAAG
TTTTAGTTTTGTTTATCACCAAGTTTCATGAATAAAATCAATCAGTAAAAATGAATGTCC
ACAAAAACAAGCCTTTGATTGTTTCATGGATAAACATTTTACAACAATTGATCAACATGA
AAATGGACAATTATTGATCATCAAAACATCCATCCGTTCAAGTTGAATCTTTAACTGCAT
CGTTTTATTTTTTGTATCAACAACAATGTTTCTCTGGATAACTTCATTAAGTCTGCTTTA
CATAAGTTCACTTTTAGGCCAAATAAAAGGTGAAAATGATCTTTCCATTTTGGATCATCT
TCTTAAAGGTTATGATAGACGTGCTTTACCGGAAAGTTTAAAAGGAAAAGCAACTCCAGT
TGCCTGTGAAATTTACATCAGATCTTTTGGTTCCATCAATCCAGCAACCATGGATTACGA
AGTTGATCTTTACTTGAGGCAAACTTGGCTCGATGAAAGACTTAAAACTCCGAAACTATC
AAAACCTTTGGACTTAAATGACCCCAAATTGGTAACCATGATCTGGAAACCGGAAGTTTT
CTTTGCCAATGCTAAACACGCTGAATTTCAATATGTAACAGTGCCAAATGTACTTGTACG
TATCAATCCAAACGGATCAATACTTTACATGCTCAGGTTGAAACTTCGATTCTCTTGTAT
GATGGACTTGTATCGATTCCCAATGGATTCCCAGGTTTGCGCTATTGAGCTTGCATCATT
TTCAAAGACGACAGATGAACTCCAACTTAAATGGAAAGAAACAGATCCAATAGTTTTATA
TGAGAATCTTAAGCTTCCACAATTTCAAATTGAACATTGGAATACATCTTTATGTAAAGA
AAAGTTTCAATTTGGTGAATATAGTTGCCTAAAAGCCGAATTTTATTTACAACGATCTCT
CGGATATCATTTAGTTCAATCTTACCTTCCAACATCACTAATCGTTTTCATTTCATGGGT
TTCGTTTTGGTTGGATATCGATGCAATTCCAGCCCGAGTTACTCTTGGAGTAACGACTTT
GTTAACGATTTCGTCAAAAGGCTCAGGAATCCAAGCTAACCTTCCACCAGTTTCGTACAT
TAAAGCAATTGACGTTTGGATGGGTGCTTGCACTACATTTGTTTTCGCTGCTTTACTCGA
GTTTACCTTTGTCAACTACCTATGGAGACAAAAATGCAAACAAAGAGCGTCACATTTTAG
ACAAACAATTACCAATTTAAAAGCAAACATTACAAACTCTACAAACAATCCAGCTGACCA
AGCTAAAAGAGACGAGGGAAAGACAAAAATGGTCTTTAATGGACCATCGAATGAACCAAT
TGGAATAACATTGACACGTCTCAGTGCAGGTGCGAATGGAGGCGGTGGTTGCAGTAGCAG
CGGTGGTAGTAGTGGCGGAGGTAATGATCATTATGTGCGTTACCAACTTGGTGATGTACC
CAAAGCATCTGGAATCGATAGAACTTGTCGATTTTTATTTCCAATGCTGTTTCTTGTGTT
CAACACTGTTTATTGGCCTTACTATATTTACTAATTTAACGAACCTGTTGAAATGTTGAG
AAAACAAAAATTAATTGAATATCAGAAAAACGCAAAACAAATCGTAAATTCAGTACATAA
ACATGAGAAATGAAAAAAATCAAGGCGAACAATAATTTTATGCAGCAGGAAAAAGTTATA
ATTATAATATTGTATACAAAAATATAATAATAATGCTATAATTCGAACATTGACCAATCT
TTATGGTTCGATCTCATTCTTTCTCTATCTTCGGAATTTCAATAACGATAATCGAAAATC
TGATTACGAAAAGAGGCTGTCTTTAGAAAATGATCTGCTAAAAGTTTGTAAAGATCTCGT
TATCAACTTTTTGAATGAAAATTTTTGCCGACAAGTTTATAAAGCTTTACTATGTGATGA
AATGAAATTTCAAATGAGCAAATGCTAAAAAATGGAATTGTGTCCAAAAAGTGTCTAACT
CAATTGGTTTCTTCGCAGCCAAAAGGAGGATAAACAATGATTTTATTAATCAATTTTGTT
CACAGATGAAACTATTTAAAAATAATTTAACTGTTCAGGGAGTTTTTTATTTTTGCTACA
CATTTGGGGTAAAAAGTCGAGGCCTACTGGCTCTAGAAAGTTGAAATCGCCATAAGAAAA
ACTTTTCTTGATGTACCTCTGTGCTCAAGGATACTCAAGTTTATTCATTTAATTACCTTG
ACAGTAAGTTTAAACATAACCTTGAATTTATTTACACTGTTTATTGTTTGGATCATTTCT
GTCTTAAATAAATAACTTTTAGTGTCACGAAAATATAACAACTTAAACATCTCCTCTCAA
AAGAATTGATTTCAACAAAAGTTGAACAAATTTTTGCTATTTATTAATACTTTATAAAAG
ATACCGGTTAGTGTAAAAACTGTACTAACAGAAAATAACCGTCGTAGTTCATGGGTCAAA
TTGAAGAATGATCTTTAGTGATATTGAGGGAAGAAGCATATGATAACTTGTTAACCCATT
AAGCTATACCATACGAGTTTTAACTTCCTAGAATCAATGGTTGGTTTGTAACTCCAAATG
TGTAGAAAAATGAAAAACACTCTATTAATTGTTGCTGAAGCAAAAG
>TuR_00006893-RA transcript Name:"Similar to Ros1 Proto-oncogene tyrosine-protein kinase ROS (Mus musculus OX=10090)" offset:0 AED:0.24 eAED:0.24 QI:0|0.85|0.87|0.87|1|1|8|166|1324
ATGTGTCAATTAGGATGCCAAAAATCTCGAGCTTTTAAGGACATTTCATGTCCAACTCTT
TGTAACAATACAGCGAAATCATCTGCGAATCAAATTCAGGTCGCTGCGTGTTTCCGAGGA
TGTCGGTCATTTCGTCAGTCACTTTGCAGTGAACTTGCCGAAAAACTTGACCCTTTGCCT
CAACCACATCCAGTAGCCAATAGTATTGGTAATCAATCTTTACTCTTGGAATGGCATTCT
CATCCTCAAATCAATCTCAACTACACAATTCAATATCGATATGAAGATTACATGGAAAAT
AATACTTGGTTTGATTATATTGAAACCAAAGACACTTTTAGACGGATTAACACGAGTTTC
ATTGAAAATCTCAAGCCATTCACAGGCTATCGATTCCGTCTGATTTACCAACCAGCTCCT
GATTGTCCTCCTTTACATTCAATGCCCAGTTTAGTATTGCGGACTTTACCATGGGGCAGA
CCAAGTTTACCACCTGAGATAACCAAATTAGAAGCAGCGACACCGAATGAAATTTTCGTC
TCTTGGAAAGCACCACAGTTTCCTAATGATCACATTATCGCTTATGTTTTGTATTTATAC
GAATATGCAGGCGATGAGAAAAGATTGCGTCCCATTTCGACTTCATCATCAAATTCATTG
TCAACTTCATCACCTCAAATACCTTATTCAGCCAATTTAGCCTTGAAGTATCAATACAAC
CAAAGTACTCCATTGCAATACACTTTTAATGGCCTTAAACCTTCAACACTTTACACCATT
GGTCTTTCAAGTATCAACTCTCAAGGCGAAGGACCACTCACCTTGTTAAACATAACTACT
CCGTTCTTCAATGAAACTGAAGGCCTTACCGACCTCACTGTGCCACCCTATCTTCTAGTT
ACTTCGGCAAGATCAGTTTTTAATTACACAACTGATCTGATGGATGGTCCATCTTTATTT
GAGTTGGATCCAAATGACAATGTAACCATAACCTCAATCGATATTCATATTAAACGAAAA
TTAGTTCTCATTGCTTCATCCAATGGTACAATTTGGCAGATTGATTATCATGCTGATAGT
CTGGTTGACTCCAAACCCAAAGTTTCAATGTTACCATTGCCCATCCCAGGACAAAGCTGG
CCAAGCACCATCCATAAAATTGCCATTGATTGGGTTCATGATATTGTTTACATGTTATTT
GATTCGTCCATTGGTTGTTTCAACTTGAACCATTTGCCTGATTCATTCAGTTGGTGTCTC
ACCGGGTTAACCAATGGAACTAGAGATTTACACGTTGATCCAATCAATAGATATCTTTAC
TGGTCAATCTCTAATCCTTTGGGTGGAAGTGGCCTTTACCGAATCTCTCTATTTAATTTA
GCCATAACTAAATCAGTTGTCAATGTTAAACGGGAGATAATCCGTTTCCTCAGAGAACCC
TTAATCAAAGTATTCACTATTGATTATTCAAGAAAACGAATCTATTTTCCTCACAATGAA
ACAATCTGGTCTTCATCAATGGATGGTACTAATGTTACCAATATAAGACCAAATGTGGTT
TCTTCAAGATTTAAAGATGTTGCTGGTTTGGTTCATCATGATGATGCTTTTTACTGGATT
TCAGGAACTGAATTGTGTAAGGAAGAGGCTAATCCAGAGGGCGAAGAGATTTATCACAAC
TCTTTTAATCTTGACGAGAAACTAATCTCTTTGGTTCTGGTGCATCCAACTGTACAGCCC
ACTCCACCAACTTACTCATCTGCCGATCATGGCATCTTGATTATTCAACCATCAGCCACA
GCTGACCTGAAAACTCTTTGCTGGACTATTCTTGGATCACTCATTTTCTTTGTTATTTTA
TTATTTGCTGCCAAAAAAGTCATGAAATCCCAAACCAACGAAAAAGAAGTTTTGAAAGAT
TCTGAACGAGGCCATGAAAGGAATCTCATAAGCTTAGCTCAACTTCCAAATCATCCACAT
GAAGATAATCGCCTCTATTTACCAGGAGATATTGGAATTGAGAATGAGTTATCATCCATA
AGATTGATATCGCCAACTCAGTTCAAGAAAACTGCCTATTTGGGTCAAGGAGCCTTTGGT
GAAGTATTTGAAGGTTTATTCACCGACCCTGAGTTGGTTGAAAGTCTAGATGCTCCTGTT
AAGGTGGCAATCAAGACTCTGAAATCAGGATCATCAGAACAGGAAAAAGATAATTTCATC
CAAGAGGCTAAAATGATGGGCAACTTCAAACATCCTCATATTTTGAAACTTCTAGGAGTC
TGTCTCGATCCAGGAAACAATTCAATTTTACTAGAACTCATGGAAGGAGGTGATCTTCAG
TCCTACCTTCGATCGATGAGACCCACAGAGAAGAGGCCGTGTCAATTGACTTTGGATGAT
CTTCTCAGTATTTGTGTCGATGTGGCTAAAGGCTGTCAATATCTAGAGGCTATGCACTTT
GTTCATCGAGATTTAGCTGCTCGTAATTGCCTTGTATCAAGTTATAATCGAGAGACTCGA
ATAGTTAAAATTGGAGATTTCGGTCTTGCTCGTGATGTTTATAAAAATGATTACTATCGT
AAAGCTGGTGAAGGTTTACTTCCAGTTCGTTGGATGGCTCCTGAAAGTTTAGTTGATGCT
ATTTTCACCACACAATCAGATGTCTGGTCATTTGGTGTTATCCTGTGGGAAGTTATGACT
TTAGCTGAACGACCTTATCCAGCTCGGAATAACCAAGAAGTATTGAAATACGTTAGAAGT
GGAGGTCGTCCTGAAAGGCCACCAAATTGTATCGATGAAATGTTCCTTTTGATGAATCAG
TGTTGGGAATATGATCCATCCATGAGACCAACATTCATGGCATGTCTTAATTACCTGGAA
GAGTTAAGACTCAAAGTTACCTCGGATGGTATTATAACCAGTTTCTCGAACCATAGTTAC
TACACAAACGGTGCTTCTTCCGAGTTACGGTTTTTCACTGGTGGCAACAGTAACCTCAAT
AGTACCTTCAACAGCACCATGGACACAGCAACAACTTATTGTGCTTCTTCTCGGGCTGAA
AGTATACATTCAAAGTATCTCAACATATCAGTTGATCATGAAGGATACGAGATTCCAATA
TTAGGATGTTCTGGAGCATGTGGCATGGATCATCAAACAGACCAACATTGTGAATCTCAG
CCGAGAAACTCAGGTTCTCACCAACATCGACAAATGTTTGCTTCTCTGATGGGCTCACAA
CGGAAGAGTGAACCCAAATGTTCTAAATCCATGAATGGATCACCACCACCAACCTATTCA
CAGTTGTTTTTGAGTTCATCAGCAGCGTCTGCGTGGACTGACAACGGTTCGCCTGAAAAT
CAATCAGAAGTCAATTCATTAACAGATCAATCCAATTCTGAAACGAATCATCAAAATCAC
TCACAAACTGGAAGCTCGGAAAGTCTAGATGAAGTACCAGAAGTTACATCAGTGACGACT
GCGTTACTCAAACCAATCGAAGTGAATGATCTGATGAATCAACCTCCAATACAAATTTAT
CGCAATTTGAGTGACTTAATGTATGTGAATGACATCGCTTCATTGCTTGAACCCATATCA
TTGCCATTAACACTATCACTGCCATCACCATCACGATCTGAGTTCACAACCAATTCATGT
TCAAAATCAAATTGTGATCAACAAACCTTCAAAAATCAGCATATTGATGTTGATAATACA
ACGTTTACGAATCTCTATACAAATTGGAGTCCATTAAGTATGAAAGAAGCTTGTTCAGAA
TTCTTGGAATCAGCCTCAAACTCTGAATCGATCCAAGAAGCTGCTTCTTTCAGTCAAATG
ATACCATCTTCGTCTTCACCTTTACCACTACAGAACGAGTCAAAAGATTCAAGTCATGAT
CAAGAAGAGGAATCAACAAGTCATACTGTAGTCAATAAGTTTTCATTTGACGATTCAGAT
ACAGCATTTTGTTAATTCATCTCGACGTCAATCCATTCAAACACCAAAAAGTTTTCATTT
TTTATTAATTGTTATATAAATTAAATTAGAGCAAAGCATCTTGTAAATAAGGAATTTTTT
ATATGTCAAACTTTATTCAATAACGAAAGCTCAACCAATGTAAATCGGCATCAAATCAAA
C
>TuR_00006895-RA transcript Name:"Similar to AP3M1 AP-3 complex subunit mu-1 (Homo sapiens OX=9606)" offset:188 AED:0.40 eAED:0.40 QI:188|1|1|1|0.8|0.83|6|211|416
GTGATGCTGAACCAGCTGATGAAGGCAAAATTTGCAAGTCTACTTTCTTAATTTGTTTAC
GTCCACCTAATAAAATTACATGGCAAAAAGTAACTTTAATGAGTTTTGTTGACTAATTAA
TTGAATTAATTGTTATTGAATTTTTACTTGAATTCAAGTTTTATTACACCTGATTACCGT
TGGTCATTATGATTGATAGCTTGTTTATAATTGACAATCTAGGAGATATTTTTCTTCAAA
AGCACTGGAAAAAATTAATCAACAAATCCGTTTGTGATTATTTCTTCGATTCATTGAAAA
CTCACAACAAAACTAATGTTAAACCGGTCATTGCAACACCACATTACTTCATCATCTCCG
TTTATCGAAATCAACTTTATTTTGTAGCTATTACCAGTAAAGAGGTTCCACCTTTATTCG
TTGTGGAATTCCTCCATAGAGTTATTGATATATTTACAGACTATTTTGGTGATTGCAAAG
AATCTCTTATCAAGGAGAACTATGTTGTTGTCTATGAACTTCTTGATGAAATGTTGGATA
ATGGGTATCCTCTTGCAACGGAGTCCAATATACTTAAAGAGCTTATAAAACCACCTAACT
TATTAAGAACAATTGCAAATACTGTTACTGGAAAATCAAACGTTAGTGCAACATTACCAT
CCGGACAGCTTTCCAATGTTCCTTGGCGTCGTGCTGGAGTCAAATATACTAACAATGAAG
CTTATTTTGATTGCACCGAAGAAATTGATGCTATCATCGATAAAAGTGGATCTGTCGTAT
CTGCTGAAATACAAGGATATATTGATTGTGGAATCAAACTTTCTGGGTTACCCGATCTTA
GTTTATCTTTTATCAACCCGCGATTATTTGATGATGTTAGTTTCCATCCATGTGTTAGAT
ATAGACGATGGGAATCAGAAAGAGTTCTTTCGTTCATTCCGCCTGATGGAAATTTCCGAT
TAATGTCTTACACTATTGGTGCACAAAATATAGTTTCAATCCCTATATTTGTAAGACATC
TGATTTCATTCCGAGAAGTTGGAGGAGGCAAAATGGAAATACGAGTTGGACCAAAGCAAA
CTAATGGAAGAACGCTTGATGGAGTCGTATTGGAGATTCCGATGCCAAAGACGGTCTTGA
ATGTAAACCTTTCACCGAACCAAGGAAAATACTCATTTGATCCAGTATCTAAGCTATTGG
TTTGGGAAATTGGAAGAATAGAAACTGGTAAAAGTCCTTTCGTTCGTGGAACCATTAACT
TACAAAGTGGTTCACCTCTACCTGATTCAAATCCAACAATTCTTGTTAAATTTACTATTA
GCCAATTCGCAATCTCTGGTTTAAAGGTCAACCGACTGGACATGTATGGAGAGAAATATA
AACCTTTCAAAGGAGTGAAATATATTTCGAAAGCTGGCAATTTTCAAGTCCGGACTTAGT
TTAATAAAAAACTAACTTTTTAATCGCTTAATAATCATGTTTCATTACTTCAAACCCATA
ATCGACTCCCAATTTTCGATAATGAACTCTGGTTTTTATAATATCTTGATGACAAATCTT
ATCGGGTTGTCCAGGAGTAAGTGAGGATGCTGATATTTTATAATTTTTGTGATTCACACA
AATGGCAGAATTTTATAAACAGATGTCACA
>TuR_00006886-RA transcript Name:"Similar to Uncharacterized protein (Tetranychus urticae OX=32264)" offset:0 AED:0.45 eAED:0.45 QI:0|0|0|1|1|1|2|0|144
ATGGGTGCTTGCACTACATTTGTTTTCGCTGCTTTACTCGAGTTTACCTTTGTCAACTAC
CTATGGAGACAAAAATGCAAACAAAGAGCGTCACATTTTAGACAAACAATTACCAATTTA
AAAGCAAACATTACAAACTCTACAAACAATCCAGCTGACCAAGCTAAAAGAGACGAGGGA
AAGACAAAAATGGTCTTTAATGGACCATCGAATGAACCAATTGGAATAACATTGACACGT
CTCAGTGCAGGTGCGAATGGAGGCGGTGGTTGCAGTAGCAGCGGTGGTAGTAGTGGCGGA
GGTAATGATCATTATGTGCGTTACCAACTTGGTGATGTACCCAAAGCATCTGGAATCGAT
AGAACTTGTCGATTTTTATTTCCAATGCTGTTTCTTGTGTTCAACACTGTTTATTGGCCT
TACTATATTTACTAA
>TuR_00006897-RA transcript Name:"Similar to Ap3m2 AP-3 complex subunit mu-2 (Rattus norvegicus OX=10116)" offset:0 AED:0.55 eAED:0.55 QI:0|0|0|0.5|1|1|2|0|127
ATGCTGATCGATGATATTAATTTATTTATTGTCTATGCTCAGATTGATTGTGGAATCAAA
CTTTCTGGGCTACCCGATCTTAGTTTATCTTTTATCAACCCACGATTATTTGATGATGTT
AGTTTCCATCCATGTGTTAGATATAGACGATGGGAATCAGAAAGAGTTCTTTCGTTCATT
CCGCCTGATGGAAATTTCCGATTAATGTCTTACACTATTGGTGCACAAAATATAGTTTCA
ATCCCTATATTTGTAAGACATCTGATTTCATTCCGAGAAGTTGGAGGAGGCAAAATGGAA
ATACGAGTTGGACCAAAGCAAACTAATGGAAGAACGGTAACGAGTCATAGACATGTTTAC
GCTCAAAAAAAATTTGCGAGATGA
>TuR_00006909-RA transcript Name:"Similar to emc2 ER membrane protein complex subunit 2 (Danio rerio OX=7955)" offset:0 AED:0.00 eAED:0.00 QI:0|-1|0|1|-1|1|1|0|310
ATGCCAACAGAACTCAGTCAAAGTGAAACAGACCCATCATCCTCTTCATCGTCTCTGCGA
CAACAGCGACAACACCAGCCTGCAGGTCGTCGAATAGGATTTGATGAAGCCCGAGAAATG
TTACAAAAATGGAGAGAAGAGAATGCTCGTTGTCCTGAGAAAGTAAGAGATCTTTGGATA
CATTGCTTATCTAAATGTAAAAGTCTTGGTGATGAAAGATGGCTGATTGTTGAACAAGTA
GCTATGGCTGGTATGGATTTACATGATACATCTCTCATCAAGGAATGTTTAAGCATTTTG
GAGTCAAAATTTCCGAAAAGCTCAAGAGTTCGTCGCCTTAAAGTCATGGCTAATGTGGAG
ATGAGGGAAAGATATGAGGAAGCACTGAAAACATATGATGCTATGATTAAGAAGGATGAA
GCCAATTCGATTCTCTACAAAAGAAAAATAGCCATTTTAATTGCTCAAAAGAGGACTCCA
GAAATAATTAAAGAGTTGTCAGAGTATCTTAAAAAGTTCATGAATGACACAGAAGCATGG
TTAGAACTGTGTGATGTATACATTCAAGAACAAGCTTACAGTAAAGCAGCCTTTTGTATG
GAAGAGTTGATCATAACCAATCCTCACAATCACCTGTATCATCAACGGTTTGCAGAAATA
CAATATACGATTGGAACCACTGAAAGTCTAGAATTAGCCCGATCTTATTTTGCGCAGGCA
GTGAAGCTTAATCCAAGTAATTTAAGGGCGCTATATGGTCTCCAATTGACTGCTTACACC
CTTTCCAACCAACCTAGAACAGTTTCACAAAAGAAAAAGGAGAATGCCAAAATTTCTGCT
TGGGCAACAACTCAAATTACAAAGCTGTATCAAGAATCAAATGAAAAGTCATTGCCAGTG
GTGGAATCGATGATGGCTAACTTGCAACTATAA
>TuR_00006908-RA transcript Name:"Similar to Uncharacterized protein (Tetranychus urticae OX=32264)" offset:410 AED:0.01 eAED:0.01 QI:410|1|1|1|1|1|3|327|344
AGATAATCGAATCTAATTAGCTAAATTAGGTCTGGATTTATTTTGATTATTTCATGACAG
TCCAAGATCACAGCCTCAATAGATTAGTTTAGGTTAAATCAGAATTTATTCAACTGCCGT
AGATTATGTCAGCTTTTAGTGCTGATACTTTCATTCAAGCTAACTGAGACTTGAAGATGT
AAAGTTAGCTGACGGGTTCTCGTTTACCCTTGCCTAAAGTTCTGTGTAATAGTTCATCTG
TAGTTTGAATCCTCATCAATATACTATTCCAATCTTGTTAATTTTCTATCTATGGCGGGA
AAGTTTGTCCTTAGCTTTAAAATTTTCAGTTTTGATTTATTGGTAAGGAAAGTGAATTTT
ATTTTTAACATTATGGAATCAATTTCCTTCTGTATCACATCCAACCAGCTATGTTTTCAT
TATTTAAAATTGTTTGTCCATTTGCGCTTCTCTGTTACAGCTCTAGAATCGAATCTGACC
AATGTCCATTATCATGTGAATGCTATGAAAGCAAGAAAGGATCTATAAATATAGCTTGTG
GTAATATTGAAGGATCTTCATTATCAGATTTGTCTGAAACAATACATGTTCTCACATTTT
CTAACATCACATTTGACGACAGAGTTATTTTTGGACCCAGTTTGAATTTCATCCCATTCA
ATCATTTGGTTATAGAGAGCTGTGGTGGATCAACTCAAGCTACAAGCAATCGCCGTGATC
GACTTATTGCTGATAATGATACTTACACTGATATTCCGGATCACAAATCTTTGAGCATTA
CAAATAGTCGCCATATCTTTGAATGGAAATGGACGTCGTTTAATTTTAAACAAATCTTAA
TTGAAAATTCAACTCTATTTGCTTTCCATTTACCCATTTTAACTCGAAAATTTGTCTCTA
AAGTGATCGGACCCAATGTAACTTCATTAAGCCTCAATGGATGTAAAATAACTTCAATTC
AATCAGGAGCATTGAGCGATCTTGGCAACCTTAGATACTTAGAAATCACCCGAAATGAAG
AACTGTCAAGAATACCGAGAGATGCATTACCTGAACAAATGAAACAACTTTGGTACTTGG
ATTTGAGTGATAATAGTTTAGAATATATTGAACTCAATATGTTTCAAGGTATGCCATCTC
TGACCGAAGTTAACTTATCTGGTAATAAATTAATCAGCTTAGATTATGAAATCTACAAAA
ATATCTGGCCTCAGTTACGGTATTTCAATGTTAAAGGAAATCGATTGTCCTGTCAAAATC
TTTGTTGGTCTCTTGAACTTGGTAAATTACATTACCCGTTTGCCTATGAGGATACCGTTT
GTGATTTAAACAATGGAAATCTAACAAAGTTGTTTAACTATGGCGAACAGCAATACTTCT
GTAATGATGACAAACTAATTGATTTAATCGCGACAACAACAGCTAATTTACGAATAATAG
CTTAAATAACATCCGACTGCATGCAGATATTAAACGTCGACATCTTATACCGTCAATTAG
ATGTCCTTTAAAGAGTTGTTGGTTTTGCACGATTTTCTTTACATCTTCTGTATGTATAAA
ATAATTAAAATAATCGTTTCATCAGATGAATTTGATTGGTTTTCTTATTACTTTTTCTGA
TCAATCATCAGTTTTTTAACAAAAAGCACTAACATTTTGCATACCTTTAGTGTTGTTAGC
TATAATAACTCGAATGCAATAGTGGGAATTTCAAGTCTGCCTTCAACCCGAACCTGGTTT
ACTCTCGAACCGTACTCAAGATCAAAGATCAC
>TuR_00006905-RA transcript Name:"Similar to 107370314 Uncharacterized protein (Tetranychus urticae OX=32264)" offset:2706 AED:0.01 eAED:0.01 QI:2706|1|1|1|0.62|0.55|9|1054|417
CACTTTTCTGTAACCAGATAAATTAAATTTTATGATAAGAGAGGTCACTATCAGTTGCCT
TATTTTCAATCCTGGTTTGTTGATAACAGTTCAAATCCATTTTAATCTAATATTTTGATC
TTTTTTAATTTCAAACAATTGTTACCATCTGTTATCTGTTACAATATGACAATGGAAACC
TTTTTGTTCAAATACAATCTTCAATTCCCATGTTTTTCCAGTCTATGATTGCTCTGTGGA
TTTATATTTGAATTAAAACTGTTGCTTGGGCAATCTCTTAACCGATTCTTGTGAATTAAT
TAAATATGCATATTGTGTTTAAATATGTGTTGATTAAACAATGATGGCCAATTACATAGT
TGGATGGTAAAAAATGTTTCCAGTTTTTTTCTCTCTCTGTGATTACGTGTTACGTGAATT
GAAAAATGAAAAGGATTTATGGCCTTCTCTATCCTTGGTTATCAATGGACGTGATTAACA
ACAACAAGCAAACCCATCATTAAGATTCTTCAACAATTAAAGTTTAACTCACCTATCCAA
TAAGCATCTTTTTAATGTTAACAGTTTTTATTCAGCTTTGTGTAAACTCAAGAAAAAATT
AAATTCTGTTAAGTTTCAACTGTTTTATTACAAAACAAAACCAAACCAAGATATAAATTT
CCATTGACAGCACTTATTGCTACTCTTTAAGTGCAAATATTCATTTTTTTTCTTATTTTC
TTCTCTCACTCCTTGCTATTTAATTATTTGCTCTTTGCATTTGATTATCTGACAATCATT
ATAATCATTTATCAATGTAATCTTTACGCTTCTTGAATGCTACCTTTTCAACCATTTGTT
GTCCATAAAATATCTTGCAATGTTAGCATGTCTTTGTCAGTTAAGTAACATTGTGAAAAC
AAAATGTCATCTCTTCATTGTAACTCCAATTATCACCAAGTTGATCACAGCCATCTAGAA
CTACTGAAACATGAGCGATTCCCTGTTGATTGATGGTTCATCTGTTAATTTCAATGCAAA
CTGATTTGTATCAGAACCAATCTTGACAAAACTCTCAAATTACAATTAAAAGGATGCAAA
TTACTTGAAATTTTGTCTCAACACTGAGAAATTTAAATTTGAAATTTTCTTACCATTACA
GCTCCAACTGGCCAAAACAGTTGTTGGATTAATGGTTGGCTAAGAGACAGATGAAAGGTA
AACTTAATGGCAACTAAATCAAGGAAGACTGATAAAATGATCAATCAATCAAATGAAACG
ATTCTTACCATGCAAAAGTTTGTTGCCTGTAAAAAATAATTCATCCTACTTAAAAAGTTG
AACTACAAACGCAAGCTTGCTAATCTTTAAATGGTCATTGTAATAATACCATTTACTTTC
ACCTTTTCATGCTGATCATCATCATTAATATATCATCCTGATGGTCATAATAATGACTGA
TTTGACTGTAGTTAAACCATTATAGCTATTTTATAACCTTTTTTGACTCTCATATCAAGT
TTAAAAGTGATTTGGGTGAAACAGCAACAAACCAAAACTAGGTGGACCTACGCATTCAAG
ATGAAAATGGTAAATCATTAATCGAAGAGTAAACGCATGTTCCATCCCATGGAAGCTCAG
ATGAGTAAACATCGTTTTTTCGCCATCTCAAATAAACCCAGGAACACAAAAACCATCCTG
ATTTGATTTCTCTGTGATTATCTACTTGTGCATATGTATATTTGTGTATCAAGTTAACCA
GTTTTTCCGTTGCAAAACTTTGGCTCTCTCTCCCTGGCTAAGGATTTGGTTATATCTGGT
TGTTATTTCTGTTTACTTGGTTATGTTTATCTCAACTATTTACTTTCAAATGATATAATT
TGAATTGTGAAGAGAAAGCGAGGAGAAGACGAGAGAAGGAGAAACACCAAATTATCATCA
TTCACCAGTGGAAGAGGCAAGGAAAAACAAACCAACAGCAGTTACCAGTGAAAGGATAAA
AGGAGAAAATAGACAGAGGAAGAAAGGTTGTTGTCTCTCGTTGGCCTTTTAGATTAATTA
TGGATAATTTGAATATTTTCTGGTCCACTAATGGCAGTTTAACAGTATTATGGTTCAATT
TGCTGTTCACCAGTCAACATCAACAATAACAGTATCCCCAATCAACTTGACTGTAACACA
TAAACCGAACACACACACATCTTTCTATTTTCATTCAACCATCATCATCAGTAGCAGCAA
CAACAACATCAACATCAAGGCAAAAAGTCTTCATTGGTTGAATAATAAGACTCAATCAGC
CGACTGTTTTGTGCATTTTAACTTAAACCCAACCAGGATCCATCTTATATTCTAAAGAAT
TATTTCTCATCGCCAATCTGTTTACTATGTGTGGTTCTCGTTTATATTCAATGGTTATTG
ATTAATTAAACATCTTTAAAATAATTGGTTATTTCTTATACTTTTGTGTTGTTGTGTTTA
TGTTTTTATGGCCCTTTGCAACATCTTGTCTCCTTGTGTCTTACTTCTCTTCGACTACAT
AGCCAGTTTTCAAATATCATCCAGCCAATCCTAAACTGTCTACGCTCACTCACAAAGGCT
AACTTCATTTTTTGAGAAACGGTGAAAACAGCTTAAGTTAACAAAGATTGGTCAAAATAT
ATTCAATTTTTATTCCCAAAACTTATAGTTTATATTCACTATATCCTAAGTTAAAATCAA
AAAAATATGAAAGCTCAAAGTAAAAATAGAAAAAGTCCAACCTGTTCTCGGTGTCGTTTT
CATGGAGAAAGAGATGTGCGAGTACTTCAACATAAATGCCCTTATAAGGACTGTTCATGT
TCTGATTGTCTTTTAGTCAGAAAACGACCCCCTATTTATAGAGCTCAAAAAAATTTGGAT
AAACAAGACGAAAATAGCAACGAGGTTTCATCTTCAGGTAGCGGAAGTACTGGAAGTAGT
CGGTGTCTAGGAAGTCCACAGATACCAATACATCCAGGAAATATTGGAGATAGTAATGAT
CCTACTATTCAAAATCCATGGTCCACCAATCACCAACAACCACCACCACCATCACAGCAA
CCACCAGTTCCTCTTCCGACATCATCTTTACCACCTCCTCCGTCTCAGCTGTCACCATTA
TCCATAAACTCCATTCCACCTAAAAACATTGGCTACTCCAATATCAAAAACTTCGAACAA
TTGTGCCTAGCTTTCTATGACCATTCACCTTCCCATCTACAGAGTCTCTTGGAACAATGT
GGCAATGATTTCGAGAAAACAATTGATAAGATATTGCTGAACAAATGGGGTAGCGACCCT
CTAACTCCAAGCAATGATTACCCATTAACAAGTGATCCAAGCTACTCAACTAATAATAAT
AATAATGCTAATAATGCTAATAATAACAATAACAATAACATTATTAACAATAATACCAAT
AATAGTAGTAACAATATGAATCATAATCATAATCATAATCATAATCACAACCATAATCAT
AATCATAATAGTAATCATAACAATAACCACAACAATCTTGAATATCCAACCAATGAAGAT
GATACTCGCCTTTCGTTTGCCAATTGCCATTATCAACCAAGTCAAAGAATGATGACCGCA
CCTAATTTCAATAATCAAGGTTATACGGGTGAAGAACTGGCCAATAGATCGATCCAACCT
CATAATACTGATGCAATGGCTCCAGATTGGTCTTATGATACAACTAGATATCCAACTTCA
AACTATCCAAATAACTGGAATCAAGGCGATTACCCGACTTGGTCCAATGCAAGTTCAAAT
TTTTGGCCGAGTAACGGCCATACTTACTCATATGTTGATCAAAATGATGCAAATGCCATG
AGCTATTATTATGGCAGACGGGAAATGGACTACGCAGATCCGTCTGGTCATTTGGATCGA
ACCGTTAAACCAGAGATCGGTCAAAACATATCATCAAACTATGATTTTGACTCATATTGA
TTCAATGCAACCAGCATCAGAGTTATAATGTTAAATGATTTCAAGCGAGGAACAACAAAA
ATATTCTGATGACAAACCATCTAAACGATTATGATTATATTGAGGCTGGTAATAAGGATG
ATGGCTATCATCAATATAATCACTTCAACAAACTTCAACTTTAATTACAAGCAGCGAAGC
GAAAGACATTTTTGAAAGCTCAAGCTCTCAGGAGTACGAATTAGGACAACTTGAATTTAC
GGAAACCTAAATTAAATCAAATACCAACTGCAAGATGATTGTGTTCTCCTTCTCCTTTTT
CTCTTCTCTCTCCTTCTCATTCCTCTCCTCATCCTTCTCGCATTTTACCTTCTTTCTCTT
CTTCTGTTGTAAGGTCCAAAAAATAACCCAGAATTTCAGAATCAAAGCCCAATTTTTCAT
GTTCCAGTGTAACTTCTAGTCATTAACAACAAATAACTCTGTGAATCTTTGTTCATTTAA
AATGTTGTTAATCTCAGCACACTCTGAATCCAATTTACACAAACAGACAAGATTGAAAAA
AAATCAAAAAAGATGCATTTCAAAGCAGAGTCCGTTCATCAACTAATAGTGATTTTGCTC
CTCCATAATAATAGAGGCAAAGTGATCTTTCTTTAAACTACATTTTTGAATTTCAATCTT
GTTTTTCTGTGTCCCTTGCTCATTACCAACCTATACTCTATTTTTTTCTCTTTTTCATCT
ATCTACTTAAATCATGAGTATCCTCATACCTTCTTAAAAATGACCCTGTTTCTTCAAGAC
AGCAACCAGGATGATGCAAGCAACCAAGAAAGCCAAAAAACAAAGCAATAGAAATTAATG
ATGGTCTAATGATCTCCATGAGATTAGATCAAACAATCAAGCAAATTAATTAAATGGTTT
CTATTTCTCTGGACAAATGAAAAAAAGAATCAAATTTAAACACAAAAACAAACCAATAAC
TAATATACATACACACAACACACTGAAAATAATAACTCACCCAATACAAAAGGAGTCTCA
AAAGATTAATTAAATTGCATTGTTTCAATTTGTC
>TuR_00006903-RA transcript Name:"Similar to dlc-1 Dynein light chain 1, cytoplasmic (Caenorhabditis elegans OX=6239)" offset:0 AED:0.12 eAED:0.12 QI:0|0|0|1|0.87|0.77|9|0|535
ATGGATATGCAACATAAAATGTCAAACTCCGCTTTGAATCAACCATTATTTTATTATTCG
AGGTTTGGCCGATCATTTCATTATAATCACCAAAGTGATGGTCAACTGATCACAACAAGC
AACGTTAATTTCAAATCGAAGCGTTCATCTTTAGTTTCCACCATTTCCAAAATATGGAAT
TGCAAGTTGATCAAACTTCACCAAAGTCGATGCATTGAACTGAAACATGTAACCTGTGGA
TTAACCGAGTCAAAAATGACATCTTCAAGCCATTTAACCAACCTCACTGATTCAAATCCT
CGTCAATCTTCATCAACTACATTTGAATCCAATTACTGTTCTCGTCCCTCCAATCTTCAT
CACCATATTCACCATAATCATTACTCATCCTTCAGTTGTAATGAAAACCTGCAACTTGCA
ACTTACAAATCAAAAATATGGAGATCACTTTCAATGGGTCTTTCCTTTTTCGCTCTCATC
TTATTAACGAGTAAATTTTACGATGTAAATAGAGAAGTAAATTATCTCAAATATATATCA
AACAATTGGTTATCACCTCCATCTTCATCAGCCGCTCTTCATCGTCTCAACAATTCAACG
AAAGCGTCGCTATCAAATGATCTACAAATGATCAATTCGGTAAATCATCAAATTGAGTCA
TTGAAGCAAGATTTAAACATTTTAATTGGTGAATTATGGTCTTCACGAACAACACTCCTT
TTGAGTGTCATCTTCGTTATCGTGTACATTTTAAGCTGGACCTGGATGTCATATACAGTC
CAAGAAGATCACACATCAAAGGATGTATCAGTTAAAACAATATTATTATTGACCGTTTTT
GCTGTTGTCGATATAGCTGCTAGCGCTGGTTTTGTTTTGGTTCGTATTGTTATGTATGTT
CTTCGTAATCGACATTTTCCTATGGAAATGAGAATACCTTTTATACCTGGTGAACACAAT
CAGTTAACTTCATTCATTGCACTTCGTTTAACTACTCTTAAGTCAAGTTCAGGTACAACT
GATATATTCGTGGCAACCATCATTGGCCTGTTAACACTACTCCGATTGTACAGTGTTATG
TGCGCTGTTTCCTTTTATAACAAAGCGAAAAAAAGTGATCCAAGTTACCATAATAAAAAG
CCAACGACCCTTTTAGAGAGCATAAACCCTGGACGACAACCGCCTCACCCACCTCCACCT
CCACCAATTCCTGATACCAATGGTTTCCTGCCAAGAACATCGAATGTTTTATCCAAATCC
CAATCCAATTCAAGTCTGAAGGAAAGGATGGATATCAGTCGAAGGCTTTCTATAACAGGA
TCAATCATGAGCGATGAAGAAATCAATCGAGAATTGAAAATACAAGCAGCTGATATGTCC
CCGTTAATGCAACGATCAGCCATTGAGAGTGCATTGCAAGCTTTGAGATTGTATAATACA
GAGAAGCATATCGCTGAGAGCATAAAACAAGACTTTGATCGAGCCTTTGAACCAACTTGG
CACTGCATCGTTGGACGTAACTGGGGAAGTTGTGTAACTCATACCAAAAAATGTTATGTA
CGCTTGGTTTGCCGGGATTTAACCATACTATTGTATAAATCAACTTAA
>TuR_00006901-RA transcript Name:"Similar to Tmem19 Transmembrane protein 19 (Rattus norvegicus OX=10116)" offset:1401 AED:0.14 eAED:0.14 QI:1401|0|0.5|1|1|1|2|0|242
CTTTGATCAAACCTTTCTTACTTCGGAAGTAAGTTTATTGATTATTGCCACTTTCCAATC
AGTATCTTGATTAACCATTTCAGTTCTTATATTAACTTTTTTCTTTGTATTTCTCTGCCA
TGAAACAACGTTAAATCTCAGTAAGTATTAATTCTCATGACATTTATTTGTAAAATCCAA
CCGACAGATTAATGGTATCAACTGTTCTGACGGTTTTTTGCTTCGTTAATTTTTAAACAC
TTTCCGGCTCATGGAAGGATCATTAACTAATTTCAATGGAAACAATAGTTGTTCAGAACC
CATCTCATAGATATAACACGATTTTATGGAAAAGCTTCCTTCCTCTCTTTGAAACCGCTT
CTTCTATGACTAAACGCGTTATAAATTCCGGTATAAGTTAATTTAAAAGCTCCATTTATG
CCAATGAAAGTGTATTCAATTTCACCATCATTCTTGGGTTAACTGATGAGATTATTCAAC
TGTTTTAATTACATTATAAACAATCAAGTCTCAGAAGAATCGAAAACTGTTGATTGTTTT
CATGGTAATCCGTAGGGTTAAAGAAACCTGAGAGCTTGAAGGGAGAAAGTTGTGAGACAA
GTTTGTATATCCTTTGCGGTTCAATTGTTCAACTCTGTTTATTTTGTTTCTTGCTCTCAA
TGTGATCAATTAATGTTGATTTTTTCTTTTCTCCATCTTTAAACATGATAATTGTTCCAT
TATTGGATTGACACATTTCCCATCACATCAAGTTTATCCAATTTTGGACAAAACAAATCA
TCAATATGTATCCAACTCAAAGGATTTATCAAGGTAAACTGTTAACACTAAACATTAAAC
ATGTGTTTGAAGATTGAGGATTCATCGTTTTGTTTTCTATCTAATCCTCTTTTTATTTTT
CCTTGTGTTTTTGGATTGGATTTTAGAAGGATTGGAATCAAATGATGACCTACAGCTTGG
TATTTAAGTTGACTAACAATTTGTTTAATCATACTCAAGGTTGATTGGTGCATCATCAAA
TGTCAAAATCACCAACAGTCATGTTAACAGCTGCTCTACTAGTCCTCATCTTTCCAATAG
CCTTATCTTTTTGGGTTATCACTTTGCTGGCCTCAGAGAGGAGTAATGGTAATTAATTAA
ACCAATTTAGTGATTCAGCTTAACAGTTAAACAACAGCTCAACTTGAATGCTATAATACC
ACAGATCAACGGAATAATCAAACAGTGATTATTTTAATGAGGCAAACAAACCCATTTACT
CAATTTACAATACCTAATGAGTTGCTTTACTTTGCCAGGAATCCTGTTGATTGTGTATTA
ATCTGAATTTTTTGTGTTTCAGCTGACTTGCCCTCTCCAATAAGATGGCTTTTTTCATTC
TTGATACCTTTGTTGTCAGTCATGCATGGCTATCTGAGAAAACATCTCGACTGGACCGGA
GTTATTATTGTAACCAAGTACAAGAATCACTTGAAAAGGAAAATACTGCCAAATCAAGAT
GAAAGACGCAACTGGCTTCAAGTTATGTGTAATGCTGGAGTTGCCTCGCAATTTGCCATT
ATTTTCATGCTGGAACGAGGTATAGCCAATGAAAACCCAATCAATTTCAAGTTTGATTAT
TACTCATCCTGGTTTGCCATGGGAGTTTTAGGAAGTATCGCTTGTAATAATGGGGACACA
TGGGGATCTGAATTGAGTCTTGCTCTGACTCGCGGTAATCCAAGACTGATCACTAATTTT
CGGAAAGTTCCAAGAGGAACCAATGGCGGTGTAACATTGGTCGGACTTTTATTCTCAGGA
CTTGGTGGTCTGGTTATTGGGTTGTCTTATTATTTAACTCTTATACTTTGTGCTAATCGT
GATGTTCTAGCTATTAGTCCTCCTCAATGGCCAATAATTATGGTCGGGTGCCTAGCTGGT
CTACTAGGCTCCATTGTCGATTCAATTCTAGGAGCAACCCTGCAATTCTCTGGTTTTAAT
CGGGAAACTGGTAAAATGGTTGAAGCTCCTGGTGAAAACGTTGAATGGATCAGTGGTATC
CGGTTTTTAGACAACCATTCAATCAATCTGTTCTCATCTCTTATAATGGCTCTTCTTACA
CCAAGGATCTCTCAATTATTCTGGTCATGA
>TuR_00006906-RA transcript Name:"Similar to TMEM170A Transmembrane protein 170A (Homo sapiens OX=9606)" offset:0 AED:0.25 eAED:0.31 QI:0|-1|0|1|-1|1|1|0|133
ATGGGACAGAAAATATTTGAACCTGGTGATTTACAGTCATCGGAAACTTTCTGGAATGTT
TTAAAGCTTTCACCTCGAGACAAACTCGACAAGTTTGCTGAAATGTGGTTCCATGTGTTT
CTCTGGGCCTTTTCGTCGTACCTTTTTGTTCATCTTGTTGCATCTCTGGTTGCATTCATT
TCTCTTAGGAAACACAAAATTGCCCGATTTGCTCCTATCCTGCTAGTAATCTCAGGAGTT
GTCACTCCTCTAACAATGAGTTTAATCACTAGTTCAGCAATTGCTGGTGTTTTTCGAGCT
GCCAGCATCGGTATGAGTCCGCTGAATGCATTCCTATTTGGTACTGGACAAACTCTCGTG
AATCTGATTTTTAGTTACACCAGAATTTTGGCCACATTATGA
>TuR_00006904-RA transcript Name:"Similar to NCOA2 Nuclear receptor coactivator 2 (Homo sapiens OX=9606)" offset:247 AED:0.01 eAED:0.01 QI:247|1|1|1|1|1|5|3239|2203
AACATGAGAGGATAGTAACACTGATAGTATTTTGTTTTTCATCAGATTTTCTAACAAACA
AGCACAATTTTATGAAAACGGATTAAACAAAACAAAGGCCTGAGTTTGTGTTGTTTTTTT
TTCTTCTTGTGAATCTCTTGTTATTATTTAATTCCAATGGTGGATGTTCAACTATGTTCT
TAAATTAATTGTGTTAACCTATCAGTAAATCTCTATTGGATGAGATGTCTACGGAAGATC
TCTTCTAATGAAAAAAAGAGCTCTAACCGATAAAAAAGACGACGATACCAAGAGACGTGC
AGAGGAGCATACATATTACGTAGAGCTAGCAGGTACCCTTGCTGCTAGGATGCGTGACAT
GCCGAAGAAGATAACTAAGAATGAAATTTTAAATCAAACTTTCAATGAGATTAACCAAAT
CCACAAATCTACAAACCATTCTGGTGATCTTCAGACCGCCGAAGTGTCTTCATCAGCGTC
TACTCTATGTTCCTCAGCTGTGTTTAGCCCATGGATATTGGAAGCCATAGATGGTTTTCT
GTTCGTCGTTGATCAAGATGGTATAATTCAGTACATCACCCATAATGTTCACACCTTTCT
GCGATATAAAGAGAATGAGCTTCGGGGTAGTCCGATAGGAAACATAATTCACGTCGGCGA
TCTCGCTAAATTCAATTCTAAACTACTTCCTATGTCTGCCCTTGGTAATGGACTTGGATG
GTCTGGAACGAGTACAAGTAGTTTAAATACGACTAACAGAGGCAATGGAGGTTCTGATAT
ATCATCATCGTCGAGAGGTTTTTCATCATCACCATGCTCAAATGATGTCTCTCCTAGTAT
GCTCATCGGTGGTTTGAAATCACTTGGCGGTGTTGGTGGATCAACATCAAGTTCTGGTGC
TAATAAGAGTGATACTTTTAATGCCCGTTTTTTGGTTAACCCTAACCCTACGACATCTGG
AGATGATAATAATGATGTTAATGAGAATGACATTAACTCAAATGATGAATTTATTATACC
TTCTTTAACCTCAAATAGCTCAATTAGAAAAAGTAACAATGAATTTGGTGAAAATTCTGG
TGCTATTAATAGAGACAATATAGTTTCTGGTTGTTCCTTAAACAAATTATCTGATGGAAA
TGCTGGTGTAGATGAACCTGTTTATCAAAACTTACAGCTGTCTGTTACCTTATTACCAGC
ACCAAACTACGATCGATCAAGTTCTTCCTCAAATGGGAATGACTTTGTGCTCTTCTGTAT
GGCTCGTCGAATTCCACAGATTGAAGATTCACCTATGTCTAACAATGTCGAACAATTTTC
TACCAAATTGGATCTCGAGGGTAAAATTTTAACCATCGACACTAGTGGTGTTAGTGCAAC
ATACTCTCAATACCTAAACAAAACGTTAATTGATAAATGTATTCTCGAACTGGGTGATCC
ATTTGATGTGATCAACGATCACCTGAGATCAACTCTAAAAGGGAACATGGAATTGAGTCC
TTGTTATAAATTTCGTGTGGCCTCAGATAAATATTTACTCGTACAGACGCAATCAAGGCT
TTGGGAGGCTGATGACAAACGAAATGCTTTTATTTCTTCACTTCATTCAATTATAACGAA
TCCAGATGAAACTGCAGCTAATGTTTCGAGCCAACATCAGAAGCAGTTACAACATGTCAA
TACATTAACAGGCACGTCTAGCTCAACACCAGATAATTCAAATTTTGTTGGGTCTCCGGT
TTCATCATACACTAGAGATTGTTCAAATACTGGCAAGTCTCTTGTGCCCTCACCTTTTCA
ATCTTTCGGTCCTGTTAGTCCCTCTAGTAATTCTGGTTCAGCAGATTACTCTTTAAATGA
TTGTTTAGGTCTTTCAAAGATGTTTCCATCAGGACTACTTGATTTCGATACTAATTCTGA
GAATGCTGAAGGATCAAGCTCCGATGATATTAATGAAACCGACAAGAACTCAAGTGACTT
GAAGTCTTCGCAAAACTCACAAGCATCTGTTAACGTTTCATCGCTTATGTCACATACAAG
TTTTGTACCCTCTGTCTCTTCATCAAGTTCCAATTATAATCCCGGAAAACAAAATAACAG
TCCAGTTCCTAGGATAACTCCTAGCTCAACTACTTCAGGATTGAGAATGGGCAGCACATA
TTCCAGTGCTACTAATGAAATGCTTTCTCAAGGATCAAGTGACCAGAACATGAATCAAAG
CAATTCTAACTCACAGTCTCAACAACAACATCAATCACAACAACAACAGTCTCAACAACA
ACAGCAACAACAATCACAGTCCCAATCCCAATCACATTCAGGGCAGTCATCACAGTCTCA
GCAATCATCTGGAAACTCCTCTTCTCAGTCATCACATGGCTCAGGGCAAGGAGCATTAGG
TATTGGTTTAGGTTCCGGCTCTGGCTCTGGTTCTGGTCAGCAGTCAAGACAACCTCCTTC
GCCGTTGTCATCTCGTCAACCTTCACCAGCTCCTGGATCTGTTCCAATTCAACAATTACA
AATACCTAGTCCTGAACAACCTGCTGTAACTCCTCAAGCCATCCAAAGTCCTTCCGGTCC
TGCTAGTACTCAAAAATTAAGGAATCTCCTGACGCAAGGCATTGAAGCTGACTCTCCCAG
TAATTCAGAAATCAATCAATCTAATCCAGGGAATCACGAATTATTGCTCGAATTGTTAAA
TACAGAAGACGAAGATGTTAGTGGGTCATCTGCAAACAATAAGTCAAATACGTTAACATA
TGGCGGTAACTCTAGCTCAAATTTGTTATCTGGTTCAATGTCGGTTGAAACTACTTCAAC
AACTGATCAATCGACTACACCTTTCGGTGGTTCTCAAAGTACATCATTATCTTCGAACGT
TTCTTTCAAGTTGACTAGTAGTAACCTTGGACAAAGCAGCAATGACAATGTTGGCAACAA
CAACAATATGCTTCGTCAATTACTGAATGAAGATGATTCGAGTAAGTTATATCGTCGCAA
TCAAGAGTTGATAAATCAATGGAAAGAAGATGGTCAATCCTCTTCCTCCAATGTAAGCAC
TGGACTGCCCACAAGTCTTTCTGATGTCTTAATGCCCCCTTCCTCGGGCTCAGTGTTTCC
CTCTTCTCGTTTTACTGGGGGACCTGGTTCAGTTAAAAGAAAATCAGTTGATGAACATCA
ATTGGAAAATGAGACAATCTCTGGTTCTCAGCCTTCGACTCCTGGAGGTAATTATTCAAC
TGGTGTTAGCAGTAAAAGACCTTCTCTCGGAGGGTTATCACCAGGACCTCAATATAATCA
AACTGGTAAATCACCGCTAACTGGCTTAGCTGGAGGAGGATCTCTAGCTAGTTCAAGTCA
GAGTATTGGAAACGTTAGCAGTGCCTCAAGCAGTTTGTCAGGTATTGGTATTGGTACATC
TATTGGAAGTACAACATCTACCACAATATCAACATCAGTCACAACAACAGGAGCTACCTG
TGGCAGCACCAGTGGACTAGCCAGTTCAGGACATGGTAGTGGGCAACCAGCTCAATTGGC
TATACAAAATCCAATGTTGACCTCAATGTTGGCGCAAACGCCGAAAACCTTACCAACCCC
TCCAATATCTATTCCAACTTCAATTGTGTCTCAAGTGCCCCAAGAAAGACTTCCCAAGAA
CTTGGAGAAAAAGCTAATCCATACTCCAGCAAACCAAATGATTGGAATAACTAGTTTAGC
CTCGTCTGTATCTTCCCCCACTGTTGTATCATCTCATGTTACTTCAGGAGGATCTCAAGG
AATTGTATCTATCGCTAATGCGTCAATTTCGAGCTCATCACATATGACTATTAAACCACG
CCAATCGGCTCCTCCATCGCTTTCTCTTCAACCAACACCTCAACATCAACAGCAGCAACA
GCAGCTACAACAACAACAACAACAGTCTCAGCTACTACCACAGCTTCACCAACCTCCGCA
GCAATCACACTTACCTCAGACCAGCCAACAGGCATTTGTTATTTCAAATAGCGGACAACT
TCAAAACTTTAGGCCCCTCCATAGTCAGACTCAAGTTCAAATTGTACAAACACCAGCAAG
GTATCCAGTTTTCCCGGATAACCGAGCGACAGCACAACCTATTCAACAGTTATCCAATGT
TCAACCTGGCCTTCATCATCAGCAATTACCAAATTCAGGTGGTCAACCAAATGTGAGTGG
ACAAATCAAAACTAATTTGACAGGATTATCTCAGTCACAACAGCCACAATTACAACAACC
ATTACCACAAGTTTCACCTCAGTCTCCAAACGTACAGTCTCACGTGGCATTTATAGAATC
CATATCTTCAACAACTAGCTCATCTATCAGTAGCTCATCCATCCTGGCTTCATCAAGCCT
ATTACCTGCTGTGCAAGATTCACAGGACCCAATGCAGTCCGAAATTTTGGATCAAGTATG
GAGTATGCAGCAAGAACTGAACATCGAGCCAGCTCAACAAAGTACCATCACTGCTACAGC
TCATTCCACTACAGATGATTCAATGATATTGGATATGCTAGATGCGGTCCTTGACCCTCT
ATCCTCTAATTCTTCTATTCACTCGACAATTAATCTACCAGTCTCTAGTGGCATTAGTGG
TTCAAATCTTGTCTCGCCCCCTCCAGATTTAAATGAGATGAAAGCTATTTCGGAAATTCG
AAGGCAACTGATGAGCTGTGAAACTTCACCGTCCCAACCAAATCATCCTGGTCCTCTACC
GGCTACCAGTAGACCACCAGTATTTACTCATCAAACGGGTTCTTTGCCATCGCCTTCTTT
ACAACAACAACAACCTAATTTTTCAAATAGTCCTGCTTTCCAATCCCCTCTATGTCCACC
ACCAGCTTATGGAGTTACTAGTGTTTCTGCAGCAACACCTGGCTCTGTCCATGGAGTATC
TTCTCAATCATCTCAACAACAATTAATTTTACAACAACCTGGTGTAAGTGGAGGGCCCGG
AATGAGAAGGTTTCCGGGTCCACCTCACCCCAACGGCAACCTTCAGTCTTATCCGAGTCA
GATAATTCAACACCGAGCCACTGAACATCCTCAGTTTAATGTGACGCCGGGAGTTGTTGG
ACCACCCCTCCAGCTACAGCCTCGGGGAAAAGGGCCTATGGACTCCAAAAAACAACGTCT
CTTTATGGCTCAACAACAACAAGAAAAGCAACGTTTGCTGGCTCAACAGACTCAGCAAGA
GTATACTTTACATACACCTCCAGATCGCACTGAGAGTGGAGAAATGCCACCGAACGTTTC
TTTACAAATAAAATCTAGAATGGGTACAATGACACCTGAAACAGGTCAATTGAGTCCTCG
TTATCCCATTTTAAATGTTAATGCTCCTACAGGAGGAGTTCAAGCTCAAAGTTCTTTACC
TCAATCTCCAGCTGGAGGTGGAAATGGACCACCATCATCTTCAGTTGCCTCCTCACTTCA
GTCATCCTTTACTAGTCCATCCACAGGAGGGCCTTCAACAACTTATGGTCAACCAGCACC
TCAGCCTTCACATCGTATGTCCCCACATCCATATACCAGTGTACCCTCTCCTGTCGGAGG
TCGTGGACCTAACTCTCCGGCAGCTCATCTTCAATTAGCATCGCCTCAACCCTCATCAAC
TTCATCTCCAGTCAGTGCTCCTCACGGGTGGCCTCCCCCAGTTTCAACAAGCAATGTACC
CATTGCCACTGGTGCCGGCCCAAACAGTATACGAACTTTAGGTCCAACAGGTTTACCTGC
CAATCGAATACAGCAACAAAATCCAATGCTTAATGCTCAGCTCTCTCAGGGTACTTTTTC
ATCAACCACTGCTCAACCTAACATTAGATGTACTTCACAGCCATCTCCTGCTAACCAACG
TTTGTGTAACAATCGGGGCTCCATGGCAAGTCCTAGCCCGAGCCCTTTGCATTCTGCTTC
TCGTAACTCACCTATTCCGCAATACCCATCAAGTCCTGGACTCTATCAATCTGATAGACA
AACACCCGTTTCATCTGTTGGACCATTATCCTCTCAGGCTACTAGTTCTAATATTGGTCA
ACCGCGAATGATTAATCAATCAATGCATCCTCAACAACAACAGAGGCCTCAAATGATGGC
CAATCGAGTAAATTCGCCTCGGTTTGCAACCAGAGTGAGTAGTGGTGATGACGGTAGTGG
ATGTCCTGGAAGTAGTATGGGAAGTCCTTATAATTATCCTCAGCCTAGTACTCCCATCAT
GGATACCAGTAATCCATCTGGAGTTTCACAAAACCAATTTATTTTTGACAATAGATCTGT
TTCTGGAGCGCAAACGTCCACATCTAAATCAGAATTCATTAAACAAGAGTTACGGACAAT
GATAGGGGCTCGAAATCAACAAGCCCAACAACAACAGCAGGTTCTTCAACAGCACCAGCC
TCAGCAACAACAGGCTCAAGCTCAACAGCAACCGTCTGTTTCCCAACAATCCCAGTCTCA
ACAACAACCTAATCAGCACATGCATCAATCTAGTTCTATGACACCATCATCATCTCAATC
AACTAGTAGTAATATGCTTTGCGTATCATCATCTAGTAATTCACTGACTGCGGCTGATCT
GGAATCATTTGGGTTTGCCTTTGATTTCTCTGAGCCAGGAATAGTGAGTAGTGGAACTAG
TGTAAACAGCAATTGTGGGCCGGGCTCACCTCTGTTCAGTAACATGTTTGACAATGGTTC
ACAAGTATCTTCACCTCTTACCTCAAGCTCATCAACAGCCCAGGGATCCATGACATTTAG
TTCCAGTGATAATAATGGAAGTGATCAAAAGAGAAGCTTATTGCAAGAACTTTTATCGTC
GCCATCGATGCCTCCATAGAAACATCTATACATTATATATAGATTATATATACTGCTTAA
CATACACATACACGCGCATAAATACATCCAAAAGCCCACACTTACAACACATTTAACATG
TTATTAAAACATAGGTTAACAAAATTCACCAAGTCGCCGTGAAGTAAAAAATAGAATATT
TCATTGTTGTTTGAACTTAAAAGAGATGAAAAATTTTATGGAACATTGTGATGATGAATT
CGAGTTGTGTTTTTTTTGAAAGATAAAAATAATAGCAAAAAAACAATAACGATCATTTTG
ATGCCACCCGTTAACTATTTCAAATTGTAATAAAGAACTTGGTAAAAAATATTACCGAGA
TAACAATTATAAAAAGAAAATCTATATTATTATACCATTATACTTCCTATTAATATACAT
TATTATTAAAAACGTGTTTTGATCAAGAGACGATTTGGTGATAAATTAAACTCTCAAGAT
CATTTGAAGCTGCTATTGAGTGTGAAACAAAAATCTGGTGGAAACACTTTGGACCAACTC
AAGAGTAAATGATGAAGAAATGATTTAGCTTCACAATGATTCAAGCATTGTCTGAATAAC
AAGTCTTAATTTTGTCAACAAACATGTTGGTTTATGTTCTTTCCATGTTTGGTGGTGGTT
GGAAAATCAAGGTTTCAACAATTTCTTTGTTCGCGTATCTGTTTGGACACCATTTCAACT
ATGTTTTAATGAGTCTATTGAAAAGACAGAAGGAACTCAGCAACAAAAATCAAAATAAAC
TGAATTTATTAAGAAACATGGAGACAAGCAAGGAGATAGAAGGATAGAAGTAACTTTTTT
TCTTCTGAATGGAACCATCTGAATTTTGTACAAGCTGATCTCAAAATCAAGTGAGCTTGC
AAAAAAAACTGATGATGTGGTGCTGTTTTTTGCTTAAACTTGATGATCACATTATCTTCA
ATTATTCTTTAAACTGAACAAATGATGAAACATTGTGAATTTGTTAAAGTGTCTTTTTGT
ACAAATTGCTTTGGGAGGGCAAATATTATATTTCAAGCATATGGAACTGATTGTCAGCAG
AAAGGTAGACTAGCATACTTGGTTATGCTGAATTATCTCTTTCTCTTTTCCTTTCTTCTC
CTTTCATTTCTGCACCTCCTCTCTTTACCTAATCTCTCTCTTTCTCCCTCTCTTGTATCC
TTTACCTTTCTACCTTTTTTCTTTGTCTTTCGCTTGTACGATGACGGTTTAAAATTTACT
ATTGCTGCTGATATGAATAACATTATGAATAGCTGGACCCGCCGTTTGGTTTAATTGTTA
CCTAAAAAGCTAAACAAAGTTAGCTAGATGACGTTAAATTGGATAAGTGACGTTGCCTGA
CTGTAAACTTGAAATAAGAGAAATATAAAATGGGCGAAAAGAAAGGAAAGAAAGAGAAAG
GTCGATTATGATCCAGCAGCAAACAACATGAAATCAAATCAACTCCAGAAAAAAACGACG
CTTAGTGATCGATCCCATGATAAGCAAATGATAAAACTACAAGACCACAACATAAGGAAA
CAAAATTTAAAAGTATTGAACCATCTTGATAGATAAGCAGTAAGGAAATGTCAAAATTGA
TGAAAACAATAGAAAGTATTGTAAACGATTGAATGGAAAATTGAAACAAAAGAAAAGACA
AAAGATGGATTCCTTTGGCAAAAAAATTCTATCCTTGTTCCACTTTTGACTTTCTTTGTA
CAAGTCAACTGCATTTTGTCACTAACTCAAAAGCAAGGTGATAAGAGATGCAAGGTAGAA
GTGGAGAGACCAATATTGTAACAAACGATATTGTTTCTTTAAACTTACTATATATTAATT
AGAATGGAGATATCTTTTTATGCTGTTAGAGAATCAAAAGCCTTGAATCATAATTTTCGC
TGTTCTGCGAATGACATAAGCTTTAAACAACCATTTAATAATGCCTCAACTCATCATGAA
CTATATAATATTAATAAGACGATATAAGTGGAAAAATAGCCATTTCTCTTGAATTTTGTA
AAATCTTTGTTCTCATCTTTGTCTCTTTGACTTTATTTGTTTATCTTCTCACCTTCATCA
TCACCATCATCATTTTCCTCCAATTTATCCCCTTCTCTTCATTTTCTTCACCAAACTTGT
TGCTTTTCTTTTTCGCCTGTTCTGATGACAAAATCTAAAGAAAAGAAAAACTTAAATCAA
TTTCCTTATAATTATTATAAATATTTCCAAAACAGCCTCACTCTCCAATCATCACGATTA
TCATCATCATTATCATTCTAATCACCATCAATGGCAACAAGAAATCAACAAGAAGCAATT
CATCATCAACCGTCAACAATTTATTGTAATAATCTTGTAATCTTTCAAATTTTCCTTTCT
GTTGATCTTATGGAGACAATAACTCATAACTCTTTGCGTACTTGATAAAAGCAAAACGGA
TCCAAATGTGATTTTGACAACTGATGACAAAAAACTGAGAGTTAACTAAAACCAATCAAC
CTGCTACCGGATTGTTAAATATAATACATAAAGTTTTGTGAATAAGATAAAATTAAGATG
TGTATATATAAATATTATATTATATTATTATATAATTGGGAGAGAAAGTTTTATGTGCTT
TGTTTCTTATTCGACGAAAAAGATAAATTCTGTCATGCTGATCAAATTGATGAGAAGATG
ATTTAAATATATTAAATTTACAAGGATGTAAAACCTTTACCCACACATAAACACCACACC
AAGCCATTCTTGACCACACCTTGACACCTACACCGTTACACCTTAACAAGCTAAAGATTA
TTTGGTCTTTTTTGTTCATTGGAAATCAACTTTATTTTCAATTGGATTACGAACTTTAAA
ATGGTTTTGTTCACATGTGATTCAAAAAAAATATGATTTTTTGATTATTTTGCAAGAGAT
ATTGATCAACATACAACAAAAAGAGTTATTATGTAAATCAAATGGAAACCAATGAAACAT
TTTATTCAATTCCTTCTGTGACCTTAATTTCACTTTCGCTATCAAGTATACATCATCATC
AACCCTTTTCCTCTCTTTTTTCTTTCTCTCGTCAAACATTTGTCATCCTTCATTTTCATC
TTTTCCGGTTCCTTCTTTTTCTTTCTCATCTTCCTTGCCATCCCCACTTTTCCCATTTAA
TCTTCATACTTGTTGATATTTTCGGATCTCCTTTCCTAAATTAGTTTTATTAAAATACTA
TAGAAAACTAAATTTAAA
>TuR_00006913-RA transcript Name:"Similar to 107370299 Uncharacterized protein (Tetranychus urticae OX=32264)" offset:0 AED:0.01 eAED:0.01 QI:0|0|0|1|1|1|2|0|375
GTCTATTTGTCAACAATTATGGATGAACCATTTAATGAAACAAATAATGACTCTACTAAT
TTATCATCTGAAAACAATCAACTTGATGTTAAATCATCAATAACGGATGGGCCTTACAAG
AATGAGACTCTTGAAAAGTTTATTACTCTTTGTCGATCTCGCCTGACTGACACGCCAAAT
CGTCGTAAAAAAAGGTATTCTAGTTTGCGTCGAGCCGTTTCTCGTTACAATCAATCCCGT
CATTGGAATCAAGCTACTTTTGATAATCTGATTAAAAAGTTCAGTTGCTTGATGGAACTC
GATATTGAGCATGAACAAGCAAATGAAATTTACAGTGAGTTATTGAAAGAATTGGCTTCA
CACACAGGACGCAGTTGTTCTGGAAGATGTCGTAAGAAGAAAAAGAGCAAAACTGAGACC
ACATTGGCGAAACTTGAAAAATCACTAGCCATTGCTCAGCGTCGGATTAACAAATTGAGA
GATGAACAATCAGCGAGTACTTGGGAGGCTCGAGGGCAACCTAATTACAAGCTCAATGGG
ATCGAAAAGAAAGCCGCACGGTTAACCAGAAAGATAGATGATCTTAATAAATTAGCCCTC
AGATCGTCATCTGCTAACAGAAGGTCAATTAAGATTGAAAATGACGATGGATCAAATGGT
GGCAACGTCAATAGTGATGGTGATGTGGATGAATTGAACTGCCTTCTCAAATCAGTTCGC
TTAAAGGAGTGTGTCAAAATTAAACCCAAAACAGGTAGTTTTGGAAGTGCCAAATTTTCT
AGTGTGAAAAATAGTTATCCGAAATGTGAAATGGTCGAGATTAAAAAGTATGATCAAATA
AACCAATGCTATGTATCGTCGATTGATCAGACCGGTATAGATCCTGATCAACACAAATTC
ATCGTCCATAGAATAGTCAATCCAGCTTCACCTAGCAAAAAATGCTCTGCCTCAGATCTC
AAACACCCATCTAAAATGCCTTTCTCAAAGACTCCAAAAAATCGGTGTCGATCTGAATAC
GACAAGCGGATAATACATAAGGAAATAGTCACTCAAAGAAGGGAATCTGCCGTTGATTTA
ATCCTTGATCGATTCAGACATTGCAACCTGAATTCAGCTCAAGAATAA
>TuR_00006899-RA transcript Name:"Similar to Uncharacterized protein (Tetranychus urticae OX=32264)" offset:0 AED:0.00 eAED:0.01 QI:0|0|0|1|1|1|2|0|143
ATGTTATTTAACTATAAAATGATTTTAAATTGTTTATTCGCTTTTTTTCTAGTCCTTAAC
CACCATGAAGGATATTCATATGGTTTACCAGGAAGTAATGGACTCGATCGGAGCTCAAAT
AGCCAAATTCAAGATCCAAGTCAAAACGCAGTAGCCACTGCAGTGAAGACAAGCCAAGAT
CAAATTGACTCAGCTGGAGCCACAGCAAAAGGAATGGGATCCATCGAACTGGAAAAAGAG
TTATCAGATACTGTTAATCAAGAAAAGCCGTCCATAAACCCTGTTGATGCTGATAAGGAT
GCAGCATCCAAGTATTTAAATTGTACAAATGGAATTGCCGCAATGGTTGGTGAAATTTTG
AGTGAACAGATTGATTCAACAATGAAGGAAAAATTCATTAAGAAATATTGTGCTTCTGAA
AAGGATTCTTAA
>TuR_00006900-RA transcript Name:"Similar to TOP3A DNA topoisomerase 3-alpha (Homo sapiens OX=9606)" offset:0 AED:0.03 eAED:0.03 QI:0|-1|0|1|-1|1|1|0|611
ATGAAAAGAGTGTTGAATGTGGCTGAAAAAAATGATGCTGCTAAGAACATCGCAGCAACA
CTATCCAAAGGTAATTCAAGCAAAAGAGAAGGTTTTTCTAAATACAATAAAATCTTCGAG
TTTGATTATAATCTACCCAATGAAGGCCAATGTAAAATGGTAATGACATCTGTTTCTGGT
CATTTACTGTCCTATGATTTCGACGATAGGTATCGCAAATGGTGGTCATGTGATCCTGTA
TCTCTTTTCGATGCTCCTATTGTGACTAAAGTTACACCAGATTGTGCCAGAATTCAACAA
ACTTTGGAAAGAGAAGTTTCAAATGCTAAATTGCTGATTCTATGGACCGATTGTGATAGA
GAAGGAGAAAATATAGCTTTCGAGATCATTAAAGTTTGTCGTGCTAAAAGACCCAACTTA
AAAATCCTTAGAGCAAGATTTTCAGAAATTACATTCGGAGCAATTACTCGTGCTATAAAC
AACCTTGTTGCTCCTGATCAACGAGCTTCTGATGCAGTTCGTATACGCCAAGAGCTTGAT
CTGAGAATCGGTGCGGCATTCACCCGGTTTCAAACTATGTTAATTCAAAAGATCGGTGAA
CAAGTTAAAGATAAATTAATAAGCTATGGATCCTGTCAATTTCCGACGCTTGGGTTTGTC
GTTGAAAGATACAAACAAATTAAAGAATTTGTCTCGAATCCATTTTGGTACGTGGACGTA
AAAGTCAAGAGAGACAATTTGATAGTCGAATTTAAATGGGATCGCGGTAGATTATTTGAT
TGTGATGCATGTCTTTCCCTTTATCATCGAATTTTACTCAACCCTAGAGCTAAAGTTACT
GCAGTTGATGGTCGTCGTAAGACTCATTGGAGACCATTACCTATGGATACAGTGAGTTTA
GAAAAACTGGCTTCTTCAAAGTTAAGAATTACTGCCAAGCAAACTATGACAATAGCCGAA
AAATTGTACAATAAAGGATTCATCAGTTATCCAAGAACTGAAACCAATATATTTCCCTCT
AATTTGAATCTCCAACCGGCAGTTGAAGCACAGGTCGCAAATCAAGCTTGGGGATCATTT
GCTAGTCAAATTTTACGAGAAGGCATTCATCCAAGACAAGGAAGGAAAACAGATAATGCC
CATCCACCTATTTATCCAATCAAGTCCGCTGACAATTTAACTGCAGATGAAGCAAAAATC
TATGAATTGATTGTGAGACATTTTTTAGCTTGTGTAAGTGCAGATGCTGTTGGTTTTGAG
ACATCAATTAAGTTGGACATCAATGGCGAAGGTTTTCATGCCAGTGGTCTGATTATCTTG
GAAAGAAATTATCTTGACGTTTATCCTTACGTCAAATGGTATGGAAAAGAAATACCAGAT
CTAAGATTAAATGAAGTTTTTGTTCCTGATGAGATTTTCATGAGGGAAGGTAAAACAACT
CCTCCTTCGTTACTAACAGAATCTGACCTCATCGCCCTTATGGAAAAACACGGTATTGGA
ACAGATGCAACGCACGCTGAACACATTGAAACGATTAAATCACGAACCTATGTTAGTATG
ACTACTGATAGAAAATTTTTACCTGATCAATTAGGACTTGGATTGGTTGATGGTTATGTC
GCCATGGGTTTTGAACTTTCGCGGCCTCATCTTCGGGCCAATCTTGAAAAAGATTTACAG
GCCATTTGTGATGGACAAAAAGATCCGAATGTTGTTTTAAGAGAACAAATTGTACTTTAC
AAAGAAATATTCTCAGATGCCATGCGGAGGTCTAATCTACTCTCAACAAATGTTCAACGG
TGTCTTCGGGAAAACATTACCATACGTACATCATAA
>TuR_00006902-RA transcript Name:"Similar to 107370324 Uncharacterized protein (Tetranychus urticae OX=32264)" offset:0 AED:0.07 eAED:0.08 QI:0|0|0|1|1|1|7|0|186
ATGAATACTTTCCAATCTGTTTTGAACCATCGTTACCTTAAATGCTCTCGACCATGGATC
GGATGTTTATTTGTAGCCATTTATACAATACTAACATCTATTTTCGATCTTTTTTGGAGT
ATTTATCGACTTCTTGACGAACATCATCCATTTGTATTTTTCCTTTTTTTTATGCTAGCA
TTGGAAAGCATCGTGTTCTTAGCTGTTTCCTGTTTCATGGTATTAGCTTTAATCAAAAAC
ATAAGATGGTTGCTTTTGCCTTGGATGATTATTGCCATTGTTGACATAACTTTAGCATTT
GCCTTGCTATTTGTTCAGATTTCATTACCGAACCGTGATTATGGAGCTCCATGTGTAATG
GCTGTCTTTGAATTGGCAGTCACCATTTTAGTCCAAGGAGTTTTGGTTTATGGATTGCTC
TTGGTTTTCAAATATTATGTAGAGCTGGATGAAAAACGCGTAGATACAATTACTAAAGTG
GCCCCACATCAGGATATTGTTTCAATCGATCGAAGAGATGATTCAATAGAAGTAATGAGC
CTTCAAAAAGATGACGAATGA
>TuR_00006911-RA transcript Name:"Similar to ATPsynbeta ATP synthase subunit beta, mitochondrial (Drosophila melanogaster OX=7227)" offset:92 AED:0.37 eAED:0.37 QI:92|1|1|1|1|1|5|156|521
GGTCATCTTCACTTGACTTTGTATCAAGACTAGTTTTATCTTAATTTATCCTTCTGTGAT
TTATTAATTAATTCAATCAATTAAATTTAAAAATGAGTTTATTAAGACGTGGTGTGGTTC
TTGCCAACCGTATCACCCCTATGATTCAAAGTCATAGAGGTTTGGAGCTGAGCGAGCCCA
TGGTTGGATCACTAGCTGATAAAAGCCAGCAAAAAAGGTATGCTTCTCAATCATCCGGTT
CCGTTAAAAACGGCAAAATAGTTGCTGTTATCGGTGCTGTTGTAGATGTACAGTTTGATG
ATGGATTACCACCTATCCTCAATGCTTTGGAGGTTGAAAATCGTAAACCCAGGCTGGTTC
TTGAAGTTGCTCAGCACTTGGGTGAAGGTGCAGTGAGAACCATTGCCATGGATGGTACAG
AAGGTTTAGTTAGAGGTCAATCAGTTTTGGATACTGGTGCACCCATTACCATCCCTGTAG
GGCCTGAGACCTTGGGTAGAATTATGAATGTCATTGGAGAACCCATCGATGAAAGGGGCC
CAATCAATACTGATAAATTTTTAGGTATTCATCAAGATGCTCCTGCATATACTGAAATGA
GTGTCGAGCAAGAAATTCTGGTAACCGGTATTAAAGTCGTCGATCTTTTGGCTCCTTACT
CTAAAGGAGGTAAAATTGGTCTTTTCGGCGGTGCTGGTGTCGGTAAAACTGTATTGATTA
TGGAACTTATCAACAACGTTGCTAAGGCCCATGGTGGTTACTCTGTATTTGCTGGTGTCG
GAGAAAGAACTCGAGAAGGTAACGATTTGTACCACGAAATGATTGAAGGTGGTGTCATCA
GTCTTAAAGACAAATCATCAAAGGTCGCCCTTGTATACGGTCAAATGAACGAACCTCCCG
GAGCTCGTGCTCGAGTCGCTTTGACTGGTCTTACAGTTGCTGAATATTTCCGAGATCAAG
AAGGTCAAGATGTGCTTCTTTTCATTGATAACATTTTCAGATTCACTCAAGCCGGTTCAG
AAGTATCTGCTTTGTTAGGTCGTATTCCATCAGCTGTCGGTTATCAACCAACTCTCGCTA
CTGACATGGGTTCTATGCAGGAACGAATTACAACCACTAAAAAGGGATCAATTACTTCAG
TACAAGCTATCTATGTACCAGCTGATGACTTGACTGATCCTGCTCCTGCCACCACTTTCG
CTCACTTGGACGCCACCACTGTACTTTCTCGAGGTATTGCTGAATTGGGTATCTACCCTG
CTGTCGATCCTCTCGATTCAACCTCACGTATCATGGATCCAAATATCGTCGGAGATGAAC
ATTATGGAGTTGCTCGAGGTGTCCAAAAGATCCTTCAGGATTACAAATCTCTTCAAGATA
TTATTGCCATTTTAGGTATGGACGAATTGAGCGAAGAAGATAAATTGACTGTGTCAAGAG
CTCGTAAAATCCAGCGTTTCCTCTCACAACCTTTCCAGGTCGCTGAAGTTTTCACCGGTC
AAGCCGGAAAATTTGTACCATTAGCAGAGACAATTAAGGGCTTCAAAGCTATTCTTGCTG
GAGAATATGATCATCTTCCTGAAGTTGCATTCTACATGGTTGGCCCAATCGAAGAAGTTG
TAGAGAAAGCACAAAAACTTGCTTCTGAGGCTAATTAAGATCATCCACTAGTTAAGTTAA
ATTCCTGAAAGATTTTAATTGAAAAGAAACTCATTAATAAATCAGATGGTATACATAAGA
TCTAAATCAACCAAACTGATTGTACTCCTATTGAGATAAAACTAGGGTCTCTTGGAAGTT
GTTCATATAAGTCT
>TuR_00006910-RA transcript Name:"Similar to RRP7A Ribosomal RNA-processing protein 7 homolog A (Pongo abelii OX=9601)" offset:510 AED:0.41 eAED:0.41 QI:510|0|0.5|1|1|1|2|0|226
CGAAAGTCTTGATCATAATTTTAATTTTATGATATGACGTAGTGATACTATATCTAATTT
TCATGAAAAAGAAACCCGAATAATCTTTACAATACACTGAATTCATCAAAATTACTGAGA
ACAATCTCCATGCTGCAGAATTTCTACAATTGAACTCACATTATTTTACTGAATGCTTTC
TGAAAGATTTTAACTCTGTAAGTAGCCTTAATTTCAATGTTTAGAATGCATACCTACGAG
ATTTATCACAAAACGGGTTAAAATTAATTCAATCTGGGTCTAATCAACAAATGTTATTGA
GACGACCTTTAAAATGCTACTTTGTTCGTTAAAATTTAATACGAAGACAGTCCCTCAACA
TGTGTTGTTACAACAACAAGCCTTTAAACTTAACATGTGATTGAACTTATGGTGATGTTT
TGAAGAGTTTTCTTGAATTGAGTTTTGCTAATTTTTCTAATTGAATCCATTTTTAATATT
ATCTGAATTGCTATTTAAATTGTGTTGAACATGAAAGAAATCAGTATCTTAAATGTTATT
GTGAATAAATCAAGCAGTATTGTCCGGCATGTTTTTGTTAAACCACTTGCTTCTGATCCC
GAAAAGAAAAGTGTAATATTTGTTAATTTACCTTGTTTTTGTGATCCTGAATCATTTAAG
AAGTTGATCGTAGAAAAATTTGGAGATGTAACATTAATCACTTATCATTCGTCCATTGAA
AAAGTGGGTATCGATGAAAGTTCATTTGACAAAGAAAAATTAAGTCCTTTAAATGGCCAT
CGAGTTGCTGTTGTTCATTTTAAAAAAAAGGCCAGCTACAAAGAATTGTTTAATTTCATT
GAATCAGAAGAAAATTTATATTTATATGGTGATAGCAAACCAATAACTGGAATAAGAAGA
TGGGAAAAATGTTATAACGAATCTATTTTAGATGTTCAATCAATGAAAGAAGAAATTGCG
ACATATATTGCCGCTTATGATGCTAAGGTCCAATTGGAGAAAGAACGGGCTAAGAACATG
GAGGGAGTTCCTGATGAAGAAGGCTGGATCAAAGTTACTCGACACGGCAAAAAATCATTT
TTACCAAATAGTGAATCTTTAGACAAGAAAATAACAGATCAAATGCGAAGGAAAAAGGCA
AAAGTTGAAGGCTTTCCTTATGTTAATAAAATTAAGCACAATCCCTTTTGA
>TuR_00006907-RA transcript Name:"Similar to Tmem33 Transmembrane protein 33 (Rattus norvegicus OX=10116)" offset:0 AED:0.44 eAED:0.44 QI:0|-1|0|1|-1|1|1|0|281
ATGCCAACCGAACCCAATCAAAGTACCGGTGAAACAGACCCATCATCCTCTTCATCGTCT
CAGCAGGAGCAGCAGCAACAACAACAACAGCCTGCAGGTCGTCGACTAGGATTTGAAGAA
ATGATTCATCATGTAACCACCAATCCGCTCTACTGTTTACTCTTTTTCACACGAATGGCT
ACCCTTTTCTTTACACTTCTTCATATTGTTCCTTTCTTAAACAATAATAGTTCTCTCAGC
TATTACCAAAAGGCTCTACTTGCAAATGGGGCGACGTCAGCCATAAGATTACATCAAAGA
TTACCTGCATTTCGATTAACTCGTGAATTTATGGATCAACTATTGGCTGAAGACTCGTGT
CACTATCTCTTTTTTTCCTTAGTATTTTTATCTCACAATCCTGTCACCTTGGTTTTACTG
CCTATCGTCCTTTTTGCTTTTCTACACCTTACCAGGTCTGTTTTAACTATTGTCGAGGAG
CTTGGTGGTAATCGCAATCTCTCAATCGTAAACTCTCTCAGTTCATTTCAATCTCGTTAT
ACTCCTGTAATGTTACAAACAGTGGCTCTATCTGAGATCTTTATCATGCCAGTTATAATT
TTGGCACTGATTACCGGAATGGGATCAATTGTAGCTCCTTTCCTCTATTATCGATTCATC
ATTCTTCGATATGCCTCAAGACGTAATCCTTACTCTGCTCAGACCTTCCGGCAACTCAGG
GTAACAATTGAAACATTTGCCATGAGGCCTGAGTGTCCAAATTTCATAAGGAATATATCA
TTCAAATTGGTCGACCTAACCTGTCGTCTCGCACCTCCAAGAATAACCGTTTCCACACCA
CAATAG
>TuR_00006917-RA transcript Name:"Similar to COX18 Cytochrome c oxidase assembly protein COX18, mitochondrial (Homo sapiens OX=9606)" offset:48 AED:0.00 eAED:0.00 QI:48|1|1|1|1|1|3|646|364
GCAATGTTTTGATTTTGTATTACCAATCAGTCTTATTGTTAAATCTAAATGTCTTATAGA
TATTTTGTTAAATTGTCTTTAGCCCATAATTATAATTGTTTCTCAGTCAGTGGCTTACAA
ACTCGTTCTGTCCATTATTTATCTTTGAAATGTAATCCATCTACTGCTGGCGTTTTATCG
GTTAGGAAACGACAAAGTGGAGCCGGTTGTATTCAACAATTAAATGGCTCACAATTAAAT
AACAGTTTGACTGTCCGTCATGCTTCATTTGGTGAGCGATTAACAAGTATAAGTGAGTCC
ATTGCTTTATCATGGCCGGTGCAGAAGTGCACAGATTCTTTGATTTGGGTACATGAAGCT
TCGGGTTTACCTTGGTGGCTCAGTATCATTGTTTCAACTGTTGTATTTCGATCTGTGATT
GTTTTTCCGTTCATGTGTTATGATCGTCGGATTATGCATAAATTAATTAACGTTGGTCCC
GAGATCACAAGCTATACTGATAAGGTAGCTGAAGAATTGAAAAAGCTGGTTCAAAGTGGA
CAGCTAAAGAAGGAAAAGTTTCGAGCTACTCTTTTTAGAGCTTATAAAAAGAAATCGACG
CAAATTTATTTAGATAATAACGTCCATCCGGGTCAAAGGGTGGTTTTAATTTTTTTTCAA
TTTCCCTTTTGGATAACTATGTCTTCATCGCTCAATAATCTTTGTGTTAGACCTTATTTT
CTCAACGATCCTTTAGTTCATGACCAATTTTTCACTGGTGGAGCCGCTTGGTTCAAAGAT
TTAACAATTGCAGATCCTTATTATGTGATGCCAGTCTTATTTTTTGTGTCCATATTTTCA
AGTATTAAGTTTACAGAGCTGATCAAAAATCAAAACAGACCTATTAATGTTACTGAAACT
AAATTTGAGAGATATTTCATGTACTTCTTGAAAGGATGGCTTCTTGTGTTACTTGGATTA
AGCACAGTGACACCGTCAGGTTGTGTACTATACTGGGCCACTTCAGCTGCATGTGGGACT
CTACATCACTACCTCTTATCTTTTCCCAAAGTTAGGAGAATGTGTAGAATACCAGCGTTA
AAAAATGATCCTAAACCCCTTGATTGGAAACGCTTGATAGCATCAATTGATAAATCAAAA
TGAAATATCTATTGAATAATTTCAAGATGAAGTCATACGTTGTAAATACCAAGCGTTGTA
AATTACTCGAATTAAAATAATTTAAATAAATAGTAAATATATATTGACTGGGAAATCATT
TCTTTAATGAATTGAACTTCATCCATCCATCAAAATAAACACAAAAAACATAGATGAGCT
TAAGAAGACTTCAGAAGGCAACCATGAATGAAATGAGCCCATTAAATATCACTATCAATA
CGAAATCACTGAAAAAGAAACGAAAAGAAATTAGATTCATAGATTCGATAATCATGAATT
AGCATAAAGAATTATAACTTACTTTCTTAGATGCAGCTGAACCAACTTTAGCCTTTTTAG
TACCCCTGACTTTCTTCATCTTGTTCTTTCTTTCTTTACGTTGTTTTCTTGGTTGTCTTT
CAACCTTAGTTAAACCATTACGCTGTAATCGGTATTTGGGCTCGAATTTTTTAGCGTAAT
CTAATGTGTCATAAATAAGGGCAAATCCAGTTGTCCTGTCACCACCAAAGTGAGTTTTTA
ACCCAAAAGTGAAGATCAAGTCGGGTTGAGTTTTGTAAGTCTTCGCTAATCTATTACGAA
TTTCTTGTTTAGCGATGGTTGCTTTGCCAGGATGGATAACATCAACAAC
>TuR_00006923-RA transcript Name:"Similar to DOCK9 Dedicator of cytokinesis protein 9 (Homo sapiens OX=9606)" offset:3643 AED:0.01 eAED:0.01 QI:3643|1|1|1|1|1|3|603|2254
GTTTTTCATTGCACATGGGTCTTTCGTTTGGCATTGGATCGGGATGCATCACCATTTGTG
ATCCCAGCAAAAATTTCTTGGAAAAATCGAAATTTACTGAGACATAATTTCCAGATTATG
AACCAACCTGGAAGATAAGCAAAGGGAAAATGAATAAAAGGGTGAAGTTTCGTGAGCAGT
CTTCAAGTAAAGCCTGAGAGCCAAAGGTGACTAAATGAATAGTGATAGAGATTGTAAACT
TACATAAAAATGTGAAAAATGCTGTTGTAACCAGAGCAAAAATAAGAGAGATGAATATCA
TAAAAAAATCTTTAATAGAAAGTACTTGGCCCTCTTTAGCATCCATATCACCAGGAGTGG
AAGTCAAGTGAATTAGAACCACGGTAGAGTCTTAAATTAAAAGATAACATAACACATACA
TGGAGACAAAATCACAAAATAAAACAGAAACCAGTCATTAAATGATAGGTAAAGTCTATA
AAATAAAATATATTAAAGTTAACAGAGGATAGGAAAAAATAGGAAGAAAAATCAAATAAC
ATCAGTCATTTATGCGATGTTATCCTTAAGAGAAAGGGAGGAAGGGAAAGAAAAGGATGA
GAATGAAAAAGCACGAAAATTGAAAAATATCCTGACGTCAAATATGAACTGATTTGATCT
GAGCTATTCTAAAAACAATGATAATGGATTTATTTATCCCCAAATAGGTTGTTTGTTTTG
ATTTCAATTATTTAAGATAACAATAAAACAACAATTGATTAGTTACTTTGATTTGAGTAT
TTATTTGGGATTTAACTAAAACTAACAAAAATTGAAAAAAGCGCCAAGACTTTAGACTAG
TCTTTTGCATATTTATGCAACTAGACTTAAACATCAACGCAAGTCTTGTAATTTAATTTA
ATTAATTGTTGACGCTGCAATGTTCAGGGGTTGAAAGAAGGAAAAATAATGGACTTTAAA
TAGTGCTAGTGATATGTAAATTTACCAATTAAATTGAGTTCCCCATTTTGACTGGAGTTG
ATATCGAGTCCCTGTTAAATGGACTTAGACTGGATTTATTGACAGTTTTTTTTGCTATTC
GGGTTGTGTTTAAGTATTTAGCTATGGTATATAGTGTTGATTAAGATGATATTTTAATTA
ATTGAAGCTTAGTTAATTCCTAAATTTTATTAATAAAGTAAATTTGACTCAAAGTAGTAT
CTGTAATGATCCGATCTTATATCGATACTCAATGTTTATGCCTTACCTGTGCAAGTGTTA
GCCTTTAAAACCAATCTCATCACATTTGTTTGTTTTATCAAAGTTAATCATTCATATATC
ACTATCATTATCATCATCATCACCATCTAGCTCAAAATATCAGCATGTCAGTTGTTCGTA
AAGCTGAGGATTCTGAAGAATCTGCTTCCAAAAAACAGAAAATAAGTGATGAATCGCTGG
AGCAAAATAATGGATACTCCTCAGAAGACGCCATTTCAAATGATGAAAATTGGGATTCTG
ATTCAGACATACCTTTAGAAACAATCGATGATATGTTGGAAGAAAGTTTAAAGAAAGGAA
GTGCCGGTCCGGGACACGAAGAGCGCAAAAAGATTGTTTTGAAGAAAAGAGATAAAGACT
ATTTTGAAATGCTTCCAGAAGGTTGGATCGAAGTAACACATTTTAGTGGGATGCCTATTT
ACCTCCATAAACAATCAAGAGTCTGTACGCTGGCCAAGCCATATTATTTGGGTCCAGGAA
GTGCCAGAAAACACGAAGTGCCGGTCTCAGCAATTCCATGTCTTGCTTATAAACGAGAAG
TCGAAAAAGAAAAGGCAAGAGAAGTAGAAGAAACTCCTAGTGAAAGTAATAGCCAACTTC
CTATTTTAGCAAAAGTTGAAAGTGTTCAAGAGGCCAAAAAAGAAAAATCTTTAGATTTCC
TTGCAATTCGTGATTATTGTAGCAAGGTTTTTACATTCCAAGAAATAACCATTCGAAAAT
TTAAAACGTGGGCTGACCGCAGAAAACACGTTCAGATGAGAAAAATGGAGCAAAGACCAT
CACTGCCAGAAGGTACCAAACTTATTACATTCCCTCTCCCGAAAAATGCCGAATCTAGTG
ATCCTGCCCGGAAAAATTATCGCAAAGAATTTTTAATGAATCCTGCTGGTAAATCAGCTG
TTTGTATCCTTCATGAATTTGTACAACATGCTGAAAGAGTTCAACCAAAATATGTATTCA
AAGAACTCGAAAATGCTAGTATGCCATATAGTGCAACTGTTCTAATCAACGATATGGAAT
ATGGTGTCGGCTATGGAAGTAGTAAAAAACAAGCTAAAGCAGAAGCAGCCAGAGCCACAT
TAGATATACTTATTCCTGATATAAGAGATATGACACAAGATGGAAATAGTAAAGTCGACA
CTTCCATGCAAGATCTAACCTTCTTTGATGATATAAAAGTAGAAGATCAAAGAGTCAGCG
AATTATGCGCTAAAGCTGGTCAACATTCGCCTTACCAGATTCTAGTTGAGTGCCTAAAAA
GAAATTATGGAATGGGTGACACTGAAATAAAGACTGATGTGAGACTTATTAAACACCAAA
GAAATGAATTCACCATGAATGTTGGTAAACACAGTGCAACAGTTATTTGCCGCAATAAAA
GAGAAGGTAAACAAAGAGCGGCCCAAGCAATTTTACAACTTCTCCATCCACAAATAACTT
CATGGGGATCACTACTTAGATTATATGGTAGAGGATCTTGTAAAACACCCAAAGAGAAAA
AAGAAGAGGAACAAAAAATTACTGAGCTTCAAAATACTGCTTGTGCTAATCATCCAAACT
ATGCTATACTCAATAAGTTAAGAGAGGAAATGTTGAAACTCAGAGCTAGTGACGAAAATC
GAAATCATACCAAAGAACCACTTCGATTGATACTTTGTCCCGATGATAAGTCACCTACAA
ATTCAAATCCAATTGTAGATTGTCATTGAACATATTTAATACTTATGACTACTCATGATT
CCAAAATTAAAATTAAAACAATTTTTGCTGATGTTTAACCTAACATAAAATTAAAAAGAC
CGCTTTTTTTATAATAAACTGTTACAGGTTAGTCAAAAACACACCCTCAATGAGAGTGCT
TATGCGCTGTTTTGAGCAGTCCAGTGGATAGGACGTCTGACTATCAGCATGTAAACCCCG
GGTTCGAGTCTCTTTCGGTCCGGTTTCTTCTCTCTTCTTTCCTTCTTCTGTCTTTCCCTC
TTACTGAATATGATGTAAACAGGCTTGAAAGCTTGTAATTTGAATTTGTATAAGATACAC
ATTTGTAGTTCGCGGTTAGCGAACAGTGGTGCCACCTCGGGCCACGCCCCCTAATGAACA
AATAAAGGATTTTAGTCTCAATGTTATTTCTTTATATTGGTGAAACAATTAATAAATTTG
TGTTCAAAATGAATTGAAGGGCTTGATTAATGTCTTTAATTCATCCAATTTCCATCAATT
CCTTGATGAAAGTGACGAAAAGGCCTAATTTATTAATCTTTCCTTTGTGAAATCTTTTTC
TATCACTTTCTTTACTCATCTTGCTCTTTTTCCCTTTTCATCATCTTCTTTTCCTTTTTT
GTAATTTTATTTCTTTTCATAACATCCTTCTGTTTTATTAACCATGTCTGAACGTAAGTT
TATGAAAGTCCTCTCTAAACCAGGCTCAGCAGCAGCTGTCCGTGAAAATGTTTCTGCTGC
TGTTCGCCATACAACTTTAATGGTTAGACCTTTCATTGTTGAACCATTGGATTATGAAGA
GTTGATAAATAAAATGAGAACAATCCTTCAGAACGACCCACAGCGTGAATTAGTGCTCTT
TCCTATGGATGATTTTGAAGCTAAAAATATAACTCGTGCAATGCGGACTATTCGACCAGT
GCCATATAACAACCATGAAATCATGATTCCAAGCAAACTAATAGACACCAACATCTTACC
GGTTTCCCTTCATGTAAGACAATGCATCGATGGTTTCTTGAGAGATTGGAGTGTCATTGA
GTTTAAATATGAAAAATATTCTGGTTCCTGGACTGAATTACCAAAATTACCTAGATTGAA
CGAAGAAGCCAACTTACAAGATCAAGTTTATGAAATTGATGATGATGATGAAGAAAGTGA
ACGAGAAGCCCATGACAATGCACTCGGAGGTATAACAAAAGAGGGATATATTTTAAGGGG
ATCTGAAACTGCAACCAGTGCTTTCATGTCAATGACAAGTAAATCATTTAAAAGACGTTG
GATGTGTCTCCGTCCTGAAGTTGACAATACTTATGTGCTAGAATTTTTCAAAGACCAACG
AAAAACCGAATCAAAGGGTTCTATACATCTAGACCTTTGTCATCAAGTAGTTCGTAATGC
TCGTCGTGGCAAATGGGCATTTGAACTACGTATGATTGAAGGACATAAAAGTGTGATACT
TGCCACTGAATCGGAATCCGATTTAGATTCATGGCTTGAAGCGTTAAACCGGGCTATTTC
CAATAAATCTGAAACAGTCAGTCGCAAAAGTGTTGCTCTATCTGAAGGAATATCGACACC
ACCTCCAACCCTTAAATATAGTACACTGAGAAATTTAGAGTTTTCTAAAAATCCGGAGCT
CATGAAATATTCTCGTGAAACTGAATACTCCATTGCTCAACAACGTAAAGAGGACAGAGT
CAATGTATTTTTAGTCTATCCCGATTTACAATCTCGCCGAGGATCATTTATTGAACTGAA
GTATAGACCCAACAAAAAGGTTGAACCTTACCGAGAGCAGTTCGGCTTTCGTTTCATGTT
TACCTGTGATACCTTTGAATTTAATTTGAAAACAACTATAGATGGAAATACTTGCCACAT
TGAACCATTTTTCACATCAGTTGCTGTCTTTGATGCAAAAAGAGGAAAGATAACGGAAGA
ATTCAGATTCGATGTAAATGATATTCTAGTTAAAGAAATGCTTCCAAAACCTAAATTAGA
AAGACATGACTCAATGGACATGGAAGATGCCCGTGAGTTCACTGATGATTGGGTGATTGA
CCCAAAATCAGCAATTTTTTCCATCCATTCACCCAGTCCGGATATGTATTTGGTTTTGAG
AATTGAAAAAGTATTGACTGGTAGTATATCATCAACTAGTGATGGGTATATCAAATCATC
TGAAAACGGTATTGGTAAACTGGGTGTTAAAATGCACAAATCAGCTAGAGCAACTTGTCA
ACGGATGGGAACTCAATACCGGATGCCATTTGGTTGGGCAGTCAAGCCATTATTTAAATC
AACCAAATGTTTGGACACTTCGTCCGACTTTGGTCTTATTTATCGACAGGAAAACAACAA
ATTAAGTGATGAAGATTTAATTAAACACCTCAACGAATTGAAAAATAATGAAAAGCTAAG
AAACGTTACCGTTATACCTGGTAAAATTAGTTGTACTTTGAAAGAATTGACCAATTCAGC
CACTGAAGTTCCCAACGCTGTTTTAACTAGTTCCCACCTTCCAGTTGTGCCATTTAAAAC
ACCAACCTCTGAACCAGCTATCATAGAAGTTCAAGAATTTTTGCAAAACAATCCTCGTAT
AGCCTCACCCTTTACCCATTATGTCAATTTGCTCTATGTTTTTCCCAAGTGCCTCAAATA
TGATAGCCAAAAATTTTTTGCTAAGGCACGAAATATTTGCTGTGCCATTGAATTCAGAGA
GTCGGATGATGAAAATGCAATTCCGTTACCAGTTATCTTTGGTCGCCCTTGTACCGAGAA
TCGTGAATTTGTTTCTCGAGTGACAACATCGATTACCCACCATTCATCGAACCCAGAATT
TTACGAGGAAGTTAAAATAGCTCTACCCGTTATACTGCACGAGAAACAACATCTATTATT
CAGTTTTTATCATGTTTCGTGTTCCACATCGTCTCACAAAAAGAAAGAATCTTCCATTGA
AACACCCATCGGCTACTCTTGGCTTCCCATATATCCTAACCGAGGAAAACTCAATCTTGA
TGAGCAAAGTATTTGTGTTTCATCTCACCTTCCTCCAGGATACCTTTCTTATAAGCCTTT
AGGCTTGGGCAAAGGGTTTTCTGGTCCTGAAATAAGATGGGTTGATGGGGGACGAGAATT
ATTTAAAGTTGGTTTCAAATTCGTTTCAAGTATCTTTCCAAGTGATCCTCATCTTCATTC
GTTCTTGGTTCATGTCGACAAAATATTGGACATGAAAAACAATAACGATGAGATGAGAGA
AGCTGAGACTGCAAGCATAAGTTCAGGTTCAATCAATACAACAATTACCAATACTGGTTC
TGAAGCTGGTCGTGAGATTTCAAAATTTGTACAAATTCAGCATGGAATGCCAAAAATACT
GAAAAACCTGCAAGACTCTGAAATAAGTGATATTATCAGATTTTTCCCGGTACTTATGAC
GCAACTTTTACGCCTTCTCATGGCCACAACCAGTGAAGATGTATCACTTAATATTGTTAA
AATTATAATTGATATCTTGCATCGTATTCACTCAGTCAACAAAGAAGAGGTTATTCAAAG
CTATGTAGAGTATGTTTTCACAACTGAATCTCTTTTTCCATGCAACTCAAAGACTACCCT
TCATGAAGAACTTATTCGCTCTTTAGTTTCACTTCTTCGCTCATCTTTCAATGATTTCAT
GGTTATCAATAATCTTCTCTCTCATTGCTGGTTTTTCCTACAAATTGCCATTAAATCCAT
GGTTCATCATCTTTTAAACTCCGGACGAATTAAAATGCTAAGAAATGAAAGATTTCCGCA
AGAATATCACAACAATTTATCTACTTTTATTGACCTTCTTATGCCTCAGATTATGCACAA
ATATCGAGGTCTTCCCTCAGAAACTAAATTAGCGAACAAAGCTCTTGCATTCTTCATGAC
TCGCTGCTTGTCCTTGATGGATCGTGGTTTTGTTTTTCGCCTTATCAAACTGTATTTGGA
TAAATTTCATTCAGCTCGTGATAGTGTTGCCCTACATAATTATAAATTCGAATTTTTAGC
TATTATAACAGCTTATGAACATCATGTACCTTTAAATTTACCTATTCATGGATCATCTAT
GAAATCCAAGAATACAACTGAACCTGGTGTTAAAGAGAATCCCGTCTTAATTTCTGAATA
TTTTACAAAAACTCATTTCATTGTTGGTATCATTTTACAAGAAGTTCGTTCTGCTCTTAT
TGAAGTACATCAAGTCCGTGGTATGGCGATTTCAGTTTTACGTAATCTTCTTGTTAAGCA
CTCATTTGACGACAGATATCAATATAGACAGCAACAATCTCGCATTGCTTCTCTATACTT
TCCCTTCATTTCTGTATTATTGGACAACATTAATCGTATTCATGTTACTGGTTTTTCATC
TGCCATCCAACATCTCATCAACGATTCAAGCAACCCATCTCGAATTTCATCTCCTCATAA
ATCATCAACTCTCAATTCTTGCTTAAATGCATCCAAACGAGTCTCCTTTTTTGATACCTA
CAGTCTTGCTAGTTTAGACACAATAGATGGTGCAACCAAAAGTAACAGTTTGCGTCGCAA
TTCAACCCTTGAGTCAGCCAGTAAACTTATTGCAGCAGCCAATCGTGATTCCAGTTATCT
GCAATATATTGCAGGAACAGTCCCTATCTCTAATGTTGGTCTTTCTATCGTCACCAATGG
GCAAAGTACTAACGTTCCTGGTAGTTCTGATGAACTTACAGCTGATGTACCAGATAGTTC
TTCGAAATCTCCTTCGCCTGATCCCGACAATAATTCAAAAAATGTAACCGCATCTCTAAG
TCAACAACAATTAAGTCAAAATGTGCAAGCAGGAAAAACTGTTAACTCGACAGATTCCAG
GTCGAATTCTCCTGCCAACTTGGAAAAAGATGGTTCTCATCATCAAAGATCGCAATCTTT
ACCTGTTCGATTTGACAAACTTAATAATAAAGAAGTGAGAGACCTTTTGATTATTCACCT
CTGGATAATCAAGCATGTAAATGAAGATTTGATGACTAAATGGTTACACCAAGCCTCAGA
TGTGCAAATAATTCAAATATTAACTTTAACTGAAATGTGTTTGTTTGAATTTAAATATAG
TGGAAGGAAATATTCGACCAACAAACGATCGGGTGCATCTGACAAGGCAAACACATTACC
TTCAAGAATTACCTCTGCCATGTCTACCGCTTCTATTGGATCCAGATACGATGAAAATGA
ATCAGACAATAATGTTTCACATGAAAATATTCTCTTTTCTTCTTTATTGGAAGCTAATTT
AGCAACCGAAGCTGGTCTTATTGCTTTAGATCAACTTGGTCTCATAACAAGTCACCTGAA
AGATCGTATTTCTGGAAATGATGGTGATAATCCGCTTATGAAGAAAATTTTCTCCATTTA
TCTCACCTTTCTTCAACTGGGACAATCAGAAACTCTTTTGAAACATCTTTTCGCCTCTCT
TAGAAGCTTTGTCAATAAATTCCCATCTGTCCTGTTTTCAGGTAATCCAAATCTAGTTGG
TAAACTGTGTTTAGAATTATTGCGATGTTCATCTTCCCGGATTGTCACTGTACGTAATGA
GTCATCTGCTCTTCTTTACCTCCTGATGAGAGCCAATTTTGATCATTCAAATGGCCTTTC
TATGACCCGGATGCATCTACAGGTGATTATATCGATTTCTCGGTTACTTGGAGATTCTGG
TTTAGCTCTCATGAATAACCCAAGATTCCAAGAATCATTGGCAGTAATAAATAATTATGC
TGGGTCAGATAAAGGTATGCAAGGAGGAAGATTTCCCTCTCTAGTCAAAGAATTAACTAA
AAAAGTGAGAACCGTGCTAATGGCAACAGCAGCCATGAGGGAACACGAAAATGATAGTGA
AATGTTATTGGATTTACAACATCATTTAGCCAACAGTTATGCTGAAACATCACCGGCATT
AAGAAGAACATGGTTAGAATCAATGGCCAAAAATCACATTAAAAACAACAACTTTTCAGA
AGCTGCTCACTGTTTGGTGCACATTTCAGCCTTGGAAGCTGAATATCTTCGAAACAGAAA
TCCAAATCCTTTAGGAGCCAAAGCATTTGCTATTATATCTCCAAACATACCTCGTGATGA
AGAATTACATAATTCAACGAGAAGAGATGAAACAAACAGTGATGAAGAACAGTTCTCAGA
GGAATCTCTCTTATCTAATCTTGAAAGTGCAGTTGATTTATTTACTCGTGCTGAACGGTA
TGAAGTTGTTCCTGAAATATACAAACTCATGGCTCCTTTCTATGAAAGAGCTCGAAATTA
TGAAATACTCAGCAGAATCCATCGTAATATTAGTGAAATTTATGATAAAATATTAATGAC
CAAGAAAAGTGGTAAACGTTTATTGGGACGCTATTACAAAGTTGCATTTTTTGGTAAAGA
TTATTTTGAAGATGACTCTGGTCGTGAATACATTTATAAAGAACCCAAAGTAACTTCGTT
ACCAGAAATTTCTCAGCGCTTGAAAGACCTATTCTCGTCTAAATTTGGACCCTCCAATGT
GAAACTGATTATGTCCGAGAAAGAGATCGACGAAAAGAAAGATTGTGACCCTCGATATGC
TTATATTCAGATAACTCATGTAATTCCATATTCACATGTAACCGATCCTTCAGAGAATCG
AATCACTGACTTTGAAAGGGTAAACAATGTGAACAAGTTTATGTTCGAAACTCCCTTTTC
ACTGACAGATCCGTCCAAAGCAAGATCTGGTGATTGCGAGGAACAATGTAAAAAACGAAC
CGTTTTAACGACCAAATACTGTCTACCATATGTGGTAAAGAGGGTTCCTATTGTATCAAA
AACGGTTCTCATTTTAAGTCCCATCGAAGTGGCCATTGATGAAATGGAAAGTCGTGTTAA
ACAGTTGGAAGAGGTTGCCTTTTCCGATGCACCCGATCTCAAGAGACTCCAACTAACATT
ACAAGGAAGTATTTCCGTCCAAGTCAATGCTGGGCCATTAACTTATGCCAAAGCTTTTCT
TAATGAAGGTAAAAACTATCCTGCCTCAAAAGTAACCAAACTCCGTCAATTATACCGTCA
ATTCGTCTCTGTGTGTGAGGTTTGCTTACAACTCAATGAACGCCTCATAGGATCAGATCA
ACATGAATATCAACAATCATTAAGGAAAAATTTTGACGAAATGATTGAAGAATTACGAGA
CTGCTGTCAATTAACAATTCACAATGAAGACAATCTAATGAATGGTGGGGATAACGCACA
TCTAGAGACTTTAAACAGCGGTTCTAACAATGGAACACGACCCATTATGGATAACAACAA
TTCGGAAACTGACTCAGGTTTATCTATTGGCCTTAAAACCTATCCATTGGAAATTTTTGA
TTTTATCAGTGGATCAAGCAATGCATGATAATAATTACAAATGACAGTAGCTACAAACTA
CTTTTATTATTATCTTGTTCATTTCTTGCAATCATTTGTGACTTCTTCATCTTTCCAATC
TAATTATTGATTGGTCATCTATGATGATCTCTTCTTTCATCGCCATTTTTAATCAAAACT
CTCAATTGAAATACCAAACAAAGCAACATTATTATTCCTTCCAAGCATGAATACTAACTT
AATTATTGCTATGCCGAAACACTTTATCGCAATGAATACCATTAACATGCCCATGATCAT
AACCATATGACTACTAAAATCAACACTGGTCAACGTATCAAAGTTGGAAACTGTCACTTT
CAATTGAAAACATGTTACGACTTTTTTTTCTTTTCAAGCCTGGACTAAATCAATTGCACG
ATTACAATTATTGAAACAAAACATGACAAATATTTGAATATGCTTTTGTAGCAATTTTCT
CAACTGTCACTTATTTTTCTCATTCCTCATCATTCCAACACTTCCAAATAATTTCAATCT
TTCCTTCGAATTATAATTATATTTTGATGAATTCATCTAAGCACAAAAATCAAAATTAAT
TCGATCAATATACAAACTAAAATGTTGATAA
>TuR_00006912-RA transcript Name:"Similar to Uncharacterized protein (Tetranychus urticae OX=32264)" offset:9128 AED:0.02 eAED:0.02 QI:9128|0.66|0.7|1|1|0.9|10|6001|340
TTTGGTTATGAGAAGGGAATTTTATAAATTGTAATCACCAGATACACTTTGTTGATAAAT
CAAAGTATTAAATAATGATTCTACAAACAAGAATTTATTGAATAGTACAATTGTATATTT
AAATAAGGACATAGGAATGTAATTGTTGAGATAAACATACAAAAATAACTGTAATCAACT
TATTTCAAGGTACATTTTCAGTTTTATAATGTGAAGAGAAAATTTCCACATTATGGAGTT
TTTGATGTTTATTAGTTGGTTTTGATAGAAATAGGAAATACACTGGTCAGATCAGCAGCA
GCACATGAAAAAATTGAACACATGAATAGATAGATGATCCAAAAATAGGAATCGTTAAAA
CGGATGGTCGAAATATTTACGAAAATTATCAATTTAAGGCATTTATTTATTGAAAGATTT
GTTCGTTATTTCTTTGACTGTCGAAAAAAGGCCACTTTTAATTTAAATTTGCTTGTTGGA
AACACTTATTCTTGAGCTGAATTCAGGTTGCAATGTCTGAATCGATCAAGGATTAAATCA
ACGGCAGATTCCCTTCTTTGAGTGACTATTTCCTTATGTATTATCCGCTTGTCGTATTCA
GATCGACACCGATTTTTTGGAGTCTTTGAGAAAGGCATTTTAGATGGGTGTTTGAGATCT
GAGGCAGAGCATTTTTTGCTAGGTGAAGCTGGATTGACTATTCTATGGACGATGAATTTG
TGTTGATCAGGATCTATACCGGTCTGATCAATCGACGATACATAGCATTGGTTTATTTGA
TCATACTTTTTAATCTCGACCATTTCACATTTCGGATAACTATTTTTCACACTAGAAAAT
TTGGCACTTCCAAAACTACCTGTTTTGGGTTTAATTTTGACACACTCCTTTAAGCGAACT
GATTTGAGAAGGCAGTTCAATTCATCCACATCACCATCACTATTGACGTTGCCACCATTT
GATCCATCGTCATTTTCAATCTTAATTGACCTTCTGTTAGCAGATGACGATCTGAGGGCT
AATTTATTAAGATCATCTATCTTTCTGGTTAACCGTGCGGCTTTCTTTTCGATCCCATTG
AGCTTGTAATTAGGTTGCCCTCGAGCCTCCCAAGTACTCGCTGATTGTTCATCTCTCAAT
TTGTTAATCCGACGCTGAGCAATGGCTAGTGATTTTTCAAGTTTCGCCAATGTGGTCTCA
GTTTTGCTCTTTTTCTTCTTACGACATCTTCCAGAACAACTGCGTCCTGTGTGTGAAGCC
AATTCTTTCAATAACTCACTGTAAATTTCATTTGCTTGTTCATGCTCAATATCGAGTTCC
ATCAAGCAACTGAACTTTTTAATCAGATTATCAAAAGTAGCTTGATTCCAATGACGGGAT
TGATTGTAACGAGAAACGGCTCGACGCAAACTAGAATACCTTTTTTTACGACGATTTGGC
GTGTCAGTCAGGCGAGATCGACAAAGAGTAATAAACTATTGAGTGAGAAAAAAATATGAA
CCAAAAATTTAAGGTCAATAGATTTCTACACAAAGAACAGCTATAAGATGGGGCAAGTTT
TAACCATCGACATAATCTCTAAATAACATACAAATCAATAATATTTACTGAGTAACACGA
CAAGGACAAGTACAATCCTCGAGTGCATTAATACAATTCAGCAAAAGCATGAGGTTAATA
TTAATGAGCATAATTTTGTGAGCAGGAAAAACACTAGCCAACAATTGAAATAGCCAGAGA
GAAGCACAAAGAAGGCATAAGGCAATGGTAAAGGGAAGAGTCACATAATGAGCAAACAAA
CCTTTTCAAGAGTCTCATTCTTGTAAGGCCCATCCGTTATTGATGATTTAACATCAAGTT
GATTGTTTTCAGATGATAAATTAGTAGAGTCATTATTTGTTTCATTAAATGGTTCATCCA
TAATTGTTGACAAATAGACCTGTTAATGAAAAAATTAATAACAATGGTAATAAAGTTTCA
ACACTAAGTAATCAAACAATGAATTTCATCAAAAAAAGTCAATAAACAAAATAAGCGAAA
AACGAGAAGAAAGAAACTACAGATGAATGTATTACAATGTAAGGCACTAAGTTAGCAGCA
GCAACAAGTGAAAGAATGTGAAAGAATGGAGAAAGTAGTGAAAAAATAACAAAAAACAAG
TTTGAAAAGAGATCTTTTTAAAACTGGGAATCGATCTTGTATCCTTGAAAAGATCCCGAG
TAAAGAATCTTACCTCAGCAAAGAGTAAGTCACCTACATTACTCTTTGTACCTCAGTAAC
AATTGATGAAAGATTAGTATTTAAACAATAATTACAAGAGGATTTCAATATTTTTTAGTT
AATTGGTTGACTAAATTGAAAAGTTAAATTGACAAAACTTTACTGGTAAAGCTTTTTTAA
TCAGCTGTAAGGGAACGGTTGGTAACGGTTCAAAAGTGAAAAACTCACAAGTTGAAACAT
GAGTCCGTTATAAAATGACGATATTTGTCAAATGAACAACTGAGTAAAATTATTCATTCG
ACAAATGTTCGTTTCAGCTTCAATTTTCAGATAAAATGAATTAACTGTAGTTTAAATTAA
ATTTAAGATGACTATTTTGCGAGTTGTTTCTCGATGAATAGATCATTTGCCTATTCCTCC
ATCACATGTGATTTTTTTTGTAAACAATCTTTTTTTGTTAACTGTTTATTTTTTAATTTT
ATTTCAAATTGGTTCAATTTTAGCGATGAATAATATACCCCGCTCATTTCTTAGATTATT
TAAACCTTATAGATTCTCAAATTCACCCAATGTTAATGTGCGTACGTTTGTTAATCTTCG
CAATATAACGAAAGGGATGACAAAGAAAAGTGTTGCCATTTCCACTGGTATCTTGGCTAG
TTATGGGTTAACTTATTTGTATTTAAGAAATGAAAAAGAATTGAAAAAGAAAAAGGAGAG
AAGTGAAATGGTCAAGAAAACAATTGGAGGTGCATTTGATTTGACTGATCACCATGGCAA
GCCTTTTGGAAGCAATGAAATTATGGGTCGATGGTCATTAATGTATTTCGGATTCACTCA
CTGTCCTGACATTTGCCCCGATGAATTGGATAAGATTTCCGAAGTGGTGGATAAACTTTC
AAAGCGAGATGATATACCTGAAGTAGTTCCATTATTTGTTACTGTTGATCCCTCTCGTGA
TGATCCTCCTGCAATTGCTAAGTACTTAGCTGATTTTTCACCCAAGTTCATTGGGTTAAC
TGGTACCAAAGAGGCAGTTAAGAAAGTTTGTGATTTATTCCGAGTTTACAGCCATGCTGG
AATACCTGATGACAACAATGAATATATTGTGGACCATACAATTGTGACCTACCTTTTAAA
CCCAGAAGGAGAATTTGTAGATTATTATATGAGATCCAATGAATCTGATGCAATAGTGAA
TGCAGTTATACATCATATGAAGGACTATGAGACACTACATAAGAAAAAATTTTGGTTAAT
CAGTTAAATGTTAAGCTACTTGTTTTTTTTCGCTTAATCAATTTATTTAACTGAATGTAT
AATTCATATCTCCTTATGCATATTTCCTTATGGAGCGTTTGCATCTATGTTTAAGCTGAG
GTAATAACTTAAAATTGTAATATAATCAAATCGCCGATCTATGTTTAGGAAATAAACTCG
TTTAGGATGCAGTAACACTTTATGTTTATTTACATTGTTGACTCAATCATTGACTGAATC
ACTTTTGAAAGAACTTTATTCGGTATATAATTATGTTTTAACGGAAATAAAAGAGAAATT
TTTTAATCAAGCTTCCGAAAACAAAATGAAATGATTATGATCACTGTTAATGAATAACTG
TTTTCACTTCAAATAGATTTTTACCTTTTGTAAATCCATTGTTACTCTACTTTGAAATAT
GAGAAATGGATAGCTTGTAACTTAAAAAGATGAAATTACAGTCAAAATAATACCGAGAAA
CTAATAAATTTCAAGTCCAGCTGAGCTATTAATAAATTAAGAGCCTTATTGAAGATAAAT
ATCACCCAATCTTGAAAAATTCATGGGATAAGAATGATATGAAGGGAAAGGCCGTAGAGA
CGCGAAAGCAAAAACAAGTAGATGAAACTGAAGCCTAGTCTTAAATGCCTGCCTATTTTG
ACATACTATTATTTATATAGTACATATATTTCTGTTCGACGAATTTCTATCGAACAGAGA
AGAGAAGAGGAAAAGATGAAAACAAAAAGTGAGCTGAAAAAATGGAAAAGGCAAGAATCT
CTCATCAACTTAGTTATCTTTTATTCCTTATAGTTCAGTTTTAAAAAGTGATTTTTTTGG
CATTGGTAAAGACTTAAGATCCTAACTTAGACATAAGATCGAATAACGGTTACTCTAGAA
AATAAAACATGGCAGAAAGAGAAAAAAAAGAGAGAGTAAAGTTCGCAAATCACTAAGCCT
GTGGAAACATTTTCAGGAAACTATCTCCTCCTATTTGATGCAATTCCAAGCAAACAATTT
ATTTTTTGCTTCCCAGCTCAAAGCAAAGTTGTACTTTGAAAAACTGAAACACTAACTTTG
TTCCTCTCTCGCCCTTTCTCTGTCTCTTTTCCCTTTCCCTTTCTAATTGTCTCTCCCTTT
TCGAGTAGAAATTTCTTCCTCCTTCTCATCCTCTTTTCCCACTTTCTATTTATCTGTCTA
TCTATGCCATCCAACCCCATGTTTCATGGTTCCTCTCCTATTCCTAGGTGTCCTACCGAA
TGGTGTTCGTTCCAATTCTATAGAGTAGATAGACTTTTCCCCCATTTGGTTTTTGCACCA
TAGTCTTGCCTGCGACACTCAAAGAGTATAACACACATTTACAGTGTTGTGGTTACTTCG
TTGTCATCCATTAACGTTTTCAGCCTCTTTCTTTTCTCTCTTTTCCTTCTCTATCTTTGA
GATCGTTTTTTGTTTTTCGATTTCTCGATTTCTTCTTGTTTCTCATCTCTTTCTATTTGC
CTCCTTGGTGTCTGTTTATCTCTTAACCAATTCTTTGATTGTTGTTTTGTATCCAATCAA
CTTTGATACAACAGTGTAACTCTTTCCATCAGTGATTCTTTGTTTGTTTCTTTTTGGTGA
TCGGTTTAATTGTTAAATTAAATTTTGTGTGATTCTCCAACGAACGGATAATTAAAGTAC
AACAATGGAAGCCATCAAGAAAAAGATGCAGGCCATGAGGGCCGAGAAAGAGCAGGCCGT
TGAACGCGCTGAAGCAGCTGAGGCATCTGCTCGTGAAGCCAACACTAAAGCAGAGAAAGC
TGAAGAAGAAGTTCGATCTCTGCAAAAGAAAATTCAACAGGTTGAGAATGAACTCGACGT
AGTCCAAGAGCAACTTACCCAGGCCAATGCCAAGCTTGAGGAAAAGGACAAAGCTTTACA
AAACGTAAGTCAACTTTCATTGTAAAGTAAATTAATTTAGTTTTTTAGATTCAAAGATAT
GTTCCTATCAAGTCTCAAAAATCAAGATTATTTTGAATCCAATTTTAAATCTTAAAATGG
ATAATCCATAAATTCAATGAATCTAGTTCTGGCTTTAATCAACTAAAGAAATGGGTTTTC
ATTTTTGCTTGAAATTTAAATTAAAACGTTACTCTAAGATATTATGATTTAGATTTTATC
TAACAATGTCATTAACTTTGTGATAATCTGATTCCGATCGAATCGTTGAATCTAATCTGG
GTAAAAACAGCAAATTAATTATTTAATCATCAAATTTTTAAAGGCCCGATGATTAAACTG
CTTACTTCATTGGTAGTTAACCAAAATAAGCAGTTGGTTTAATCATTGGAAAGCCAAATT
TTTAATTCTGAAATAGCTTTGAATCATAATGATTCATTTTTGTAAAAGTATATTTAATTC
ATTGGTTTGAATCAATTTAATATCTATTGAAATTGAGTCAAGTATTGATATGATTTTTTT
TAACAATATCCATTTACACAGTTTATGTCATCAATGATTTTATAAGCTAAATTAAAATAG
ATTATCAAGCGACAATTGCAATTTCACGCTGAAACTCAAAGATTTGAGTGGTTAAATAAC
CAAATTAAATATTACACATTAATTATTTTGGACTTATGGATAATAATTGCATTCACCACA
AGCCAATAGCTTTAATAATCTAGTGTCGTTAACTTCATATCTCATCGCTATTAAAGACAA
AAAATATCAGTTAATTGTTCCAAGTGTTTGCATTATATGCTGAAATAACTATTTTACTGT
TCTCATACTTGATCATTTAAACGAATATTAACTTCACAATCTACGAGCATTTAATTAACT
AAGTCGATTAGCTTGTTCAAGTATAATGAAGAGCTTAGAACTATTCAATTTTCGTTTGAT
TTGAGTTAAAAATAAATATCTTTACACAAGAGCTGAAATCATTATCTATCTGAAACTAAT
AAGAAAATGAACATTTATTTCTAACAGAGATTCTCTGGAATCAATTTTGAGAATCTGGAA
AACTTGATTAGATAAATTTTATAGCTTAGCGAGTAATGCTTATATCATGAATTTACTTGT
TTTTCCGTTGAAAATACTTTGGTTTACCACCGCCTCGACCACCGACCCAAAGCTTGGCTT
CACTCCAAGATACAGCATTGATACTGATGTTCACAATTGTGCATAATTTGAATAGTTGAC
CTGAAGATGTTTCAATGATAATGAAATAGAAATAGTTTCGTTCCGTTCATTTTCGTGTTC
AGTGATAATCAGGTTGAAATTATATTAGGCACGATCCAAATTGACTTCAATGGAAGATTA
AATTATGAGAAAAATAATTTAATCACAGGAAAAATTTGCATATTTCCAGATTTTCTTAAA
TGATCATGAATTTAGTTTGGTAAAAAAAACTTCGCTACTTCATCAAGGCTGCTTAGATAA
GTCAAAATTATGAGCTATTTTTAAGATGCTTTTCTTCAATAATATTTGGTGAAAGAGGAA
AACTAAATTAAACCATTGGAAGTAACATTAAGAATAAGGAAGAGAGAGAGAGAGATGATT
TTGAAGATGAGAATAAGCATAAGATGAAATTGAAGTTGAAGATGATGGCAAAAAAGACAG
ATATGTAGACAGATAGATGCAAAACAGTTAATTATTCGTGTGACGTATCCATGATTCTAG
ATACTCTTGTATCCGTATTTGGTTAACATAAACAGAGAGAGGGGGGCGAAAGAAGAGAGG
AAGATGGCAAGAAATGTAGATGATAAATACTAGACAGAGGAGATGAAAAAGATGCTCATC
ACCACTTGATGTGTTCATGTTAACAAAAAAGATGCCAGAAAATTAGGATTGTTTTTCAAC
AATGTGCAAGTCGATGTTGATTGGAAATAGGAAACATCAGAAGATATTCAAAAAATGTAT
TAGTTAACCAATTCCGACGGCTTTTCATTTATTGCTGATTGTTGAGAAACAATCATATTT
AAAGTTGGAAATGAAACCTGTCCATGGTTGATCAAACCGTTCAATCCAAGTGTAAAGAGT
AGGTTAAACAAGATCTAGTAAACTTTGAAATTGATTAGAATAGTAAAAAAGGTTAAACAA
AAGAGGAAAGACACTTTTTTATTGAGAGAACCTAAAAGAATGCAACTCGCAAGAATCTGT
CCTAAATAATTTCCACTCTCACCCGTAGAAGGTTATCCCCCTTTGCCTAAATATACCAGA
AAATTTAAGATATTTTTGGCTTCCCCATGAAAATGTGCAGCCTTCTCTACTAGCTTTATA
ATTATAATCATCACCAGTCTAATCTTATTCCAGTTTCAAGCATCTTCCCTCCTTCCAGAA
CAGAATCCGTTTTCCACCTTTATCTTCAACTCCAAATCTCGTTACAGTAACATCCCTATT
TTACTAACCTCTTTCATCTTGACGCTTTCCTTTCCATCTTGCCATTTTTTTCTTGAAATA
AATGATTTTCAAGTGGGGAGAAAGATGAAGATAATGTTGCTGATGGCAGTGATGATGGAA
CTCGAACTTCCTTAAAGTTTCTTGCGAGCCCACACAAACTCGAAGCTTCAACCAAGCCCT
TTTCTCACTTTTAGTTTCTTTAACTGACTTTACTTTTGCCATCATCTTATTGCTGCTACG
CTTTCACTTTTGTTATCATCCTTAGCCTTTTCCAAATCATTATTCCAATAATTATTCAAC
ACTTGTCCCTCCTTTGTCCTGCATTCAGCTCGTTCCCTTTTCCCAGACTGTCGCCATTCA
TTTCATATCTTCTGTCTGTCTTGAATCCTTCCTTGAGATTTTCCTGGTATTAATTGCAAT
AATCTTTATCTAGTGTCCAACTTGACTAGAACATTTTGAAGTTTCTATTTGCATGGAAAA
AAGATTACCAGATGAAAACCAGCCAATATCTTAACTTTGTTTAGATTTCAATTCATCGTA
ATCACACTTATTTTCCCATCTATTTATCCATTTACTCCACCCCATAGATATGATGTTAGC
AACCGCTATAATTAACTCATCCTTTTGCGTTTTTACTTTTCACCATCTTTCTTGAAAACG
AGTATTGCTTCTCATCGGTTTCAATTAAACTTACAACCTGAATAACTGCACAAATTTGAC
TCATTATTCCGTCCAAGTCACACTTCTTGTTTACCACTTCCACCCCCACTATTCGAAAGA
AAAAGTTTTCTTCTCTCTCTTGTTTCTTTTCATTTAATTTCCTTTTCTCCCATCCACTCT
CTTCATCTTCTTTCTATCCTGTCTATCTTTCCCCATCATGGTAACATCCCTCGTTCGCCC
ATCACCAACAGCAACACTCATCTAATCATCTTTAGCCATCTTTTTCATTCAGCAATCCTT
AAAACGTCCTTCAGCAATCGGCTGAAACCAAAACATAATTTGTTTCTCCTTTATTATCAT
TTCTCCATCCAACCGTCATTAGTCTTTTAATTTTGTTTCCCTTTACCATAACCAAATCAT
GAATTGAACATCTATTTACAATGTGAACGTCATCTCGTTCTTTTTTTAATGTGCCGATTG
ATACAAATCTAAAGTGATAAAGAGAGAAGAGAGATTGAGAGTTAATGGTCAATCAACATT
CTTTCAACCATAAACAACGCCAAAGCCAACTTACAATTTTAGAAAATTAGTTTTATTATA
AATCCAAAATGGTCAACAACAATCGTATTCGTAACTCAAATGTTAACGGGAATTATGTCC
ATCGGTCAAATGGAGATTGGCCTGAAAGAAGATTGGATCGATCACCTGATGGTTCAGAAG
GATCATCCAATCTAGAGTCTGATGATGATTCGGAAACTGTACAATTGTCTGCTCTTCGTT
GTTCCTCTGTTCAAACAGAGGTTATAAATGAAAGAGAACGTAGACGAGCAAATCGAAGTT
CAGGTTATCCTGGATTAGCATTTGGATTATCAATGTTCAATTCCAGTGCCATGATGAAAT
TTTCAATCATTTCGAATGAGCTTCACAACATTCAAAATGTTCAGCTTAAAAGGGCTGAAG
GTGAGGTTGCTGCTCTTAACCGAAGGATACAATTGATTGAAGAAGATTTGGAAAGATCAG
AGGAACGTTTGAAAATCGCAACTCAAAAGCTTGAAGAAGCTTCTCAAGCTGCTGATGAAA
GCGAGAGGATGCGAAAAATGTTGGAGCACAGAAGTGTAACCGATGAAGAGCGAATGGATT
CCCTCGAAAGTCAACTCAAGGAGGCTCGAATGATGGCAGAAGATGCTGATAGGAAATATG
ATGAGGTTGCTCGTAAACTAGCAATGGTTGAAGCTGATCTTGAAAGAGCTGAACAGAGAG
CCGAAGAAGGAGAATCAAAAATTGTAGAGTTGGAAGAAGAACTAAGAGTCGTTGGTAACA
ATCTAAAATCATTAGAAGTTTCAGAGGAAAAGGCCCAACAAAGAGAGGAGGCCTACGAGC
AACAGATTCGTCTGATGACTGCTAAGCTTAAGGAGGCCATGCAAAAGGAGGAAGAATATG
AATCACAAATTCGTTCAATGACACAAAAACTTCGTGAGGCTGAAGCTCGAGCTGAGTTTG
CTGAACGATCTGTACAAAAGTTACAGAAGGAAGTCGATCGTCTCGAGGACGAGCTTATCC
ACGAGAAGGAAAGATACAAAGCAATTTCCGACGATTTGGATAACACTTTCTTCGAGCTTA
CTGGTTATTAAAAAAACAATATTCACTGGATAATACACATTGTGTTTCCTCTTTTCAACA
ATGACGACATAAAGACACTCAAACATCACATCTAAAAAATATGAGAACATCTAAGTTTCA
ATCGATCTGCTAAAATCAAATGTGAATCCAAAAATATAAACAAGCAAAAGGAGATCAAGA
CCATCAACATTATGAGAAAGATTTTTTTAAAGAAAAGATGGTTCTGTGATTAACTTAATT
TTATCATCTCTTATTGTATTGTTATTACTATTATTACATTGAGAAGAGCCTAACCACCGA
AAAAATGGATTAATATGTTGACAAAACCAGCCAATTGACGAATATCTTTAAGGCTATTCA
GACACCCAAATCAGTCTACATCTAAAAGCTTCTTCCTCTTTTCTCTCTTCTCTCCTTTCT
CTCTTTTTCTCCTCACTTTCAAAAGATTGTATCAATAAATCGGCACATTTCTCTCTAGCC
AACAATCAAGTCACATTCATTTTAAGATCAAAACTATTACAGATCTTTCAGGTTGAAACG
CTCAGAGTAGTTCACGTTGAAACCAACGGAATGAAAAGGTTACAAACAAGTCAATATTTA
GCCCTTTCAATAACACGATTAAAAAGGCAGCTTTTATATTGAAAGATCAATTGCTTAAAA
TTTAAAGCAGTCCACAGGTTTATTGAGTCGAGGTCCAGTTTTAGTTTACAATTGTAATGC
AAAAATGTTTCATTTTGAATTGACTGTAATTTAAGGAGTGAATATTCATTTTCGATCTAT
AATAATCTTTCGCAGGAACGCGAGGACAGTTGGATCAGCTAAGATAGATAAATGATCGAC
TCCATAAATATTGAATGAGTTGAATGATTGAGTTTGCTGTTGCTTCCAACGATTGCATGC
TTCTAAAGAACGAATGTTTACAGTTCCATCGCCATCTCCATAAGTCACTACTTTCGGTGA
ATGATTAGGGAACAGATCTGGATCATATTCCAAGTATTCCATTGTTTTAATACCAGTGCT
ATAAAAACAGTCCACTGGTACTCCAGGCGGCGGTAGATCATCTATTAAATGTTCAACATC
TAACCACATTTGGTATCCAACAGGAAAATCAATGGTTTCAAAAAATTCTTCATAATTTGC
AGTTGAAAAGTTATTTGAGCCAACTTTAATGATAGTCTCAGAGGTCGGCCAAAAATTTTT
TTGTGGTAAAAGAAATGCCATGCTAGGGAAGGTTCGTTCATCTCGTCGTACAGTCAACTC
AGGAACCACTAAAACACCGAGATTCTCGCCGGTGGCAAATGCTTTCATTGCTTTCACAGC
TCCTCCCCAAGGACTTGCTATTGTTATTAATTTCCGTACATAAGTTGACTTCCATTGATC
CGTTTGTCTGAGAAGGAAATAGAGTGTCAAAGGACAGCCCATTGAGTGACAAATGATGAT
ACACGGTAAATCATTGTTTGCTCGAGTTGTTTCTTCGATCAATGCCTTTAGGTTTACCAG
ATAATCAGTCAATTCCCCTAGATTAACATTGAAAGAGGTTGTTAAAATAAGGAACAATTC
ATTTTATCTTTTGATTCTACTTGCAAATTATCTGCTTTGTAAACAAAAATGAAATGCTTT
GACAAACTTGAAGAGAATAAACAAAATCATACTTGGAGATTTTCTGAAGTCATAAGGAGC
TCCTCGCAAGTTAATAACTCTTTTATAGCCCAAATTAACCAAATAATTAACCATAACATT
GAAATATCCAGTGATGGGCATTTCATGGTTATCAATAAATTCAATTGATCGAGTCTCTCC
AAAACCAGGAATTCTTGTTTCCACTCCTGGTGCATTGGCTGTGGTTCTGGTTACATTGTC
GTAAACCAATCTCATATTATCAGTGAAACAATCAATAGCATAAGGTAAAATTTCAGAAAA
ACTCATCCATAGAGTGTAGTAATTTTTAGTTCGAGATGCACAAAAATGATGGACAACATT
GGGCTTGTTCAATTTCGCTTCGATTTGACTTCCACCGTCACCAGGTACTAAATAAAGAAA
ACATATCTTCAATTAATTATGCTATAAAATTGGATTCTATGAATGATAATTAGTAATGTA
ACAAATCAAAGCACTAAATCTTTGTAAACAATTACAGAGGTTTAAATGAATAGATGTTAG
TGGCATGAAAAAATCGATAGAAATGAATTTGGAATCAATCTTGAAATCAAATTAGCAGTG
GCAATGACACCAAGGGTTGATGTTTAAACATACCTAATATAACAGGGAAAAGATCGGGCT
TGCTTTTTTTAAAACGATCATATTGATGGTGAATTGAGTTTCTTGATTTTTTTAATCGTT
CTGGATGGATTTTATTTGAAATTGAAGATATTCCCATCAAGATGATTATGAAAACCAGAA
TAGTTATGACCCTCGGCACCATTGGTAAGGGCTCTGTCCACAAGAACAATTATTGAAGCA
AAAAAAGTAAAATTAATTTATTTTGATAAGCATCTGGAACACACAACCATTTTCAGATTA
ACTTGCGATTCCTTTCTAATTTTTAACCATAAAACAGATTAAATCCAGGCTATCATACAA
GATAATGTAAGATATTATAAATTCAGCTAAAATTAAGCAACATTCACTGATAGTTAAACA
GAATCAAAAGTCAAGTATCAGAAGAAAAATGAAGCTGGTTTATTAATGTTTATTCAAGGT
TAAGTTATTTATGGTTAGATCACAGGGTTAGGCTGGTTAAGGTGTCTTTCCTCTGATGGA
AATCAATTATTAAATTCACAAACATTGATTGTTAAATCAACAAAATTAAACAAACAACGA
GATTTAAATCGTTCAGTTTTAGATTGAAAAAAGCAAAAGTGGAGAGACAGGAGATTACAA
TCAATGCATTTTGATGCTTTTCACTTACCTCTGAATATTATGAAAGAGACCATGGATGTT
AAGAATTTCAATTATCCAAATATTGAATAAAATACACTGACTGAAAATGAATGCTAAATT
CACTGAAACAGAGAAAAAATATCAAAGAATCTATCTTTAAAAGAAATCTTTCCGTCTAGT
TTGCAAAAAATTGAGCTTGGTCGCACAAGATGATGGCCATTGAAGACTAAAAATAACTCT
GTGAAGTGAAACAATGATATTTTCAATAGACTTATTTTTATCGTATTTATTAAGCTTATT
GAAAATTGATAGTTACCAAGTTATCAATGAGATAAGAAGGTTTGTGATTTAGTTTTTGAT
AAACGGTTCTCTTAAAAAATTAAAGGAATAGACCACAAGAAAGTCAAGTTTGGATATAAT
TATCTTTTTATATTCTTGGTTTTGTATAACAATATTTTGTTGATGAAATCGTTGGGTTAA
TCATGATATTTTTAGGAAAATGGTTTCAATATAAATTATGATGTTTGATTGATTTGTTTT
GAAAACTTTTGATAGAAAAGAATAGATGTTCATTAAAAAGATTATCTGAACGCAGATTGA
CTGATACAATTTTTAGATGAAAAAAGAAACAATTATGATAACAATGGACATCATTTGGTT
TAGTTTTGATTTGAGGTGATCATTTAAAAGTGATAAAGAAAAGGATAGAACAATTTATTT
CTAAATAATGCTTAAGAAACAGTTGTATTTAAAACAGTTTTTAGACAATTATCGAGTCTT
CACAACACTAAATACAATCGTCTACTCACAGTAAGACATTTCATTTTCTATTTCAGATTT
CAATTCTGAAAATTTATAAATTTTACGAACATTTCTCTGCAACTAGTCAGATAAAGATTA
ACATACAATACATATATAAATATTAAGAGCGCATCAATTAGAGTGCATAATGGCAATCGG
GTAATGATATAAATACACTCAAGTGTATTTTAATTTTCCATGAATATCATGAGTTTTTCA
ATTAACAAACATATCAATTGAATGATTTGAAGTGTATACAAAAATGAGAAGATGAACTTG
TGTTATCAAATTCAAGGATTCAATAATCAAGAGAAAGACGAAAAAGTATAAAATTTTTTG
TTAAAATTTCATTCTCATTTTGCTTGAAAGTGAAATGAAATTTCAACAGTTTATACTTGA
TCGATCCAACAGGAGATACAAACTGATGTAAATAGAGGAACTTCACAGGAACTTGAAAAA
TGTACCCGTTTTGATTTAATCAACAGGTTCATCAGATTCTTAGATTGATTAGATGAAATG
CTATTTTTTAATCACTTGAACCATTTAAAACCAGTCTTGTAGATCGATTTTCATCTTTCT
CGTAAGTGATCTTTAAAAGCATCAATCAGTTTAAGATCTTTCTTATAGATTTCTGTGATA
TTTGAAGTTCGTTTCAGATCCAAATCTATTATTGCAATACTAACAGCATAATACGTTTGA
CTCATTTCATCCATGATAATATGACACTTTTGTGAAGATTTAATGAGTTGTGATTTTTCT
TGATTTTCCCGAGCATCTAATGTGATTGGTGAAGATTTTGAAGGCAGAGATGACGATGAT
GGCGTAGATACTGAAGATGTGGATGGAAAGAATGAAGATGGCATTTCTGATGATGATAAT
GGTGTAAATAATGGGGATAACCTTTGGTTTGGCTTAATTCTTTGCATGGAAATCATGATG
GAACAGTCTTTAGCCATCATGGAGATCAAATATTCCCAAATTTTACGGAAAAAATAATTT
GATTCGGTTTCATTATTACTTCGCTCAGGAGATCCCAATGAAGATGGAAAAAAATGATCA
ACTTCTCCTAGAGAATCCGAATAGTTATCCAATAAAATGGCCAACTCAGGTGCCCTGTGA
TTCAAAGAGATGAAAAATAAAATTAGATACCCAGAACAACGATAGTTTCAGAATCACTCT
GAGCCAAATACAATTGTTGTACAACACTTGGAACAGAAATGAGAAGCGATGGATTACTTG
CAACACAGTCCGGAATTTGATCTAAATTAATTTTGGACAAATGTCAAAAATGAAAAAATG
GCAATAACACTGAAAATAAGATTATGATTTTTCGTAAGCTTTAATCATTTTTCTATCAAA
AGCCCTTAGAAAAACTTATATTCCTAATATCATTTATTGACAGGGTTAACCAATATTTGA
CTTGATTCAATCAGATAGATTGTTCCAAGATAGTGAAATAGAACAAACTGGGGAATTGAA
TTTAGCTTCAAGTACACCAAGTAAGCTTGTATTACCACCCAGGCTCTGCATTAAATCTCA
AGATTTTTATCTTTTAGAAATTCAAAAAACAAATTTTGGCAGCCATTAAAATCATGCTGT
CGGTAGAGCTGAGTAAACTGTTTTTTTCAATAAATTTAAGTCAAGGGAAAGTCATAATGA
TGTTGATGATGTAGATGATGACAGTAAGAAGTAAGAACTAACAATGATTAAGTAAACAAG
ACCAATGTTGAGTCAATAAGTAAGACTGTCTGAAGAAAGCAAAAATTAAAAGTAGTTAGG
GAAACTGAACTGCAATCAAACGTGTTTTCGTCACTTTCAAGTTTGTTTTGATGAAGTAGA
TATAGAGATTCTGTGATGTCAACTGCTTCATGGAAACTTACGTTTGTTTTAAATGGTTGA
GCATGGTTAAAGCTTTGAATGAACCAATAGTATCCAGCTTCTGTAGCTTTAATACAGTCT
CTAAAACACATTTTCGTCGTAGCTCGTGGTCTCCTGTAAAAATGAATAAATATAATTAAT
TAATATAATCAGAGCTGCTTTTATTGAGATCAAGATAATTTTGCGAGAATAGACACGATT
TATTTGTTTGACTCTTTGCATTAAAGCTTCAGATAATTATTCAGCATTTGGTGAGGGGGA
GTACTGGTAAATTGGATTCTGGCTAAATCATAAAATAGGATGAAATGAGGAAATAGAAGT
TTCCAAAGACAAAAATGATGACGGCGAGAATAATGAGAAAGATTTTCAATAAAGTATTTC
CAGGAGACGAGAAATATTAAATATACAGAAAGCATAAAACAATGAAAATGTTAGAGATAT
CAACTAGTCAAG
>TuR_00006921-RA transcript Name:"Similar to MFSD11 UNC93-like protein MFSD11 (Homo sapiens OX=9606)" offset:102 AED:0.09 eAED:0.09 QI:102|0.85|0.75|1|1|1|8|124|477
TGAAAAGCAAACATATCTTTACCTCAACACCTATTACTAAATTGAACATAGTTGAGTTGA
TCAAGTTGACTATATTGTGACAACAATACAAGCAAATCAGAAATGGCGGAAGAAAAAGGA
TCATTAAAATCAGTTTTATATTTTGCATTTGTTTTCTTCTTACTACTGATACCTTATATA
ACTGGAAATAACATCGAGGAACTTATGTCAGATTCAATTAATAAAGATTATTCAGCAAAG
TGGAATGGATATGAATGGGATGGATTTAAGTCATTATCAATTCTTTACTTTACAACGGCA
GTTCTCTGTTGGCTTGCACCGCCACTAATAGCGAAACTTGGTCCAAAATTGTCACTCGCA
TTAGGTGGAGTTGGAGTCAGCCTCGCACTTTCAACCTACCTTTATCCCTTTAAATATGGC
CTGATTGCTGCGGCATTCATGACTGGCTCATCTACTTCAATTTTACTGATTGCACAAGGA
TCTTATTTGGGTCTCGTCAGTTCAAAGGAAACAAATTCTCGAGATACTGGACTTTGCTAC
GCAATATATCAATTAGCACCTATTACGGGTGGTACATTGGTCAGCCTTCTTTTCAGTGGT
AAAGAAAATATTCCGCGTGAAACTCGAAATATTCTGTATCCTGTGTTGGTTGGATTTGGT
TTCATTGGAGTTGTTTGCACGATGTTTTTAAGGTCTTCCAAGTCCACAGCTAAATCTCCT
TCACCAGTTCAAGTGCTCAAGCAATCATTCCAGTTATTGACTACCAAAAGGATGGCTTGT
TTGACAATCACTTGTTTATACACTGGTCAAATATATTCATTCATGTCCAATTTGTATCCA
ACTTCAGTTGGTTATACAAAAGTTTTTGGCGTTAATCGTAAACAATATGCAGGCGAGAGT
GGAATCTGCTTGGGAATCGGTGAATTTTCTGCTGGTGTATTACTTTTTCTAACTCGTAAC
AATAAGAAGGCCGAACGATTATTGTTCATTGGTTACATTTTGACTTTGCTAACTTTTAGT
TCTATTTATGTCAATCTTCCAAACAACGCTAATAGACTTGACACTGATGATTTAGCAATC
ATAAAATCAAATTTGCCATTAGCACTTCTCTGTGCTACCTTATTAGGATTTGTTGACGGC
TGTTATCAGACTCAGCTGTTCCGCACTATTGTCAAACATTATCCTGAAAACACGGCCGCT
CCTTTCGGAATCTATTTTAGCGCTCAAGCAGCAACTATGGCGACAATGAACCTGTTTTCG
AGTGGTTGTGGACTCCATGTACATTGTATATTATTGATGATTGGCTGTTCCATTGGTACA
ATCGCCTTTTTTGTCAGTCTTTCGGCGAATGATGGTAGGGGTGTTGAGGATGAAACTGTT
GATACCAGGGACAAAACCAATAGTATCTGCAATGGCAATGAGTCAAAAAGTACTATAAAT
ATTGATAGTAAAGCTCAGAGTGAACTTCACTCAATTGACACAAGTAATGGTGATATCAAA
TTTCCAGCTCATGACGTTGAATCAAACAATGTTTAGTTGTTTGCCTTATGCTGATATTTT
TCTAGGCCTTTAAAGTATTATTATATCCTGTTGAATATTTGTTTCAAACTGTAAACATTC
ATACAAATAGCATTTGTTCATACCCATTAAATTAAACTGC
>TuR_00006924-RA transcript Name:"Similar to abcG23 ABC transporter G family member 23 (Dictyostelium discoideum OX=44689)" offset:0 AED:0.00 eAED:0.00 QI:0|-1|0|1|-1|1|1|0|777
ATGTCACTAGAGATTAATAATAACAATGATCAAATTGATAACAACAACCAATCCAACGGA
AGAATTGAAATCAATAGGATTGAAAAAGAGTTCAATTATGACCCCAATAACAATAACAAC
GAGACAAAAATACAAGATGACCATCATAATTTAAATCATAAAACAATACATTCAGACTCT
CTTTATTATCCCGATCCTATTCGCTCTTGGCTCAACGAAGATGCCAATCTTGCTGTGCGA
GTTCGAAACGTCTGCCTGACTTATGGCTCCGGCCAAAAAACAACTTGTGTCCTCAACAAT
CTTTCAATATCAGTTCCAGTTGGTTCCATTTACGGTCTCCTTGGTCCAAGTGGTTGCGGT
AAAACATCACTTCTAGGAGTAATTTCAGGTTTATTTAGACCTGAATCAGGATTGGTTAGA
GTCTATGGTTCACCTCCTGGTACACAGGGATCTGGTGTACCCGATTCAGGTTTAGGTTAT
ATGCCACAAGATACTTCTTTACATACTGATCTAACCATCTATGAAAATCTCTGGTATTTC
GGTCGTCTTTTTTTCCTTCCACCTGCGGTTCTCAACAAACGTATTGACTTTCTAGTTACA
TTGCTTGAGATGCCTGAGCCAAATCGGTTAGTATCAACTTTATCTGGTGGACAACAGCGC
CGAGTTTCACTTGCCTGTGCGATAATTCACAAGCCTAGGTTGGCAATTCTAGATGAACCA
ACTTGTGGTGTTGATCCAGTTCTTTGTCACAAAATCTGGCAATTGTTGAACAAATTTTCC
AAAGAAGACAAAATGACCATAATAATTACAACACATTATATTGAAGAGTGTCGTAAAGCG
TCCATGGTTGGCTTTATGAGAGCAGGTGAAGTGCTAGAGGAAGATACACCATCAAATTTA
ACTGTTCGCTACCAAACTCCAAGATTAGAGGAAATTTTTTACAAAATTTGTTTCTCACAG
AAACGCCGTAATACAATATTATCTCGACGAATGTCAACTCAAAGTCCAACTTTGGCTCCT
GATGATAAACAGCGAGATTATGTGTCTCCATATAAAAGTTATCGATCAACTTATCCAATA
CATTCATTTTTCTCGTCCATTTACACACTGACCTGGCGTTACATGTTACAAAGCCTTCGA
TCTCCTGTTTATTTGTTGTTATTGTTCATCTTCCCTGTTTCTTCTCTGGTTATTATGGAC
ATTTGTGTGGGTCGCTCGCCCTTTGACGTTCCTGTAGGTTGGGTAGCTGCTGATACACCC
GATTATTTCGGTTCCCATGTTAAAGAGGAAAACTTTTCGGAAGCCTTTTTTACGAATCAA
GTTCCATATTATCCAGATGTACTATACAATGCGATTGATCACCATGTGCTTGATATAATT
AAATACCCTAATTTAGATGATGCCTTGGCTGATGTGAGAAATGGAAAGTTAACTTCAGTT
CTTCACATGAAACAACACTTTTCCACAGCATTTCATGAACGCGCTGATATGTTTTCTGGG
AAAGATGTTGATAATGCTACAATTTCAAGAGGAACCATTTGGCTTTATGCTGATTTTGTA
GATAAATTCATGGTTACAACAGTATCAGCTTCAGTTGAATTTGCGTTGTTAAAGGTTTTC
AACATAACGGCTCCAGCTTACAACCTTACTTATCACCAACGGGCATTACCTGTTCAATTA
GGTGAAATTGATGAGGGTGAATTGGCCAATATTTATGAAATAAACTTGTCCTCATTTTTA
GTTCCAGGATTAATTATAGCTTCGACATTCGCCTGTTCCTTTGCTATATCCAGTTTAGCT
TTAATCGCAGAAGTAGAAGATAAAATTTTCGTCCGCAATTTTTCAGCTGGACTAACATCG
AGTCAAATTATTTTCTCACAATTAATTTCTCGTTTCATATTCTTCTCCATAAATGGAGTC
GTTTTCCTCGCCGTTAGTGTCTATCTGTTGGGTATTCCGTGTCGATCTACACCAATTATA
CCAATCTTGATTATTTGGGTCCAAGTTATAGCTGGTTGTTCAGCTGGAGTCTTTTTTGGC
GCAGCGTTTCCAAAATTTGAATCTGCTCTTTATGTTTCTCTTTTCACCTTTGGTTTGGTT
ACAGCCTTTTCAGGGCTCTTTTGGCCTCCAGAAGCTATTCCATATTACATGAAAACATTT
TCATTTCTGTCACCTTTCACCGAATCAGTTGTTGCACTGCGAAAAGTCATGGCACAGTTT
GGTATTTCTTTTAGCAAAGTTGTTCTACCAGGAATGATAACGAGTATTTGTTGGATCACT
TTTTTCGATGTTGGTGCTATTTATATTCTTAAAAGGCGAAAATTTTCCACTTGA
>TuR_00006922-RA transcript Name:"Similar to adat2 tRNA-specific adenosine deaminase 2 (Xenopus tropicalis OX=8364)" offset:0 AED:0.01 eAED:0.01 QI:0|0|0|1|1|1|2|0|212
ATGGTGATGCATCCCGATCCAATGCCAAACGAAAGACCCATGTGCAATGAAAAACCTAGT
CTGGTCTCAGGATTAGTTGACGTGGGGATTCACTTGAAATTAAGCGAGGTTTCATTCAAT
TTGGCTGAAGAGGCCTTGAAAAGTGGCGAAGTTCCTGTTGGTTGTGTTATGGTTAGGATT
AAATCACCAAGTAAATTGGTTTTATGTGATAAAGATTATGAGATCATCAGCCAAGGTAGA
AATAGAGTGAATGCATCAAAGAACCCTACACGTCATGCTGAAATGGAATGTATCGATCGT
ATTTTGAATTGGTCTAAGGAACAGGGGATAACAGATTTAAAAGAAATTTGGTCTAGCTTG
ATAGTTTACGTGACTGTTGAGCCATGTATCATGTGTGCTCGAGCATTGAGGTCATTAGGA
ATCTCCAAAGTTTTTTATGGATGCCCCAATGAAAGATTTGGTGGATGCTCTTCAGTTATG
AATGTTCATAATGATAATTCTATATCTGATCCTATCATTGATTGCTTTCCAGGAGCCTTA
AACAAATCACGAGCTATTGATTTGTTGAAAAAGTTCTACATGGGAGAAAATCCTAATGCT
CCAGAACCAAAGGTTAAGAAAAAAAGATTGGTTGAATGA
>TuR_00006915-RA transcript Name:"Similar to ippk Inositol-pentakisphosphate 2-kinase (Danio rerio OX=7955)" offset:325 AED:0.04 eAED:0.04 QI:325|1|1|1|1|1|7|969|519
GGTTGAGCTCATTATTGTAATCTTTATTGGTGTGTCAACAAGACTGAATACTTGACCTTG
ATGAAAATGAGTAGATTGACTTAAGTACGTTATTAACAATTTAAATGGATAATAATTGTT
GAAAATCAGTGAAATTGATTTCATTTCTGTCAAGAAACCATTTAATATATTGTGACATGA
AAACAGAGCCATCTATGATTGCTCATTCTTATAACACTTTTTTTCTTGAACGAGGTTTCA
TTCAACATTTTTTCCTGGAAAAAGAGACATTTTGATATAAAAATCTAGTTGTATTGGCCT
CGTTTTTGAGGTTTTGCTGTTCAACATGAAACATCCTGAAACCATTGTGCTTAATGAGGA
GATGATTGCCTATCGTGGTGAGGGCAATGTTACTCTTGTCATCGCTCTTAAAAATACTGG
TAAAGTGCTTCGCTTCCCTAAGTATCCGTTTGATCAGATAATCTGCCGGAATCATATGAA
AGCTAAATTGCTACACCACATATGGTTTGCCAAGATGATACTCAAAAGGTTGATAAACGA
AGCCATGTTTGATGAGCCTAAACTTGTACTTGTCTCCCAAGAAGATATTTCGTTGATTAA
TAAATTGTGTAATCAATCAAGACCAAATTATCGTATATTCAAAGTGATTCCAAATCAAGA
GTCATGGGCGCTACTATTAAATGATTACTGTTGTATTCCCAATGAACCAAGTCTTCAACC
CTATTTAACTGGACCTGTGATAAGTGTCGAAATCAAACCCAAACAAGGCTTCCCACCTCT
ATTATATCATTTAGGAGAGGAAAAACCTATTGCTGCAAGAGTTTGCCGGTTCGCATTAAA
ACAAGCATTCAAACTCAAAACCATGCCCTTAAAGGAAGAGAGTCATTATTGTCCTCTCGA
TCTCTTCTCTGGATGTCACTCTAGAATGATAAATGCCATTAAAAACTTACTCCAAACGCC
GCAAAACAATTTCCGAATTTTCCGTGACTCCGAGCTAATGTATAGTGATGGCAATCAGAC
TGATCTTGACTCTTTACTGGCTGGATTCATTGCTGACGGGGATTTGGATCAAAGATCTGA
AAAAGTACTGTCTTCTCTATTAATCAAGGCTTTAACATTGCCCTTCGAAAACTCTTCGCA
AACTTTGGTCGACGATCTTAACATTCTCGATGACAAACTTCATCTTTGTTCCTATCACAA
AACAGCTAATTGTGATTTCCCTTGTCAAGGAGACCACGAGCTACGACGAAAATGTGTTTT
AGAGACTGTATTAAAGCTACAGAAGCTGGATACTATTGGTTCATTCAAAGCTTTAACCAT
GCTCAACCATTTAAAACAAACGGCACCTGAGTTGGCCATTTTATTGGATAACTATTCGGA
TTCTCTAGGAGAAGTTGATCATTTTTTTCCATCTTCATTGGGATCTCCTGAGCGAAGTAA
TAATGAAACCGAATCAAATTATTTTTTCCGTAAAATTTGGGAATATTTGATCTCCATGAT
GGCTAAAGACTGTTCCATCATGATTTCCATGCAAAGAATTAAGCCAAACCAAAGGTTATC
CCCATTATTTACACCATTATCATCATCAGAAATGCCATCTTCATTCTTTCCATCCACATC
TTCAGTATCTACGCCATCATCGTCATCTCTGCCTTCAAAATCTTCACCAATCACATTAGA
TGCTCGGGAAAATCAAGAAAAATCACAACTCATTAAATCTTCACAAAAGTGTCATATTAT
CATGGATGAAATGAGTCAAACGTATTATGCTGTTAGTATTGCAATAATAGATTTGGATCT
GAAACGAACTTCAAATATCACAGAAATCTATAAGAAAGATCTTAAACTGATTGATGCTTT
TAAAGATCACTTACGAGAAAGATGAAAATCGATCTACAAGACTGGTTTTAAATGGTTCAA
GTGATTAAAAAATAGCATTTCATCTAATCAATCTAAGAATCTGATGAACCTGTTGATTAA
ATCAAAACGGGTACATTTTTCAAGTTCCTGTGAAGTTCCTCTATTTACATCAGTTTGTAT
CTCCTGTTGGATCGATCAAGTATAAACTGTTGAAATTTCATTTCACTTTCAAGCAAAATG
AGAATGAAATTTTAACAAAAAATTTTATACTTTTTCGTCTTTCTCTTGATTATTGAATCC
TTGAATTTGATAACACAAGTTCATCTTCTCATTTTTGTATACACTTCAAATCATTCAATT
GATATGTTTGTTAATTGAAAAACTCATGATATTCATGGAAAATTAAAATACACTTGAGTG
TATTTATATCATTACCCGATTGCCATTATGCACTCTAATTGATGCGCTCTTAATATTTAT
ATATGTATTGTATGTTAATCTTTATCTGACTAGTTGCAGAGAAATGTTCGTAAAATTTAT
AAATTTTCAGAATTGAAATCTGAAATAGAAAATGAAATGTCTTACTGTGAGTAGACGATT
GTATTTAGTGTTGTGAAGACTCGATAATTGTCTAAAAACTGTTTTAAATACAACTGTTTC
TTAAGCATTATTTAGAAATAAATTGTTCTATCCTTTTCTTTATCACTTTTAAATGATCAC
CTCAAATCAAAACTAAACCAAATGATGTCCATTGTTATCATAATTGTTTCTTTTTTCATC
TAAAAATTGTATCAGTCAATCTGCGTTCAGATAATCTTTTTAATGAACATCTATTCTTTT
CTATCAAAAGTTTTCAAAACAAATCAATCAAACATCATAATTTATATTGAAACCATTTTC
CTAAAAATATCATGATTAACCCAACGATTTCATCAACAAAATATTGTTATACAAAACCAA
GAATATAAAAAGATAATTATATCCAAACTTGACT
>TuR_00006914-RA transcript Name:"Similar to PLA2G15 Group XV phospholipase A2 (Canis lupus familiaris OX=9615)" offset:0 AED:0.06 eAED:0.06 QI:0|0|0|0.75|1|1|4|0|443
ATGGTCTCTTTCATAATATTCAGAGAGCCCTTACCAATGGTGCCGAGGGTCATAACTATT
CTGGTTTTCATAATCATCTTGATGGGAATATCTTCAATTTCAAATAAAATCCATCCAGAA
CGATTAAAAAAATCAAGAAACTCAATTCACCATCAATATGATCGTTTTAAAAAAAGCAAG
CCCGATCTTTTCCCTGTTATATTAGTACCTGGTGACGGTGGAAGTCAAATCGAAGCGAAA
TTGAACAAGCCCAATGTTGTCCATCATTTTTGTGCATCTCGAACTAAAAATTACTACACT
CTATGGATGAGTTTTTCTGAAATTTTACCTTATGCTATTGATTGTTTCACTGATAATATG
AGATTGGTTTACGACAATGTAACCAGAACCACAGCCAATGCACCAGGAGTGGAAACAAGA
ATTCCTGGTTTTGGAGAGACTCGATCAATTGAATTTATTGATAACCATGAAATGCCCATC
ACTGGATATTTCAATGTTATGGTTAATTATTTGGTTAATTTGGGCTATAAAAGAGTTATT
AACTTGCGAGGAGCTCCTTATGACTTCAGAAAATCTCCAAGGGAATTGACTGATTATCTG
GTAAACCTAAAGGCATTGATCGAAGAAACAACTCGAGCAAACAATGATTTACCGTGTATC
ATCATTTGTCACTCAATGGGCTGTCCTTTGACACTCTATTTCCTTCTCAGACAAACGGAT
CAATGGAAGTCAACTTATGTACGGAAATTAATAACAATAGCAAGTCCTTGGGGAGGAGCT
GTGAAAGCAATGAAAGCATTTGCCACCGGCGAGAATCTCGGTGTTTTAGTGGTTCCTGAG
TTGACTGTACGACGAGATGAACGAACCTTCCCTAGCATGGCATTTCTTTTACCACAAAAA
AATTTTTGGCCGACCTCTGAGACTATCATTAAAGTTGGCTCAAATAACTTTTCAACTGCA
AATTATGAAGAATTTTTTGAAACCATTGATTTTCCTGTTGGATACCAAATGTGGTTAGAT
GTTGAACATTTAATAGATGATCTACCGCCGCCTGGAGTACCAGTGGACTGTTTTTATAGC
ACTGGTATTAAAACAATGGAATACTTGGAATATGATCCAGATCTGTTCCCTAATCATTCA
CCGAAAGTAGTGACTTATGGAGATGGCGATGGAACTGTAAACATTCGTTCTTTAGAAGCA
TGCAATCGTTGGAAGCAACAGCAAACTCAATCATTCAACTCATTCAATATTTATGGAGTC
GATCATTTATCTATCTTAGCTGATCCAACTGTCCTCGCGTTCCTGCGAAAGATTATTATA
GATCGAAAATGA
>TuR_00006916-RA transcript Name:"Similar to GluClalpha Glutamate-gated chloride channel (Drosophila melanogaster OX=7227)" offset:0 AED:0.10 eAED:0.10 QI:0|0.33|0.28|1|0.5|0.42|7|1234|515
ATGGAAACTGTTCCAATAAGGATCAACCTTGTTTCAACATTTTATCCCATTCTATTCATA
TTCACCGGTTTCAAGTTAATCTTCTGTTTGGAGAGCTTAAGAACTATCGAGAGACGCATT
TTGGACCAAACTATTGGAAATGGTAACTATGATAGCCGTATTAGGCCGAGAGGTAATACA
ACTTCGGATAAAGATGGACCTTGTTATGTTAATGTCAACATACTAATACGAAGCATCAGT
GAAATCAGTGATCTCGATATGATATCGTTCAATTTTTCATTAATCAATTGGCTTTTCCTC
TTTCTTTGGCTATTCCATCCTTTTGGACTTTCTCAGGAATACTCAGCTCAGATAACTTTT
CGTGAACAATGGCGAGATGATAGATTGGCTTATAATGATATGGTCGGTCAAATTAGATAT
TTAACTTTAACGGATCCAAATCGCATCTGGAAACCAGATCTTTTTTTCCGAAACGAAAAG
GAAGGACACTTTCATGACATTATTATGCCTAATGTATTATTGAGAATCTATCCAAATGGA
GAAGTTCTTTATTCCATAAGAATTTCATTAGTCCTTGCCTGTCCTATGGATTTAAAGTAT
TATCCACTTGATCTTCAAACTTGTACCATCTCAATGGCATCATATGGATATACAACGGAA
GATTTAATATTTCAATGGAAGGAGGGTGATCCTGTTCAAGTAACCAAAAATTTACACCTT
CCAAGATTTACACTACAAAGATTTCAAACACAGTATTGTACAAGCGCAACAAACACAGGG
TCATACAGTTGTATCAAAGTAAACCTTATCTTCAAAAGGGAATTCAGTTACTATTTGATC
CACATCTACATTCCTTGTATAATGTTGGTCATCGTTTCGTGGGTTTCATTCTGGTTGGAT
CCAAATGCTATTCCAGCTAGAGTTTCATTAGGTGTAACCACGTTACTCACTATGGCAACT
CAAATTTCAGGAATTAATGCTTCCTTGCCACCAGTTAGTTACATTAAAGCAGTCGATGTT
TGGACGGAATGCTGTTTAACTTTTGTTTTTGGAGCTTTGCTTGAATTCGCTTTGGTTAAT
TATGTTTCTCGATGTGATTCTCAATCAAGTGTAACCTCAGCTAATACTGCAATTCCAGCA
AATTCAATCCCAATTCCTACAACAACGTCATCGTCAACATCATCAGGAGCCTTATCATCA
TCTTTCACCAAAATGCCCAAGAATTTACTTCTAAACCCACCTAAGATGCCTATAAGTATT
CGTGATCCATTAGGCAATTGCGAGGCCAACATGCTTTTTGGAATGAAACCAACCAAAAGG
AAAGTTTGTCCAGGTAGAAGGGGAAATTTTAATCAATCCGATGAAACTGAAGACGATCCC
AGTGATGATTTAACAGTATGGTTAAAATGGTTAAGAAAATTTCCAACTCGATCCAAGCGA
ATTGATGTTCTTTCACGAATCCTCTTCCCGACCATGTTCGCATTATTTAACCTTGTCTAT
TGGATTACTTATCTTTTTATCGATGAACTCCAAACCAGTGAAAATTAAGTGATTGGACTA
AATATCCATGTAAATCGCCAAAAGCTACTCACTCCTGTCTTACCTATTTTTGCCCATTTC
ATTGCTGCCACAAATTTATTTTTGGACAACCTCATAAATAGAGATGACCACAACCAAAGG
CCTTTCAGATTGAAGCATGGTTAATAGCTATATTTAATATGGATTATGTAACAATGTAAT
TTCAATTGTTGACTTAATTCATCAGAGGACACAAAGAGGACACTCCAAAAGCTGATAACA
AAAGCCAAAAGCTTGCATTAAAAAATATGGTTCACACAGGGTGAAAGGAAAGCAGTGAAA
TAAATGGTTCATCATTAGGTCTGAAAGGTTGATAATGTGATGATTATAAGGAAGATTGAG
ATGTTTGTTAAGCTGATTATGTCTTTCAATATTCAGAGATGGTTAAGATTGAATTGAATC
ACATTATTTATAACGATAAACATGTAAGATGTATTTATGTTATATATTATACTGGAAAAC
ACAGAGAGCAACCAGAATCTGAATAACCTACAAGATTGATGGTAAATGGAGCAAGAAAGG
AATGAACAATGAATTTAATAATGATTATATTCATCACTACTTTTATTATATTGTACTATT
ATTTATATATCTAAATATAAAAACCCAGTTGAACATTTACAAAATTGACAATCATTTTGA
CATTCAAAATTGTTAATGTTCATTCCGTTATTACCTTTGTTGTATCTTTAACAATCTTTT
TTTGTGTGTCAATCATTGTCAATGTTTATCTGTATAAATAATACTAATCATGACAAAGTA
TTATTAATCACTGCCTTTAAAATTTGTATGTAAATTACTCTTTTCACCAACTCAATCTCT
TGTCATCCACAATTCTGACTCTTGGCTTTGTATTGATATTTAATTGTACACAATTGTGAT
AAATCTAGCGATCTATTTCTGTCCCGTTTCTATTAACCCAAAAATAATAGATCAAGTAAG
TCACAAAAACGTTGAATATTGAATCCGGTGCAACACATTTCCAATGAATTTTGAAAAAAT
CTCAATTTTTCCACTCTTTTTTTACCAATTCATTTTACTTTTATCAAGCCTTCAAGTCCA
TTAGCAAAACATTAATCATCGTTAAAATTATCATTGTTTTTCTTCCTTTTCTCCCTCAAC
AATTAATTATCATCATTCGAGTTTGTTTCTCAGTTGACAACCCATCAAATTAAATTGTAA
GTTCAAATGTTATTCAGCTTTT
>TuR_00006919-RA transcript Name:"Similar to cckar Cholecystokinin receptor (Xenopus laevis OX=8355)" offset:451 AED:0.14 eAED:0.14 QI:451|1|1|1|1|1|2|881|149
TGCTTTCTCCTGAGGCTAAACAGCTTAATTGGTTACAAGTTTCACTCTTTTCTGGTAATT
TACAGGGAAAGTAAACTGTAATTAAAAAAGATTACAGTCAATTCATCTGATTATGGCGAG
TTTTGTTCAACCGTACATTCAGATGATTAATTTTGGTTGTAACTAAATTTAAGTTGAAAT
GATTCGATAACAAATGTTGACTGTTGGTAAAATGGAAGAGTGAAATAGAAATATCTTCAG
GGTAGAATGAAAAGGAACAAAAAAACCATGGAATCTTTGAAATCTGAAAGCGAATACCAA
GTTTCACGATCTTGTTGGGAAAATTGTCTTCATTCTGAAGCTGTTAGATGTTTCTAACTA
AATAATTGAATTAACTCATTGGAACTCCGTCTTTTTCTTGTTTCTTTCCTTAATTTTTCA
CAGGAATATCGAGCTGAAAAACTCCAAGCCGATGTCAGATGACCGGAAAATGTTACGCTC
AGAAAATTCATTTTCAACAAAACAACATTCCATGAAGAATAGTTCAATCCAAGAAATGTA
CTCCAATAAAGCTGATGATGATACTGCAGTTGTTAAGCAGGTCATCAAAATGCTCGTTGC
TGTTGTAATACTCTTTATATTATGCTGGTCACCTATCTTAATAATCAATGTTTTGACTGC
CTTTGGTAAACTTCATCAACTAAACTATGGTTTCCTTAAGCCACTCCGAACTGCAGCTCA
CCTATTGTCTTACCTCAACTCATGTATAAATCCATTGGTCTATGGATTTATGTCCAAAAA
TTTTCGAGCTTCCTTCAAAGCAGCCCTTCAAAAATGTTTGGCTTGTCGTTCAAAGGGAAA
CCAGCGAAGTAATAGTCTATCCTGTCGCATTTCGACCACCGTTCTAACACCAGGTCCGTA
AACGCCTAAAATAAAGAGTAAACAAAAATTGATAAAATGATTCAACCAAAGTGATATCTA
GATCTAAGTTTGAGGATTTTTTAGTGTGGCTTCTGGACCCAAATGCTACAAAAAAGTAAT
ATTCAGACATTAAAGGATCTCTAATTATCTTTTGGCTATTGATGTTAGTTAAGAAAGAAA
AATTATCGATCCAATTATGATGAAAATTTAATATACCTGAGATCAAAATCTAATATTGAT
TAGCATATTTAAAGTCCATTGTTAAGTTAAGTTGGTAGTATTTTATGCTGGATAATGGCC
ATTGTTTATAGTCTTGTTGTGAACGATGAGTCGAAATCCGAGAAGAAATAAGAACACGAA
ATGAGTTTGGAAAAGCTCAATTGATGTAGCATCTGAGAATTGTTGACTTTAACTGACTTT
AAGCAAGATATCAAATCTTTTTTAGCTTCCAGTAACAAATATTTTATAACTTATTTTACT
TTTTCTTTGTCTTCCACAGCACCATCTAATTTGCTGACTGAAGTCAACTATTGAAAATTT
CAATCGGAATATCGTTCAACCATAATTGTATATGGGAATCTCAACTTCAATTTTCAATGT
TCACAACAAAATGAAATAAATAAACAATTTACAACATGAAACCTCCAACAATTATTTCTT
TAAAAACTAAATATTCTTTTGATTATATCGTATTAAATGTACTTTGGCACAGACGGGAGG
ATACAAACGATTCCAACAAAAATTACTACTAGCAGAGTAAATACGAACAGATAAACTCGT
AGCTTACTGCAGGGCACAACATAACAGACCGTGTAAAAAGATCTTCACTGCATTAAATTT
CACAATGAAATGGGTAGAAACAAAACAATTGAAGAAAATTTG
>TuR_00006918-RA transcript Name:"Similar to RpS24 40S ribosomal protein S24 (Spodoptera frugiperda OX=7108)" offset:128 AED:0.36 eAED:0.36 QI:128|1|1|1|1|1|4|142|134
TTTTCCGGCAAAATTTGCTTACCTTTTTTACAGGTTCTGGTTAAAGAGTATGTTTAACAA
TTAATCTAAATTGTTTAATTTAATTTGTGAATATCTGTTATTCAACTTAACATTTCTAAT
TTGTAATAATGTCATCCGAAGGAGGTTACACATTGCGAACTCGCAAATTCAAGACCAATC
GACTTCTCTGTCGACGTCAGATGGTTGTTGATGTTATCCATCCTGGCAAAGCAACCATCG
CTAAACAAGAAATTCGTAATAGATTAGCGAAGACTTACAAAACTCAACCCGACTTGATCT
TCACTTTTGGGTTAAAAACTCACTTTGGTGGTGACAGGACAACTGGATTTGCCCTTATTT
ATGACACATTAGATTACGCTAAAAAATTCGAGCCCAAATACCGATTACAGCGTAATGGTT
TAACTAAGGTTGAAAGACAACCAAGAAAACAACGTAAAGAAAGAAAGAACAAGATGAAGA
AAGTCAGGGGTACTAAAAAGGCTAAAGTTGGTTCAGCTGCATCTAAGAAATGATTTCGTA
TTGATAGTGATATTTAATGGGCTCATTTCATTCATGGTTGCCTTCTGAAGTCTTCTTAAG
CTCATCTATGTTTTTTGTGTTTATTTTGATGGATGGATGAAGTTCAATTCATTAAAGAAA
TGATTTCCCAGTCAA
>TuR_00006920-RA transcript Name:"Similar to Uncharacterized protein (Tetranychus urticae OX=32264)" offset:0 AED:0.39 eAED:0.39 QI:0|-1|0|1|-1|0|1|0|50
ATGTGCACAATGTCACACACTCGGATGATCATTGTATTAACTTGGATCTTCTCATTGATA
TCAGCTTCACCCATCATTCATTTGCAGGTAAATATACATTTAATTGAAACATTTATTGAA
ATGCTATTAATATTTGCAAATAAAACATTCTGA
>TuR_00006929-RA transcript Name:"Similar to NADH dehydrogenase [ubiquinone] 1 beta subcomplex subunit 10 (Bombyx mori OX=7091)" offset:129 AED:0.30 eAED:0.30 QI:129|1|1|1|1|1|4|3332|204
AGTCAGTATCGATAATCGATTGAGAATATCAGCTGGAAACGATGTTTTATTCAATTTCAT
GAAGGACATTTGTTTTCATTCTGCTTAAGTGTTATTTTATTTCAATAATTAACAGTAATT
AAACCAGCCATGCCGGAACCATTTGACAATATTCCAGAGCATTCTTACAAAAAGGATGGA
TATCTTATTGGTCCTTTTGGTCGAAAAAGAGACAATTTTCCTCGTAACTACTTGTCACCT
ATTACTGATTTTGTGTTCAATTTGTATGATAAACCAGCAACTTGGCTTCATGATAAAGTG
ATTGTCCCTAACCGAAAACAGAGTGTGTATTATCATTGGAAATTTCCTCGAGTTCCAACA
GTTGATGAATGCTATGTTGATGATTATGCTTGTCTTTATGAAGCAGATATGCAATACAAA
AGGGACAGAATGGTAGAACAAAATATAATAAGAGTTCTGGACCGTAGAGTACTTGACTGT
GAGCAAGCATTTGGTGGTATTGAATCGAGTGGTTCTGTCGAGTGGTGTAGAGAAGTTAAG
AAAGATTTAGAAGATGCTCAAACCAATTACATGATAAAATATGGTGAGCTACCAACTGAT
GGAACTTCCAGGTTGAATTTAATGGAAGCTAAAACAAGGTCTGCTGATGTTTACCTCAAG
CAGAAACATCGTTATATCTGGGAAAGACGGCAACAAATGAAAGCAAAACAGGAACAGCTA
GATAAAACTCAAGAATCTGACTGAAAATCATGTAACTATTCAATATGTTGAAAATGTTTA
GATGCTATTCAACAAGCTATTGCATTGTAATCTTAAGCTAGGTCTTTAGATATTGACTGT
TTTTGTCTAATTTGGCCTGTAACCGTTAACTCTTCGCAGTCATAAAAAGAATTATATGAA
CCTTTGATTAATCAAAAAGGAGTTTCGTTCTTTGATTGCTTAAATTGAGACGAGAAAAGA
ATCCAATCAAGACAACATCATGAAATCGGAAATTTTTCGCTATTTTCAATGGATAAAAGT
TATCAGACTACAAGTCTTTACTTAGCTAATCCTTTAATGGTATGTAACATTATATTTTAA
GTTGTTCCTGGATATTTAATTTTTCATTAACAGTTATTTAGTCAACTTATTGAAATCGAT
TTATATTAATCAAATTATCAAAATTCAACTTCAGTCTATTTTGGATACATTATTTTCAAT
TTGTGTTTCAAATGATCAACAGTGGTTTTAAGACATTCACATTAACATCGTTTATTCAAT
AAGTAAATGAAATATTACAACATATTCGTCTAGATAAAGACAATTTCTATAATGATTTAT
AACATCATATCCATATATAGTGAACAAATTACAAAAAATGATAATTTCGTATACAATTAC
TGGACCGGTTAATACGTTGGCTTAACACAACAACATGAAGCGCAATACGAATGAATTCGA
TTTTTTCATAGTTTGCCTCACAATTCACAATAAAAATAAGCAAAAAATTAAATCTATATC
AAAAGAAAGTTTTTCGAACGGTCATTTTGATCGATCAATTTGCTTTCAATTCTTGAACCA
TCTTTACTAAATGTTCACTTAATTTTGCATGGGTTTTTGTACTTCGAATTTTTTCTCCAA
TGTCTTGTACTCTTTGAATCATTTCTTTGTCATTCAGGATATCATCAATTCCACCAAGCA
ATTCTTTATCTGTGACATGATATGGAGAAAACGCTTTACCAATCTTTTTGTCAACTGCTC
TTCGAGCATTATCATGCTGGTCACCAAATAAAGGTAATACAATGCACGGTTTACCAAAAT
AAAGAGATTCAATGAATGTATTGTTGCCACCATGGGTTATAACCAGATCAACTTTAGGAA
GGATTTTTATCTGTGGTAAATATTTACCACCAATCATGTTGTCATATAATTGTATTTCAT
TGTGATAAGGTCCTTTTGAAACAATGAAGCGATGTTTTGAGGCACTCATAATAGCAAGTA
GCTTTTTCATCAGAGTAACATCAGCACTTCCCATGGATCCTAAACTGAAAAGGATGACTT
TATCATCTGTTTGGAAAAAGGATTCCTCAAAATCTGTTGCGTCTTCTTCAGCTTCACGAA
CCATATGATCAACTCTGAACCATTTTTCAGGTGTTGGCAACTCTGTATAGTCCAAGTCTT
CTGGGTATGAATAAAGGTTGAGGTATGGTGAGATAGCAACCAAATCAATTGGATGAGGTT
CAACTCCTTTGGTCTTCAAATAAGCATCAAAGTCAGTTTTCAACTCGACTATTTCACGTT
TAACAAGTGCACGAAACTCTTGAAACAATTTTGGATCATCAGTTGCTCCAAGTCCTGAGT
ATCTTGGTGGAGTGTTGGGTGCATCATAGGCAAATAATGGGTTGGCAGAATAAAGCAAAA
GCCAGGGTTTACCCGATTTTATAACAGCAGGAACAGTAACATAAAAATCAATCACAATCA
GGTCGGGGTCAACCTTTTCTATTACCGAAGTAACTTGGTCATCAATTCTTTTCACGTAAT
CGACAAACTCTTTTGTATCATTTGCATAAAGATCGATAATTTGCTCTGAAGGTGTTTTGG
CAAATGAAGGAGCACAGGCACGTACCACCTCAGCCCATCGATACAAAGGATCTTGAGATG
AATTTGCATTTTCTGGGTCCGCAATGAACTCCAATGGAAATTTATGACCAGTAATTAAGA
CTGACCAATTTTTAGGGACAGCAAACACGGATTCATGGCCAAAATCACGTAACATTCGAG
CCAATCCAAGACATGAATTAACATGTCCATGGCTGAAAGAAATTAGGTGAAAGATTAGAC
AAAAACAGATATTGAGGTTCAAGGAAAAAATTGAAAAAACCAATGAAAATTGAATCAATG
CAAAAATAAATACAAATCAGGTCATTGCAAGGTAAGAAGCTAAACACAAGAAGATAACAC
TAATATGCAGAACAGAAATGCAGATAAATATTTTTGACATGAAGGAAACATACATTTTGG
TATCGAACTTTTCCAGAAAATAAAGGTTTTCTATTGAAATTCAACTTTGTATTTACATTT
TACACAATTGAACATCAAAGGTAGATTAATTAACCTCGTAACTCACAGCTAACCAAAGGA
AAACAAACAACACAATAGGAACGAAAGATGTTCAATATTTTGGTAAACATACCCATCCAT
AGGGAAAAATAGGAGCTTCATTTAACAAGTATGCGTCACTTAATCAACTGGAAATATAAT
TGATGCAATATAAATGAGTGAGCTTAAAAAGAAAAATAAACTTATTGAAATATATTGAAG
TGGTTTAGTAGATGATTGGTTGAAGTATTCAACCATGAAAATAGTAACAGTCAAGTAAGG
TTCACCTTTTTCAATAAACAAATAAACAGAATTACATGTTATGTTGATGGGAAAAAGGAG
AGATAGGAAGTTGAATGTGAAGATAGAGATGATGGAGATGATGGAGATGATGATAGCTGC
AACGATGAGAGGATGATGTGAGATAACAAATGGTGACAAAGAACCAGAATAAACATATTT
ATTCAATTGTATTCAGCATTACTTTTTTTCATTGGTACTTCAATGATCACTGAAAACAGA
ATTTCCTTCTTTCTCATTCAATCATATAATGTCTCCTTTTTCTGGCCTCTTTCTAGCCAC
CATGGTTTAAGCAGTCTCCAGCTTTCTTTTCATCCAACTTGGCTTCTTTTTCTTCATATT
TTGTTTCTCTGGTTCTTTTATTTTTTAACTGGTACTCATCTTTCAACCTTGTCAATTCCT
CTCTTCAGCAAATTGATCTTCTCCTCACCATTCACTGATATTTATTATGTACAAGATGTA
AAAGCAATTAACTTGAATCGTTCCCCCAATTCATCAGGTTGTATTCCTTCATCTGTAATT
GTCCTTGTCAATTTCTGGTTAAACTACAAGGTTGAGTCAATCAGAATGAAGTGTGATTTA
CAGCAATTCAATGGAGGAAAAATTAGATAGAAATTTAAAGAAACTTTAAAATAATTTTCG
TTATAAATTAACACAAAAACATGTTTGCAACTTTAAAAAGGTAAACAAGAAAAAAG
>TuR_00006932-RA transcript Name:"Similar to GABPB2 GA-binding protein subunit beta-2 (Bos taurus OX=9913)" offset:363 AED:0.37 eAED:0.37 QI:363|1|1|1|1|1|3|616|521
TCTCACTCATGTATGAAACATCTGTGAAAATCTGTAGGAGATCCAAAATTATCGGACTGA
GAATGTGAAAATTATTTATGAAAATAAATAAGGAAGACGATTAAAAATGTTTATTGTGTT
TAAGATATCCACAATTTTACTTCGTAACTTTAACTTGGTCAGTTGATCAGTCAGAAAAAA
CCAAGGAAATCATTTAAAAGAGTCGCTGTCTCCACTGTTTTCGCTTTTTGTTTGCATGTT
TCCCCCTTCATCATCAATATCAATTTATAATTGTGTTTTGTGACCATTGTTGTTTTATAC
TTACTCAACCAATTGAAGATAAACAAACTGAGAAATAAAATCTCATCCCGCTCATCGAAA
ATCATGTTGCGAGGAGAGCAATGTCAAGAGGTTTCAAATGGAAACCTTGATCTTGGTAGG
AAACTTTTGGATGCTTGTAAAAACGGTGAAACTGAAGAAGTTAGAGAGTTAATGGCAAAT
GGAGCCCCTTTTACAACCGATTGGCTTGGCACCTCACCATTACATTTTGCGGCACAACAT
GGTCATACAGATACAGCGGAATTTCTATTGAGATCAGGAGTTAGTAGAGATACCAGGACA
AAAGTTGAGAGAACACCTCTTCATGTTTCTTCTCAAGAAGGACATTTACAAATCGTTAGT
CTCTTACTAATGCATGGTGCTGATATTGATGCCCGTGATCTTCTCAAGATGACGCCTTTG
CATTGGGCTGTTGAAAGAGGACATTATGATGTTGTCGAATGTCTGCTTGCTAATGGAGCT
GATGTCAACCTTTTAAGCAAGTTTGACAAAACACCTATAGATATTGCTAGAGACTCAGGA
AGATTAGACATGATACCTCTCTTAGAAAAATATATTAATGTTTCACGACCCAGACAGGAT
AATAGATCCACAAGCAATGCAAACAATAGTTGTTTCCCTAAATCTAGACCAACTGTGCTA
CCCAATAAATCCAATAGGACTGCAAAAATAGTGAAACCCATAGGTAGTGTGAATACAAAC
TCAACGGTAAAAGGAACACCTACATCTTCATCCACATCATCTTCATCATCATCCACAGTA
ACCGCCAATCTCACAAAAACAAGTGTTGATGCCTTAAAAAAATTATTAAATGGGACTGGC
ATTAATTTGGAGGATGGATCAAACAATGTTTTGACAACTCTGGCTGCCTTAGCCGAAGCA
ACTGGACAAACAACAGGCAATGTTATCAATAATAATTCCCAATTAACTGCTGAAGCATTA
CAGTGGTTAGATACTCATGGAGTGACAACAGCTCTTGAGGAATCTATGTTTACCTCGGCA
ATTGAAAGTGGAGGTACAGTATCGCTTACTGAAGCTGGTAAATTGGCTTTAAATTGTGTA
AAAGACTCATCATTATCACCGACTACATCACAATCAGCTTCATCTGTGACAACTTTAAGT
AATTCAACGAAATTAGATCCTGACCTTAAAGGAAAAGTGATACAGATTGTCGGTGAATTA
GATCCTAATCAAGTAACAGCACCTATAGTTTTATTAAGCTCAAATTCGGATGGGACGTTA
ACTGAACCTACAGAGCCCATACGTATTAAAAAGATTGTTAAAGCCGTGGCTGGCAAACCA
TTCAGTGTGACAAACATTAAAACTACTAACCTTACAAATTCCAAATTGAATTTAGAATCA
AATGGCTGTAAAGTAATCAACAGCGCCGTAGCATCGATAACATCTCCAACAACAACAACC
ATAAGCATCAACCATAATAACAATAATAATAACAACAATAGTGATAATGAAAAAGAAAGG
TTAAAAAAAGAACTGGAAAGGATTAAACGAGAAGCTGAAGAGTATAAAGCCCAGTTAAGA
GAAAAAGAAAAAGAAGCCGAACTTTATAAGAAACAGTTAGAGATGTACAAATCTAAATAT
AAAGACTAATATTTTCACTCGTCTGAGAATCAATTTAAAGACCAAGGACTGTGAAAAAAC
TGTTATATCTCTAAATTGTAACCTTATTTTCAGTTTATGGAAACTCTGCTTTTTCTTCAA
TTGCTGTTTATAACTTCACAAGTGGTTAGCATCTTCCATGATGCATAATTCCTCATTCAA
ATTATATTAAAAAAATTTTTGTTCTCAGAATCACCGAAACAAAGAATCAGCCGAGATTCC
ATACAATCTATGTTCATCGATTGTAGACATCCATATAAATATATATATAATATACACACC
ACAATCACATACACATACAAAACTCATGAACATGCATGGACATATTTTGATGTTTTTTCT
CTACCTTCTTAGTTAACCCTCTCCTTCCCTTAATTTTGGATAAAAAACACTTACATAACC
CATAAAGAACTCACGCAAAGAAAATTCAATTTTTTCTTTTCTTACCTATCATCTTTTGCT
CACCTTCCTCGTCTTTACTCATATGTTGCCACCAATCGAAAGGCAATCCATCCTTAACTA
TTATATTTCAATCCAATCCCTGCATAAATTCAAATTGTTACCGCGCGAAGGATTATTTTT
CACATAGCTGATTAAAACAATGTCC
>TuR_00006933-RA transcript Name:"Protein of unknown function" offset:0 AED:0.30 eAED:0.38 QI:0|0|0.5|1|1|1|2|1122|106
ATGAAGAGTTCAAATGATCTGAAAGAAGCAGGATTGTCAAAAGCCAATAACAAGAGGATT
GGAAAGCCTCAAGTTCGTCGATTTCACTCTCTATTGCCACTAAATGATGTTATACATTTG
GTTGAAAAGCATCTTTCGGGTGGCCTTACAATAGAAAGTGGTGTTACAATGAAGAGAATC
AATTTAACAACACAATACTACACTCATAAGATCATTAAACTATCAACAACAACACCGGCA
ACACCATCATCATCACCACCATCAGGATCAACAGAGAAACCTCAACACAAAGAGAAAAAT
AAACAGAAAGGAAAAGTATAATTCATCCCTTTTTTCAGTGATGTGGTGTTTTGTGTGTAT
GAAAAAAGCTGAACAATACAAACATTGAATAATAGCATCTTCTTGAAAAATATTTTCACA
CAAACTGCTATTCATAAATTGAACTTGATATCTACACATAAACACACATACACACAAATA
TCCACATGATTAACCTTTCTTTAACTTTTATTAATGAAATCAGATTCCTTTATTCATCCA
ACATTAACATTTAAAAAATTTACTTTTAATTATCTTTGTAACCTTTCATTGACAACAAAA
CACACATTTTTTACACCAACACACAAAACTATTTCATTGTATTTCACCTTTTCCATACAA
TGTAATGGTAATGTAATATTTTTATACCAAATATTAATTTGATTTTTTTCTTCTTCTTTT
TTCTTCTTCTTTCCTCTTCTTTCATAATTTCAATTCAGATGACAATTGATTGGATCAACT
CAAGGAGATGATGATTATGATGATATTATTATGAATAAAAGCCTGAACCATTTGAGTTAT
GCCTTAAGGATAAACATTTTTCTTTCCCTAACCTGATTTGTTGGTGAAATTGCAACAAAC
ACTCGATAAAGATAAATTACGTGATTTAGCAAGCTGAGCATTTCATGTTTCATCTTGTTT
TACCAGATTAATTGTGATCACATTTATTCAATCATCAATTTTTCATTGCATTTTCCCTTT
CCCTGTCCTTGAATAAATTTCAAGCTGATGAATGATGATAAGGAAATGAATGGCCACAAG
CAAAGGATCTTGAAAAAAAAGCCAAAACTCAATTGACTTTCCATGAGACTGACAAAAAAA
GAGGAAAAAACGTTCAACAGATTAAATGTTCAATGAATTTACATATTAATGGTTGAAATG
AAATGATAATACACAGCAAGATGATGTTCAATTGTACGTTTAATTAAAAGCGCAAAATTT
GACATTTATACATCTTTATAATAGCTGGCTGTTTCAGTAAACATTAAAACACAATTTTGT
TCCCATAGAATTATAATTTCATTATTATTGTCATTTCATTATTAAATCATTATTATCATA
ACCATTGGGTTTGATATGTCAAGTAAACAAAATTATGGTTAGACACTTGATGTGCATTTA
AAT
>TuR_00006931-RA transcript Name:"Similar to Tmem145 Transmembrane protein 145 (Mus musculus OX=10090)" offset:499 AED:0.39 eAED:0.39 QI:499|1|1|1|1|1|13|203|537
TTTTCAATCATTTTCCCTGAAAGCTGTTAAATTTCGTGAAAATGATTGAAAATTCGTCAA
AAAATATTATCGATTAGCTTGAAAAGACGATAAAATAATGAATGACTTGAAAGTTGTCAT
TATTAGGGGAAACCGCGATCAATTCTTGAATCTCATCTGGCAATAATATCACGGTCAATA
GTAACATTATCATTGATACAGAAGATGATGAACTCACTCAGTATTATATTCAGGTCACTT
TTTCCCCTGTATACCTTAACAGATCCATGGAAACCTTGAGTTAAAATCTAAACAAAAAAT
ATTTTCTATCAAGATTGAAATGAATGTTATTGTGATGTAATCAGACTATAATAATGATCA
AAAATATTGAATGAAACAAGAGTATATTTCAAGATCAACAAATTATCATCACCATGCTAT
CCAAGGATACAGTTTCCATCGGACGTTGTTAAAGGTGTTCAAGTGTGTGTGTTTAATGGA
TATTTAAGGGTTAAGTAATATGTTCCTAAAGGATTGTATCTCAACAATTTGTTTCATTGT
TTTCACCATTCCAAGGTTAACTCAATGCAAAATAATTGAAGGTGAACTCGTTTCTCATGA
GAACTGGGCATTTCTTACTCGCTTCTGTTTCCTATCTAAATCAGGACGATTCAATTACGA
GATAACTTATCCATATGATTATCAAGTTCAAAATTTGCTTCTTTACTATGATTCTCGTCG
TCAATGGCCATCAGTTTACAAAACACCAACAACTTGTGAGGAAAAGGAAGGCGTTTTGTC
CATGGAAAATGGTCAAGTTATCAATTTAACCTCTGAATATGTTTATTCCAATTGCCATTT
ACAAGAGATTTTTGATGAGAATACAAATGAAACTACAAAATTTTATAGATGTTCACATTA
CAGAGTCTTCCAATCGGCCAGGGAACGCTGGTGGTTCATTGCAGTCAGCAACTGTCAATC
TAAAAAGGGCCTTAAGATTACATATCGTATAACCATGACAAATGATGACCACAATCCGCT
ATTGAAACACTTTTCAGCTGATCAATTCTATATTCTGCATACAGATGTGGTATTCACAGT
TCTCTATCTCATTCTACTGATAGCCTCAATATTTGAAGCATATGCTTTGTACACTCGTCA
TCTCTTTCACATAACATACAAATATTACCTTACTTCATTGACTTTACAATTTTCATCTTT
AGTCTTTCTTTCAACTTATTATATTATTCTTGCTGATCGAGGCTATTCACACGAGGTTTT
AAAGTTAATCGGTAAACTATTGGAATCAGCATCAACATCTCTATTTTTACTGCTCTTGAT
ACTTTTAGCCAAAGGTTATACAATCACTCGAGCTCGATTGAAGAAGCAAACATCAACTAA
AATCAGTTTATTTATGACTTTGCATACTACAACATATATTGCGATATTTTTTTATGAACA
AATGTTTTTTGATCCTGGTGAAGTCCTTTACATGTATGAAAGTTGGCCTGGTTATGGTAT
AATTTTTTTAAGGATTTTAGGATGGTTTTGGTTTGTTTATTCAATTGTGTTTACCTTGAT
GCATTATCCATCAAAATCATCATTCCTGACAAAACTCTTCCTTCTTTATAGTGTTTGGTT
TATATCAGCTCCTGTAGTCATACTTATATCCACTTTCGTTGTCCCCAAATGGATGAGGGA
AAAGATCATCAATGCTGTTGAGCTTTTCATTGCTATGCATGCTCATCTGGTATTTTTTAT
ATTAACCCGCCCATCAAAAGCTAACAGGAACTTTCCATTCCATGTTCGTACAACTCAGAT
TGATGTAATGGCCAAAAATGGTGAAGCTGGTGGTGAGACTCTGGACAGATTTACTCATTA
CTCCTATGCACCATCGCGTTCAAATTTCACCGTTAAAAATAATAATAGACCAGTTTTCTC
AGTTACCTCAGCTAATACCACTAATGGAGATAGTGGAATAGTTAACGGAACTTTTCCTGG
ATCGACCAATATATTACTTTTCTCAACCACAGGAACATTGAGTGGTATCTACACAAGTGA
TTTAAGTTTGGTTGAAAGACAAGATAATGGTTATACTGGTTTACCTGCGGTTGATGCTGG
AGGCAACCCTTGACATCAACTTGAAAGAAAAGCACTTTATTTTGTGATTCTGTGTGTATT
TTAGTGATTGATTTTTACAGTTCAAAAAATATTAACCAATAATTGGAAAAAAGTAATCAT
ACAATTGTAATAACGAAAAATATTTCAATTGAAAGGATCTCAATTAACTCAATCTTTTCT
CGACAATCGTCAAAATTTAAAAGCTTTATGTTTCTG
>TuR_00006928-RA transcript Name:"Similar to Ddx46 Probable ATP-dependent RNA helicase DDX46 (Rattus norvegicus OX=10116)" offset:0 AED:0.00 eAED:0.00 QI:0|-1|0|1|-1|1|1|0|847
ATGAATGACGATATTGATATGGAGTTATCCGATGGTGAGCCATCAAAAAGTACCAACCCT
ACTGAAGAGGATGACGAAGAGGATCCATTGGATGCTTATATGAAAACTATCCGGCAAGAT
TTGGCCAAATTAAGAGGAAGTGTAGTGCGTAAAGCATCGGACAAGAATGTTTATTTCGGT
GTTTCTAAAAAGAAAAAAGTGGAAAAAGGTGAATTACTCGAGCAGAACCAAGATGCTTTG
GAATATTCATCAGAAGAAGAAGGGACTTCAGCTGAGGATTTAGAAGCAATGAACACTAAC
TTGCAGAGTCAAGTTAATAAGACGAAAAAGCTTCTCACAATTACAAAAGAAGATATAACT
TATATACCTTTCAATAAAAACTTTTATATTGAAGTCCCTGAACTAGCAAATATGACACCT
CAAGAAGTTGAAGCTTATCGAGAAGAATTGGAAGGAATCAAAGTTAAAGGAAAAGGTTGT
CCTAAACCGATTAAAACATGGGCGCAATCCGGTGTGAGTAAAAAAGTTATGGACATCCTT
AAACGTCACAATTATACCAAACCATCTCCAATCCAAGCTCAAGCTATACCTGCCATCATG
TCTGGTCGTGATATTATTGGAATTGCTAAAACAGGCTCCGGCAAAACTTTAGCCTTTTTA
ATTCCAATGTTTCGTCACATTTTAGATCAACCTCCTCTTGCTCCTGGTGATGGTCCAATT
GCTCTAATCATGAGTCCAACTCGAGAACTTGCTACACAAATTTGGGCTGACTGTAGAAAA
TTTTCTAAATCTTTAAAATTGAGAGCTGTTTGTGTTTATGGAGGAACTCCTATTTCCGAA
CAGATTGGCGCTCTTAAACCTGGCGCTGAAATTGTTGTGTGTACTCCTGGTCGGATGATA
GACATGCTGGCAGCTAATGGTGGTCGTGTTACAAATTTGAGAAGATGTACATACTTGGTA
CTTGATGAGGCTGATCGTATGTTTGACATGGGTTTTGAACCACAGGTAACTAGAATAATT
GAAAACATGAGACCTGATAGACAAACTGTCATGTTTTCAGCTACTTTTCCAAGGATAATG
GAAGCTTTGGCTCGACGAATATTGAATAAACCAATTGAAATTCAAGTTGGAGGTCGATCT
GTCGTGTGTAAAGATGTTGAACAACAAGTTATCCTTATAGAAGAAGAAGACAAGTTCTTG
AAACTGTTGGAAATTTTAGGACAGTACTTAGAAGGAGAACACAGTGCTATAATATTTGTA
GATAAACAGGAAAAAGCTGACACTCTCCTACGTGAATTGATGCATGCTAGCTATAGCTGT
TTGGCTCTTCATGGAGGAATTGATCAGCAAGATCGTGACTCTACTATTTCTGACTTCAAA
AATAATCGTATTAGAGTATTAATAGCAACTTCTGTTGCAGCTCGTGGTCTCGACGTGAAA
CATTGTTACTTGGTAATTAACTTTGACTGTCCTAATCATTATGAAGACTATGTTCATCGC
TGTGGTAGAACTGGAAGAGCTGGTAATAAAGGGTTTGCCTTCACTTTTATAACTAGAGAC
CAAGCCAAGTTTTCTGGTGATATTATAAAGGCTCTTGAGTTATCAGGTAACACTCCACCA
GAAGCACTACAAGATTTGTGGCGTAGCTATAAAGAAAAGTTGGAATTGGAGGGTAAAAAA
GTGAAAAGTTCTTCAGGTTTTTATGGCAAAGGATTCAAGTTCGATGAAGCTGAAGCTCAA
ATGGCCATTGATAAAAAGAAACTTCAAAAAGCTGCTTTAGGTATCCAAGATTCTGATGAT
GAAGATGTTGATGCAGATATCGATCAAGAAATTGAAAATATGCTTGCACCTAAACAAACA
GTGAAACAAGTTTCAAAGACAAAAGCAACATCAACAGTTACAGGAGCTAACGGAGAAACA
TCCAACAATGGAAATAGTTCAACTCCATTAGTTGTGCCAGATACTGCAAATGCTAAATTT
GAATTAGCAAAGAAGTTGGCTTCTCGAATCAAACTTCCAGGTGGGAAAACGACTTCTGCT
GCTCAGGCTTTCCTTAAAGGTGAATCAAGTCCAAGTATATCTTCAGCCTTGTCTGCTAAA
TCAATTGCAGAAGCTAAAGCAGAGAGGATCAATGCGAAACTTAATTATGTTCCCAAAGAT
TCTGAATACAATGAAGACGACGCTAATCAAGACGAACATGCAAGTGGCAGTGATGTGTTT
CTACGATTCGAAGAAGAACTTGAAATTAATGATTTCCCACAACAAGCAAGATGGAGAGTC
ACGAGTAAAGAAGCGCTCGCTCAAATTTCTGAATACTCTGAGTCTGGTATTACTGTCAGA
GGGACGTATATTGCCCCTGGAGCTAAACCAGGTCTCACCCCAGATGGAAAAGAGGAAAGG
AAACTTTACCTTGCTATTGAAGGTACATCTGAACTTTCCGTTAAAAAGGCTCGAGACGAG
ATTATTCGTTTAATCAAAGAAGAGATTGTCAAACTTCAAAACTCTTATCAACCAATTAAC
AAGGGTCGATACAAAGTTATTTAA
>TuR_00006927-RA transcript Name:"Similar to Uncharacterized protein (Tetranychus urticae OX=32264)" offset:0 AED:0.02 eAED:0.02 QI:0|-1|0|1|-1|1|1|0|630
ATGGTTTGCTCCATTAACAATACTGACCTACACGTAATCAAAGTCATGCCTAATCAACAA
GATAACTGCCAATTACACCAATTACACCAATTACACCATTTACATCAACAACAACAACAA
ACCCAAGAGTCATCACCTTCATCATTATCTTCATCATCACCAATTGTATCAAACCATGAA
TGTAAAAGGGTTCACTTTGAAGGTGATCATTCAATCATTTCTGTCCCATTGAATAACCTT
AACCCTTACTCTTGTAACTCATCGCCAGTCTACTGTCCAGGGAATCATTATCATTCCAAT
CAACATGGCCATCACCTTCATCATCACCATCATCATCATTGTCAACACCAACAATCAATA
AATCAGGTAACAAACTTTAGTTCAACTGAATGCAGTGAAAATGGTGATGAACATGAAGAG
GAGAATGGTAATGAAACTGTTGAAGGAAAAGATGAAAATGAAGTCGAGGAAGAAGAAGAA
GAAGAAGAAATTTTGATTGAAAACATTGACTCGGCCTGTTTCATCCAAGTTGATCAAAGT
CTTTTAATGTCGATCAACAGGGAAAACATTGAACCATTGAAGGATAAAAGTGAAATTTCC
AGTGTCAGTTACGAAGATTCAAAAGGTTCAATGCAATCAAATGTGAAAACAGGAAAACCT
GGAAACCCAACACTCGACTCAACATCAGTGCAACCAATAGTACCGGCAACATCATCAGTT
GATCCTAACTGTCCAATCAATAAACATATCACTATTAATCCATTGGAAGTGTGTTATCAT
CAATTCAATGGTAATAATGGTAATACTCAAGATCAATGTAATGATGAAAGTAAACTCCAT
CAGAATCAAGTCTATTCCCATCAACAGTCCAATTCAACTCTTGATAATCTTTCATCTCAT
TTCAGTCACCCTCTCCAGAATAACAATCATTTTATCTCTTGTCACCACTACCTAAATCAT
CATTCACACCCTACTTATCAACATTACCATCATCATCACCATCAACAAAAGCAACTGCAG
ACAAGTGATGTAGATACAGATGATCAACCTTCATCATCACCAGGATTATCAGAAAACAGT
TTTAACCATTTACGTCCGGTTGAAACTAATACAACTGTACCAGTAACTGATACCTTGTTA
TCTCATCTTGAACCTCATCAACATGAACATTATCCATCAGCACCATTTATGGATTCATTT
TGTGATTCCTGTTGCCATAAAATGGACAAGCAAAGGTTAAACACTGCAAACAGGAATAGT
GATGTTGAACACTTTATATCAACCAATTGTCTTTCCCAACAACAACCCTTCGAGATAACA
CCAAATGAACCGTGTTTCTTGTGTTCAACCTCACAACCCTCATCATCATCATTGACCCTT
TTACCCACCTCTGGACATCCACATTACCATCACTGTTCCCTCCTCTCCTCTCATCCATCA
ACATCAACAACTTTACCCATGAAATCGGTAAAGTCAGTGAAACATCGACCAACCGTTCGC
TTTGCAACCAAACCAAGCAACTCTTATCCAACAGGATCACCAACTCTAACTCCTGCCTGT
CACCCTTGTGATAAACCCTGTAAACATGTAAATCACTTTCAACATTCAAATGATTTGCTT
GATCATCAAGATAAGGTTAAATTGTCCACTCACTCGAGTACAAATTGTAACAATAAATTG
GCCAACAACATTTACTCATATAATCCAGTTGAGTTGCCCAAAGAGCCACCAATCAATCAT
GAAGGTGTAAGTTATCTGCCAATTATAATTGTCGCAACAATCCTGACAATAACAACAGTT
TTACTTGTCATAGCGTCAATATTTTTCATCAAATGTAAGTTTCGAATTCATTTCCAAACC
AATTCTCGACAATCTCTGTGTTTCCAATCATAA
>TuR_00006930-RA transcript Name:"Similar to yojK Uncharacterized UDP-glucosyltransferase YojK (Bacillus subtilis (strain 168) OX=224308)" offset:0 AED:0.07 eAED:0.07 QI:0|0|0|1|1|1|2|0|421
ATGGATGGCCATGGACATGTTAATTCATGTCTTGGATTGGCTCGAATGTTACGTGATTTT
GGCCATGAATCCGTGTTTGCTGTCCCTAAAAATTGGTCAGTCTTAATTACTGGTCATAAA
TTTCCATTGGAGTTCATTGCGGACCCAGAAAATGCAAATTCATCTCAAGATCCTTTGTAT
CGATGGGCTGAGGTGGTACGTGCCTGTGCTCCTTCATTTGCCAAAACACCTTCAGAGCAA
ATTATCGATCTTTATGCAAATGATACAAAAGAGTTTGTCGATTACGTGAAAAGAATTGAT
GACCAAGTTACTTCGGTAATAGAAAAGGTTGACCCCGACCTGATTGTGATTGATTTTTAT
GTTACTGTTCCTGCTGTTATAAAATCGGGTAAACCCTGGCTTTTGCTTTATTCTGCCAAC
CCATTATTTGCCTATGATGCACCCAACACTCCACCAAGATACTCAGGACTTGGAGCAACT
GATGATCCAAAATTGTTTCAAGAGTTTCGTGCACTTGTTAAACGTGAAATAGTCGAGTTG
AAAACTGACTTTGATGCTTATTTGAAGACCAAAGGAGTTGAACCTCATCCAATTGATTTG
GTTGCTATCTCACCATACCTCAACCTTTATTCATACCCAGAAGACTTGGACTATACAGAG
TTGCCAACACCTGAAAAATGGTTCAGAGTTGATCATATGGTTCGTGAAGCTGAAGAAGAC
GCAACAGATTTTGAGGAATCCTTTTTCCAAACAGATGATAAAGTCATCCTTTTCAGTTTA
GGATCCATGGGAAGTGCTGATGTTACTCTGATGAAAAAGCTACTTGCTATTATGAGTGCC
TCAAAACATCGCTTCATTGTTTCAAAAGGACCTTATCACAATGAAATACAATTATATGAC
AACATGATTGGTGGTAAATATTTACCACAGATAAAAATCCTTCCTAAAGTTGATCTGGTT
ATAACCCATGGTGGCAACAATACATTCATTGAATCTCTTTATTTTGGTAAACCGTGCATT
GTATTACCTTTATTTGGTGACCAGCATGATAATGCTCGAAGAGCAGTTGACAAAAAGATT
GGTAAAGCGTTTTCTCCATATCATGTCACAGATAAAGAATTGCTTGGTGGAATTGATGAT
ATCCTGAATGACAAAGAAATGATTCAAAGAGTACAAGACATTGGAGAAAAAATTCGAAGT
ACAAAAACCCATGCAAAATTAAGTGAACATTTAGTAAAGATGGTTCAAGAATTGAAAGCA
AATTGA
>TuR_00006926-RA transcript Name:"Similar to AGRN Agrin (Homo sapiens OX=9606)" offset:0 AED:0.10 eAED:0.10 QI:0|0.63|0.58|0.91|0.81|0.91|12|0|1202
ATGATTTCTGCACCCGAATCTTCTGATTGTCCCAATGAAATCAAATTAAGATGCAATTTT
GGTGAAACAAATGCTTGCGGCTCTATTAAATGTGATAATGAAACCATTTGCATCCAAACA
TCTCCTGATTCACCTGGAATCTGTTCATGTCCATCATGTTCTCACCACTATGAACCTGTT
TGTGCTTCAGATGGTCTATTTTATACTAACGAATGTGTCCTTCGACGCGAGTCTTGCAAG
GAAAATCTAAACCTTCGAATCGTTCATTCGAATGAATGCGGAGGATGTGATAATGTTCAT
TGTCAATTTTATTCAAACTGTGATATCACTGAAACCGGTGAAGTTTCATGTCATTGTCCT
AAAAACTGTTCACAGGAAAAGGATCCTGTTTGTGGTAGCGATGGATTAAACTATTTAAAT
GAATGCCAATTACGTTTAACTTCATGTCAACAACGTCAATATATTACGGTTACCTCTAAA
GTTCAATGTGATTTGTGCTCAAATGTCCACTGTAAATATGGAGCTCACTGTGAAGCTGGC
CTTTGTGTTTGTCCAAAAGATTGTCCTTCTATCTATGAGCCAGTTTGCTCAACGGATGGT
TATACTTATGCCAATGAATGTCAAATGAGGTTAACAGCATGCCAACGGAAGTTAGAACTT
TCAGTTACCTTTTATGGTGAATGTCAAGATTCCCAGATGATAAAACGTTTAGGTTCAACA
TCACCATCGTCACCATCTTCATCTCTTTCATCATTTACCTTTACTGCTTCATCGCCTTCT
TCAAATTCCTTGACGGGTTACATTGATACCTGTGATCAGAATACATGTCGATTTGGTGGA
GTCTGTGATTATGATGCCACTGGAATACCACATTGTGTTTGCTCGTATTCATGTCCGATT
CGTGATGAAAGTCGAGATGAATTTGTTTGTGGCTCTGATGGTCGTCTCTATGAAAATGAA
TGTAAACTTCAGGAAGAAGCTTGTCGACGGCAACAAGAAGTTGCTCTTGAATCAAGAGAC
AAATGTGATGGTCAAAGGTTATTGTCTCTTTGTGATTCAAGTCAACCTTTAGTTGATCCT
TTGACTGGATTAGACTATACTTGTGGAGACGGACCAGGAGCTAAGATCTGTCCTGCTTTT
AGTTACTGTCAAAAGGATGGCTATCATGCTAAATGCTGTCCCGATGTTGCTCTAAAAGTC
AACTGTAATTCATCAACATACGGCTGCTGTTCAGATGGTTTAGTTTCAGCACTCGGCTGG
AACCTGGCTGGCTGTCCAGAGGTTTGTAATTGCAATAAACTGGGTTCAATCTCATCAACC
TGTGATCCAATAACAAATCAATGTCAATGTAAAGTTGGTGTTGCTTGTTCTTGCAACAAA
AATGGTTCGGTACGAGGAGACTGTGAACAAATGACGGGTCGATGTGTTTGCAAACAGGGT
TTACAAGGAGTTAAATGTGACATTTGTCCAGAAGATGCACTTCTCCTTCCTCAAGGCTGT
ACTCATGTAAATTTAACCAAATTGTATCCAGAATCATGTTCCACCATCAACTGTCTGTTT
GGAGCAAAATGTGAGTCTCTTGATGAAGGTGGATCTCGATGTGTTTGCAACATTGATTGT
TCACCAGAAGAAAAGGTATCTGATAAGGTTTGCTCTTCCGATGGAACCATTTTCCCAAAT
GAATGTCAACTGAAGATATATTCATGTCGCATGCAAAGACCCTTAACAACATTATACAAA
GGACCCTGCAAACTATTTGAATCAAGTAATACAAACAATGATAAAGATAACAACAACAAT
GATATTGAAACAATCACTCAAGGACCTTTAAGACGTTCAACAGTTTACAAGACAGCAACA
ACATTGGTTGATACATTTAAATCAATCCGTCAAACAACTTATATCAATTTAACATCATCT
TCTTCATCTTCTTCTTCTTCGCCCTCACCATCAACTGTATCTTCTTCATCATCACCTTAT
TTACCTTTAAATACAATTTTCTCTGTTGGAACAAGTAAAACACCTTCTTCAACTCCTACA
CCCAATAAAAGTTCAATCATCTCGATACCAGGTTTTCTTGGTAATTCATTGATTGAATTA
CCTCGTCTTCAAGCTTATTCACGTTTATCAATTGAAATGGAGTTCATCTCTTACACCGAA
TCAGCAATATTACTTTACAATGGGCAAACTGTTTCAGGTGAAGGAGATTTTGTTTCACTT
TCTATTCGCAAAGGTCATATTGAATTTCGTTATGATCTTGGATCTGGTATGGTCATTTTA
CGTTCCAAAGAGCCAATCGTTATTGGTTCGACTGTGCGGGTTGTAGCTAAACGTTACCAT
AAAGATGGTATTCTCAGTGTTGAAGGGCAACCCGATGTTACCGGTTCCTCGCCAGGTTCA
CTGAAAAGCCTTGATTTGGCTGAAAACTTGTACCTCGGTTGGATCTCAACTAATCGATCC
AATGTCTACAACAATATTGGCCTTAGATCAGCATTCATTGGTTGCCTTTATCGCTTCAAT
GTGGATAAAAATTTACGTCTAAAAGACATTCTTGACCCTTCAACTTCTACCATTTTACGA
AGTGTCAATGTAATTGATTGCCTTGATATGCCTTGCTCTGGTTCATCCGTCCAAAGATTA
TCTTCATCAGTTAATTACTGTCACAATGGTGGAACTTGCTTACCTTTAATTTCCTCAACT
GATGGTTCCATTTCAAGTTCATGTAAATGTAAACCTGGTTATACCGGTGAAACCTGTAAA
CTTACAATTGGTGATAACATTTGCTCAATGGATAACAATCCTTGTATCAAAGATACTGTT
TGTGCCTCATTACCTTTCAATCAAGGTTTCTCTTGTTTCTGTCCACAAGACGATAATAGC
CTCGAACTATGTTTAAATGCTCAAAGAAAAACTGAAAACGCTTTCATTCCTGATTTTGTT
GAAACTTCTTACCTAACCTTACCAACTCTTCAAAACATTGCTCAAACATTTATCATTGAA
ATATGGTTTCTATCTCGAGATATAAATGGCTTGTTATTTTATAATGGACAACATTCATCT
CATGCAAAAGGAGATTTTATATCGTTAAACATTGTTGATAGTTTTATTCAATTTTCATTC
AACTTAGGATCCATTAATCCTAGCGAAAGTGGCCTTGTTACCTTAAGAAGTGAATCCAAG
ATATCAATTGGTGAATGGCATTCAGTGAGAATCACAAGGAATCGTAAGCAAGGAGGTCTT
CAGTTGGATCAACACTCAATGGTTTATGGTGAAGCAAAGACCAATTTAAGTGAGCTTAAC
TTGGACCAACCATTTTATATTGGATCAATTCCTGGTTCACACTCAACTCACCGAGAGTTT
AACATTAGCAAAGGATTTAACGGAGCTATTCAAAGGATTGTGGTTAATGGACATGTTTGG
GATGATTTACTTGACCGTGCCATTGAGATTTATAATGTTGCCAAATATGTTGGGCCTCCT
TGTGAATCACCTAATCCTTGTTCATCATCAAATGCAGTTTGTGTCCCACAATTCAATCAT
TATACCTGTAAATGCAATTCCCCAGATTATTCAATCGATTGTACTTCTGATATTCCTCAA
GAACAATAA
>TuR_00006925-RA transcript Name:"Similar to DGCR8 Microprocessor complex subunit DGCR8 (Homo sapiens OX=9606)" offset:401 AED:0.11 eAED:0.11 QI:401|0.66|0.75|1|1|1|4|0|968
CATTCTTGTAACTTTGAAAGTGAGTTGTAATTGTAACGGTTGTCCAAGGTTTAATGATAC
TTTTGATGTTTTTGTGATTATTGAGTACAATTTTTATGCACTCAAGTCAGGCGTTGTGGA
AGCATGGATTCTTTAGAAACATCTGTATCAATCGAAATAACAACCAATTATCAAAAGTGA
TAATAATAACAATTAACAAAAATTAAGTACCTTTTTTGATCAATGTTTGCCTTTGTAAAT
CGTCTATTCAAGTTAAGTCAACACTGATGACGGAAACATCATTATCAATGTAAAGTGACT
AATGAAAAGTTAATCCAGCTCATCGTACCAAACTGAACAATTAGCACTTTTCCTCCTCTT
GAATCATTTACTAGCAATAATCCTACTTTTCAATCCAATCTATGATTGAACAACATTTAA
CAACCAAAATGGCAGCAAAAGCAGCAACAGCAACAAACGATTATCCAGTTTGCCGTGTTT
GTTCCGATCGAGCATCCGGTTATAACTTCGACATTCTTACCTGTGAACCATGTAAATATT
TCTTCAGTCGCAATATCTACAGATTGGATGAACTGCAATGTCCACGCAACAATGACTGTC
CCATTGATCGAATGACCAGAAAAGGCTGTCGTAAATGTCGACTGGTTAAATGTTTCCAAG
TTGGTATGCATCGAAATCGAATAAGAAAACTGGCCAAACAAAAGTCTCTCCTAATGTGTC
TTTTGTCTGAACAGTCGAATGATTGCTTCTCTTTCGATAAACCCATTTTCCCTGCAAGTG
ACCAGAAAAAAGGAAACAGAAATGAACTCCCGAAGAGTTCAAATTATTACGATTCAACAG
AAATGTTACAAGATTGGGATTCAATTTCATCAACGAGTCAAACAGCCGAATCATTATCAT
CAAACAGCTCATCAAAAAGTTTTACTCAAGATTTCTCAAACCCATTAAACTCTTATCCAA
TGCAACAAAATATTTCAACTGATAGTGAACCTGTGAACATTCAATCATTTTCATTTTGTG
CATCAACCAATAAAGGACAGTTTCTCAGTCAACCAAGTTTAGACCAAACTGACTCGATGC
AAGGATCAGTAAAATCAACTAATTGTGACTCTCCTACACCAGTCAGTGTAATCATGAATG
GTTCCAGGTTGGATTCATGTCAACTTGCCAGCAATGAAGTCAATGTTGAAGCAAAAGCCT
CTGATGACCAGGATATTGAGGTTATGGAAAAGAGCTTGGAAGAGCAAATTAACCCGAAGT
TGCAATTCAATTCGGTTTGTGAAGATAAAAATGGTTGCCAGGATTTGTCTCTAAGCTTAA
CAGAGATAAAGACTATTGAAAGGGTTGTTGAAGCTTTTTATTCCTTCAGTCAACCTTTAC
CTAGAAATGAAAATGTCTCTGTTGAAACAATTATTCAATTCACTGATATTAATCTGGAGA
AGCTGATATCTGGATGCAGAAGTTTATCTTTTTTCTGCGACATGTGCCTCGATGATCAAA
TTACTTTGGTTAAGTTTAGTTTTCCCGTCATTTTGTCGGTTGAGAAGCATTTCTCGACCC
TTTCAACTGCCAAAAATGAGATTGGTGATCAACCCAAACTGGACACGTCTATGATTGCTA
TTGACTATTCACTTGTTAATCATTTGGTTAAAGATCCAAAAGTTATTTGCGTCTTGATTG
CCGTCATTTTGTACAATCCTGATCTTCATAATTTGCGAAATTCTCTCACTATAAGTGATG
AAACGCTGGAGCAAAATAATGGATACTCCTCAGAAGAAGCCATTTCAAATGATGAAAATT
GGGAACAATATCATGATTCTGATTCGGATATACCCTTAGATACAATTGATGATATGTTGG
AAGAGAGTCTAAAGAAAGGAAGTGCTGATTCTAGGCATCTACATTCCGGTCCGGGACATG
AAGAGCGTAAAAAGATTGTTTTGAAAAAAAGAGATAAAGACTATTTTGAAATGCTTCCAG
AAGGTTGGATTGAAGTTACACACTTTAGTGGGATGCCTATTTATCTTCATAAACAATCAA
GAGTCTGTACGTTGGCCAAGCCATATTATTTGGGTCCAGGAAGTGCCAGAAAACACGAAG
TTCCTATCTCAGCTATTCCATGTCTAGCTTATAAACGAGAAGTCGAGAAAGAAAAGTCAA
ATGAAGTAGAAGAAACTCACAATGAAAGTAATAGCCAACTTCCTATTCTAGGAAAAGTCG
AAAGTGTAGCTGAGGCGAAGAAAGAGAAATCTTTAGATTTCCTTGCAATTCGTGATTATT
GTAGTAATGTTTTTGAATTTGAAGAGATTACAGTACGTAAATTTAAAACTTGGGCTGACC
GGAGAAAACATATCCAAATGAAAAAAATGGAACAAAGACCATCACTGCCAGAAGGAACTA
AACTAATCAAATTTCCTCTTCCAAAACATACCGAATCTAGTGATCCTGCCCGTAAAAATT
GCAAAGAATTTTTAATGAATCCTGCTGGTAAATCAGCTGTTTGTATCCTTCATGAATTTG
TACAACATGCTGAAAGAGTTCAACCAAAATATGTATTCAAAGAACTCGAAAACGCTAGTA
TGCCATATAGTGCAACTGTTCTAATCAATGATATGGAATATGGTGTCGGCTATGGAAGTA
GTAAAAAACAAGCTAAAGCAGAAGCAGCCAGAGCCACATTAGAGATACTTATTCCTGATA
TAAGAGATATGACACAAGATGGAAATAGCAAAGTCGACACTTCCATGCAAGATCTAACCT
TCTTTGATGATATAAAAGTAGAAGATCAAAGAGTCAGCGAATTATGTTCTAAAGCTGGTC
AACATTCGCCTTACCAGATTCTAGTTGAGTGCCTAAAAAGAAATTATGGAATGGGTGACA
CTGAAATAAAGACTGATGTGAGACTTATTAAACACCAAAGAAATGAATTCACCATGAATG
TTGGTAAACACAGTGCAACAGTTATTTGTCGCAATAAAAGAGAAGGTAAACAAAGAGCGG
CCCAAGCAATTTTACAACTTCTCCATCCACAAATAACTTCATGGGGATCACTACTTAGAT
TATATGGTAGAGGATCTTGTAAAACACCCAAAGAGAAAAAAGAAGAGGAACAAAAAATTA
CTGAGCTTCAAAATACTGCTTGTGCTAATCGTCCAAATTATGCCATACTCAATAAGTTAA
GAGAGGAAATGTTGAAACTCAGAGCTAGTGACGAAAATCGAAACCATACCAAAGAACCAC
TTCGATTGATACTCTGTTCTGAAGATAAGACCGATGCACAATCTAATCAACTCGTAGATT
GCCATTGA
>TuR_00006939-RA transcript Name:"Similar to GNPDA1 Glucosamine-6-phosphate isomerase 1 (Bos taurus OX=9913)" offset:0 AED:0.00 eAED:0.00 QI:0|-1|0|1|-1|1|1|0|268
ATGCGACTGATTATATTGGATAAAAGTGAAGATGTTGCCCTCTGGGCTGCAAAATACATA
CGTAAACGTATAAACACTTTCAATCCCGGACCTAATCGTCTTTTTAATCTTGGCCTTCCT
ACTGGAAGTACTCCTCTTGGTACTTATCGCCAACTGATAAACTTTTACAAAGAGGGAACT
GTCTCATTTAAATATGTCCGAACCTTCAATATGGATGAATATGTTGGACTACCGAGAGAT
CATCCAGAAAGTTATCATTCATTCATGTTCAACAACTTTTTCAAGCATATTGATATTGAC
CCAATTAATGTGAACATTTTGGATGGGAATGCACCAGACCTGGAAGCAGAGTGTAATGCT
TATGAGAAGAAGATAAGTGATTGCGGTGGAATTGAATTATTTGTTGGTGGAATCGGACCT
GATGGTCACATTGCTTTTAATGAACCAGGGTCAAGTTTGAGTTCTCGTACTCGAGTTAAA
ACACTTGCAATGGATACGATTTTGGCTAACGCAAGGTTTTTTGATGGGGACATAACTAAA
GTCCCACACGAAGCACTAACTGTTGGTGTTGCAACTGTTATGGATGCTCGTGAAGTAATG
ATATTAATCACTGGGGCTGCAAAAGCGTTTGCTTTACACAAAGCTATAGAGGAAGGTGTC
AGTCATATGTGGACTGTTTCTGCACTTCAAATGCATCCTAAAACAACCTTAATATGTGAC
GAAGACGCTACCCTTGAGCTCAAAGTTAAAACTGTTAAATACTTCAAAAGTTTAATGAGA
GTCCACAACAAGCTTGTTGATGAATGA
>TuR_00006940-RA transcript Name:"Similar to TFDP1 Transcription factor Dp-1 (Homo sapiens OX=9606)" offset:1651 AED:0.20 eAED:0.20 QI:1651|1|1|1|0.5|0.33|3|491|306
AAAACATATGTTTTGGGAAATGTGAAAATAAGGATTTTTAATCCCAATTCAGCCCATTAT
TATTGGATTAATAAATTCATTTTTTCTTGCTCTTTTTTAGTAGATTTTTTACAATGTTAC
CAATAAGAAGTTGTTCATTAATTTTTCGACGAAATATTTGGAAATTTAAAAGATATCAAC
CTCCATTAGTTGCACCAGAAAATTTGGAATCACCATATATTGTTGGTCCATATATTCGTG
ACAGATTACCAGAACAAACTATATTTGAACCAAGAGTACGTTATGATGATGTTTATGAAT
TTGTTAAGCAAACAGATGACGATCCTGTTCCTCCAATGAAAGTTTTACTTCTTGAAAATG
TACCCAATTTAGGTGTTGCCGGTGAAATATTAGAAGTTCCTGGGGAAATTGCAAGATACA
AATTGATTCCTAGTCAACAAGCAACTTATGCTTCCGATTTAAATATTAAACTTTATAGTG
ATCTTATACAGAAATGTTTAAATAATCCTGATGCTCCTTCATCACGTTTATCAATTGTTA
CAACTGAAAAACTTAAATCACAATTTATTCTGGTAACTATGAGTTCTGATACATCTTGGA
CAATTGAACCATGGCATATTCGTGTTGCTTGTAGAAGGATTGGTTTGGTTGTTCCTGAAT
ATGCTATTAAATTACCTGATAAACCAATAAGTGGACCAAATTTAGATTATGAAATGAAAG
ATTTTGTTATTCAAATTACTGTTAACAAGAATCCAAGAGAAACGGTTAATGTTAGATGTG
TTGTTCATCATGTTAAAGAAAAACTATTGACTGAATGGCATAGACGAGTACCAAGAACCG
CAATAATACCCGAACAACAAACATTACTCGATAGTATGCCTAAATTTGAACCATATTATG
ATGATGATGAAGATAAAGCTACATTTGAATGAATTCATCTCTAGCTCCATAAAGCGAATA
AAACTTATTCCAACTAAAATTCAGCGGATTTTTACGATATTATATGCTATTGATAGGAAA
TATCCAGCTAGACACAGAGCTCATCTCGTATTTATTTGCTAAGGTCCCAGCTTTCTGGCT
TCACATCAATTAAACGCTTTACATATATTAGCATGCATGATGTATCTCTGATAATATCCT
GTGATTGACGAGTTACGATTTGTAAAATCTTTTAAGGATAAAAATATCTCTATTTATTCA
GTTTCCGTCTGGTATATGGCCTTATGTTGGCGAATAAAATTTTCAAGCCCGAGAATTCGT
CATTGACCATCAAGTCTCAAAAGCACAGCATATTGAGTTTACAATAGAAGGATCTAATAT
ATTGTATATTCTTCATTATCTATTTACACATCAGACTTGCATTTACAATAAAAGTACAAA
GTACAATACATTTTCCCTCTATTTCAAACTCTCAGAACATTTAATTGTTTACTCAAACCT
GGTATCTATAGACCTTAAAGCTCTGTTATACTGACAAAATTCAAATACCAATTGGTAGCT
TCTAGACAGGTGATATTTAAAAATGATATTGAAGCTGTAAACCAAGATAAAATTGTTTTA
ACACAAGTAACTGCTCAGATAACTTGTTTAAATTGAATTACCATTTTAACGAGAATACGA
GGACAAAAAAAATAATTTTAAAAATAGGAAAATGAATGCTGGCCCATCCATTTTAAAAAC
CAAGGGTACTCATACGGTTAACCATGCAACCTCTAGCGAAATGGTTGCCTTAAAAAGTGG
CGATGAATCTTTCTTTGATTTTTCTGGTGCTCGTTCACTTGGGTCTATTGAGAATGAAGA
TAGTCAACCTCCTACCAAAAGACGAAAGCAGGATGCCAAAAGTGGTAAAGGATTGAGGCA
TTTTTCAATGAAAGTATGTCAAAAGGTTAAAGATAAAGGCACGACAACTTACAATGAAGT
TGCTGATGAATTGGTCGCTGAATTTTCTTCTGACCCACTTGCAAACCGTACTGCTTTTTC
TGGTAGATTCTCAGGAGGTGATGCAGAGCCATTTGATCAAAAAAATATTAGACGACGTGT
ATATGATGCCCTAAATGTTCTTATGGCAATGAATATAATCAACAAAGAGAAAAAAGAAAT
CAAATGGATCGGTTTACCCACCAATGCATCTCAAGAGGTTGTCGAGTTAGAAAAGGAGAA
GCAAGAACGGTTAGAAAAAATCAGTGCCAAGAAAGAACAATTGAGAGACCTATTGATTCA
ACATATTGCTCTCAGAAATTTGATTGAAAGAAACAAAAGTGATCCTGTTGTATCTTCCAA
TGCCAAAATCCATTTACCATTTATAATTGTAAATACAGACAAACGCACGGTCATTGATTG
CTCCATAAGTAATGACAAAACAGAGTATCTGTTTAATTTTGATAATGCGTTTGAAATTCA
TGATGACGTTGAAGTCTTGAAACGAATGGGTATGGCTTTAGGTTTAGATCGCAATGAATT
GGTACAAATTGACCGGGATGTCTATGAAAAAGCACGAACACTACTGCCAGAAGCTTTAAG
ATCCAGCCTTGATGAAATGGTTGAAGAAAAAGGCACCATTATAATAAATTAGCAATACCT
TATGGATGATAAATTTCCTTAAATACATAATCAACTACGCGCCGAATGCATATATATCTA
TAAATAAATACATATATACATAATAACATAAATTACGCTTCTGGACTCTCCTAAAGATTA
TATTTATCATTCCCTATTGCTTCCTCTACCTCTGATGGACATGTTATAATGACCCTTGTT
AGATATTGTCTAATCATGTTATGATGGAAAATTATTGAGAAAATCTTTGAGATTAATGAT
GATTTTAACTTAACCAAACACCGAAAAATCAATTGCTACTTGTTCAATGAAAAATTTGAA
ATCAAAACCCAACTCGTTTCATTTTGCGCAATTTTCGACCTAAATTGATTCAATTAACTC
TGGATTATCTGCAACATACTTGATATTTGCTGAAAATGTTTAAACCAATACCTATCTTTT
TAAATGTATGTTAATAAAATTCAGATTAAATGGATTAAATAAATAAGTTACTTTGTAAAT
TTG
>TuR_00006944-RA transcript Name:"Similar to ppt-1 Palmitoyl-protein thioesterase 1 (Caenorhabditis elegans OX=6239)" offset:0 AED:0.39 eAED:0.39 QI:0|-1|0|1|-1|1|1|0|321
ATGGATTCTAAACTGCTGAGTTTTACTTGTCTTTTGGTTTTCATTTGCTGTATCAACTTA
ACCAGATCAGTTGATGGCTCACCAATAGCTAAAAAACCTTTACCAACAATGGTTATTTGG
CATGCCGCTGGTGGAGGTTCATCAGCTAAGCTTACTGAAGACACTGTTACGAGTTTGAAA
AAGTACAATGCTAAAATTAAAAAGATTCAAATTGGAGAAGGAGAAGAGGAGGAATTGGAC
ATTGCGCTTCACATGCAGATGGAGAAACAAGTTATGAACGCTTGTCGTCAACTAACCAAT
GATCCTGAATTGAAAAACGGATTTGCTTTAATTGGACTTTCTTTAGGTGGAACTGCAGTA
AGAGCGTTACCCCAGATGTGTCCAGAACTTAATATCACCGATGTAATATCCATGTGTGGA
CCACAGCAAGGAATCTTTGGAATACCTAGTTGTGAATCAATAGAAGGAATTTTCACAGAC
ATTTGCGATAAACTGAATGATGTGAGAGAAGCTGCAGCTTCCATTTCACCCGAGTTCGAT
ACTCCTTCAATATTCACACCTGTAATGAATGCAGTCAAAGACAATTATACCTTAATCTCA
CTTTGGGTCGATCCAACCGCTTCTCCACCACCAGCTGATAACTTCATGAACCTCATCAAC
AATAGACTTGAAACGAAATTTCCAAAGGAAAATCTTTTAAAGATTCAAAGATTAATTGCT
GTTTGGTGTAGCAAAGATACGATCATGAAACCTAAAACGTCACCTATGTTTGGCTACTTT
AAAGATGGTTCAATTACTGAAGTCCTACCATTTAATGAGACTGATTTGTATACTGAGGAT
TACATTGGATTGAAGGAATTGGATGAGCAAGGGCGATATTTCCCTGTTGAATGTCCCTAC
GAGCACATGAAATATCCAGGTGAATGGTTCGAGAAAAATATTATTGAACGATTTTATGAT
GTTTAA
>TuR_00006948-RA transcript Name:"Similar to PPT1 Palmitoyl-protein thioesterase 1 (Bos taurus OX=9913)" offset:0 AED:0.39 eAED:0.39 QI:0|-1|0|1|-1|1|1|0|321
ATGGACTCTAAACTAATGAGTCTTATTTGTCTCCTTATTTTCATTTGCTGTATCAACTTG
ACTAAATCAATTGATGGTTCAACAGCCGCTAAAAAGCCCTTACCAACAATAGTAGTTTGG
CATGCTGCTGGTGCAGGTCGTTCAGATGATCTCACTGAAAACACTGTTAAGAGTTTTTCA
AAGTACGGTGCTAAAATCAAAACAATCCAAATCGGGACTGAAGAGCAAGAATTGAACATA
ACACTTCACATGAGAATGGATAAGCAAATTATGAATGTTTGTCGGCAACTAACCAATGAT
CCTGAATTGAAGAATGGGTTTGCTTTGATCGGACTTTCTTTAGGTGGAACTGCAGCAAGA
GGTTTAGTCCAAATGTGTCCAGAGCTTAATATCACCGATTTGATATCCATGTGTGGACCA
CAGCAAGGAATCTTCGGAGTACCTAGTTGCCAAACAGTAGAAGGAGTTTTTGAAGATATT
TGTGCTAGATTGGATCGATTTAAAGAAGCTGGAGCTGCCATTTCACCCGGTTTTGATTCG
CCTTCAATATTAACACCCATAATGAATGCAATGAAGGATAGTGCTACCTTATGCTCAGTT
TGGGTCGATCCAAACGCTTGTCCTCCACCAGTTGATAACTTCATGAACTTGATCAACAAT
CAACTTCCTCCAACATCATTTCCAAAGGAAAATCTCTTAAAACTTCAAAGATTCATTGCT
GTTTGGTGTAGCAAAGATACGGCTATGAAACCTAAAGAGTCACCCATGTTTGGTTGGTTC
AAAGATGGCTCAGAAACTGAAATCATTCCATACAATGAGACTGATTTGTATACTGAGGAT
TACATTGGATTGAAGGAATTAGATCAACAGGGCCGATATTTTCCAGTTGAGTGTCCCTAC
GACCACATGAAATATACAAATGAATGGTTCGAGAAAAACATTATTGAACAATTTTATGAT
GTTTAA
>TuR_00006945-RA transcript Name:"Similar to PPT1 Palmitoyl-protein thioesterase 1 (Homo sapiens OX=9606)" offset:0 AED:0.41 eAED:0.42 QI:0|0|0|1|1|1|2|0|268
ATGACCAGATCAGTTGATTGTTCACCACCAACTAAAAAACCCTTGCCATTAATGGTTGTT
TGGCATGCCGCTTGTGGAGGTACGTCGGCTGAGCTAACTGTAGACACTGTTAAGAGCTTG
GAAAAATACGGTGCTAAAGTTAAATTAGTTCAAATTGGAGCTGAAGAGCATGAATGGGAC
ATTACGCTTCACATGAGAATGGATAAGCAAGTGATGAATGTTTGTCGGCAACTAACCAAT
GATCCTGAATTGAAAAACGGATTTGCTTTGATCGGACTTTCTTTAGGTGGAACTGCAGCA
AGAGGTTTAGTTCAAATGTGTCCAGAACTTAATATCACTGATGTAATATCTATATGTGGC
CCACAACAAGGAATTTTTGACATACCTAGTTGTCAAATGATACCAGAAAACTTTGCCGTC
ATTTGTGATAAATTGAATAATGTTAAAGAAGCTGCAGCTTCCATTTCACCCGATTTCGAT
ACTCCTTCAATATTCACGCCTGCAATGAATGCAGTGAAAGACAATTGTACCTTACCCTCA
CTTTACGTTGACCCAACGCTTCTGGTCCTCCACAGAGATACTATTATGAAGCCTAAAGAA
TCACCTATGTTTGGCTGGTTCAAAAAAAGCTCAGAAACTGAAATCATACCATACAATGAG
ACTGATTTGTATACTCAGGATTATATTGGGTTGAAGGAATTGGATGAACAGGATCGATAC
TTCCCTGTTGAATGTCCCTACGAACACATGGAATATCCAAATGAATGGTTTGAGAAAGAT
GTTATTGAACAATTTTATGATGTTTAA
>TuR_00006941-RA transcript Name:"Similar to mRpL9 39S ribosomal protein L9, mitochondrial (Drosophila melanogaster OX=7227)" offset:0 AED:0.42 eAED:0.42 QI:0|-1|0|1|-1|1|1|0|272
ATGTTACCAATAAGAAGTTGTTCATTAATTTTTCGACGAAATATTTGGAAATTTAAAAGA
TATCAACCACCATTAGTTGCACCAGAAAATTTGGAATCACCGTATATTGTTGGTCCATAT
ATTCGTGATAGATTACCAGAACAAACTATATTTGAACCAAGAGTACGTTATGATGATGTT
TATGAATTTGTTAAGCAAACAGATGACGATCCTGTTCCTCCAATGAAAGTTTTACTTCTT
GAAAATGTACCCAATTTAGGTGTTGCTGGTGAAATATTAGAAGTTCCTGGGGAAATTGCA
AGATACAAATTGATTCCTAGTCAACAAGCAACTTATGCTTCCGATTTAAATATTAAACTT
TATAGTGATCTTATACAGAAATGTTTAAATAATCCTGATGCTCCTTCATCACGTTTATCA
ATTGTTACAACTGAAAAACTTAAATCACAATTTATTCTGGTAACTATGAGTTCTGATACA
TCTTGGACAATTGAACCATGGCATATTCGTGTTGCTTGTAGAAGGATTGGTTTGGTTGTT
CCTGAATATGCTATTAAATTACCTGATAAACCAATAAGTGGACCAAATTTAGATTATGAA
ATGAAAGATTTTGTTATTCAAATTACTGTTAACAAGAATCCAAGAGAAACGGTTAATGTT
AGATGTGTTGTTCATCATGTTAAAGAAAAACTATTGACTGAATGGCATAGACGAGTACCA
AGAACCGCAATAATACCCGAACAACAAACATTACTCGATAGTATGCCTAAATTTGAACCA
TATTATGACGATGATGAAGATAAAGCTACATTTGAATGA
>TuR_00006947-RA transcript Name:"Similar to PPT1 Palmitoyl-protein thioesterase 1 (Homo sapiens OX=9606)" offset:0 AED:0.44 eAED:0.44 QI:0|0|0|1|1|1|2|0|176
ATGTGTCCAGAGCTTAATATCCCTGATGTGATATCCATGTGTGGACCACAGCAAGGAATC
TTCGGAATACCTAATTGCCAAATAATAGAAGGCATTTTTACAGATACGCTCTCAATATTT
ACGCCTATAATGAATGTAATCGGTAACAATGCTACCTTAATCTCACTTTGGGTCGATCCA
AACTCTTGTGCTCCACCAACTAATAACTTCATGAATCTAATCAACAATAGACTTGCAACT
AAATTTCCAAAGGAAAATCTTTTAAAAGTTCAAAGATTCATAGCTGTCTGGTGCAGCGGA
GATACTATTATGAAACCTAACGAATCACTTATGTTTGGTTGGTTCAAAGATAATTCAGAA
ACTGAAGTGATACCATACAATGAGACTGATTTATATACTGAGGATTACATTGGGTTGAAG
GAATTGGATGAACAGGGTCGATTCTTTACTGTTGAATGTCCCTACGAGCATATGCAATAT
TCAAATGAGTGGTTCGAGAAAGAGATTATTGAACGATTTTACGATGTTTAA
>TuR_00006946-RA transcript Name:"Similar to 107369975 Uncharacterized protein (Tetranychus urticae OX=32264)" offset:0 AED:0.46 eAED:0.46 QI:0|-1|0|1|-1|1|1|0|111
ATGGATTCTAAACTACTGCGTTTTACTTGCCTTTTAATTTTCATTTGCTATGTCAACTTG
ACTAAATCAGTTGATGGTTCACCACCAGCTAAAAAACCTTTAACAACAGTGGTTGTTTGG
CATGGTGCAGGCAAGTCAACGAAACCTGCTGAAAATACTGTTAGAAGTTTTGAAAAGTAC
GGAGCTAAAGTTAAATCGATTCAAATTGGAACTGAAGAGCATGAATTGGGCATTGCACTT
CACATGAGAATGGATAAGCAAGTGATGAATGTTTGCCGTCAACTAACCAATGATCCTGAA
TTGAAAAATGGATTCGCACTTATTGGCATTCTTTAG
>TuR_00006936-RA transcript Name:"Similar to Syngr Synaptogyrin (Drosophila melanogaster OX=7227)" offset:453 AED:0.00 eAED:0.00 QI:453|1|1|1|1|1|2|2184|241
CAACATTTTTGCCAATATCACAAATATACTGTTATTTATATATAGTCTTATATTTACAAC
TCCTTACCTTGTTTTTTACTTTCAATGATAAAAATTTGAATAATGTTGATAAAAAATTAA
TTTATTTCTCTCGGAATTGATCATTTCTGTGTGAAAATACGGTCAACACAATAATTAATT
ATATCAACATCTATTTGAATAGCAAGTGTATCGGAGCTTTCAAGAAAAAAAGACAGCGAG
ATAAGAAAAACAACAATCTTATCTCTTATTAATTTCTCTTGTTTCAGTTCATTTTTCTCC
ATTTTTATCCAAATCTTTTACTTTCCCCTCCCCGAATTTACTGTTTATTCCCATTTTTAA
ATTTTATTTTTTGGTGTTATCTTCATCTTCCCGGTCAACCTAGACTCTGGTCAATTATTG
TGCTAGCAGTTTCCATTATTAATTGTTGGAACAATGGATGGTGGAGTTGCCTTTGGTGCT
GGTAAAGCAGGTCAACCATTTGATCCAATCGGTTTTCTTACTCGACCTCAAGTTATTTTA
CGATTTTTCTGTTGGCTCTTCTCTGTAATCGTTTTTGGTTGTATAAATAATAAAGGTTGG
CACCATGGTAAATGTCAATACAATGGAAGTGCCAATGCATGCCGATTTGGATCCATTTTA
GGAATCATTGGCTTACTTGCCGCCGTTGTTTTACTTGTTCTTGAAGGCCTTTTCCAAAAT
ATATCAAGCATAAAAATTCGACGTCGGATTGTTGCAATTGACTTAGGTTTCTCTGGTCTT
TGGGCAATATTATATTTCCTTTGTTTCGCATCTCTCGGTATTTCCTGGTCCCGTGCACCA
TATCCTGAGTTCGGCTATGGGATCAATAATCTTCGGACTGCCATAGCTTTTTCATTCTTT
TCCATTTTTGTTTGGGCTGGTTGTGCTTATTTTGCCTGGCTTCGATGGAAATCAGGAACT
GATATGTCCACTTTTACCTCAGCCTATCCAGATGATCCTAATCTAGCTGGTGGTGTTGCT
GGTGGCATGCCTGGTGGACCAGGAGCCGATTATTACGCTTATGCGAGTGGCACTGATGTT
AATGAACCTGCTTATCAAGATCAAGGAATGTACTCCCAGCAAGGTGTAAATAATCAATAT
GGAGGAGGAGGTGGTAACTTTCAACCACCGGCTTACTAAAAATCTTCGCTTAATTAGTAC
ATAAAACAGTGTATATGGAGCTTACATCCGAATTTTGGAGAAACATCGCAAAATCCTCAA
GAAAATTATGAAAATATTTGAAAGAGCATTCAACTATTTATATATTTGAACTCTAATAAC
GCAATTGCGTCAAATTAACATATGCAGACAAACACGGAGAAGACAGAATGAAACAATTAC
CAAATCTAATTTAACATATAAAGCTAAATTATTCCATTTCGTTCTTAAAAGGCCATGGAT
GTCAAGTTGTTTACCTGCGATCAACATTTCCATTTATCACCATTAACGTTTTCATTCCTA
TTTTCACCGTCAAATAGTTGAAACTAGTCGTGTTAATTTATGTTGACTTATGTTCATGCA
TAGTTTGGCTATTGGTGAATAACTTCACAGTAAAATTAAACCACATACATCAACAATTAT
CAAGGATCCTATCCTTCACTGTTTATACGAAAACTTTGCATTCTCACAAACATTCCTTCG
TTTTTTATTGAATTTTTTTTCAATCATTGGATCTCATTCTCACATTGATTCAATAGTCTT
GGCTTTGTTTTGGTACTTCATGCCTGTTTGTTATTTCAACCATTCATCATTCCTTATATC
ATCTTGATCGTTATGAAAACTGTCACCGCCCGTATAAACTACACCAGAAACTGCTACAAA
AAAATCACAAATATTTGTAAATACGAATCGGAAACAAAAAAGTCGACAACACTGATGGAT
ACCTCTCACAAAATCCCGTAGACAACCTTTATTAATTCACATCATAATTACTTAAAATGC
GATCCTGTTTGACAATTAGCTTATATGTAGATGAATTTTCTCCCCTAATTGGAATTGAAA
TTGGTTGCTATTCAATAACTATTTTAAGATGAACAAGATGTCTCATAATATGTATACATT
TAAATTAGACAAAAGTTGCATGGTCGAAACATTTGTTCAAAGGAATTGTCAATATCAGGA
CCATTCGGATTCGAACTTTATTGATTCAAAATTGATTATACAGTAGTTATGGACATATTT
TGCTCCAAATTATCGCAAATTGTACAGCTAAATTTCAAGCAAAAGGGTTTCGACTTTCAT
TTTAATTTTGTCTACTAAATTTTGGTGGCCTATCTAGTCAAGCCTGTCTCGTGAATGTCA
ACTTAAATTTGGTTATCCGAGAAACGGTCTCATCAATATCATCACATTTTCATTATCATA
ACCATCAGAACCATCATCATCATCATCTTTGCCATTTTCATCATTGACATCATTTTAATC
ATCATCAATTTAGATTCCCAGAATTGAAGACAACGTGAAAAATTAAATTCGATCATAGAG
AGAAAAGTTACCCAAAACCCAAACGTTGTACAGGATCAGCCTTTGATAACAATTTCAGAA
GAAATACAAAAACCTCAAACTTATTGGATTCGCGTTCACTCGATACACTTTTGGTTTTCC
ATCATTTCCATAATTCCCGCTTTAATCGTTGAAACCCACCCACCCATATGATACAAAGTA
ACTATAAAAATTGTTATCATCTCAAAAAAGAGGAATCAAGGCCATTTTCTTACATCTCAC
TGTCCCATTGATATCATACAAATTCGAGGTGACAAGAAGCAAGATTAAACCTTAATAATA
ACAAGAAAACAATAACTATTTGGAGCAATAAGAACTTAATTAGTTGATCATATTTCCTGT
AAAGCGAATATTTGGATTAATCATCTAGCAAAGAATAATTGGAAATGAAACGGATCTTCT
ATTCCTTTTATGAAGCACACATAGCATCATTTTTACTAGACCACAGTTCATTTGACAAAA
GATTAACAATGGATGATGAACAGCGAAGTTAAACCATTTTAATGATTAAATTTGGATTTA
AAGACAATTAATACAGCAATAGCATCCAAGTCCAGTCTTCTAATGGTACAATGACTAAAG
TATACATATGAAACTTACTAGCCAAAAAGTCAGGCTCAACGACAAAGTAGCTTGGCTGAT
TCACATTCAACTATTGTTACCCACAAAAAGAAACCTTAAAACAAACTGGAAAACCAAACT
TATATCATTCTCAAAACTGTGTCAATTATATTGAGTTTCAAATTTAATAGGAAATTGCAA
TTGAGTCAGGAGCAAAACAAAACTAAATACAAAATCGAGTGTTAAAATTGCGTGTACTTA
TTA
>TuR_00006935-RA transcript Name:"Similar to sox-2 Transcription factor sox-2 (Caenorhabditis elegans OX=6239)" offset:582 AED:0.04 eAED:0.04 QI:582|1|1|1|1|1|2|457|466
AAAAAGGTAAGGTTAGGTTACATCCTACTTGAGAGGTTTACCGACAACAAAAGCTATTCA
CGCAAAAGAAGCAAAAAACTTGTTTGTTGTTGCCTTTTTGCTCTCTCAGTCTCATTATTA
CAGTTACAGTTTTTTTCTTCTTCTTCCTTCTCTTCCATCAGTCTCTGGGTTAACCTCATC
TAAACGCCATCTTCACAAGTATCACAAGCATTTTACGCCAATCTTGAAATCTGCTCATAA
CCATCTTCACACCAAACACTATGCTTAGTATCTGACAATTTTCGTGTTTACAGTTTGAGA
GTGAAAAAAGGAAAATCTTTTTGTTACCTTTTCATTCATCAGTTTATTGGTCATTCATTT
AAAGTTATTTTGTTTGTTTTTTCATCCTTTTATTGCCGTTGTTGTTGCTGTTAATTTTGT
TGTTTCATTTTTTAAAATTTCATTTCTGTTGACTTGCCGTGTTAGTGCGCTTTATTTCAA
CTTTTTTGGCCTTTTTCTTGTTTACTTTTTGTTTGCTTCAACCATTTTCATCGCCATTGA
CTGTTTTCAAACATTCATCTTGAACTCGGTGAATTTGTTAACATGGCCGCTGTTGAACGG
GAATACAATCCATTTGCGTTGAGCGGTCCTCCAACCTACAGTCCAATGGATCATCATCCT
CACCTACCTGGTCATCATGTTGCTGATCTTAAAGCATTTGCATCTCATCATTCACTTTAC
CCATCTTTACACTCTCATCATCACACCTTTCCAAACCTGTACACCATTGGACCTCCACCA
CCACCATCTTCATCCTCTTCAACCGTAGTCACACCAACCGCAACGCATCACCATTCATTT
ACGAACCTTCACATGGCTCCAACTTCATCATCATCTCCAGTCACTTCACCAACATCTCAA
GGATCTTACGCATCTCATCATCATGCTTCTGCATATCATGCAGCTGCTGCAGCCGCAGCG
GCCGCATTGAACATTATGCCACCAACACCAACATCAACACCGACATCAACTTCATCTTCT
TCTTCTTCATCCTCATCATCATCCTCTTCAAACCATCACAACTCCAATAACAATAAATCA
ACAAACTCAAGCAATATCGTTAATCATCATGACGATGACTCTAACCACAGTTCACCTGAA
CTCGTTAACAGTGTTAATAATAACAATAATTCAACCAATAGTGGTAATTCAGGGATTCAT
TGTTCACCCAATGCAACCATGTCAAGTCATTCATCTGATAATTCATCTTCAACCCTGTCC
AAGAAGGAATATGATCGAGTTAAAAGACCAATGAATGCATTCATGGTTTGGTCACGAGCA
CAGCGTCGTCGTATTGCCCTCGAAAATCCAAAGATGCACAACTCTGAGATATCGAAGCGT
CTTGGAACCAAATGGAAACATCTAAATGAGAACGAGAAAAGACCTTTCATTGAAGAGGCA
AAACACTTACGTGCCCTTCACATGAAGCAATATCCCGACTACAAGTATAAACCTCGTCGT
AAACCAAAGCCCATGATGACCAAACAACCCTGTCCAATGCCATACTTACAAGCACCTCTT
GATCTTCTCGGTTTCCATCGATCTTTCTCTCATTCCCTGCACCTTCACCAATCACACCAC
GCAAACCAACTACACAATCCTTCAGCACCCAATTTACCTCCTTCACCACCCTCACAGTCA
CCAACCTCTTCAACCTCATCGAATCACAATTCATCTTCAGATGCTCATCGAGCTGCCTCA
GCATCAGCAGCAGCAGCAGCCGCTGCAGCGGCCGCAGCAGTTGCCTCTGGAAATGGATCA
ATAAACAGTGTTCCAAGGTTCATGCCTCCGTTTCCAGCCTCACATTTACTTGGATTTTAT
TCACAATATTTTACCAATTCGTTTTTGAAGCAACCATTTGCTTCAGGATTATCCGTTAAT
CAACAAATCAACGATTCAATTGGTTCAACAAACAACTCCGAGTCATCTGAAAATGCGATC
TAATATTATGTTACAAACAATGGTACAAAGAATCAGTGAATCCCAATGATGAAGAGCAGT
TTATCGAACACAACATTTCAATAGAAAAGGTTTTTGTTTAATTGGAAGCTCGAAAAATGT
TCACTTTACTTTACCGACTAACAATGTTCCAATCCTTTTCTTTCATTCATTGTACCCAAT
CACCTTTATCAACCTATCTATCCACCTATTAATCTGTCTTATGATTTGATATCTTTGCTC
ATTCATCCATTGCATGTTAATATTTATTGCAATTTAGTAAATAATTGGAATTTTAAAAGA
AACAAAAACTAATTCTAATGGTAATTATAAAGAATCAAAAAATGAAAACAATCTCTAAAT
TGTCATTTTAATCGCGAAACTTTGACTTGGAAGTTCATTGAAACAGATTCATACTTTATC
TGCATAAGACTTTAATCTCAACAGTCTTGACTGATTCAAG
>TuR_00006942-RA transcript Name:"Similar to TFDP1 Transcription factor Dp-1 (Homo sapiens OX=9606)" offset:400 AED:0.20 eAED:0.20 QI:400|1|1|1|0.5|0.33|3|455|306
TTCTTGTTGCCTCCAGTTTCTTTGACAATACATTCTTGTTTCTTTTTAAATCCTAGCAAT
TATTTGGTGAACCAAACCTATTTTAATTAAATATTTTTAATCATTGTGTCCCTAATTATC
AACTAATTTTATCCCATTATCAAGTGTTTGTACTTACTGGTCTCTCTGGTTTTTGGGTAT
TCCTCTTCTTTTCTTTCATCTTCATTAGCACCTAACTTGCTCATCTAATATCCAGTTTCA
TTTTATTTAATTTCTATTTATTTTTATTTATACAAGTGATAATCTGGTTGTTCCCACCAT
TTTGTGTCTTTCTGTTTTGTTTCTTCTTTCCTTATCTTTTATCCATTACTTTTAAAAAAC
CAACCCATTTTTTTGCTATCTTTGGATATTTTCAGGAAACATGAGTGCTGGTCCATCCAT
TTTAAAGACCAAAGGTACTCATACAGTTAACCATGCAACCACTAGTGAAATGGTTGCCTT
AAAAAGCGGTGATGAATCTTTCTTTGATTTTTCTGGTGCTCGTTCACTTGGGTCTATTGA
AAATGAAGATAGTCAACCTCCTACCAAAAGACGAAAGCAGGATGTCAAAAGTGGCAAAGG
GTTACGGCATTTTTCCATGAAGGTATGTCAAAAGGTTAAAGATAAAGGCACGACAACTTA
CAATGAAGTTGCTGATGAATTGGTCGCTGAATTTTCTTCTGACCCACTTGCAAACCGTAC
TGCTTTTTCTGGTAGATTCTCAGGAGGTGATGCAGAGCCATTTGATCAAAAAAATATTAG
ACGACGTGTATATGATGCCCTAAATGTTCTTATGGCAATGAATATAATCAACAAAGAGAA
AAAAGAAATCAAATGGATCGGTTTACCCACCAATGCATCTCAAGAGGTTGTCGAGTTAGA
AAAGGAGAAGCAAGAACGGTTAGAAAAAATCAGTGCCAAGAAAGAACAATTGAGAGACCT
ATTGATTCAACATATTGCTCTCAGAAATTTGATTGAAAGAAACAAAAGTGATCCTGTTGT
ATCTTCCAATGCCAAAATCCATTTACCATTTATAATTGTAAATACAGACAAACGCACGGT
CATTGATTGCTCCATAAGTAATGACAAAACAGAGTATCTGTTTAATTTTGATAATGCGTT
TGAAATTCATGATGACGTTGAAGTCTTGAAACGAATGGGTATGGCTTTAGGTTTAGATCG
CAATGAATTGGTACAAATTGACCGGGATGTCTATGAAAAAGCACGAACACTACTGCCAGA
AGCTTTAAGATCCAGCCTTGATGAAATGGTTGAAGAAAAGGGCACCATTATAACAAATTA
GCTATAAATTTTTGCTGTTCAAAATTTCCAAATTTAATTTTTAGAAAATCGACTATGTTT
ATTGGACTTCAATTTTAAATAAAACGATTTAATATCATTTCTTTCTGAAAACAGTTTATT
TGAAAGTTATCATATCATGTCATCAATTTTTTCCAGAAATCTTTACTGTTCCTTTGTTTA
CAGGATTCCATTTGATAAATTGACTTTAATGATGAATGGATCAGATCTCTCGATGAATTG
GAGAGATTCAATGTTTTAGTAAAATCAATTTTAGCATACGATTGAGGTGGATAATTACTA
TTCGAAAACTTTATTGGCGTTGAAGTTGAAGGCAGTGTAGTTCCTAGAAAAATGAAAAAA
CCTTCCTCAGTAGCTTTACAAGAGTAGCTGAACTAGTCGTAACATAGGGTTATTCGTATT
GGTATTTTCAGGATCTAATGTGATACAGTTTACAGT
>TuR_00006937-RA transcript Name:"Similar to znf598 E3 ubiquitin-protein ligase ZNF598 (Danio rerio OX=7955)" offset:480 AED:0.25 eAED:0.25 QI:480|1|1|1|1|1|2|534|976
CGTAATTTCACAACAACTCCAGAAAGTTGATGTGGATCTAAAATTTACAGTGTTATTGTG
TTTTTGATTATTTAAATTGGAAATCCTTTTTCATTAATTTATTCTTAGTTGCTCAAAGGG
AATTTTTATCAAGTTTTCGCTGAACAATTGAACCTGAACTATTATTCAACTTGGAAACAC
ACGACAATTGTGATAATTTACAAATAATTAAACCTTCTGATCTCTTTTATACATCATCAA
ACGTAATCAGAGAAAAGATTTCTTTTCTCTCTCTCTCTCTCTCTTTTCCCATTTCTCTTA
ACTCGATTTATATAATACTACTTGGGCTACCTTTTTATTATTCTTACTGCCTCTATCTCT
TAATACTGGTTGTTTTCCCTTTCGCCTGTTTCTCTTCTATCAAACAGCTTGTATTTTATA
GTCTTTACTGTATAAATTGTGTAAATTTTTCATCTTGCCAATACTTTAGATTTTGTAACA
ATGTCTGGCCGTCAAATTAACCGAACTAGACCTGATGGAGGACGTCAAGGTAACTCATCA
TATTTCTCATCATCATCTGCAATATCCAACAAGTTTGGGATCACTTGTGTGGTTTGTTGT
CATTCTATTCCTGGTGAGCATCGCCGACCAATTTTTGCCATTGGGCCTTGTGATCATTCA
GTTTGTTATCATTGTTCTGCTAAAATGAGAGTCCTATGTGAGCAAAATGAATGTCCCATT
TGCCGACAAGAAATGTCTGAGATTATTTTCACTGAAGACTTCAGAAAAAAATATAATGAC
TTTGGTGATAAACGAAGACTTCATTTTAATGATAAATTCAAGATTTACTTTGAAACTCAA
GGTTGCCTCGATACATTTAATTCCTTGTTAGAGGAGAAATGTAAAAAATGCAAACAGCTC
TTATCTAGCGTACATGAATTGCAAGACCATTTATGGGAGAAACACAGACTTTTAACATGT
GAATTATGTGTTCAAAACCTGAAGATTTTCAGTGAGGAAAGAAAATACTATACTGCTGGA
CAACTCGAAGCTCATATGAAACATGGTGATCCTGATGATCGATCATACCAAGGGCATCCT
GCGTGTCAACTTTGCAGTCAACGATATGTTGATACTGAGGAATTAAATCGTCATCTTCGC
CGTGAACATTATTATTGCCACCTTTGTGATAGTAATAAGATCATTTATTACAACAAATAT
GAAACTCTTAATCAACACTTTCGTGAGGAGCATTACCTCTGTGAAGAAGGGCCTTGTAAA
GATGAACAGTTTACATCAGTCTTCCGCTCAGCAATAGATTTACAAGCACATAAAGCTCAA
AGTCACTGTTTGACCAAATCTGAAGCTAAACATGCTCGAACTTTATCTTTGGACTTGACA
TTCAATCCCACTCCTCGAGGTCCTAGAGCCGGAGGGTTTAACCCTGTGGTTGCCTCTTTT
CACGATGAAGGCAATTCTCGTGGTGGTCGACGAAATCGTGGTGATCGTGGTGATCGAGGT
GATCGTGGTGATCGAAATGATCGAAATGATCGTAGTGACCGTGGTGATCGAGGTGATCGA
GGAGATCGTGGTGATCGCAGTGATCGTAACGACAGAGGTGATAGAGGTGATAGAAATGAT
AGAAGTGATAGGAATGAGAGAGGAGAAAGAGGCGATAGAAATGATAGAGGTTATCCTCCA
ACAATACCTGAAGATATTTGGATGACTGATGATTTATCAAATTTGGGAGCAGTTGGTCCA
ATTCAACAATTACCTAGACCAGAAGACTTTCCCTCTCTTGGTGAGCCAAGTCGACAGGGA
CCACCAATACCTATTCGTGATAATCCACTTTCAACCACTGCTTCTAGAATTGCTGCAAGT
AAAGAATCAAATTTAGATAATTTAAATGGTCAAAATTCGAAAGCAGCAAAGAAGCCTAAA
CATAAGTTCAGTACAAAAGTTAAAGAATCTGCTACTTTTGGAAAGAAAGACGACGAAGAG
TTTCCAGCTCTCTGTGGTCCGAATGGAAATAGTAGAGAGATTTTAAATGGCCGTTCTGTT
TCTAATTCAGCTCCTTTGGCTACCATTTCACTGGCTGATGCAGTTAAATTAAACTCAAAA
CCTCCTGAGAAGCCATCTGCTCAACCGACCAATACAGCCAAAACAGCTAAAACAGTTAAA
ACAATAGCAAATGATTCAAATAATACCATGGAACCTTCAAACCAAGACTTTTCTTTGACA
CAAAATGACTTTCCGTCCTTACCGTTTAAAATCAATGGAAATCGAAAGAAAAAGAAAGCT
CTAAATATACTGTTAGCTAGTTTAAATAATCCTCAGCCAAATCCTCCTCCCAACTACACT
TCTGTTCGTCTCGTTGACTCACTTGTTCCTAAGGATGATAATGCTAACGATAAAAATGAA
AATGACACAAAGCAAAGTTTAGAAGCAAATATGGAAAGTTTGCTTCTCAAAGAAGACAAT
TTTCCTCCACTTGCTGGTGAAATGAACAAAACCAAATCAAAAGCTGGCAAGAAAGAGTTG
CCTGTTAAACCAAGTTCATCGAAGTCGTCAGGCTCAACAAGTGCTAACCAGAGTACTTTT
TCATCTCTTTTACGACCACCTCCAGGTTACGAGAAACGTAATCCCAATAAAATTAATTTG
AACGAACTATCTTTAGAGGCAGTAGCGCAGCAAGTAATCAAACCAAAAAGTCCACCAACA
AAAAATCAACATGTAAATAGTAAAAAAGCTGAACTGAATAACACCAACAATCATAACGAA
GCTGTTAGCAGTAAAACAAACCATCTAATTAATAACGATAACGACAGTACTGGCAAGCAA
TCTTCATCTTCTAGCAATCAACAAAAAAGCAAAAAAGAAAATTCCAATCAAACAACATTA
GATCATCGCAATGATTCTAAAACTGCCAAGCAATCATCATCGAAAGGAACAGTTAGACAA
CAAAATGGAAACACTCGTTCGCAAAATTACGAGGAACCTTCTGAATACTCTTACATTTAT
CCAAAGGATTTTGATGAAAGAAATCGACATCTTTTCGATATGGTCCAGTCAATCTTGAAA
GATCGATTCAAAGAGTTTGATCAAGTCTCTAGAGCGTTCTTTAATGATGATATCTCACCG
AATCATTATTACAGCAAATGTTGTGATATGTTTCGTAACAAGTTAAATCAAGTTTTATTA
GATTTAATTGTTCTATTGCCTGATATTAGGAAACAAAAACATCTCCTGTCTGCCCATGAA
ACTAGTGTTAAACAAAAGAAAGGAGTCATCCTTAAGAAGGCCGGTGTTTGGGAAATCAAA
TCGGATTCAGAGTTAGATTTCGTAGTTTGTCCTATGTGTGGTCAAGTTTTAAACAAAAAA
GATGGTCCAGATCATATCACAACGCATCAAAAGAAACAAATATTATCTTAAAGCTGTAAA
TTCCAATCAGTTTAATTTATCTTAATTGATATTTAAAATATCAGGGAGAATTTTGAAATG
AGAAAATTATTCAAGCAGATGTGATTCTTGTTTAGTTTTCCCATTTCTTCAACTCAAAAA
TGAGTTTCCGTCTTTGCAATGCGTTCGATTTATGAAAAGTCTTGATATCTTGAACTCTAT
CATTTCTCCCTGGTATTTTTGAATACATAGGAATCAAATATTGTTATGCCACGAACCAAA
ACAAAGTTTTATTGTAAACATTCGTAAATTATTATATATATTTAATATATAATAATAATG
ATTATAAAATTGATAATTCTAGTTCATTTTGATTGTTGAAACAAAAATGATAGCGCCTCT
GATCCATCTGTTGATCTGAATGTCTCTTCTTCAGAATTTGGTTTACTCAACTGTTCGCTG
TTTTTGTTTACGAACCTGCATCCAACTCGACTGAAATTGCAATCAGTGGGGTTAATCAAC
AAAAAACGAGCAAATTAATACATCAAAATAAATTTTTTTGCAGAC
>TuR_00006938-RA transcript Name:"Similar to Cdk5rap1 CDK5 regulatory subunit-associated protein 1 (Rattus norvegicus OX=10116)" offset:1967 AED:0.26 eAED:0.26 QI:1967|1|0.75|1|1|1|4|0|597
TAGCGTAATAAAATTGAATTTATTTGAGTTAGTATAATAGTAAACTATTTTTATATTAAA
GCAACATCTAAATATCAAAGCGGACATGTGCAAATTTTAAAAAAGATTTTCTCTTAAGTA
TAATAAACTTTATATGGCTGATATTTTTATCCAAGGGAATCGTCAAAAACGAGTTGGAGA
TTAGAAATAAAATGTTGTTCGAAGTTATCATTCATCAACAAGCTTGTTGTGGACTCTCAT
TAAACTTTTGAAGTATTTAACAGTTTTAACTTTGAGCTCAAGGGTAGCGTCTTCGTCACA
TATTAAGGTTGTTTTAGGATGCATTTGAAGTGCAGAAACAGTCCACATATGACTGACACC
TTCCTCTATAGCTTTGTGTAAAGCAAACGCTTTTGCAGCCCCAGTGATTAATATCATTAC
TTCACGAGCATCCATAACAGTTGCAACACCAACAGTTAGTGCTTCGTGTGGGACTTTAGT
TATGTCCCCATCAAAAAACCTTGCGTTAGCCAAAATCGTATCCATTGCAAGTGTTTTAAC
TCGAGTACGAGAACTCAAACTTGACCCTGGTTCATTAAAAGCAATGTGACCATCAGGTCC
GATTCCACCAACAAATAATTCAATTCCACCGCAATCACTTATCTTCTTCTCATAAGCATT
ACACTCTGCTTCCAGGTCTGGTGCATTCCCATCCAAAATGTTCACATTAATTGGGTCAAT
ATCAATATGCTTGAAAAAGTTGTTGAACATGAATGAATGATAACTTTCTGGATGATCTCT
CGGTAGTCCAACATATTCATCCATATTGAAGGTTCGGACATATTTAAATGAGACAGTTCC
CTCTTTGTAAAAGTTTATCAGTTGGCGATAAGTACCAAGAGGAGTACTTCCAGTAGGAAG
GCCAAGATTAAAAAGACGATTAGGTCCGGGATTGAAAGTGTTTATACGTTTACGTATGTA
TTTTGCAGCCCAGAGGGCAACATCTTCACTTTTATCCAATATAATCAGTCGCATTTTGAT
TTATTTATTCGGCAGAACTGTAAAAGCATTCAACAAAAATACTTGAATTAAAAATTGGTA
CATTGAAATCATTTGTGTTTGGTAAACGAGTAAAACAAATATCGATTTGAGAAAAGAATA
GCAAACTGTGTTAAGGATAAACTTACTTTGATATGAATGAATGAGAACACAGGCAACAAG
TTAATTAATACTTTACTGATACAAATCAATCTAAAAATAAAAATAAACAGTTATTAAGGT
TATTAAAGATGAGGCAACGATGGATATGAATGTGGAAATTTCTTACGGAAAATATCAATA
TATTTTATGATTACGTTTAGGCGGCCTTTTTAATCTTCAAAATAACAGAGTGTTTAATCT
ACTGATTAAATTATTACTCTCAATTGGGAAAGTAAGCTATAATATAATCGGTCGATTCTC
ACAATTTTTCAAATTGGATTTGAAAAATAAAAATCAAACCAAATCATCTCTATTCATTCA
AGAATCCAAAATCTAACAAAATTTCAAAAAACGCACTGAATAAAAGATTCCTGAACAGTT
AAAGTAAAAAGCATTTGATATCAAATTGAGAGTAAACTCACGATTATTAAATCAGTCTAA
TGGTACGGTAAAATTCAAAATTACACAACAGGGAATCGAAATGATTGCTTCTTAAATTAA
AATGTCAATTCTTGTTGCCATGGGAAACTAAAACATGTGTTGTTCAAATCTTGTTTTCTC
TGATTCTATTCCAGAATCTATAATTTACTGATTGTGATTGTTATTTGTGATTTCTTTTTA
TATTGACAATGTAAAATAATTTCAATTTTATAGTTGCGTTTAAGAACCAAGGAAACTGAT
TTTGGTTGCTTGGAAAACATCTGTTTAAGATTAGTTTCACAATGATGTATTGATATTTTA
AAAGAGGTGCAATAACCAAAAATTCATCTGAACATAATAATCTTGGAATGACTCTAACTT
TCGCTTATCGTCATTTTTATAATCATGGTCGCTCATGTTTGAGGAGATTCACAACATCAA
ATATACCTTCAGTCACCTCTGCTGATAGCACTGAATTGAATGGTGTGCAAAAGTTGGCAA
GATTCAAAGAGAAAGTGAAAAATGGACCTGATTTTGATAAATTTCTTTACAACCATGAGC
TTTTACGCCAAATAAACTTAGATCCTGATGAGCCTTATGTTGCTAAACGATCTGAATCAG
TACCTTATCTTGATGACGAATATTTAGATGGTGGCGGTAAAAAGGTACACATCGAAACTT
ATGGTTGTCAAATGAATGTTAACGATACTCAAGTTGCATGTAAAATATTGAGTCAACATA
ATTATCAAATAGTTGATTCTATTGATAATGCTGATATCGTATTTCTCATGACTTGCGCCA
TTCGAGAAGGAGCTGAGAGAAAAATCTGGTCTCGTTTAAACGAATTTAGGAAATTGAAAA
GTCCATTTCGTCTGAAACAAATTGGCGTAATTGGTTGCATGGCCGAGAGATTGAAAACTA
AATTGATTGAAAAAAATTCTTGTGTCGACATTGTTGCCGGTCCGGATAATTATCGTGACT
TACCCAAACTACTGGCCATAAACAATATTACACAGAAAAATGCTGTAAATGTAATTTTAT
CGTTTGATGAAACTTATGGAGATGTGATGCCAGTTGTGATGGTTGGTGGAAATAAAAAAG
TTCAAATAAATAATTGGCAACAATTCAGACATGGGGAATCAAAGCAAGCGTTTGTGTCTA
TTATGAGAGGATGTAATAATATGTGTAGCTATTGTATTGTACCATTTACACGAGGAAAAG
AACGAAGTCGCCCAATTGAATCCATTCTTGAAGAGGTTCGGTTATTATCTAAAGCAGGAG
TAAAAGAAGTTACTCTGTTGGGACAAAATGTTAATAGTTATCGTGATAAAAGTCAAGGGG
AAAGTTTAGATAACAATTACGAAATCGCTCCTGGTTTCAAAACAATTTATAAGAGTCCAC
AAGGAGGATTAACTTTTGATATTTTGCTGGACAAAGTAGCAGCCATTGATCCTGAAATGA
GGATAAGATTCACATCACCTCATCCAAAAGATTTTCCTGAAAATGTCTTGAATTTAATTC
AAAAACATCACAATATTTGCAAGTCTATTCATCTGCCGGCTCAGAGTGGTGATAATTTGA
TTCTTGAAAAAATGAGACGAGGTTATACCAAAGAAGCTTATTTAGCTTTGGTATCCAAAA
TTAAAAATCTGATTCCAGGAGTTAGTTTAACAAGCGATTTCATTTGCGGTTTTTGTGGTG
AAACTGAAGAAGCTCATCTCGAAACTCTGGATCTTATAAAGAAAGTCGAATATCAATTCA
TTTATGTATTTGCTTACAGCATGCGAGAAAAAACTCATGCTCATCATCGCTTTCAAGACA
ACGTGCCTTACAAAGTCAAGACGGATCGTGTATCTGAAATCAATGAAACTTTTAGGAAAA
TTAGTCTGAATATGAACAAATCAAAAATAGGGACACAACAATTAGTTCTTGTTGAAGGTA
ACAGCTCTAAATCGTTAGATGATTTGGTTGGACGTACAGATAGTAATATCCGTTCCATAT
TCAAACACCGAGAGATCCCAGTTGGAAGTGTTTCAGATGTTGCTAAAAGAAAACCAGTTC
CAGGAGATTACGTTTGTGTTGAAGTCGTCGATGGAAATAATCTATCTCTTTTTGTTAAGC
CCCTGTACATTACTAAATTAACTGATTATTGTACAAAATAA
>TuR_00006943-RA transcript Name:"Similar to mRpL9 39S ribosomal protein L9, mitochondrial (Drosophila melanogaster OX=7227)" offset:0 AED:0.36 eAED:0.36 QI:0|-1|0|1|-1|1|1|0|272
ATGTTACCAATAAGAAGTTGTTCATTAATTTTTCGACGAAATATTTGGAAATTTAAAAGA
TATCAACCACCATTAGTTGCACCAGAAAATTTGGAATCACCGTATATTGTTGGTCCATAT
ATTCGTGATAGATTACCAGAACAAACTATATTTGAACCAAGAGTACGTTATGATGATGTT
TATGAATTTGTTAAGCAAACAGATGACGATCCTGTTCCTCCAATGAAAGTTTTACTTCTT
GAAAATGTACCCAATTTAGGTGTTGCTGGTGAAATATTAGAAGTTCCTGGGGAAATTGCA
AGATACAAATTGATTCCTAGTCAACAAGCAACTTATGCTTCCGATTTAAATATTAAACTT
TATAGTGATCTTATACAGAAATGTTTAAATAATCCTGATGCTCCTTCATCCCGTTTGTCA
ATCGTTACAACTGAAAAACTTAAATCACAATTTATTCTGGTAACTATGAGTTCTGATACA
TCTTGGACAATTGAACCATGGCATATTCGTGTTGCTTGTAGAAGGATTGGCTTGGTTGTT
CCGGAATATGCAATTAAATTACCTGAGAAACCAATAAGTGGACCAAATTTAGATTATGAA
ATGAAAGATTTTGTTATTCAAATTACTGTTAACAAGAATCCAAGGGAAACGGTTAATGTT
AGATGTGTTGTTCATCATGTTAAAGAAAAACTATTGACTGAATGGCATAGACGAGTACCA
AGAACCGCAATTATACCTGAACAACAAACATTACTCGATAGTATGCCTAAATTTGAACCA
TATTATGATGATGATGAAGATAAAGCTACATTTGAATGA
>TuR_00006934-RA transcript Name:"Protein of unknown function" offset:0 AED:0.34 eAED:1.00 QI:0|-1|0|1|-1|0|1|0|59
ATGAGACTGATTTATATACTCAGGATTACATTTGGTTGTAGGAATTGGATGAGCAGGGTC
GATACTTCCCTGTTGAATGTCCCTACGAAAACATGGAATATCCAAATGAATGGTTTGAAA
AAGATGTTATTGAACAATTTTATGATGTTTAAATTGTTCAATCAATTGGTGTTCTCCTAA
>TuR_00006950-RA transcript Name:"Protein of unknown function" offset:0 AED:0.02 eAED:0.02 QI:0|-1|0|1|-1|0|1|0|45
ATCCAATACATTAGATTGAAGCAAATAAAGCATACTGGAAATACAACACGAGAATATTTA
TCAATATCACTTGGGCTTACACCTAACATCCTATTAGGATCTTTAGGACCAAAAGGTACA
GGAGTGGGTGGAGGTTGA
>TuR_00006956-RA transcript Name:"Similar to Yju2 Splicing factor YJU2 (Mus musculus OX=10090)" offset:113 AED:0.00 eAED:0.00 QI:113|1|1|1|1|1|2|268|261
CTTTCTTTTCAGCTGTTCATCTACAATTACAATTGTTTATTTATCTTTAATTTAGAAAAA
TTTGTTTATTATCAACCTCCATAATTTATAAACTGTGATTTTAAAAGTCCAGAATGTCGG
AAAGAAAGGTTTTAAATAAATACTATCCACCGGATTTCGATCCCAGTAAAGTTCCTCGGC
TTCGCCATCCTAAAACTAGACAGTACACTGTACGTATCATGGTACCATTCAACATGCAGT
GCAATACTTGTGGAGACTATATAGCCAAAGCAAAAAAATTCAATGCGAGAAAGGAAACTA
TTGAAAATGAAAGCTATCTTGGTTTGAAAGTTTTCCGTTTTTATTTCAAGTGTCCAGTTT
GTATGGCAGAAATAACCTTCAAAACAGATCCAAAAAGCTACGATTATGAACTTGAACATG
GAGCGACTCGAAATTTTCAAGCACTTCGTTTATCCGAACAAAAAGCTCTCGAAGAAGCCA
AAGAAAAAGAAGAAGAGGTGAAATCAAATCCAATTAAATTATTAGAGGAGCGTCAGTTAG
CTTCACGTCGAGAAATGGAGGAATTAGAAGAATTAGAAGAACTTAAAGATCAAAGTGATA
AAAAAGTCGTGGTCAATTTTGAAGAAATTTTAGCTAAAAAGAGAGAGAAAGCCAAAGAAG
AAGCAATCTTAGAGGCTCGAAGACAAGAAGAAGAAGATGAAGCTCTTATAAAAAGTATTA
TGGCTGAAAAAGCAAAATTAGCTCCGTCCACTTCTACTTCATCTGCAACGAAGACATCAT
CATTCACCTCATTTGCACCGCCGAAACCGTCTACTAGCAAACAATCTATGAAAAGAAAGT
TATCCAGTTTAATTAAAATCAAGGAACCTGATCGACCAGCTAAAAAACCATCTGATTGAC
AACTGTATCATAAATGTAACTATTGAGGATTAATCAATACAACTATAGTAAAATTATTTT
GATAGATTAATTTATATTGACTATCTTTTTAATCACTTTTCAGTACCAAACCATTTTTAC
CTAATTTAATCAAGACTTGTGAATGAGGGATTGATTTATTGTGTTAAAAAGATCCTCTAT
TGGCTTCTTATAAATTCATTTCAAATCAATTGGAACCTATGAATCTGATGAACTATTAAA
TTTGTGTGATTAAACATGAAGCGAAAC
>TuR_00006963-RA transcript Name:"Similar to Rubcn Run domain Beclin-1-interacting and cysteine-rich domain-containing protein (Mus musculus OX=10090)" offset:106 AED:0.00 eAED:0.00 QI:106|1|1|1|1|1|2|280|609
GTTACAATTTGTAATTGAAAGGCCTGATTTCATGTCAATTTGCTTTTTGTTAATTTATAA
TGATTTATAGATTTTATAGTAAAAGCAGGTTGATTAAAAATCTCCTATGTCTTCGGACAG
TGAAAACCAAAGTTCTTTCTTGTTGCTTCTGCTGAAACATCTTAACCAAACTAACTCAGA
TTCCTTGGAAACCTTGGAAAGAGAGAATCTCCACTTTGTTATTACTGATAATTTAATAGC
TACATTCGAAGAAATTAAATGTGACATTTTTTTCAACAAACATCATAGCCAAATACAACA
TCAGCAAATATCACCGAAATCATCATGTAATGTTAATACTGATAAAGTTATCACCAATCA
TCTCACCGAGGACACAAGTGCATCACCAACACCAACTCCTTCATCTGACTCTTCATCAGT
CCCGTCTTCTTATCAGGATGGTACTGTTCTCTCATCGGCAGATTGGTTGGTCGAACAAAG
TAACTCAGGCTCCGATGTTTTTTCTAATTCAGGTGCTGCAGATAAGCCAGATAATTTCAA
ACTCAACATCAGCAAACATGAAAGTGAACTTAATTCTTTCTCTGGATCAATCTCTAATTT
AAGTGAAATTAGCTCAAATGTGACCTTAGATGGAGAAAGCAAGGTATTGTCTGAAACGTC
TACTTTTGGACCATTAGATGACTTTGAATCAGCCGATAATTCAGCTGAATCAGTAGCTGT
TCAATTACTATCACATTACTCACAGAGACCATTTTCTACAAGACGGTCTTCCTTACAACC
TTTTATGATGAGTTCTCCAATGTCTGGTGATGAACCTAATCGCAATAGTAGTAGATCTTT
ACCCATTCGTCGCAGTGGAAGTTCATGTTACTCGCTTTACTCTAATCCAAGTCCAATTGT
AACAAATACTTCATTTCAATCTCTATCATCTCTTCATCAAGTTCCATCAGCTGCGACTCG
ATCATCAAGTATTAAACTGAGAGGAAATTCACTTTGGGCTCCCCTCCGACCTCAACTAAT
ATGCAACATTCAACGACCTACTGATAAATATTCTCAATGGCAAAGGCAAAACCAAAGATG
TGCTGGTTGTGGTTTTAACATTGACTCTAAATGCAAAGAATTCCATGGTATAATGTACTG
TTATTATACAGGCAAATTTTTTTGTCGTGTTGGCTGCCATTCAGGACGTAAAGCTATTTT
ACCTGCGTATGTCATTCATAACTGGGATTTCAATTGTTATCCTCTTTCCAATTGCGCAGT
CAACTTTCTTGAAAAATATCGCGGAGAGCCTTTATTTCATATCAACGATCTAAATCCGAG
TCTCTATAAAAGAGTTAAGCAACTTAGTAAATTATTAGATTTAAGGTTCCAACTTAGGTC
ATTGAGAGAATATATTTCCACTTGTAGAAATGCGAAAGACTTCGTTTTTTATTTCAAATC
ATTCGAACCTCAACATTTTATCCAAGATGATATTCATCTTTATTCTTTGGAGGATCTTAT
CACAATTAAACGCTCTAAAAAGCTTTTAGATAAATGTTGGGCTCTAGTCAGAGAATCCAT
TGATCATGTTTCCAGATGTGAATACTGTAAAGCCCGTGGCTTTTTCTGTGAGCTGTGCAA
AAAAGAAGACGTTCTCTTTCCATTTGAGATTGGCCGTATTTACCAATGTAGCGCTTGCCA
CTCTTGTTTCCATTTATATTGTTTTAACCATCAAGCCAACCAAAAATGCTCTAAATGCTC
TAGAATTCAAGCCCGCCGTTCTAAAGATCCCCGTCACCAGCCAACTAAATTCAATAACAG
TGATACTGGTAATGATAGTCTTCAAGAAGTTCCCGAACCCTTAGAAACTGAGGACCAGTC
CGAACCATGTTCTCTGTCACCACCACCATCTTTATTAACTACTAACATTAAGTCCACAAA
CACTGTGGAATCGTGATAAAATCGCTGGATAATAGAAAAATTTAAATAGCTTTCTTATGA
ATGAACCCTAATTATTTTATGTTTATTAACCGATTTCTAATGTATTCACTTTGATGGTCA
GACGAGATGCTTACGCTTTTTTGGTTGTCAAATTAAAGATGAAAGCTAAATTGTTAAAGT
ATTAACAAAGCAATGGGTCGCCGATTAAATAATTGCATTTTTTCTCGTCCTCTCAATAAC
TAAATTTTTTAAACAAAATAATCTGTGATCGTTTATTAATAATGATTATTAATTAT
>TuR_00006962-RA transcript Name:"Similar to Uncharacterized protein (Tetranychus urticae OX=32264)" offset:1 AED:0.03 eAED:0.03 QI:1|0.5|0.4|1|0.75|0.6|5|0|444
TATGAATTCAACTGAAGACCTAAAGTCTGTCATCTTCAACATAACAATGGTCTTTTATCA
ATTTACATTAAATGCTGTTCATGAAGAGGTTGATGGGGAAATTAGATTCATTGGTAAGCA
ATTTAAAGATCTCCCTGAGATGTACTCGCGTTATACAAAGTCAAGAATAAAATTGAAGCT
CGAAGAAGGTCGGTTCGGTGTTTGGAAGGAAGGAGTTGGTTACACTAATGGTATGTTTGG
TGCATTACAGAACTGTGAAGCCAACACATTGCTTTTCCCCGTGTCATTGGACACAAAGGA
TCCACCGGGTGTCTTCACTGTTCCAGTAGAGGAAAACACTTACCACTTGGCCAGTGTAAC
TCAGAAGAATACTGTTTCTTCATTCAATTTGCTCAACAATTTAATTTCGATTGAATTACT
CTGTTGGCTGTTATATTTTACTTTACTTTTCAAGATATTTTCCATTTCCAATTTTATTCT
TTTACCTAAACTGATTCATTTGAAATACAGATTGTACGACGTCATATTTGAAGCTATTCG
AGCCATTCTCACAGGACATATTCATGGTTCATCAAAAACAGTTTTTTTATTAGCTTTTGC
TTGTTTATTAACAGCTCTATTTGGTACCATCATCAATGCATCTTTTAACACTAGTGCCAT
TGTCAGATCAACCAAGGAACAAGTGAAAAGCTTATCGGATATCATAAAAATGAATAAAAA
TCCATGGTTTTTTGATGGCATTTCCCAATATGAACTTTTTGTGGCTGGAGTTACACCTGA
GTTTAAACAAGTATATGAATATGCAGTGAAAAAAGGATTAGAAACGCCAAAAGAACTGGG
TAAAAACTCAGCAATTCAATTGAGTCGTGACTGCTTGAATGCTGTGGCTTTAGCAACACT
ACGAGCCACAGAATTCATGGAAATCTATCTTGAATATCTTTGCTCCAGTAAATTAGGAAC
ACCTCAAAGCGTTTTTGTTTCGAATCCTTATCACAAAGCAGTTAGGATGAGTTTAATCAA
TCCATGCACTGATGTTTCCCTAGCTGAAGAGATGATAAGACGGGATAAATATTTTTACTC
TGTGCTTCTAGAAACTGGAATAAACCTTCAGAGAATCAAACTAATGAGAAGTTATACGAT
TAAATCCACTCTCGCGCTTTTGGGCTTGAAAACCAGAAGTCAAACAGACGATTCCACTCT
TTATTCATTGTCTGCATCACCACTCAAACTTTCCAATTTCAAAGACTTATTTATACTTCA
ATTTTTAACTTCAACCATAGTTTTATTTATTGAATTTGGGAACCATTTTTATCATCGCTA
TGTAAAACAAATTTAA
>TuR_00006961-RA transcript Name:"Similar to QSOX1 Sulfhydryl oxidase 1 (Homo sapiens OX=9606)" offset:31 AED:0.03 eAED:0.03 QI:31|1|1|1|1|1|3|200|554
TGTTTGTTGCCGTTTTGCTTCTAGATAAACCATGATTGTTGCTGACAAGATTTTTTTTCA
ACTTATTTTATTTTTAATTGTGTTTTTATCTCTATTGTTGTCTACTGCGACTCCTGTCTA
TGGTCAATCCAGCTTATATGACCCAAGTAATCCTAATATATTGACTCTTGATTCAACCAA
TTTTACCACAACAATTGAATCACAGTCAAACGCTTTTGTTGTTCAATTTTATAAACACTG
GTGTCCTTATTGTAAACGGTTTGCTCCTGCTTGGCGACATTTAGCTGAAGACATCAAAGC
ATGGAAGCCAGTTGTTAAATTAGCTGTAATTAATTGTGCCGATGAGGAAAATGTGGCTAC
CTGTCGATCAGCGGCCATTCCATTTGTTCCAACTATTCACTTTTATCCATCATATTGGAA
CTTTTCCTCAGGATTACTTCCCATAGTGGTTAAAAAGGGAACTGTCGATGCTTTACGTAA
TAATTTGACCACATTGATTGCAGCCACATCACCCAAAGATCCAGATTTAACATTAATAGA
GCCACTTGAACATCGTATTTCTTTAACTAATGAATCTCTCGGTAAAAAGGTATTTCTGAT
TGGAGAGAAAAATGAATCTAAAGTTGGCTCAGAGGTTATCCTGGATCTTTATAATTTCAA
AGACCAATTAACTATTAGAAGAGCTAATTGGCAGAGTCCATGGCTGGATCAATTTGAGTT
GAATGAAACGCAACTTCCAATCCTGGTAACCATACCTAAGAGAGGCTTTGTACCCATAGC
TGTTCAGTACAATCAATCAAAGAATACTCGAAGAGCTATCAACGATGTAATACTTAGATC
AATTCAAGTGACAATTAATGCATCTTCATCTGATTTTACAACACAACCATCTAACAATGT
TAGATCTGGCAATTTCTCCTATGTAAACAACAATCAACTTTACATTGATGATCTTTACAA
GTGCTTACAACAAATATTAACCAATGAAATTTTAATCTACGATACATATTCTTTGGAGAA
GATTAATTCATTGAGAAATTTCACCAGGACAATTGAGCGTTACTTTCCTTTTGCTAATTC
ATCTGAAAGAATCTTTTTCGCACAATTATCAACTCTACTTGAATCACATGAAACCGCTTT
ATTGACAAACGTATCGGCCGGTGTCCCAGTTAATGATCTTGTTAAACAGATAGATGATCT
TCAAAATGATTATACTCTTCCTAAACCAGATGAATGGATAACCTGTCGTGGTTCGAGTCC
AATTTATCGAGGTTACACATGTTCTCTGTGGCTTCTCTGGCACACATTAACAGTCATTGA
ACATACAACTGTCAGTGGACCATCAACTGACCATCAAGTTGTTTTCACTATGCGTCAATT
CATTACAGACTTTTTCTCTTGTGAGGAATGCCGGGCACATTTTATCAATGAAACAGCAAA
CATATCCAACGAAATAGATCAATCTGATCATTTTTCCTCCATCGTTTGGCTTTGGTCTAT
TCACAATTCAGTTAACAGAAGAATCGCTGGTGATCCAACTGAAGATCCATATTTTCCTAA
AGTTCAATTCCCAGAGCCAAGTCGTTGCATGAAATGTTACCACCACGGTAAATTCAATGA
CAATCAAGTTGCAAAATTCTTGATCAATCGCTACAAACCATCAAGTTGGGTTCAATATCA
AAATCCTAACTCTTAATTGGAATCAAGAAAATAGATTTCTACAAATTCTTGTAGTAATTT
TAATCGCTATCTTACCTTTCGTATGCTATTGAAACTAAATTGTATTTAACTTTAAAATGC
CTTACATTCAAATTTACTTCATGTATTCTTTCGATTGACGAAATATCATTTAGATAAAAT
CTTTTAATTTAATAAAATTGATTGATTATTCCTGGT
>TuR_00006959-RA transcript Name:"Similar to Mbtps2 Membrane-bound transcription factor site-2 protease (Mus musculus OX=10090)" offset:205 AED:0.06 eAED:0.06 QI:205|1|1|1|1|1|7|165|480
GACTGTTTGTTTACAATTTATAATCGTTAATCATCACCTTTTAATCATTCTTAATTCAGT
TCTCCATTAATTTAATCATTCCCTAGCATCTTTTTGTTTATATAGACGTAATACTTTGTA
TTTGTTTTGATTGAATGACAGCTCAGAACTCTAATCTTCACTTATGGAAATGTTATTTTC
GTTTAAGTGTTGTCAGTTAATTTAAATGGATTTAATATTACTTTCTGCTGGCTTTTTACT
ATTCTGGGCAACAATTCTTTTCACTCATTATATTTTAACGTCATGCTTGGTTCACCCTTA
CATCAACTTAAGCAAAACTATTGGATTAAAAATCAAACCATTTTACCTGGGCGTCTATTT
AAACAGAATTGAATATGGACTGTCTCGATATGTGAACCGGTATGATAAATTTGTCGAAAC
ATGGATGAATCTAGGTGTTTTTGTCTCTCTATTCCTGACTCCTGTCTCTATTTGTATATT
GCTGCAGACTGTTGTAAATTTGATTTCACATGAAAAACAAAACTCAAAAAATTTTGGAAC
TCTTGAACCACTCCTGCCAGGAGTTAATTTACCTTTTAGTGAAATTTTCTATTACATTAT
AGCTCTCATAATTTCAAGTGTTTTCCATGAATTCGGACACTTTATTGCAGCTTTAAAAGA
AGGCATCAAGGTAAACGGTGCTGGGATCTCATTTTTTGCATTTTTACCAATTGCTTACGT
TAATATAGCTGAAGATCAACTCAACAGACTAGCGATTTTATGTAAATTAAGAATATTTTG
CGCTGGAGTTTGGCACAACCTTGCTCTTGGTCTTTTCACTGCATCACTCCTTTTACTCAA
CCCTTTCATACTAAGTCCGTTGTATAAAACTGGGGAAGGAGTTGTAGTTCTTAGTACACA
AGAGAATTGGGATGCCTCTGGTAGCCATGGAATTCAAACATATGACATCATTACTAATAT
TAACCGTCATTGTCGAGTTACCAGTAAAGAAGAATGGAAATCATGTTTCTTAAATTTACT
GACGGAACCAGATGAAAGCTATTGTGTTTCCCAAAATTTTATTAATGAGGAAGAATTCAA
ATCCGAAGGTGAAACTTGCTGCGTTGAAAATTTGAAAAGACATTTGTGTTTCAACAATTT
ACATTCCGAACAACATTTATGTTTACCAGTGAGACAAATTCTAGAAAAATTTACCACTTA
TTGTAATGAAACAACAAAATGTTTAAATGGTTATTCCTGTATTAAACCAAAAGTCGAAAC
TCCTGGCTTCAAACTGATGGAATTGCAACGAAAAGATAAACCTGCATTTCTTTTTTGGGG
TCATCCATACGAATTATACAATTCATTATCAGTGATCAACTATAATCCACGTTTTAATTT
TCTATCTATATTGTGGCTCCAAAGATGGGAAAATTTATTAAGGTACATTACATCATTTTC
TCTGGCTCTATCTCTGCTGAACTCTATTCCTTGTTTTGTAATGGATGGAAAATATATCAC
AAAAAGTTCTTTGGAACTGTTGTTTAAGAGATTCTTCTCAAAATCATCTATGCATCTTGT
TGAATTATCTCTATCAATTTTTGGAACAATCTTGGTTATAGTTTGTGTATCTTTGGGATT
TTTGAGCGTTGTAAAGAATCATGTTTAATATGTTCATATGTTTAAAACTCTTATTTAAAT
TCCTAAAAATATACATCTACACACCTATTACAATCTAAATATTTATGTGCCAACCGTATT
ATTAATAAATTGATTCAAAATTACACTCATGTTCTACAGCTTATCTGTTTATCTGAGTTT
TACATTTGAAGAA
>TuR_00006953-RA transcript Name:"Similar to STAT5B Signal transducer and activator of transcription 5B (Bos taurus OX=9913)" offset:189 AED:0.07 eAED:0.07 QI:189|1|1|1|1|1|6|2032|659
CACAGCTCTAACTGAGTTCAGTTTGTTAAACTTGTTTTTTGTAACCTTACATTTTAATCG
ATTACACTGTTATGACCATTTGATTAATCTCTCGTCTTAATTTTTTTTCTTGGTTTCTTA
AACTATTTTTTTTTCATAACCTTTTAATCTTTCATTTTCATTCGATTATCTTTCTCACTT
GTAAACATCATGGATAGAAGAATAGCTGAAAGGCTTATGGAATTACAAAATTTAACGGAT
CATCTTACCGCTAAAAGAAATGAGCTTATCTCTCATTATGAGAACATTGTTTACCTGACG
AATCGAATTGACGAACTTCCAAAGACTTCAAGCATAAGCATGATTAAGTTTCAAAAGCAA
AAAGAGATTTTGTTTAACAATTTGAATGAGGTTAAGATGACTTATCAACAGAAAGGGGAA
TATTGGACATCTCGATGTAGAGATTTAATAAACTCTACCACAGTTATGTTACCTGAAGTT
CTTGAAAACGTCGATACATTTCGATATGAACAACAAATAGCTGGTAATGGAGCTCCAGTA
GAAAATAATTTGGAACAAGTACAATCTTGGTGTGAAACTTTGGGCGGCATATGGCTAAAT
TTACGACACGAGCTGACATTGATGGCTACTTATTTTCCGCCTTGGGAAGGAGATTTCAAT
AATATGAGACGTGATGTTGACAATATGGTTGGACAATTGGTGAAAAGGACTTTCATCGTT
GAAAAGCAGCCACCTCAAGTTCTCAAAACAAATACTCGATTTCCATCAACAGTTCGATCT
CTAATTGGCGGTCTACTCAGCTCTAATACGACAATTCATCATAGTCCCATCGTTAGAGCC
TCGATTTTGAATGAATCGCAAGCTCGAATGTTAATGCAATCGCAGGATAATACATTAGTT
GATTTAACCTCTGGTGCTATTTTAAATCGAGAATCCAACTTACAATGGCAGCCAACAACA
AAGCAATCTATTGCCAATTTTCGAACTCTCATCTTGAAGAAAATTAACAGGACAGAAAAA
AAAGGAACTGAATCTGTGACAGATGAAAAATTTGCTTTACTTTTCCAAGCAGTAATTAAA
TTAGCTGCCGGTGAGCTTGTTTTCTACGTCAAGACCTTATCACTGCCTTTGGTTGTTATT
GTTCATGGTAATCAAGAAAACCATGCTTGGGCAACTGTTACTTGGGATAATGCATTCGCA
TCACCAGATCGAACACCTTTTGTTGTACCAGATAAAGTTCCATGGGCTAGAGTTGGGCAA
GTTTTGAGCACCAAGTTTGGCGCATTCGTTGGCTGTGAACTTGCCACAGAAGATTTAAAT
TTTCTTGCTGGAAAAGCCTTCAGAGATTGGAATTTACCAGAATGTGATCAAATCTATTTA
AGTTGGGCACAATTTGCAAAAGAACCTTTACCAGATCGTAACTTTACATTTTGGGAATGG
TTTTATTCAATTTTAAAATTAACCCGGGAACATCTGAAGGATTTGTGGAGACCTGATAAT
AGATTGATATATGGTTTTATTGGTCGCAAGCAAACTGAAGATGCTTTGATGGATAAACCG
GATGGAACCTTCCTTCTTCGATACAGCGAAACTGAACTCGGATGCATTACAATTGCATAT
AAAGCGGAAAATAGAACCGGGGATTTAAAATCTGTTTATATGATTAAACCATTTAGTCAA
AAAGACATCCAAATTCGATCTCTACCAGACCGTATTAATGATCTCAAACATTTAAAATAT
TTATACCCAGAGATACCCAAAGATCAAGCTTTCGGTAAATTTTATGAACCATTGAGAGAT
GTCGAACCAACCGCTGAAGGATACATACCACCAGTACTTGTAACTCACATACCAGAATGG
GCCCCTGGAGGCGGTATCGATTCTTATCCAAGTACACCCCATTCCAATATTAATACTCAA
TCGCCATCAATGAATGAAATTTACGGAGATCCACCCAGTTCAGTGGGAAGTTTATCGAGT
GATGTTCGCTTGAATGTTGGACCAATGACATCCTTCCAAGATGTTGATTTCTTCAATATC
ATGGACGATGTTGATTATGATATGGACGATCTTCCTGCTGATTTATCTGGAGTTGGTCTT
AATGAGCTTCTTGGCAATACGAATGGCTTCAATTGTTTTGGAACAACTCAGGAGGCCAAA
CACGAATAATTACAACGTTGAGTCCACGAAAGACTGAAACCTGTTTTTTCCTCTTTATCT
TTATTTTTCTTAGAAAATCACAAATGAATTGAAAATTGATTCCAAATAATTTCATAAATT
AATCTCTTCTAGTAGAGCAAATTAGCTCAACTCTACAAATCTCTATACTGTTCTCAATCT
ACTTAAACTGATTCTCCCTTGAAGGGTGTTAATTAGGAGGAATTCATCTTCATCATATTT
TCAATATAAAAACATATTCATTGTGTATAGTGAGCAAAACAATCTATTTATGTACAAAAT
TATTAAACCTGAAAAACTGATTCAACTAAATCTATAAAAGTCTTCATCTTTGCAACAAAC
GAGACGAGCATTTCACTCATTATGGAACTGTAATTGATCCACTGACAATGAACATCGAGG
AGCTTTCAAAAATTTCAAGTAATGTACCAGAATTTCATCTGACAGATCAACATCTTGTTA
ATTTTTTTCATCTTATCTTTTCAGATTGTACAGAAAACCCAGCCAATTTAATTTTACGAG
CAATAAGATGCTGATAAAATCAGCTTTTATGACAGGAAAATTAAGCTCTCCAATTGTAAA
GACGTAAAGTTGATTTGAAGCTGTTAAAAATGTTGATACATTCCATTGAACTTGCATTCG
TATTCAGATCTGGAAATTGACTGAATTGAGGATACATTGGATAAATACTTATCAATATGG
AAAAATGATTATCATGAAAATTCAGAGGATTATGATTTGGCAATTCAAACGCTGAAAAGA
AAAATAACCAATTTTGGAAAAAGATATTGAAGATTAAAGCCGATACTTTCCATTTACTAT
CCCATCTTCAATTGAATGAGCCTTGTTTTTGGTTGAATAATTCCCAGAATTTACAAACCT
TCAAAACTCGAATTCGTTGATGAAATCTTAAATCAATAATTGCGTGATCATGGTCAAATC
AAAGTTGCAATAATAATCAGCAGTTGAGTGATTAACTGTAGATCTTCGCTTGATTGTTGA
AAAATTCTCAGGATTGGAGCGAAAGGAATCAGCCAAGAGTGGTTAATTTACTTTACTTTT
TAAGTTGATTCCATACCAACAAGCATTAAACTTGTCTTTTCATCAAGGTAAGCTTGAATA
ATATAAATAATTGTTTGAATTTACTTCGCATGTGTAATTTAAAAATGAATCCTTCATATT
CTTTGATTTTTTCAATATTGTGAACTTTAGCCCGTATTTCCAAATTAGGTTGTTCTTATG
ACCAAGAAATCCTTGATATCCTTTCTAAACATACATGTTGTCTCTGAAAAGTCATTTTTA
AATTTTTATTTAATAATTTACAATTTTTCAAATTTATTTTTTAGGTTTCAACGTTTATGA
ACGCTGTTTGACTCGGACTGGACGTGTTTAGACAAAACCTTGATCAGATGTGGCCTGTAA
AAGACAAGGCATTACCGATTTCACATTTTGCGAAGGATCCGCGACTAGTTTAAAATGAAC
GCGGAAATACCTGAAGGATTTGTGAAACCCGATAACATAATAGAGCCAGTTTCATTAATC
GCAAGTTAAACTGGAGATCCTTCAACAGATGGAACCTACCTTTTCAGTTGAAATCTGAAA
TTAAACGCATTAGAACTGCTTGAAACAAGCAATGAAGAAATGAAATTCCTGTTCGTCTGA
TGATTGAGTCAAAAAAATTTCAACTCGATCTCTACCTGATCTTATTGGTTGGATATGATG
GGCTTTGCATTTTTGCTGCAGTGAAGTTCAATGCGAGTTATAATTGCCTGTTCAGTAAAA
GAAGCAGATGGGTCTAAATGGTTAAATTATATAGTCAAGTGAATTTCCATGCACATGTTC
GTTACCTGACTGAGCAAACTTAATCAAATTTCTCATCGTAACTGCGATTGTTCCCAATTG
TTATTTTCACAAAAAAGTGGTTTCAAAAATTCCTCTCGATTAACAACTTTGACTTTCAAC
TGGAGCTTTCATCCAATTTTCATATCTATCCAAGTTTTTTTTCTGTAACATGAGAAATAA
A
>TuR_00006952-RA transcript Name:"Similar to Rdl Gamma-aminobutyric acid receptor subunit beta (Musca domestica OX=7370)" offset:0 AED:0.12 eAED:0.12 QI:0|0.57|0.62|0.62|1|1|8|927|713
ATGTTTAATAAATTTAATCACATTTTTACACTGAGTGATTTTGATGTCGGTGACAAAGGA
AATGCCTTGGGCCAAAACATAACCCGAATATTGAATGCATTTTTTGCTGGCGGTTATGAT
AAGCGAGTCAGACCTAATTATGGAGGTCCACCCGTTGAAATAGGAGTTTCCATGCATATA
ATTAGTATCAGTACAGTATCTGAGGTTCAAATGGACTTTACATCTGATTTTTACTTTCGC
CAATTTTGGGAAGATCCAAGATTAGCCTTTATTCCTTTACCTCGAATCACGGAGCTCTAC
GTAGGTGCCGAAGTTGCTGACCGAATCTGGGTTCCAGATACTTTTTTTGCCAACGAAAAA
TCAGCAAGTTTTCACTTTGCCACAACTAAAAACACTTTTCTACGAATTGGTTCCAATGGT
GAAGTATTTCGAAGTATTAGATTAACTGTTACAGCCAGCTGTCCCATGGAGCTTCAATAC
TTTCCAATGGATAGGCAAAAATGTTCACTTGAAATTGAAAGCTATGGTTATTCAATGTCT
GATATGATTTATATTTGGAGAGAAGGTAAAAAGTCAATACGAATGAATAGTGATCTTTCA
TTACCTCAATTCAAAGTTCTTGGCCATGCACAGAAATCTCAAGCCAATGCTTTAAGTACA
GGAAACTATTCCAGATTAATATGTGAAATTAAATTTGCTCGAAGTTTGGGTTTTTATTTG
ATACAAATATACATCCCTGCCAGCCTTATAGTGGTGATAAGTTGGGTCTCATTTTGGTTA
CATCGTAATGCAACTCCAGCCCGAGTATCATTAGGAGTAACCACTGTCCTTACAATGACA
ACTTTAATGTCTTCAACCAATGCCCAGCTTCCAAAAATATCTTATATTAAATCAATTGAC
GTTTTCTTGGGAACCTGTTTCGTTATGGTTTTCGCTTCCCTCCTTGAATATGCCACTGTC
GGTTATCTTGGTAAACGGATTGCCATGCGTAAATCAAGATTTGAACAAATGAATAAGATG
CATGAAGACCAAAAGAAACGTCTTGCCTCATTGCCTTCTCATCATAATAGTAATTCTACT
TCAGGACATTTAACGATAAGTGATAGAGGAGGCGGTGGCTCAGGTGGTGCGACTGGAAAT
GCTGGAGTAGGATGTTTAAGTAATAACCAAGTAGCCTTACAATCTGGGCAACAACAGTCA
CAAATGCAGCAGCAACAATCATCACAAGGTGGAGGGGGATTAAGCTCAACTGGTGGAACT
GGAGGGTGTGGAGGTGGTGGACAAGGTGGACAAATGTCTTCACTTAACCCATTAAATGTG
GTACATCCCGTTCAAGTTACCTCCTGTGACCTTATCCATGGTGAAGGTGGCCACAGTCAT
CTTGTACCTCCTTCATCACACTCACACCATCCAAACCAGCCTCAATCTCAGCCACAGTCC
CAATCCCAGCCGCCCTCCTCACAAGACATACCTCCGCCCATACCGCCAGGTCCAATTGGA
ATAATTAATCCATCTCTATGTCCGGCGGCAATGAATGCACGTAATCCAAGGCAAATTATT
TATAAACATTCGCATCTTTACCATCCCGGATCGGGAGGAACACTTCACCGAAGTGGCCAT
TATGATCGTTCATATACTTGCTCATCACCACCCACCACTCATCGATCCACATGTACATTG
CGTACCTGTAACACAGCTCATATGATATGCAACCATCCAGACTCAATTGGATCAAGTGGA
GTCCATTATCCAAGTGAAGTTAGATATAAATTGTCTGAAATGAAAACAGGTTCAAGAGGA
GCAAGTTGTATCACCACTTCAACCGGTGAACCCATTTGTAGTGGTAACAGTCAAGGAGGA
GGAACAGGTGGAAGTGGTGGCTGTGGTGCTACATCGACAACACCTTTGATTTCACGACGC
TCAATGGAACAATCAGAACCTCCGCCAACTCCAATAACCAAACATTCAACTGGAAAGTGT
AAAAATCCGAATAAACTATTAGGAGTTTCACCAAGTGACATTGATAAATACTCTAGGGTT
ATATTTCCCGTCTGTTTCATATGTTTCAATCTTATGTATTGGATTATCTATCTTCACATC
AGCAATGAACCCAATCCAGATTTAATTCAGCTTGGAAGTTAAATTAAATGTCAAAAATGA
ACCTAAAGAACAAAGAGAAACAACGATCAAGGCGAATCAAATAAACTAGGAAAAGAAACC
AATAGCTATAAATGATCAAATAGTGACTCCAAATGATTGTTGGTTTGGACGGATTAGTGA
ATAGGAGAACTTTGAAACCTGAAAATTGTGATGAAGCAAATTTCAGACAACTCATGGTAT
TTGAAAAGGTGTAAAGAGACTCATTCAATGTATAAAACAGGGGAAATTGTTTAAAATCTA
TAATATGTTGAAATATGTTGAAATATGTTATTCAAGTTATCAAATGAATGAGTTTTCCTA
TCATCACCTTCCTTAATTTCAAGTATCATTTTTTGAAAACAAAAAATGTTTATCATTACT
GTTATTATTACTATTCATTAATCAAAACTATTAGTCTTTCAAAGCAAAAAGAACAAAAAA
GTTATCCTTGACATGAAATAATAGAAAGTGAAACAAAAGATTAATCTCAAGATGATTGAA
AAGTTGTGTTGATAGTATCAAACATTTTCCTCCTTTCTTGCATCTTCTCCTTTATCATCA
TCATCTTCCTCATTTCTTAACATTTATTCACCTTTGTGCACTGTAATAGGTTGCTCTTCT
CATCTAGTTCAGAGGTATTTAGTATATTTTTTTCGTGCAATGAATAAAGTTGAAGATAAT
TCTTCATTATCATCAACATTTTCCTCAATCATAAGTCTTTTCCTTTTCAACAAACCTTTC
TCTTGCAACCTAACAGACGAAAGCACATTCATAATAATCCTGGATGATGAAGATAAAGGG
AAGAAGAAGGGGCTTGTAGCATTTGAGCGAAAATCATTTTTGCCAAACTCTTTTGAGTGA
AAGCTTTTTTGACGAAAGCTCTTTCAGAGAATTATGGAAAATGAAATTAATCTGTTTAAT
AAATTAAAG
>TuR_00006954-RA transcript Name:"Protein of unknown function" offset:0 AED:0.46 eAED:0.46 QI:0|0|0|1|1|1|3|0|147
ATGAAACTACAAATTGCTCTGATCGGACTCTGCTGTTTATCTTTTGCTCTTGGAAATGAA
ATGTCACTCCAAGCAACAAATCTTGAATCTCGTAATCTCAATGAACGGGCTAATCCAATG
ATGATGGGAGCAAACCCAATGAACCATGTTATGAACCAGTTGAAGTCCATGGAAAAACAA
ATGGGAGTGATTCAAGAAACTCTTCGACGAAACCATGCAAGGAAAAATTCGTTGACAATG
AGACAGTTAAAAGACGCTATGGATGAGGCAACCAGAAACATAAAGGATATGAGCAATAAC
GCTATGCGAAAAATTACTTCCAATGCTGCCTCACTTGGTGGACGTTCATTGGGATCAACC
ATGAACCAACAATTAGCTGGATTAACATCAGGACAATCATCTGCCGCTGCATCCACTTCA
TCCAAAGCTGCAGCCAACTTTTAA
>TuR_00006960-RA transcript Name:"Similar to KLHL10 Kelch-like protein 10 (Homo sapiens OX=9606)" offset:343 AED:0.01 eAED:0.01 QI:343|1|1|1|1|1|3|532|628
ATGTAATCATCAATAAACTGAAAGATTAATCAGCTTCTCAGGTTTAGTATCTCATTTGAA
ATCAAAATCAAGTTACAACAAAATAATGGAAATAAAGTCTCATTCACTATTTTCCGGGCA
ACTTAATTCCATGATATTCAGTTTGCTAAATAGTTTGGTTTTTATCATTGTTAACTGGTT
TCAAGATTTAATGTACAACCAATTGATATAACATAAAACAATTAAGGATATATGTAATTT
ATGAAATATCCTTAATTTTTGTGAAACTGAAAACATTGTTACAATTTTATTTGTCTGTCA
CTTTTCATTAGACGTTTCGTATTTAATTTTTGTAATAAACTAGATGATGAAAACAAGCAA
TAGGCCTGATTTTGATTGGGCATCATATCTCGACAGATCTATTGTCCTACAAAATTTGAG
AAAATCGTATTCATTCTGTGATATTTTATTAGTATCTTCTGATAATAGAGAGTTTCCAGC
CCATTTGACAGTTTTATCAGCGCTTGGTCCCAAGTTCAGTAATGTCTTACAAAGTCAGCT
GAACGATGAAAAATCATTGGAGCAAAAAGAAGTCCCTAAAAGATCCTGTGCTCATTGTCA
GGTTCTGAGAAGAATAAAGTTACCAAACATTTCAGGATTCGTTTTATCGGCTCTTATTGA
TTGCGCTTACAAAGGTGTATTCAGTATACCTTATAATAAAGTTTGGGATGTCCTAGCAAC
AGCTGAAGAGTTTGAAATGGAATCTATTATCACAGCTTGTTGTAATTTTCTGGTTCACCA
CTTGAATCGAGAAAATTGTATTGAACTATTGTATTTGGGAATCAAACATAACCATAAGAT
CCGAACACTTGCTTGGTTTATGATTAAACGAGAATTCACCTGGTTAACTGATTCGGCAAT
AAAATTTTCCACCATCTCATTGAAACATTTAGAGATTCTTTTAGATGATGATGAATTGGA
TATTGAGTCAGAAGAGTTGGTTTGGAAAGCGATAAAACGCTGGATTAATGAACAGCCCCA
ATCAACGAGAGCATCTCAATCATCTGGAGTACTGATTGGTAAACTACTTGGTTATCTGCG
CCATGGTCGAGTAACTCAAGCCTTTTTGACAAATAATTTGGCAAAAGACTCATTGATTTA
TTTGGATGAGTTTACTTCCAAGTTGGTTGCATCGATGATTAAACATAATCGCTATGAATT
TGGTAAACAGTTATTGGATGGACACGGATTTCCAGTTGGACATGAACCAAAGCACATTAG
ACCAAGAATTCCTGGATCCATTATTTTTGCCATTGGTGGCTGGCAAGATGGCGTACCAAC
GTCTTTAATTGAAACATATGATTATGTAACCAATAAATGGTTTGAATGTAAAACAGGCCA
AAGGGTTCCTAGAGCTTATCATGGTATTGAAGTGATCGGAGGAGTAATTTATCTTGTTGG
AGGAACCAATGGAGCTGAAATATTGAACACGGTTAACTGTTTTGATCCAGAATCAAGAAG
ATGGTTTCAGAAGGCAAACATGTATGAGCAACGGTGTTACGTTTCAACAGCTGTTCTTGA
TGGCCAATTGTATGCCATGGGCGGTCATAATGGTTTACATAGGATTCGTTCAGTTGAAAG
ATATGATCTGGCAAACAATCAATGGACTCGAATCAATGAGATGAACTTAGCTCGATCCGA
TGCTTGTGCAGCCATCCATGAAAATAAGATTTTCATCGCTGGAGGATTGAATGATCAGGT
TATTGAAAATTCCGTTGAAATGTATGATCCGGCCACTCATAGATGGACTTTAATTCAACC
CATGAATTCACCACGAACCAGTTTAGCTCTGGTTTCCTATCAAGGATCATTATATGCATT
AGGAGGTAACAATGGATTTGAAAGACTTCCAACTGTGGAAAGATATGATTTTGAACAAGA
AAGTTGGTTTTCGGCTCCTAGCATGCGATCTCAGAGGAGCACATTTTCAGCTTGTGTACT
TGGTAACTATATTTACGCTATAGGTGGTTATAATGGTCAAACACCGATAAGTAAAGTAGA
AAAATTTAATGGAACAACTCAAGAATGGATTGGGATGAAAAATTTGAAATACGATAGAAG
TGGTCTTTCTGTTTGTGTACTTAAAGGTTCTTCTAAGGGCAAGGATTTCACTTATCTTGG
AGCACCGAGTAAATCACTATTAAAAAGTGGCTACAACAAATTAACTCAAATTGCAAGAGT
TCAACTTTAAGTATCGTTCTATCGTATCAAGTATATTAAAATGATATTTACATGATTTTC
CTTAAAATATTTATAATTCATATTTATTCAGAAACGCTAAGATTTCAATAAAAGATTATT
AAAATATTGTTTGTTGAAGAGTAAAAGATATTTAAATTTTTAAATTTCTTCAAATGTAAA
ACTCAGATAAACAGATAAGCTGTAGAACATGAGTGTAATTTTGAATCAATTTATTAATAA
TACGGTTGGCACATAAATATTTAGATTGTAATAGGTGTGTAGATGTATATTTTTAGGAAT
TTAAATAAGAGTTTTAAACATATGAACATATTAAACATGATTCTTTACAACGCTCAAAAA
TCCCAAAGATACACAAACTATAACCAAGATTGTTCCAAAAATTGATAGAGATAATTCAAC
AAGATGCATAGATGATTTTGAGAAGAATCTCTTAAACAACAGTTCCAAAGAACTTTTTGT
GATATATTTTCCATCCATTACAAAACAAGGAATAGAGTTCAGCAGAGATAGAGCCAGAGA
AA
>TuR_00006955-RA transcript Name:"Similar to Uncharacterized protein (Tetranychus urticae OX=32264)" offset:0 AED:0.12 eAED:0.12 QI:0|0|0|0.6|1|1|5|0|307
ATGACAACAACTCAAATTAATAACGTAATCTTCTGCCGCAATTTTGTAAATCGTGGTTAC
TGTTATGGACTTGGCTGTAAATATCTCCACGTAGATAGACAATTTGAATCTCATTACAAA
CGGACTGGTAGATTACCAACGGAATTAGCAAATGAATGGTGCAACACCCAAAAAATATTG
GCAAAAAGAGACCCGAATGTTTGCCAAGATCAAAATCAATCAAAGTGTTTCCGGGTTAAT
TGTAAATTTGGAACCCACCATGTCTTTAGAACAGACATGGATGCTGGAAACATTGTTGAA
TTTACATTCAGACCTAGCCCTAAAATGATGGATTACTTGGCGCATATTTACCAGGCTCCA
AAACCTTACTGGTACTCGGATGTTTTATGCCACATCAGAACTCCTTTTCCACTACTGGCT
GAGCACATCATTAAAGTATTGAAACCATTCCGGATTCAAAGGAGTCAAGTTTCTTTTTAT
TACAATGAGGAGGAAATCATGCCAAATGATTCCAATGTGACTCCAGATTCACTTGACATC
GGCAATGGTGTTGATGTCATCGTTGATATTTCTTTTGATGGTTCGCTAGCGGAGATGGAC
TGTTCAATTTGTTTAAATGTCGCATCGGAAAGATGCTATTGTTTCCCCTGCAACCACTTT
TTTTGTATTGATTGTTCCCTCAGTTGGTTCTTTGGACTCAGCAACAGTAATTTGAAACTC
TGCCCTTTATGTAGGGCTGATGTTAATCAACTACATTTTAAGGTTGAGGGTCAAATTACT
GTTGCTGATCACAGGAACCTGGCTCGAATGTCAGATAATGAATTATCTGATTGGACAAAT
CATTATCTTGCCCGGCCTTTTTCTCGACTTGAAGAACCATCAAATATTGTTAATTATTTG
CCTTCTGGTTTCGGTGGATACTGA
>TuR_00006957-RA transcript Name:"Similar to Phm Peptidylglycine alpha-hydroxylating monooxygenase (Drosophila melanogaster OX=7227)" offset:225 AED:0.25 eAED:0.25 QI:225|1|1|1|1|1|3|3844|370
TTGTAATACAAAATGCAATGACTGTTACTCTCAAGTTCTGAACGTTCAGCAATATACATC
ACGTTGAACGCTTTAATTTAGTATTTAAAATGTTTTCAGCTGTTAACGTCGGATATTTGT
TCAACATTTAGATCTAAAAAATCAAGTCAACAAAATGTTTCTTCCTGTTATTTTTGAATT
CAACTCGTCTCAATTAGTTTAGCTATAAAATATTTAATATTTAAGATGTATCTTTTTAAT
GGTAACAATTTGTGTTCAAATAATCATCATGATCTGGCAATGAAGAAAATATTAACATTA
GCAATTATTTTCTTGTCTTTTGCTGTTCCTTTTGCTCAATCAACTAATATGAACTTGAAA
CACTTTCCAATGTTGATGCCTCAAGTTCAACCCAATACGAAAGACTCGTATCTATGTACA
GCATTCCGAATGCCTCGGTATAGAACTGAATACATAGTTGAATTCATTCCAAACGCAACA
ATGGAAACAGCTCATCATATTATCATTTATGGCTGCAAAGTCCCAGGATATCATGTACGA
GACAGTCCTAGAGCTGTTTGGGAGTGTGGTGAAATGTCTGGCGTTGTTGGTCCAGATTCA
CCTTACCTTCGAGCACCAGTCTGTACAGGAACCTATTCAATCATTTATGCTTGGGCAATG
GACGCCCCAAGTCTAGTCTTACCAGATAAAGTAGGTTTCAAAGTGGGTAAAGGAACAGAT
ATAGCATTTCTAGTCCTTCAAGTTCACTATGCTAAAGTTGATCGATTCCTAAAAGGTGAC
CGTGATCAATCAGGAATCATACTTTCAATAACCCCAGACTCAGCCAACAGAGTTAACAAA
AGAGCCGGTGTACTTCTATTAGGAACCCAGGGTTATATTCCTGCTAAATCAATTGAACAC
ATGGAAACTTCTTGTAAAATTAGTCAACCTATTTTGATGCATCCATTTGCTTTCCGTACA
CATACCCATAAGCTGGGTAAGTTGGTTACAGGATGGCTTATTGAAGATGGAAAGTGGAAG
TTACTTGGAAAACGCGATCCTCAAAAACCTCAGATGTTTTATCCCATAAATAATGAATCT
CTGATAATAAAACAAAATGATGTTTTAGCAGCTCGGTGTACAATGGATAACTATTTATCT
CATCCAGTTTCAGTTGGACCAACTGGTGATGATGAGATGTGTAATTTTTATATAATGTTC
TGGGTTGATGGTGATGATGAATTGGATGAAAAATACTGCTTCTCATCCGGACCTCCCACT
TATTACTGGAAAACTGATCCATTGATCGGACAAGTTCCCGATGATATCGACAGGGAAGCA
AGTAATTACATTCAATAAGAAGCAGATTTGGTTTACTGTAGCGTTATGTTTTAATTTACT
CATGCATACAAAAGTTGATCTTTCCTCATTATTTTATCATTGAAAAATGGTTATCCTGAT
GTCAGCTTCAATCTTTTATTTAATCCGATCAGCCATGTTGCCTGTTTTAAACAATTAAAT
TCATCAATAAACTTAACCCTTCAACCAATCATTTGACTAAACATTTCAAGGGCTGACCAA
AATTGGATTCATCAATTGTAGTTTCCAAAATTTAAAAACAAAACAATTGAATTTGTACAA
AATGATGAAGCTTGGATTAATTGTTGATAATTGTGATTCCATTTGATCAGCTTGTTTTGA
GGAAAGCTTGAATGTTTCAGCGATGCTTTCAAAAAATCTTTTTGCGGACCAAAAGTAAAA
AAACAAGAAGTGAAAAAAGTATAAAAAAGAAGCAATTGAAATTGGAAAGAAACATCGAAA
CCTTCGGGTTAAGTTAGAACCATTAACCTGAAAGAAAGCGAAAATGCGAAAAAACGTTTT
CCTTTCCTTATTTTTACTTTTAGGACAGCAAGTTTTCACCTTCTCCCTCTTTCCTTCTCC
TCCTCTCAATCTCCCTCATCATGTAGACGGATTGAAATTAAATTCATCTGAACTCTTCAG
TCAACTTTTCATTCCAATCCACTATCAAAGTCCATCCTTTTGCTTCTTCGCTTCTTTTTT
TGTTTCTACTCATTCCACTCTCTTTCCCCTTCTTGCATCACCGTCTTCCTCCTTTCTAAT
TGTGATTAAGGCGATTAAATAAGAGCACTGACCTATTCTGTAAACTGTAACCTTTGGGTC
CAGAAGTAGCCCTTAGTTAACTTGTCTTAAAAATATGCAATCAATTTCAATCCATTTACT
TTCATGTGTTACAGTGTAAAGTTTTCAACAAATGATCAGTTAAACACTCATCTCAATGCT
AATTCTGATTAAACATTCCTCTCAGTTTGTTAATGTGTTAATTTGTGGGACAATTGTCTA
TCATTGATTAAAAGATTGACTTAAAGTGAAGAAAATGTCTCAAGTTGATTGTACAGTCAG
TGTTAACTGTAAATCAGATACAACAAAAGCCGCTGTTGTTGCTGACAAATTAGTGCTAAG
CTATGCCAAAGGAGAGAAGCTTTTTCTTGCTCTTAACAATCTTTCCATGAACATACCGCA
AGGTTGTGTTTACTGTTTGATTGGACCATCTGGTTGTGGTAAGACAACCTTCCTTCGATG
TCTCACCGGATTTTTTAGACCAGTGAAAGGTTCAATTAAACTGTTTGGTCTTAATCCAGG
AGATCCATCTTTAGGTATTCCTGGACCTAATTTAGGTTACATGCCTCAAGACATATCATT
GGATAGTGACTTTACCATTGCTGAATCAGCCATTTATTTTGCTCGTCTGTATCGTGTTCC
TTTGGCCGGTGTTCAACAACGTTTAACCTCACTTCTTAAAACTCTTGGTCTTCCACCTTC
GACTCGTTTGATTGGTAAATTATCAGGTGGACAGAAACGCAGGGTATCTTTTATTTGTTC
AATCATCCATGAACCCAAATTGATAATTTTGGATGAGCCAACTGTTGGTTGTGATCCTTT
AGTTCGAGAAAACATGTGGAATATTATCTTCAAAATGACATCAACTAAACTAACCACCGT
AATAATTACAACTCATTACATTGAAGAAGCTAGACGCACAAATTTAATTGGATTTATGAG
AAAAGGGTCAATCTTAGCTCAAGAATCACCTGATGCTATTTTAGCTCGTTATGGAGTACC
AACTTTAGAGGAAACCTTTGCCATCATGTGTCGACAAGAAAGACCTTTATCTGGTCAAAA
TGTTTGTGAACAAAATTCTTCTTGTTCTTCATCATCTTTCAACACTCAACACGAATCAAG
TGTTCAGCAACAATCTGAGGATTCCTCTTCATCTCAATCATCCAACACGTTTAATTGTCT
AAGCAAAACAAACCTAATCATACAATGGAGTTTGTTTACCGCTGTTTTCAGTCGAGTGTT
TCTTCGTTTCACCAAAATGCGTTGGTATATTTTAGGTGCTTCCTTTGTTATTGCCTATCT
GGTTTACCTTTATGCAACAATCTATGGTACTACACCTAAACATATGGCTGTAGGTTTATT
TAATGAAGAGGATCCACCTCGAGCAAGCCAAATTGTCTTGGACAATATTAATTCAGAGGT
CATCCAAATAATTCCTTTCAATGATTTAGAGTCAGCATATGCTGCTGTGGAAGATAAATC
AATTCATGGATTTCTACATTTCCCACGCTTCTATTCCTCATATGCACCTTTAAAGTACCA
TTTCCGAGAGCCCATTGACCAAGAGTACCGAGATTTCATTGAAAATGCTCAAGTTCGTTA
TGTTGGTGATGCTTTTGAGAAAATTGTTTTCCAAATAATTGAACAATCCTTAACTCGAGG
TCTCAGAACAGCGGGACCACAAATGTTGGCCAACCTTTCTCTTAACCCAATGATGGCAAC
TTGGCCCATTACCCAAGGAGATCCAATCTATGATTTATCTGATCCATCTGATCTAACTGG
ATCCAAGACTTTCTTCATGCCTGTTGCCATATTTTACATTGCTCATGTAACTGGTTTCCT
CTTATCAATCTATTCACTTCTCCGTGACCGTAAAGACGCTATTCTCGAACGTACTTATGC
CGCTGGAGCTGGTCCAACTCATATCTTACTAAGCCACATGATAACAAACACTTTGATTCC
TATCCTAACTTCTGGCCCTGTCTGGTATATCGCTCTTGAATATTTGAAAGCTCCGTGCCA
AGGATCATTTCCATTACTTTTACTCTTTTACTTTCTCAATATTCTGGCCGCTCTTCCAGT
TTCATTTTTATTTGCTGTTCTTAAATTTGATCAAATGTTTATATTTATGCTTGCTGTTGC
TTATTGTATGGTTGGCTTAGCTACTTGCGGAATCCTTTGGCCTGAAGAAGGTTTGCCTTA
TTTCATGAGATCATTCAGATACTTTTTCCCTTATCCAGAAATAATTAGAGGATCAATCAG
GATAATGGTTAAAGGCTGTGGATTGGAAGATGCAATTGTCTTCAATTCACTAATTCATTC
CTTGATCTTTTATGCTGTTACGGCTGTTTTTGTGAGAATCGTCTTTTAAAATTGATGACC
AATCATCAAAGCTATAAAATACATTTCAAATTGACTACATTTTTGAAATTTTGTTGTTAC
CAAAAAAACACTTTACGTAGACAAATTGTGAATGTATTGGAAATTATTCACAGATGATTT
AAATCACCGAGCAATTGACCTTTTTTCAATGACAAAATCTGTCAATTTTTGATATAAACG
AAGGCATTTCTTATACTTTTATAACACAACTTCCAGTCAATTCAACTTTTCACTTCATGA
AAAAAAATTCACTCTATTATTATAAATAGAAGCAGCAAAAAAGCATCAATCATCTGAATA
TCATTAAATCAGGCAACATGATTATGATAGAGGTATATCGAAAAATGAATGAAAGATAAT
TTGATGGAAACGAATGTTGAACATATTTAGTACAATCGCACTGTTGTCAAATTAAATTTA
ATTATCAGTTAATAATAGTAAAACCAAATTGTTTCCCATCAAATTACCATTTCGTCTGTG
ATTGCTATTACATAAGCAAATGTCTATCTACAGTCCCATGTAATCTTATTGTGATCATCC
TCGATAATAGCTTAAGCATCAGCTGACCACAAGACCAATTGTCAATGAACAAAATTGTAA
TGTAATGGCAAATGTTAATAAACAAAATTACAAAATATATTCAATCAAAATGAACAAATA
AAATGATTATGAGGAAAAAAGA
>TuR_00006958-RA transcript Name:"Similar to RNF123 E3 ubiquitin-protein ligase RNF123 (Homo sapiens OX=9606)" offset:581 AED:0.26 eAED:0.26 QI:581|1|1|1|1|1|4|554|1234
GTTAAAATATAATGAGTGAAAAGAATTGTTGCCCAGAATAGTAAAAAGCCAGCAGAAAGT
AATATTAAATCCATTTAAATTAACTGACAACACTTAAACGAAAATAACATTTCCATAAGT
GAAGATTAGAGTTCTGAGCTGTCATTCAATCAAAACAAATACAAAGTATTACGTCTATAT
AAACAAAAAGATGCTAGGGAATGATTAAATTAATGGAGAACTGAATTAAGAATGATTAAA
AGGTGATGATTAACGATTATAAATTGTAAACAAACAGTCAATTTGAAATTCTTAGGGTAA
CCCTGCCACCTTGTGAACAAGAAGCTGAAGTACTGTTTATTGTGCTATGGTTGCCTAACA
ACCCTGGAGCAAAAGTAGAAAAAGAATGAGAGACTTTTAACAAGATCGGAGGAGAAGCTG
GAATAACAACAAAAAAGTGAAATTCATTTTATTTGTATAATTTCAATAATCAATCATTTA
ATTGTTGTTAACTCATCTTACCAAATTGTGTTCCGTTTCTCCTCTTCAAGTGTTATCAAG
CATAATCGGGTTTCATATTGAACAAAGCTTCATCCTGGTACATGTCTCAATTAAAAATTG
ATCACGAGACCTTTGCCCGAGTCTTCTTAGGCTTACATGGCTCAAGTTCAGCTGGAGATG
GGGGAAACACTTCGAGAATATTTGGAAGGTTAGATCAATTCAATTCTCCAATAGGCTGTA
ACGAGTCGGGCGATATGGATATTGATAGTTGTCCTGTCAAAGAACCGTTTATTGAGTTTG
GCCAGCCCTCAATTTCTTATGAGGTCCTCGATTACTATATTGAAAGAAAATTGAAAGAAT
TAGAAGAAATAATTGAAACTGAACGAATAGCAGATCAATCTTCGTCTACCAAATCTTGCA
ATTACTGGTCATCTGAAGGGCGTTTAGGTCCTGTTCATGTTACATTTGATCTTTCTACCA
ATGTTGGCTCTCTTAAAATGGGTTACGACAAGTTGTCTCTTTCTGGTCATCATGAATTTT
CCTCTGTGAAAGGAAATGTAGCTGTTTACAAAGGCAAGTGGATGTATGAAATTATGCTCA
CTTCTAAAGGAATAATGCAGCTCGGTTGGGCAACCTATCGATGTAATTTTTCTCACCAAC
AAGGAGTCGGTGATACTAGAGATTCATATGCCTTTGATGGCAGTCGTATGAGAAAATGGA
ATCTAACTACCAATAAATATGGTGAACACTGGCATACAGGAGATGTTATTGGTTGTACAA
TAGACTTAGACAAAGGATCTATAGATTTTTACAGAAATGGACGACATCTAGGACAAGCAT
TTAATCATGTTAGACTGGGTCTTGGTTTTGCCTATTTTCCTGCAGTCAGCTTAGGATCTA
ATGAATCTTTAATTGCCAATTTCGGTGCTACCCCATTTAAATATCCAATCAAAGGATACC
AACCTCTCGAGGCCATACCTCACGTTAATATCCGCAAGGCTGACCTTATGTTGGGATGGT
TATTTGCTCTTATACCAATGAAAATCAGTAATGAATGGTTACCAACTCATTTTATTGTTA
ATTCACCGAATTCTAATCTCAACATCAGCTCATTTCTATTGGCTAACTTGGTTCTCAAGC
GTCTAAGTAATCTTTTAACCAACAAATACATTAATGAGCAATGTTTATTGAAAAAATTGT
TGATCTGCAATAATAGCCAAATAATTCATGGATTACTCGATCTTCTTTGGGCTCTCATGG
AAAAATCTCAAATTCATGATTGTATTGATCATCTTGTAACCTCTCTTGTCAACGCTTACC
ATTTTTCACAATTTGACGATAAATCGAGTGCCTCAGCAACTGCATCTAATACAGAATCAA
CCTCCTTTCATACACTTCTCGATGCCTATCATCTTTCATCTCAATCATCATTGTCCTCTT
CATTCTGCATTTCATCTCAAAAACAATATCTTCTGGTTGCTCTATCTTTGGTTCAACATC
CTCCAACTAGGATTTATTTGTTGAACCATGTACTTTTTGATAAAGTTAAGTTTCCACAGC
TTTTTATCGGACGAACTGTAATGGATGATGATTTACTTGAAAGAGAAATTTTTCCCAACC
TCACATTACAAAGTCTTGCGTCTCCCGAGGCATACAAAATTTTAAGAAGCAATGAAATTG
AAAATGCTCTTATGGAGTTAGAGTCACTTCACCAAATGATACTAGATACTTTGATTTTTC
AAGACGAAATCTGTCGAGTGATATTTCTTACCAAATTTGACAATTTCCTTAAGGAAACCA
CGAGCAGTTTGAATCCTCGCTTGATCTCCAATGGTTTAGAAGCTCCAGGCTCTTCACCAG
CAACTCTTGCCATTTTTCACCGTTTAACTTCACTGATTCGCGTTCAATATGAATCTATGA
TCAATGTCCTACCGATCAGCTTTTTTGTTGATCCCATTTCTATTTCAACAGAAACCTGTA
GAGTTGGAGGATTGGTTACTCACCTGAACAAAACTTATGAAAAAGAAATAAGCAAATACA
TAGAGACCTCATCAACATTGAATCCACTTTTGAAACACGTTTATGCCATTATTGATGGCT
TGGTCAGACTTTATCCAACTGGTGCTCATAAACAATTGAGTAAATATTGTGCTATACGAG
AACATCTATTGGAACTTGCTGATGCATTAGAAGAATTGAAAAAAATGGAAAATGTGAGTG
ATGAAAGCCAAACAATAATACAAAATACAACCAAAGTATTAGAAAAAGAATTTCTCATTA
GAGCTCGACAAATGGCTTTAATTAATTCGACTGTCTTAACTGCTTCAAAGCGAGCTGATA
TCTACTGGCTTCTTAAATTACTCTTGAATACTCTAGATCATGCTTCTTCTTGTAGCTATC
TGTTTAGTTTTATACCTGACTATCACATTGAATCTTGTCTTAACCTCAGTTATGCGATGC
GTTTCTATTTCGGATCCACCATTTCTGCCAAATACAAAGGAAGTCCAACTTACTCTGGGC
TATTCAATCCTGAACATGAAAAAGAATATCACGAATTATTACAACAATTGTGCATTTTTA
TCGCTTCCCATTTTGGAGACGAAAGAATCGTCAACGCTGATCTCCGTGAAAGCATTGCTC
AGGCTTTGGCTTCTCTTGTTTCTAATCCTGAAACTTTACGCATTTTGGAGAATATTCCGC
AGTCTAGTCGCACAAAGATGATAAAATCTCTTACTGCACCCTATGAGAATCGAGCTTGGG
GTCAATCCAATTGGATACTTCTCCGAATGTGGAAAGGAAATGGATTTGCTTTCAAATATG
CTTCCCCATCAAATATGGCTTTCAAGCTAACTAGTTCACATAGTAACCGAGAAATTTTCT
CTAATTTAAGTTATCTAAAGGCCTGTCCATCTCCTGTTTTCCAAAAAGAATTGACTGATT
ATCTCACTGCTAATCCTGAAGTTTCCAATTCTTTCATTTCCTCTATTATTTGTCAACTTA
ACTGGTCATTCTCAGAATTCATTGGAATGCTTCAAGAGATTCAAAATAATGCTCAAAGAC
CTGAGAAGGTTTTCGTCGATGCTCGGCAGCTGAAAATATGCTGTACCTGTTTTGATCTCT
CTCTTTCTTTATTAAGAGTCCTCGAAATGATTGTTTGCAACAATCATAGTCTTATAATTT
CAACCCATGGAAATGGCTACATAATTAATCAATTATGCTCAACATTGAATCAAATACTGA
ATCGAGTAACTGTTCCAACTGGATCATTTGAGTATGTGATAGACTTAGACATGATTGGTC
TTGAATTAGTAAACCATTTTCCAATATTAAGTGCTGTCGCTGGCCTACTCATAGCACTTG
TGTTGCTAGGACGTGAACCAGATGATTGTGAAAAGGCAATCAATGCAATCATAACGGATG
CCAATTTTCTTCCTAGCAGCTACTATTTTCTTATTGGACAGAATCCGAGTTCAGCAAGAA
GACGCTTCCAGTTCGAACAATTCAGTGAAGTTTCACCAACAGAGATAGATCTACTCCACA
AAGCTGTTAATCTTTTATTGGCTCGTCACCATACAGAAGAGTTGTCTAAAAGTGTTGAAC
ATATTGATGAAGACGAACTATGCACAATTTGTTATGCAGATAAGAAGACTGCTAACTTTA
TTCCATGTGGACACCAATCTTGCAGGGCTTGTATTGCAAGACATTTTATGAAACATTCTG
ATTGTTTCTTTTGTAAAACAACACTGGATCGTGCAATATTTACAGACTCTGATAATGTTT
TGTATCCTGAGGGTCTTCAGCCATAGCCATTGAATCCTTCAACAAACGCAATTAGCCCAG
AAAAAAAACGATTACATTTCAATTGTCAGTGCATTATATCATCTTTCACCTTAATTTCTA
CAGTTGATATCAAACATAAAAATGATGTTTTTACCAATGAAAAATTACAGGAATTAAGAC
CCACTAAAGAAAGGAACAGCTTAAAAAAGCAATCAAGTCAACAAAGAACTAGAAAAAGGG
TAAAATCAATTCTTGGTTAAAAATATGTATATCATCGACCATTCATTATCTAATCATATA
CGACCCATTTCTGATCTACGCCATTAATTTATCCTTTACCAACTCATTCAAAAGAAATTA
ATCTTCCCTTTATCCCTTTCCTTTTTTGACAAAAATTATGAGATTAATTTTTTTAAAACA
AAAATTTCACTTTAAATATTTAAAGATATATTTGTTTTCATATTCAATACTTAAAAACTT
GTAGAGATTCACATTGCTGTATAGGTATAGTAACAAAATGACCATTGGCAAAGAATCACA
ATAAATAAAAATTATTCGAATTTTTCATCATTTTGAAATA
>TuR_00006949-RA transcript Name:"Similar to Rdl Gamma-aminobutyric acid receptor subunit beta (Musca domestica OX=7370)" offset:191 AED:0.28 eAED:0.28 QI:191|1|1|1|0.75|0.8|5|2054|368
GTCGTTTGCTTAATGCATTTGTTTCTCGTTTTTATCATTTTTAATTGTGTTTGAGTAGAT
TTAGTTGTTAATTTAACTTTATGTTTTGATTTTCGTGACTTGATATAATCTTGTGAGTGA
ATTATTAAACTCTCAAGATTCAGGGAAAATGAGATTGAAATGTAAGAACGTCTCTTGCTC
TTTCTTGTTACATGCTTCTTCTCGTTTGGTCAATAAGGTTAACAGTAACCGCAAGTTGTC
CAATGTCTTTACAATACTTTCCTATGGATAGACAAGCCTGCTCAATAGAAATAGAAAGTT
ATGGTTATTCAATGCGTGATATTAAATATGTTTGGTTAAATGGTAACAAATCAGTTGACG
TTCAAGGCGATGTAACGTTACCTCAGTTTAAAATTATGGGTCATGAGCAAGAATCGGCCA
TAGCTGCTCTAACTACAGGCAATTACTCACGATTGATTTGTAAAATTAAATTTTCACGAA
GTTTGGGTTTTTATTTGATACAAATATACATCCCTGCAAGCCTTATAGTGGTGATAAGTT
GGGTCTCATTTTGGTTACATCGTAATGCAACTCCAGCCCGAGTATCATTAGGAGTAACCA
CTGTCCTTACAATGACAACTTTAATGTCTTCAACCAATGCCCAGCTTCCAAAAATATCTT
ATATTAAATCAATTGACGTTTTCTTGGGAACCTGTTTCGTTATGGTTTTCGCTTCCCTCC
TTGAATATGCCACTGTCGGTTATCTTGGTAAACGGATTGCCATGCGTAAATCAAGAATTG
AACAGTTAACCAAATTGGCTGATGAGCATAGGAAAAAATGTGCAGCGGCAGCGGCTGCTG
CTGATGCTGCTGTAGCCGAACAAAGTGCCGCTCAAGTTCCTCCCCAATTAATTTGTGCCA
CAACGGGATTACCTTTAGATCCTGCTCTTCAACTACCCTGTGGTATTAAAAATCCGGTTC
ATCATCAAGGTAATCGTTGCATTGGAGGACCACCACCGAAAATGGTTTATGGTGGTTGCC
CTCAGAAAATGAACTCAAGAATACTGGAAGCCAAACAATCAGGAAAAATGATGAATGAAG
CTAGCTCAATGACCCTTGGTGGTGGTGGTGGACCTGGCAATCAACCTCCACCCACTCCTG
TACCTTTTGGTCCTAAAGATCCTAATAGGATGTTAGGTGTAAGCCCAAGTGATATTGATA
AATATTCTCGTGTTGTATTTCCAGTATGCTTTATTTGCTTCAATCTAATGTATTGGATCG
TATATATGCATATTAGCGCCTCTAGTTCGCCGAATTAGCACATTAACACCAACGAGCAAT
CAATGTGAAAGTAAAGTTTCAGGCGAAAGACTCAAAACTAAACGCAAAGCAAAAAAGTGA
GGACAACCTGATTAAAGCCAACACCAAGCGCAAAGTCAATGTAAATTGTTTTCATCTACA
AAATGATGGTGATGTTGATGATTAACAAATTGAATCAAGCTGAGGAATTAATGTCCACCT
TTCTTTGCGTCTCTCCGTGGACGGTAATGGTACAATTGATACAATCGACAATAATCACCA
TCTTGTAACTACCGGCAAAAACACAACAAAACTCAAACAAATCATCAACACACAAGCTCA
CAACAATCTGATATTTTAGAGATATTGATACAAAAACTAAGCTTATCCTAAAAGCTCAAG
AAAATTGAAAATTTGAAAAAAAGTAACTGATTAGAGTAAATCAAGTCAACAATTTAACTT
AAAATTAACAAAACAAACTAAACGAAACTCAATCGATCAACTGAGGAAACCAAAGAAGAA
GTAACCAAAATGTGTTAAAGTTAAATAAATGAAAGCAAATCTTTTAGGCTATTATTATAA
TTACTATTATTACAATTAACTGTTACTGTAAGTGTTATCATAAATTGATATGATTACCAT
TTACCATTTTAGATGATTGTTTATCATCTTTATTTAATTCCGTTAGCCCATCTTTACCAT
TCCCTTTGATTTTCATGTTTTGTTGAAAATTCAAATTTTTTATCAATGCATGTAAAAAAC
AATGAAAAAAGCAAATTGGTAAGCAAAAGTAATCAAATCAACGCTGAGACGAGAGTCAAA
GGATCACAATTGTGAGTCAAACACAAATTAATCATTGGAATCTATTCAACACTCTATCAG
TCTGGATCCAAACATTTTTTAATTTTTGATTTACATCTCATTTCATCCTTCATTTCATCC
TTCAATCTCAACATTTCCCGAAATACCTTTTTTTGTCCCTAAAATCCAATAGCAAAAACA
TAATGAGGAATCGTACAAATGAATTATTCAATAGCCTTGTTCTCAATTAGAATAATTAAT
GACTAGAAACTGGAACTATTGAGCTGTTCAAGGTGTACAACAGATGGAATCTTGTTTTGG
TCAATTTTTCTAGACTTTTTCCCTGGACGTTTCTATTAATGAGACAAATCTCAGCTACCT
TTTACATTGAGACTCTTATACAACAAACATATACATTAAAAATTGACACCATTGAAACAA
ATTTACTGAAAAGGACAACAAACTCAGAATTAACCAGAATTGCTCACTTCTTTGGTTTCA
CTTCATCGTAACCCAAATGTGGTAAACATGGGTTAAGATGAGCAACAACATCATAATAGT
GTTTATGGAGAAACAGATCACTTTTTTTGCATCTTCATTTTCATCTCTATCTTCCTGTCA
TCCTCTTTTCCTCTTTTCCTCTCTTTCTATCTGATCCTTTGCTTAACCAATCTTTCACTC
AATTATAATATTATTAAGTGCCTACTGAATCTTGAATCGCTCTCCCGTTGATCACATTGA
CACCAATTGGACTGAAGCATGAAAATGATTACAGAAATTCGGATGAACATGAGGAACAAC
AGCAAACGAAGAAAAAAAACTCAACATTAAATTGAACATTGTTAATCAACTGATTAATTT
AGAGCAATGTGTTTCTTCTGTCGCTCTCAAATTAGTGTCTAAATTGCTCTCTTCAATTAT
TATTCAGACAATGATGATAATAATGTGAAAGTGTTTCTTATTGTATCATTTTCATTGCAA
ACATTGTTTCTCTTCCAAATTGTTTCGACCCTTTATAATAATTATCATTGAACTTTTTTC
CCCTTTCTCCTTTACTCTACCTCTTAAGGCAATTTTATAATGGCTTATGTTAGATATGAT
CTAATCATGTTATAAATACAAAATATACCATAGAGAGTGTTGCTTATTTGAGGAAAACCT
TAAAGCAAATGAAAGGTCAAATGGATTCATATTGAAATTGATGAAAACTAAACTGATGGT
AAAATGAAAAACAATTGTAAATTAAAATCAAACTTGTTTCAACTTTGCTCAA
>TuR_00006951-RA transcript Name:"Similar to Rdl Gamma-aminobutyric acid receptor subunit beta (Drosophila melanogaster OX=7227)" offset:0 AED:0.31 eAED:0.31 QI:0|0|0|0.25|1|1|4|0|148
ATGTTTAATAAATTTAATCTCATTTTTACACTCAATGAGGAAGAAGATGTCATTGAGAAA
GGAAATGCTTTGGGTCAAAATATAACTAAAATACTAAATGCATTCTTCTCAAGTGGCTAT
GATAAACGAGTCAGACCTAATTATGGAGGTCCGCCGGTTGAAGTTGGTATAAGTGTTTAC
TTTACAAGTATCAGTTCAGTTTCTGAGGTTAAAATGGATTTTACTTCAGATTTTTATTTT
AGACAAGAGTGGAAGGATCCAAGATTATCATTTGATCCCTTACCTGGTATAAGTAACCTT
TATGTTGGTGCTGAAGTTGCCAAGAAAATTTGGGTTCCAGACACCTTTTTTGCCAATGAA
AAGCAAGCCTACTTCCATGTTGCCACAACACCTAATAGATTCCTTCGTATAGCCTTTTCA
GGATTGATTTACCAAAGTATTAGGTAA
>TuR_00006965-RA transcript Name:"Similar to Uncharacterized protein (Tetranychus urticae OX=32264)" offset:230 AED:0.01 eAED:0.01 QI:230|1|1|1|1|1|4|2184|263
CAACCATCAAGTTGGAAACCCAATCTACCTAATTATGTTTCTTTGGTTTTCCATAATCAG
TGGTGACAATTTATTGTTCAAATTGAAAATTAATGTTAATTTTTGTCCTTGTTACCAGTA
AATCCCAATCGATGCAAATCAAACTCTCAAATGGCCATCAACACTTAATGCGGCAACATC
TTGATTAGTTTCCATCAATTCAATCGTTTAGACATTATAATAACTTCACAATGAATTTGT
TTAATTTTTCAACAATTTGTGTCACTCTTGGAATTATATTGACCATCTCAATACCAGCAA
TTAAAGGTGAATCAGGGAAGAAAAATAAATTTCGAGGAAGTCATCGTTCAAAAGGCAATT
GTCATCTCAAAGAGATTCACAATTGTTTTGAAAAGATTGATCGTTACTCAAATGATTCAG
ACTCATTCAAGTTGATTACAAATGATCCTGGGATCGACATGATTTGCTCACATTCTAAAG
ATGGAATCAATTGTCTTAAAGATCACATGGAAAGATGTGCAACTCCGATACAAAATGAAA
TGTTTGAATTTGCTAGTGAACTCTTCTCAAAGTCAATTGACAGGTTTTGTAAAGATGGTG
AATTAAGGCAAAACTTTCTTCAACACTCACCCTGCATTGCTGACTCGGTCTTGAGCAAAC
CAGAGTACAAGGAAAAATGTAATCAACCTTATGTAGCGGCTATGGATGCAGTCAGCAAAC
AGACTGATTTTGATGATAGACTTTACTTGACTTGTTGCTCATACAATCGTTGGATTAACT
GTTTTCTCGAAATTGTTTCATCTTCATGCCAAGATTCGGGTAAACAGGCAATGGACGACT
TCTTGGAGAAATCATTTGCTGGCTTAAGTACTTTAATCTGTTCTCAAGATGATTTCTTGT
TTACCTCTGAAAGATGTAAATCACTTTATCCACCTGAAGGAACCATCGTTGACCCAAATC
AAGTACACAACCCAATAACCAGATACATGACTTCCCATTTCCGTTTCCTTCTGACCAAAT
GAATGGACCATTTGAAGCGTCTTTACCCTCAACATGGAGTGTTATTAACATCAATTTAAA
AGCTGTAAACCTCTAACTGTTAAATCAACACATCAACCAGTCAATTGAACCTCAAGATTG
GTGTTACCAGTAAACATGAACAACAATGGAAGCTTCAATACAAATTCAATAAGATTTAAG
TGAATAACGTTCATTCCTTATAATTAATCAATGATGATGAGAAAATGAAATGTATCCATT
AAACAGACAAGTCTTTAAACAGATTTCCGTCATCGAATTGACCGCATAATTATATGAGTT
GAGCAAAAATTTGGTTAGTAAAACTAGTTACTTCAATCCTACACAATCAAGAAACCATCA
TTATCAGCTGATGATCAACGATACATCGATGGCGCATTGATGTTAGTCATTTTGGTGAAA
GAAAAGCAAAAGAAGGTAAAATTATAATGAAATAATAATATAGAGAATAAAAATTGATGC
AGAATTTGTTTTCTAATCACAAGGTTATCATGAATAACTTTTCACGGTTTCATGAATCCT
GTAGATTTCATCATGAAAATAGTGAGAGGGGAAAATGGTTTCTTCATTTTTAGCTGCAAG
TCAGGGAAAAGTCATAATTTTAGGTTCAATAAATATTCAGCCAACGGTATCTGACATAAT
CAATGAAACTGCTCATCATTATCATCATTATCATCAATTGTGTACTTGATCATGGATCAG
TGATTAACTTTGAAATTTTAATTATTTCCTCATTTCAGATGAAACTTTACCAATTGAGAA
TTGACAATAATTGAAGCTCAATAGATATTGAAATCATTTGCTGGTGGCCCAATGAGCTAT
TAAAAAGATATAATTTAATTTACATTTTTGTCTTCAATCACAATTATTGATTTAATGTAT
TTTATCACTTGGCTTCATCTTAATGAATGTCTCATGATAGCGACTATTCTCATCAGAATT
GGCAGTAAGAATATCGACGGTAAATGGTTTAATGTTGAAGGGCGATTTTTACTTTTACAA
TGTTTTATCATTTGAACTTGATAATCACGATTTGGGTTTATTTTAACCATCATTTTTCAT
TACTTTAAATCAAATCTTGGTGTTGCCATGATCAACTGCGGTCAATTTACATGAGTCTTC
AGGCCATAATCAGCACCATTTGGTATCCATCCAATCCAATCATTCATCTTTTGATCATCT
TCGCTATTCACCAGAAAATCATTCAAGTAACATCATGAACCAAGCATTCAACGGAACCTG
TATAAAGTTCATCTCTAACCATCATTCAACTATTGATACTGATGATGATTATCATCATTA
TTATTATTATTTTAATATCTTAACCCTTCAGATAAACTTAGAAAGCTATTGGCCCAATTA
GTGCAACGCCAAAATCATAGCAGACTGACGGCTGGCCATCCATTGGGAATAGCCGAAAAA
TCAGATTCTAATAGCAAAACTGACTGACTCGTCATCAAAACACCCACACGATATCTGAAA
AATTCACAGTTGCTACTTTACAGTTGATAATTGAAGGCCTAAACCATGCTCAAAGAGACA
CCATTACTTAACGAAGCCAGTCCATTAGCCATGATACTAGAGCTTACAAGAATTGAAAGT
TTCTCTTAATCTCACACAGTTGACGAATAAAATAACCTTTGATCTCCTGGCTTGTCCGAA
CTCACCATCAATATCAACAAGTTCCATTATGATATTGGTTAGATGATATGAAGAAATGTG
GAGATGTGGAAGTGAATGGATGTGAAAATAGTCTTGATAAAAGTTTGAATGAATTGAGAT
GAAGAGATATATTTAAATCGAAGATGCATTCGGTGAAATCAGAAGCAAAAATGATCTTTA
AGGCAAACCAGCACAAAATTCATCATTTCAATTGATTTTGCGTTGGCAAAACGCGAAGGA
TAATTTGGTAAAAATTTGAGTCACACAATACACTTCAACGTTTGCAAACACATTGAGATT
GAACAAGAAAAAGCTGGTTACTTTTAAATAAAGTTAATAATTAAAGTTGAATAAAGTTTA
TCGTTAATGATAATCAACAAGTATACCTAAAAAACCCTTTAAGGATTGATTAAAACAGCT
GGGTAACCAGTAACCTTGGTAAAATAGTCTTGAGGGTTTATCAATAAATTACAATTTGCA
AATAAAATAACCAAATAAAGCTACAG
>TuR_00006967-RA transcript Name:"Similar to Uncharacterized protein (Tetranychus urticae OX=32264)" offset:0 AED:0.08 eAED:0.08 QI:0|0|0|1|1|1|4|0|460
TATGTTTTATTTGATCTGCAAAAGTTTACATTAAATACGCTCTATGAAGAGGTTGACGGT
GAAATTAGATTTACTGCAAAAACATTGAAAGATCTGCCAGAGATGTACTCACGGTATACA
AAGTCAAGAATAAAATTGAAGTTCGTCGAGGAAGGCCAGTGGGGTGTTTGGAAGGAAGGA
GTTGGCTACACTGATGGTATGCTTGGTGCCCTCCAAAATAATGAAGCTAACAAGCCGTTG
CTTCCCGTGTCATTGGACACAAAGGATCCAACGGGTGTCTTCACTGCTCCAATAGAGGAA
AACACTTATCATTTGGCCAGTGTAACTCAAAAGAGTATTCCTCTTTCATTCAATTTACTC
AACAATTTAATATCTATCGAGTTATTCTGTTGGCTGTTATATTTTACTTTACTATTCACG
ATCTTTTTCATTTCCAATTTTGTGTTTTCACCTAAACTGGTTCATGCGAAAGGCAGATTA
TACGAAGTTTTCTTTGAAGCTATTCAGTCCATTCTTACAAGACAGATCTTTGGTGCACCG
AAAACATTCTTTTTATTGACTTTTGCTTGTCTATTAAATGCTTTGTTTGGTGCCATCAAC
AATGCATCTTTCAAAACCACTGCTATTGTTAGGTCAACCAAGGAACAAGTGAAGAGCTTA
TCGGATATCATAAAGTTAAATAAAAGTCCATGGTTCTTCGATGGACTCTCGCAATATGAA
CTGTTTGAAGCTGGGGTTACACCTGAGTTTAAACAAGTATATGAATATGCAGTGAGAAAA
GATTTAGCAACACCAAAAGCACTGGTTGAAAATGCTGTGAGTCTATTGAGTCGTGATTTA
TGCTTCAATGTGGTCACTTTAACAACATTGAGACCCACTGAGTTCATTAAAATCTATCTT
GAATATTACTGTTCTAGTGAATTAGGAACACCTCAGAGTGTTTTTGTTTCAAATCCTTAC
CACAGCACAGTTAAGATGAGTCTATTCAATCCATGTACTGATGGCGTCGTAGCTGAAGAG
ATGATAAGACGAGATAAAGCTTTTTACTCTATGCTTCTTGAAACCGGAATCAACATTCAT
GGTGTCGAATTAATGAGAAAATTTTTGATTAAATCTACTGGTTCACTTTTGGGCTTAAAA
TCTGGCAGTCAAATAGATGACTCCGATCTTTATTCATTGTCTGCATCACCACTCAGACTT
TCCAATTTTGAAGACTTATTCTTACTGCAATTTTTCGCTGCAGTTATGGCTTTATTTATT
GAATTTGGGAACCAAATTTATCACCGATGTATTAAATTAAATCCAATTTATGTTGGTGAT
ACACATTGGGATTTAGAAACAAGTAAAGTTTCAGTTTGTAACAGATTGGCTGATGAAAAA
TGA
>TuR_00006968-RA transcript Name:"Similar to Uncharacterized protein (Tetranychus urticae OX=32264)" offset:0 AED:0.27 eAED:0.27 QI:0|0.5|0.4|1|1|1|5|0|448
ATGAATTCAACTGAAGATTTAAAGTCTGTCATCTTCAATATAACAATGATCTTCTATCAA
TATACAGCAAGTACTATTCATGAAGTGGTTGATGGTGAAATTAGATTAATTTACAAGGAA
TTCAAAGTTCTCCCTGAGATGTACTCGCGTTATACAAAGTCAAGAATAAAACTGAAATTA
GTCGAGAAAGGTGTGTGGGGTGTTTGGAAGGAAGGAGTTGGTTACACTGATGGTATGCTT
GGTGCAGTCCAGAACTGTGAAGCCAACAAACCATTTTTCCATGTGTCATTGGACATTAAG
GATCCACCGGGTGTCTTCACTGCTGCGATTGAGGAAAATACTTATCACTTGATCAGCATA
ACTCAGAAGAGTATTCCTCATTCTTCGTTCAGTTTACTCATCAATTTAATCTCGATTGAA
TTGTTCTGTTGGCTGTTATATTTTACTTTACTTTTCACGATATTTTCCATTTCCAATTTC
GTTCTTTTACCTAAACTGATTCATTTGAAATGCAGATTATACGACGTCTTATTTAAAGCT
GTTCAGGCCATTCTTACAGGACACATATTTGGTTCATCGAAAACATTCTTTTTATTGACT
TTTGCTTGTCTATTAACAGCTCTATTTGGTGCCATCATCAATGCATCTTTTAACACCAGT
GCTATTGTTAGATCAACTAAGGAACAAGTGAAAAGCTTATCGGATATCATAAAGATGAAT
AAAAATCCATGGTTCTTCGATGGACTTTCACAATATGAACTCTTTGTGACTGGAGTTACA
TCTGAATTTCAACAAGTATATGAATATGCAGTGAAAAAAGGATTAGAAGCGACAAAAGAA
CTCAGTGCGAATACAGCGCTTCTATTGAGCCATGATTGTACGAATATTGTGACTTTAACA
TCATTAAGAGCTACTGAATGCCTGGAAATCTATTTTGAATATCTCTGCTCCAGTAAATTA
GAAACACCTCAAAGCGTTTTTGTCTCAAATCCCTATCACAAAACAATCAGGATGAGTTTA
ATCAATCCATGCACTGATGGCGTCGTAGCTGAAGAGATGATAAGACGGGATAAAGCTTTT
TACTCTGTGCTTCTAGAAACTGGAATCAACCTCCAACGAATTACGCTAATGAGAGATTAT
GCGATTAAATCCATTCTCTCGCTTTTGGGCTCGGAAACCAGAAGGAAAACAGACGATTCC
GATCTTTATTCATTGTCTGCATCACCACTCAAACTTTCCAATTTTAAAGACTTATTTATG
CTTCAATTTTTCGCTGCAGTAATCTCTGCATTTATTGAATTCGGTTCCCAAATTTACCAT
CGCTGTGTAAAATTAAATTTAGATTGA
>TuR_00006969-RA transcript Name:"Similar to Uncharacterized protein (Tetranychus urticae OX=32264)" offset:0 AED:0.28 eAED:0.28 QI:0|0|0|1|1|1|4|0|438
ATGCAAAAGTTTACATTAAATACGCTCTATGAAGAGGTTGGAGGTGAAATTATATTTACC
GCAAAGGCACTAAAAGATCTGCCTGAGATGTACTCGAAATATACAAAGTCAAGAATAAAA
CTGAAGTTAGCCGAAGAAGGCCAGTATGGCGTTTGGAAGGAAGGAGTTGGTTACACTGAT
GGTATGCTTGGTTCCCTCCAAAACAATGAAGCTAACAAGCCATTCTTCCCTGTGCCGTTG
GACACAAAGGATACACCGGGTGTCTTCACTGCTGCGATTGAGGAACATACATATCACTTG
ATGAGCATAACTCAGAAGAGTGTTCCTCATTCTTCGTTCAGTTTACTCATCAATTTAATC
TCAATTGAATTATTCTGTTGGCTGTTGTATTTTACTTTACTCTTCACGATATTTTCCATT
TCTAATTTCATTATTTTACCTAAACTGATTCATTTGAAATACAGATTATACAACGTCTTT
TTTGAAGCTGTTCAGGCTCTTCTTACTGGACACATATTTGGTTCCTCAAAAACATTCTTT
CTATTGACTTTTGCTTGTATATTAACAGCTTTATTTGGTGCCATCATCAATGCATCGTTT
AACACAAGTGCAATTGTTAGGTCAAACAAGGAACAAGTTAGAAGTTTATCGGATATCATA
AAGATGAATAAAAATCCATGGTTTTTTGATGGAGTTTCCCAGTATGAACTTTTCGAGGCT
GGAGTCACACCTGAGTTTAAAGAAGTATATAAACATGCAGAGAAGAAAGGCTTGGCATCG
GCAAAATCACTCGTTGAAAGTACAACGAGTTTATTGAGTCGTGATTGGTGCTTAAATGCG
GTTGCTTTAACAACATTTCGATCCACTGAATTCATTAAAATCTACTTTGAATATCTCTGT
TCTAGTGAATTAGGATCGCCTCAAAAAGTTTTTATCTCGAATCCTTACCACAAAGCAATC
AGGATGAGTTTAATCAATCCTTGCACTGATGGCGTCGTAGCCGAAGAGATGATAAGACGG
GATAAAGCTTTTTACTCTGTGCTTCTAGAAACTGGAATAAACCTTCATGGACTCGAAATA
TTGAAAAAATTCGTGTTTAAAAGTACTAGCGCGCTTTCGAGCTTAAAAACCAGCAGTCCC
ACAGACAATTTTGATCATTATTCGTTGTCTGCATCACCACTCAAATTTTCCAATTTCAAA
GACTTATTTATGTTTCAATTTTGCACGGCAGTCATTGTTGCAATTATTGAATTTGGTTCC
CAAATTTACCACCGCTTTGATAAATTAAATTCTGAATTCGTAGCAACTGAAATCTGA
>TuR_00006972-RA transcript Name:"Similar to Uncharacterized protein (Tetranychus urticae OX=32264)" offset:0 AED:0.35 eAED:0.35 QI:0|0|0|0.8|1|1|5|0|455
ATGAATTCAACTGAACATTTAAAGTCTGTCATCTTCAATATAACAATCGCCTTTTATCAA
TTTACATTGAATACGCTCTATGAAGAGGTTGACGGTGAAATTAGATTTACTGCTAAGGCA
TTAAAAGATCTGCCAGAGATGTACTCACGTTATACAAAGTCAAGAATAAAACTGAAGGTG
GTCGAGGAAGGCCAGTGGGGTGTTTGGAAGGAAGGAGTTGGTTACACTGATGGTATGCTT
GGTGCTCTCCAAAACAATGAAGCTAACAAGCCATTCTTCCCTGTGCCGTTAGACACAAAG
GATCCACCGGGTGTCTTCACTGCTGCGATTGAGGAAAATACTTATCACTTGATCAGCATA
ACTCAGAAGAGTATTCCTCATTCTTCGTTCAGTTTACTCATCAATTTAATCTCGATTGAA
TTGTTCTGTTGGCTGTTATATTTTACTTTACTTTTCACGATATTTTCCATTTCCAATTTT
GTTCTTTTACCTAAACTGATTCATTTAAAGTACAGATTATACAACGTCTTATTTAAAGCT
GTTCAGGCCATTCTTACAGGACACATATTTGGTTCATCGAAAACATTCTTTTTATTGACT
TTTGCTTGTCTATTAACAGCTCTATTTGGTGCCATCATCAATGCATCTTTTAACACCAGT
GCTATTGTTAGATCAACCAAGGAACAAGTGAAAAGCTTATCGGATATCATAAAGATGAAT
AAAAATCCATGGTTTTTTGATGGACTCTCCCAATATGAACTTTTCGAGGCTGGAGTTACA
CCTGAGTTTAAACAAGTATATAAACATGCAGAGAAAAAAGGCTTAGCAACGGCAAAACCA
CTCGTTGAAAGTACAACGAGTTTATTGAGTCGTGATTGGTGCTTAAACGCGGTGGCTTTA
ACGACATTACGAGCAACTGAATTCATTAAAATCTACTTTGAATATCTTTGTTCCAGTGAA
TTAGGATCACCTCAAAATGTTTTTATCTCGAACCCTTACCACAAAGCACTTAGGGTAAGT
TTATTCAATCCATGCACTGATGGCCTCGTAGCTGAAGAGATGATAAGACGGGATGAAGCT
TTTTACTCTGTGCTTCTAGAAGCTGGAATCAACTTTCATGGACTCGAAATATTGAAAAAA
TTTGTGATTAAAAGTACTAGCGCGCTTTCGAGCTTAAAAACTGGCAGTCCAACAGACGAT
TCCGATCTTTATTCGTTGTCGGCATCACCACTCAAATTTTCCAATTTTAAAGATTTGCTT
TTACTTCAATTTTTCACTGCAGTCATTGCTGCATTCATTGAATTTGGTTCCCAAATTTAT
CATCGCTGTGATAGATTAAATTTAAAATTCGTAGCAACTGAAATCTGA
>TuR_00006971-RA transcript Name:"Similar to Uncharacterized protein (Tetranychus urticae OX=32264)" offset:0 AED:0.39 eAED:0.40 QI:0|0|0|1|1|1|4|0|300
ATGGACTCAATATGGACGCAATATGAACTTTTTGTGTCTGGAGTTACATCTGAATTCAAA
AAAGTATATGAATATGCAGTGAAAAAAGGATTAGGAACTCCAAAAATACTCACTCCAAAT
GCTTTGAGTCAATTGAGTCGTGATTTGTGCTTCAATGTGGTGGCTTTAACATCATCACGA
GCCGCTGAATTCATCCAAATTTATCTTGAACATCTCTGTTCCATTAAGCTAGGATCACCA
CAAAGTGTTTTTGTTTCGGATCCTTATCCCAGCACAGTTAAGATGAGTTTAATCAATCCA
TGCACTGATGGCGTCGTAGCTGAAGAGATGATAAGACGGGATAAAGCTTTTTACTCTGTG
CTTTTTGAAACTGGAATCAACCTTCATGGGAACGAAATATTGAAAAAACTTTTGAATAAA
TCTACTCTCTCGCTTTTGGGCTTAAAAACTAGAAGTCAAACAGACGATTCCAATCTTTAT
TCATTTTCTGCATCACCACTCAAACTTTCCAATTTCAAAGGAACACCTCAAAGCGTTTTT
GTCTCGAATCCTTATCACAAAGCAATCAGGATGAGTTTATTTAATCCATGCACTGATGGC
GTCCTAGCTGAAGAGATGATAAGCCGGGATAAAGCTTTTTACTCTGTGCTTCTAGAAACT
GGAATCAACCTTCAGCGAATTACGCTAATGAGAGATTATACGATTAAATCCATTCTCTCG
CATTTTGGCTTAAAAACCAGAAGGCAAAGAGAAGATTCCGATCTTTATTCATTGTCTGCA
TCACCGCTCAAACTTTCCAATTTTAAAGGCTTATTTATACTTCAATTTTTCATTGCAGTC
ATTGCTGCCTTTATTGAATTCGGTTACCAAAATCATCGCTGTGTAAAATTAAATTTGCAT
TGA
>TuR_00006970-RA transcript Name:"Similar to Uncharacterized protein (Tetranychus urticae OX=32264)" offset:1 AED:0.44 eAED:0.53 QI:1|0.5|0.4|1|1|1|5|0|142
TATGAATTCAACTGAAGATTTAAAGTCTATCATCTTCAACATAACAATGGTCTTTTATCA
ATTTACAGCAAATACTGTCCATGAAGTGGTCGATGGTGAAATTAGATTCATTGGTAAGCT
ATTTAAAGATGTCCCTGAGATGTATTCACGGTGTACAAAGTCAAGGATAAAATTGAAGTT
CGTCGAGGAAGGTGAGTGGGGTGTTTGGAAGGAAGGAGTTGGTTACACTGATGGTATGCT
TGGTGCATTACAGAACTGTGAAGCTAACAAGCCGTTGCTTCCCGTGTCATTGGACACAAA
GGATCCACCGGGTGTCTTCACTGCTCCAATAGAGGAAAACACTTATCATTTGGCCAGTCT
CTATTTGGTGCCATTATCAATGCATCTTTTAACACAAGTGCAATTGTTAGATCAACCAAG
GAACAAGTGA
>TuR_00006974-RA transcript Name:"Similar to Uncharacterized protein C19orf47 homolog (Mus musculus OX=10090)" offset:215 AED:0.16 eAED:0.16 QI:215|1|1|1|1|1|2|846|293
CGCGAACCAATGACAATTTCCCAATGGTTTTGTTTGAAAGGTAATTTTGTATTGTTTATT
TTGTGAATTTTACTAATCTAAACAACTGATTGTCAATTTTTTCTTATAAATTTAATTTTA
TTCATTGATTGCTTAAAGCAACTTAATGGTGTGATTATCAGATTTTTTACTGCTCTTCCG
TTCGCAATTAAGTTCTTGAAACAGGAAATTTCACAATGGGTTCTAGAAACTCAAACTATT
GGATGAGCTTTTTTTTAGATGCCAATCTTCCTCAATCTGTAGCTACCAGATATGCTGTAA
CTTTCACTGATCATCGCATTCAAGAAAACATGCTTGGGGATTTGACTAAAGATATGCTCT
ATGACATGGGAATTAAGACAATGGGTGACGTTATTGCCATCTTAAAGCATGCTAAAGAAG
TTAACGAAGAGAAAATTCAACTTCAATTGTTGGGCAAATCTAACTTGGCCGTGAGCACGA
GTAAACCCAAAATGCAGGTTGCCTCGATTAGCAAGGAGCCAATCTCAGGTCCAAGTGTTT
CTTCATCCACATCTGGTTCAACCATTAAAATAGCTAAACGAACTGCTGTTGACGATGATT
CTATAGGACCAATGAAAGTCAGAAGAGTAATTAATTCAGTGGCAAATAGTAGCAGAACAA
CAAATACAAATACAAGAACATCATCGAATAATCCGATTGAAACCAAAGTTACTTTTAACT
CTATCAAAACTGGATCAAGCTCTTCAATGAGATTAGGTAATACACATCAAGACTCAGTAA
CAAGGAAAGTTTCAGTTTTTAATAGGTTAGGTGATAACGAGCCTACATTAAATAAATTAA
AAGTCTCTGTACGAGAACCAAAAGTAACAAGGACCATTACAGGTTTAAAAGAAAAAACTC
CTGCAGTGGCTAAATATTCTCAACCTACCAGTGTCAAAGATCGTCTAGGAGTTAATCTTG
TGTCCAGAGGAAGTAATTCTAATCGTAAAATCACCAATTTAAGCATAAAACCTAAACAAT
CATCACCTCAGCAATCAAGAACAAAAATTTCTCTCAAGAAAAGTATCTTTGATAGACTGG
GTACCAAATCTTTTTGACATTGCATTTTTTGGGTAAAAGATAAAACCATGACCATTTTCA
TCTGATTTCACTTTGATGTAATATTCTTTCACGTATTAGAATTAATAAATCCTTTTGCCA
AAAATAATTTGAAATATCGAGGTTATTGCATTAAATATTCACCAGTTTGCTTCAACTAAA
ATTGATGATTTCTTTTACTATAAACTCTTAGCCAAAACAAATTTCCCGAATCATAGGTCT
TGTGATAATGTTAATGAAAAAGAAGATATGTAACTGAAAGAGGAAAATATGAATTAAAGA
GAAGTTAATGAGAATAATTTCAAGATTAAATTTTCTTATATCATTTTAATAATAATTCCA
AATGTCATCTAGTTTGAATCAGTCCTGGTTGGTGATGTAAGGAAAACAAAAACCAAAACA
GCTTATATAGACATCTTGAAAATTTAATTTTACACTATGGGGATGGTAATTGAAAACCTG
GTACCCAATACAGATTCCTACTGTTGAACTTTGATCTTATTACCCCACTCGTCTTCATCT
GCGGGTTTATTTGGATCCAACATGGTACTGTAAAACATCAATAAGTAATTAAATGATTGA
ATAAATGAAATAATATAATAATAAATACCCTTTAAAAGATGGAGCATTCATCATAAGCTT
TTCGTAGAAGTGGAATCGCATTGTTTCCTCACTCGCTAAATATTTCCAAGAATAGTGGTA
CATCAAGGGTGTAGATGCAAGAAAGATATTAACTGCCCACCACATAGTGATTATAAATTA
CACAAATTAATTAAGAAATTAAAATTGAAATAAAGTGAAAACACTATTTAACCTTCTAGT
TTTGTTTATAATTTTACAGCACC
>TuR_00006964-RA transcript Name:"Similar to NIN Ninein (Homo sapiens OX=9606)" offset:0 AED:0.26 eAED:0.26 QI:0|0.83|0.85|0.85|0.83|0.71|7|1008|277
ATGAATGATCTTGGATTTGACAATAAAACAGGGCGTATCAATGTACGAGATCTTTCAATT
GCTCTTGAAGAGGAGCTTTTTGCATCATTCACCAATTCATCTGATCTGTTTCAAATCTCA
TTAACAATGTTCCAACATGAGCTTAATTATACCAAAATCTTGTACGAACAGACTAAAGCT
GAACGGGATCAGTTAAGGGTGAACCTGAGTGAAGCTAATGCTCGAGCTGATTTACTAGCC
CAAGAGGTTGATGATCATCATGCAAAACTGGAAAAATCATCGAAAGAAAAATTAGTTTTG
TTGGAACGTCGATATCAAGAACAAATACGCAGTCTTCAAGATGAATTTCAAAAAGAGCGA
GACTCCCTGGGGTCTCAAGCCTCACAACTTCGCAAAGAGCTGTCAACAGTTCAAATGGTT
TCACAAAACAATCAGTCCAAATTGGAGGATATTATTTCATCACTCAAATTGGATAATTTA
AGACTGGAGAAAGAAGTTCAAGATTTAAGTGATAGGTTAGCCGATGCTATTAAGGTTAAC
ATTGACTTGCAAAAAGAGGTTGAAGAAACTTATTCAATCAAGAAAAAGTTATCTGAGATT
GAGTTATTCCAAGTTTTCGACAAGGAAACTGAGTATCAAGCCTTAATTAATGACAATGAG
TTACTTCGTCGTCAAAACAAGGAATTGCGGGATGAAAATGATGGACTCATCTTGGAAATG
GAAAGAATGAATCAAAAGTTAGAGAGGAGACAAAAGAAAGGATCCAAACATGATGCTGCT
TCATCAATGAAAAGAATGAGAAGTTATCACAAAAACTGGGCCAATGAGATCTGATATTAT
TGAATGAGAAGATTAAGCGTTTTTTTCTGTTATATACTCATAGAGATGAAAGAGAGAGAA
AGAAAAATGAAAAATTATTTCAAACTATGGCGATCCCAAATCAAAAAAGAGGTGATTAGA
CAACCTTCCCACACTTTCAACATCTATAATTATGTCTCTTCTAATATTGTTATTAAAAAT
GATGTTACCATTGCTCCTTTTCTGTCGCTGATGATTAACACACGCTACCAAATGCAAAAG
AAAACGGAAAATTAATGGAGATGGGCATGCTGATTATCTCATCAAATCCAAGTTTCTTCA
GCTAATAGTTTATTTCTCAATCCCTCCCTCACTCAATCATCTCAATCAATCAAATTCCAC
CAAAGATTTTCATTTGTGGCCTCATTCAGCTGGATTCTGGTTTAGACATAATATTCCGGC
CAACATAGTGCATTCATGTTTTTGTCCCATATTTGACCAATGTTAATACTCGTGACGCCT
TTTGCTCCTGACTTTATCAAGGACTCTTTGTATTATCTTGTTTTATCGCAATCTAAGCCC
TATTGAAAGTGACCTCGTCCGTATTTTAAATGGATTGTTAATTTGGTTGCTTGGTATCCA
TCCAAATTTTGTTATAGATTACACTTTTCGTACGGCTAAATACTTGGAAACCTTGGCTGC
AAAAAAAGAAACTTCAAGCCCTCCAAATCAGTGCATTCAATGACAAAGTATATAAAAGCA
AAAAGTGGAAAACTTTTCATCCGTTCAACTGTCAACGATTGTCGACATTAATTTGTTTAT
TTTAAATTCAAACTGTTCATTATTTAACTCACCATATCACACATATACATTTAAAATTCA
TGCTCATTTCTGTTTCATCTTTCAATTGTTCATTTTTTGTTTGTTTATTTTTTGTCCCTC
TTCTAATGATCACTGAAAATAGTGGCCTTATGAAGAAAAATTGGGAGGTGGGAAAATCTC
ATTATATTCCTCTCTTGTTGAAATAAATGACATTTTATTCAA
>TuR_00006966-RA transcript Name:"Similar to Ninl Ninein-like protein (Mus musculus OX=10090)" offset:418 AED:0.31 eAED:0.31 QI:418|0.66|0.57|0.85|0.5|0.42|7|0|356
CAACCAGTCAACAGTTAACTTAACATTTTGTATTTTCATTTGTATTGAAAAGTGTCTTCA
AATTGTTTAATTTAATTTCATTAAAACACATCTAAATACACACCTGAGTTTACAATTAAA
CGTGGACAGACAATCAAATCAAACAGTGTTTCCTTGTGCTTAACACTTGAGTGTCTTTAC
TAACCCATTTGGATTAAATCACTTTTACATGTGTTGTTACCATAATGGACTTAATGTGAT
CTGTTTTAATTTGTTACCTTCATTGCAACTGGATTTAAACTAATAATCTTGGTAAATTAC
AACTGACCATTGGAACGATTAACCAAAATGAACTGTTCACCATTGGAATCGCTTGTGTCC
ATTTAATGTGCTTGTGTTTAACCATTAACCAGGATTAACAGTCAACAATTGTATAACAAT
GACCAGTGAATCAAATAACTGTTATGTTGATAAACTTCATGAAGTCTTTTTATCCTGTGA
CAGTTCAGGCTGTGAACTGTTGGGTAAAGATGAGCTTCATGAGCTTTGTGATAAACTACA
ATTGGATGAGGATCAAACTTATTACATTATTGATCATCTTTTAATTGATCCATTTACCAA
GGTTGATTTCAATGAATTTAAAGAAGTTTTTGTATCGCTGTTGACTCGATCTCAGGTTGG
CTATGATGAGATACCAAACCTTTCAAATCCCTGTTCACCAATCAAACACAAACCCTGTTC
ATCGCCTTCATCCTCCACAAATTGTAAGCCATCATCACCCTCACCTTCACCAACTTGTTC
AACCAACTCAACATCAACCTGTTCATCAGTAAATTCATCTACTTTATCTGTTCCATCCGC
GAGTTCATCTCTATCTTCATTAGCACCTTCAATATCACCCTCACCCTCAACCTCATCAAC
AGCAACATCAACATGTCCACCAACAAGAGATGACGATCTAAATGTCTGTGAACATGTTGG
AATGGAAATATCTGATGATGTGATTGAACAATTGTTTGAGAAACTAGATTGTGATAGAGA
TGGTAAAGTCAGCTTTGATGAACTGCTTCAAGGTTTATTTGAACACAATCGAAGTTATGT
TGTTAATAATTGCAATCAACAGGTAAACGGGTTATTTAAATTAACTTCTGATGATCCATT
TGATCAGAAAATTGATTTAACCGGAGAAACTGATTCTTCAATGAGTTATCACCATGCAAT
ACAAGAGACTGAATATCATAATCTTCACAACACTCATCACAATAACCATCAGAAGCGTAA
AGTTTCACTCACAGCCGATCACAGTTACATTAAATGTCAACCAAATGAATCAAATTCAAG
GCAGCCAAGTGAAGATGATAGCTTTGGTACAACAGGCAACTATTTTCAATCATTGGATCC
ACTGAATGTTGGTTACGCTGATTGTGATAGCATTTTTACATTATGGGATTCATTTGGTTT
TACAAATGCCAAAATGCTGCTTAAGTTCAACCTTAAAGATAGAAATTAA
>TuR_00006973-RA transcript Name:"Similar to COX5B Cytochrome c oxidase subunit 5B, mitochondrial (Bos taurus OX=9913)" offset:117 AED:0.35 eAED:0.35 QI:117|1|1|1|1|1|3|308|144
AAGCAATGCCCCCTACCGACAAACATTCTGCAGGAAGGTCAAATTGACTGAAAACAAATT
TAGTTTATCTTAATTTATTTTGTGTTAATTGATTATTTGAATCAATTAAATTTGAAAATG
AGTTTATTACGACGTGGTGCGATCCTTGCCAATCGCGTTGCTCCAATGATCCAAAGTCGT
AGAGGACTGGAACTGTCCAAGCTGCCAGTACTTGGATTTTTGTTTGATAAAAGACCTGTT
GGTTTACCTGACCCCATTGAAGCTGCCGTTGGTAATACAAAAATGGAATTAATGCTTGAG
GAAATGGGAGTCACTGACCCATTTTTGGAAAATCCAATTTACTTGAACGGTGGTTCAAAG
GAGGATCCTATGATGGTTTTGATGCTGACGGATAAAAGAATGATTGGATGTCAATGCGAA
CCCGATCAAACTTATTTCAATTATATGTGGGTTCACAAAGATGAGTGTAAAAGATGCGAA
TGTGGATATTGGTTCAAAGGTGTTGAAATCCCAAATCCACAGTTATATGTCGTAGACAAG
GCTTTCACGTAAAATTTTGTTTGACATGATTATATTGAAGAAATAAAATCTTGTCTATAT
GTGGTGTAGATTGACCATTTTAAGATATCTTGTAATAAATTCTTGAACCGTTATTATATC
GTTTAATTTCCCATCTAATAGCTGAATCAAAGCCAGAAAGATTCCAATGTGCAAGAGCGA
TTTTATTTCAATGTAACAAGGTTAAAGATGAGAAGAAATCAATAAATTAGAATTAAAAAT
GTTACTTGTATCCGTTTAGTCAAATAACAGGTCTGATTAAACCTGAAATTATTGGTTTCA
CGTCAAACACCAAAATTTGA
>TuR_00006979-RA transcript Name:"Similar to TLR2-1 Toll-like receptor 2 type-1 (Gallus gallus OX=9031)" offset:0 AED:0.00 eAED:0.00 QI:0|-1|0|1|-1|1|1|0|1372
ATGAGAATATCATCAAAGGAGAGAAGGTTTATATTCAGTGTAATAATTTCTAGTTGTATT
CTTGATTTGTTTGATTTAATCGCTCAATGGAATCACTCATGTCGTCATCCATCACCACCT
ATCCTTCACCATTATCATCATTATTCCCATCGTCATTTTCATCATGTTCACAAGTCATTA
CAGCCTCACCATCTAATCCACTATCAAGACCAACATCAATTTCATCAGTTGTCAGTTTTC
GGAGGTGTCAATGGACTCGTATTAAATTACAACACAGGAAATCCTTCCGGCGACGATGTT
CGACCCTCTCCTCACCACACTTCATCTGATTCTTGGGTGTCTGAGGAGTTATGGCCAAAA
GAGAAATCAATTATTCATATTAAATTAATTAAACCAGTTCCTAAAGAAATATCAATCCGT
GAATCACGGGATAAAGATTATTATTTGACTGACACAAGTTTAGATTTTGATTCACCTTAT
CGTACCCTGTTTCAAAACAATTGTGCCATTTCATTTAAATCCTATTATGATGGTTTTACA
TCTGAACCAAATAACCAGGAGATTAGTCGAGAAGTTTCCAGTATTCAAGTTCAAATAACA
GGTGGTATCGACTGCAAAGAGTTACCCTTGTCTCTGTTAACCCCTTTTGCAGCCAACTTG
ACACATCTTGTTGTCAAAGATACTGGAATCACTAATTTAACCAAATTTTTGTTCGGTGCC
TATCGTCTGGACAAACTTATTAGACTTGATTTGATCAGTAATAGTCAATTGGTATCTCTT
CAGTCTCGTGCTTTTGATGGACTAACAAGACTTTCTTATTTAAGTTTAATCAATAACAAT
CTTCTAACGGAAATATCACTGGAATCATTTGCAGGCCTTAAAAGTCTTGAAGAGCTTATT
TTTCTTGGTAATGGTCCATTTTGGGATCAAAGTTATTTCCTTTCAATCCTAAGAGCATCT
TCAGATAAAATTTTGCCCAATTTGATTCATCTTCATTTATGCGGAGCCAAAGTTGTTGAC
GTTAATAATACAAATATCAACCCTAGCGATGTAAACAATCTAGAGAAAATTGAATATATT
TATAATGAAATGTCCACCAACCATACAGTTCCAATCGATGGCCACAAAACCAAGAATACA
AATAGCTTCAAAAGCAATGACGATACAGTGAAATCACGTTCTGTGTTACTATCTGTGTTA
AGATCATCGGATAGTGAAGCTGCTCAAGAAAATGGCCCCACTTCTGTTAACAAACCTGGA
GTTGTCATTAATTGGAAGAGGAACAATAATCACAAAAGTGGCCTTAAGATAAACAAGGAC
GACTTTCAGGCATTAACTCAAGTTAAATATCTTCAATTGAGTGACTGTGATATAACTTAC
ATCCACCCCTTAGCTTTAGCACCTCTCGCAAGAAATATTATTAGTTTAAATTTGGCTGGT
AATCCCAAACTTCGTATACACAATTTAAAGTCAATTTTATCACCTTTTTATGTTTCAAAT
ATGAAACAGCTTCAACTTGAGGTTGAACAATCAATGGCCAACTCATCCTTTTCTCATTCA
CTTACCAGTCCAACAAATATTGGCCTTAACATGCTAGATCTTTCCAACTCTTTAAGTACC
TCATTTGTCCCAAAGGATTTACTTACAGTCATCAGTAAAACAACAATAACTGAACTTTAC
ATGGCCAATGTTCCCTGGAAAGGGCTGAGGGAAGGTGACATACCACCAATGCCTAATCTC
AAAGTGTTGCACATTGATTCCAGTCAAATTGAAACCGTTGATGAAAAAGCTTTCGATGGC
TTAGAGGATTTGAGAAGATTGAGTTTAAGAGGAAATTTAATTCAAGAAATACCACTTTAC
CTACTGGAACCTTTTCGAGAACTTGAATATCTTGACCTGTCTGGGTATCAGGTTAAATTT
GATGATGGCAATCGTGTTATTGATGGCAAAGATAATAATCAGAACGAAATCGCTCGATAT
ACTCCATTAAACATTCCAAGAAAAGCTTTTGTACATCGTACTCATTTAAAGGAACTCAAT
TTAAGTTACAAAAATTTAACTCAATTACCTCGTTACTTGTTTATGGGATTATTCAAGATG
GAGAAACTTCATCTGCGAGGATGTAACCTTCAAAGTATCGAATATTTAACATTCTTTCCG
TTAAAATCAATAATCTACATTGATTTGAGTGAAAATCCTCAGCTAATAAGTAATGTGAGA
ACATCTGAAGAAGATACATTTGTTGGCCTGGAAGCCATTGAAATGATTCGTTTAAGTAAT
TGTAATTTAACCTCCGATGATATTAACGATTTCAACATTTGGCGTCGAATGCATGAACAC
GTTCAAATGTTGGATTTGTCACACAACTCAATCGATTTGATTAACAGTACAACGTTACAA
AATTTTGCTGAACTCAGACACATTAACTTGTCTCACAATAAAATCAAAAGTTGGCACAAT
TATACTATTTTTGGTAAAAATAGTTTCATCACTACCTTGGACATATCGAATAACCAAATA
ACTCATATAACAGCTGAAATGTTGGGTGATTTTCGTAATTTGAAAAATTTATCTTTTGCC
TTCAATCCATTGCAATGTGAATGTGACTGGGATGGACCCTTGTTATTGTTAGACCAAAAA
CAAAAAAGATTGAACCATGTTCACCACGCCAAGATTCAAGATCACATTCAACAATTGGTT
CATCGACAACAAGAGATTGTTTCAACAGCCTTTGCGTCCTCCCAAGCTCCACCAAAAAGC
ATTATTGAATGGTTAAATACAACAAGTATCCATTTTCTTCATGATCATCATCCCCTCCGA
TCAAATAGACATTACTTTTGCCAATCTAAATCCCCTCTTGAACCACCGATTGTTTTTAAA
AAATTTTTCTATCATGATTGCCCTTCCATGTCTTCCTCACGAAGTAGTGCCCGCGTCTCT
GTGGGCATCTTAATGGTCACCGTGTCTGCAGCTCTTCTTTTGGCTGTCTTCTTTCTCATA
ATAGCTTTCATTTACAATTCAACTATACGCAATTTGTTATCGATGGTTGATGATGATTTT
CTTCATAGCTATCAATACGATGCTTTTGTTTGCTACAATGTAAATGACTCTGATTGGGTT
TTCAACGTTCTGGTTCCCAGTTTAGAGGAGCTACCCTATGATGAACATTTTGACAGCAGC
CATTCATCTGTTAAATTCAACCAATCTTCATCAACAACAATCACATCAACAACTCTACCA
TCAACTGATCATCCAGCTAAAAGTCATGTAAAGTTGTGTGTTTATGATCGAGATTTTATC
GCTGGTAGACCAATTAGTGAATGCATTACTGAATCAATACGTAACAGCCGTAAAGTAATT
CTTATCATCTCCAATAATTTTGCTCAAAGTCCTTGGTGCCGATTTGAGACTGACCTTGCC
CACAACACTCTATTAGATCAAAATCGTGAAGGTCTGATTCTAATCAAATTAGAAGAGATG
AGCAGTGAAGTGTTGGAAAAAGTTGCCCCTCAACTTCATTTTCTTCTCAAGACTCGTATT
TATCTCTCCTGGTCCGATGATTCCAGTGAACAGGAGATATTCTGGAAAAAATTACGACGA
GCATTAGGATTCAACAAATCTTATGGGACAGTGAAACAATATTACAGAAGCTATGTTGGT
GGATTATCCAAAGATCGGCGACCTCCTGGCTTTGAGTCAACTCAAACTCCTAAAATAGTT
AATACCAATCAAACTGGTAATCATAAAGAAGAGGTTTATGTATCTTTTACACGCAAAACA
TTATCAGCCTCTCGAGACATAAATGATCTCGATGAAATAACTGTAAATGATCATGATAGT
GGCATTGCTGTTGTGGATGATAGTGGCTGTGTATCTGTTAATGGCGATGATACCAGTGAT
GATGTTTTAGAGTTTATTGTTGACCAAAGAAATGCCGCAGAGGATAATAATACTGTCCAT
CTCAAGGATAACGAGCAGAACAACTTAGATCAAGAGACTAAGAGAAGGCACGAAACGAAA
GATAAATCAGGAAAGATTCAATCATTGAATGTTGTTGTTGATAAAGAAAGTGAAGAGTTG
CGAGTAGAACGATTTGTTTCTCTTGAAATGGACTCTTAG
>TuR_00006988-RA transcript Name:"Similar to mRpL23 39S ribosomal protein L23, mitochondrial (Drosophila melanogaster OX=7227)" offset:143 AED:0.01 eAED:0.01 QI:143|1|1|1|0.5|0.33|3|694|152
ACGTGACTGTGATCATATGTTTGAAACAAGCAAGTTGGTCTTTATTTATGTTGTTCAATC
TTTTGCATTATTAAATTCTTGGTCATCATTGATTCTTTAGGGGACAGTTTTCTTTAAGAA
TTGTATATTCCTATTGCAGCATCATGTCATTCAGATATTATCCAATGTATCTTAAAGGGA
ATCCACAGTTGAGGGTTTACTTGCCGAATTTTTGGATGAAACTACTGAAACCTAAAGAAA
ATGATCCAAAGAATCTGGTCACATTTAAAGTACCTGTTCAGATGACTGATTGGGATATTA
GAAATTATTTAGAAAAAATTTATAATGTGCCGGTAGTAGGAGTACGATCGCAAGTAAAGT
GTGGTGATATTAAACCAGCACAAGGAGCTAAATATTTGATAAAAGATGATGATTATCGAT
TAGCTTATATTTCTCTACCAAAGGATAAAGAGTTCAACTGGCCAAATCTTTTTCCGGATA
AAAAGATTGAAGAAGAAGAGACTGAATTTAAAAAATTTAAAAAAGCCATGGAAATTGAGC
AAAAAAAGGGAAAAAGGCAGAATTGGAGTCGCCATCGCGTTCCATCATGGTTTGGTGTTT
AATTTCGTCTCTATTGTAGTAAATACATTTATTTATCCTGTATATGACAAATTTTATGTA
AACGAAGCATTTACAACGAAATCATTAAACTTGTATTAGGTTTAGTAAATTTATTGCTCA
AATTATTTTTAATAACATTTTTAGTTCACTGATTTTGAAAGTAATCGAAATTCACAACCA
AACTGAAATAATAGAAATTTTTTACCATTTCATCTAGAATTAAAACAATGAAGAATGATC
GAACCTGGAAAATTATCGCTTCGAAATTATGAGGATCGCTTAAAGTTTCTAGTCTGGCGT
TTTAAATGGTTACATTCTTTACTCTTCATTTGGAAATGAATGAAAGATTTGCTATTCTCA
AGCTACAATGAATTAGTCTAGGTGTTACTAAGTTTATTATTTATTCTAGGTAAATTACTT
GTTTTCAACAGTAAGTTCAGTTTTTCCATCCTTAGTATTAAGAGAAATTAATGACCCTGA
TTTTGGTCTTTCACTGGTTGCCCAGGAGTAGAATGTGGAAGAAACGAACTCTAATGGAGT
CCAAGAGGAATGATCAGCTTTTGGCATAAATTTGCGGTTCATTGGAGTGTCCAAAGTAAT
TGGTAAAATGGCTAGTACCGTAGAATCATTCGGGAGTCCACTTTGCGGAGCAGAAAGGGA
TTGGGTCAGTTGATGGACAGCAGCCTTAGCTAATCC
>TuR_00006985-RA transcript Name:"Similar to Uncharacterized protein (Tetranychus urticae OX=32264)" offset:0 AED:0.03 eAED:0.03 QI:0|0|0|0.5|1|1|2|0|397
ATGTCGACGAATTCTCAAACCCAACCTCAATCGCAAGCCATTTCCATTAATATATTGAAA
AACTTGAACGTACCTGATAATGAAAAGTTTGATGCAATTCTAAACTTTGTGAAGTCTTAT
AAAGAAGTAACGGAGAGTAATAAACAGGGCATTATATCAAGACTGTTAGGACTACCTTTT
CTTGAATTAATGGAAAAAATGCTGGTTAATGAAACTTGGCTCAGTAAGGCAAGATCAGAA
GACATTGGTGCCTGCTCTCGTTTCCAGGTTGACCTCAAAGCCTACCTAACAGAGGAAGAA
TGTCCTGATATTAACCACCCAACGACAGTAATAGATGGTCTATCAAATAACCAACAACGT
AAGGTTCTATGCCAACAGTATGCCAAACTAAATTACCCGAAGTCATGGTTTAATGTTGAA
GATATTGAAATCTGGCCCCTAATTGTTGTCAAAAAAGATTGCTACAAGAGAGAAATAAAC
AAAAATGGCCCTCATATAATGAGACTTTTTATTGAGAAAAAGATGGAAGAAACTGCGGTA
GATGCTGGTGGTATTGTGGAGATCGAGGAAGGTCACTCGAGTGTTAAAATAAAATGTGAA
AGCATAGCCAGCAGGACTAGAATAATGAAATTTCTCAAACCACAGATGAAAGGATGGAGT
CTAACTATTCCTGAACTCAGAAACCCGATCATAAGACTTTGTAACGTAAGAATTGATCCA
TCAAAAGAATTGGAAATGCAGAACTGGCTTTCTAAATTGATTACAAGAAATAACTGGCCA
AACGATGAGAAAAAGATAAGTATCACACACAGTTTTAGAAAACAAAACAAATGCGTGGAC
ATTCTCATATCAGTAACACCTAATGTACGAGAACGTATTCAAAGAAGAAGCGGCATTGTA
AATCTTGGCTACTGCCTGACAAATGCTAAGGACCATTTTGATATAAAATTCTGTACCATC
TGCTGCTCTTTTGGTCATGCCTCGTCAAAATGTACCCATATCTCCAAATGTGGTTATTGC
AGTGGCAATCATACTGGTTATTGTACGGCGAAAGATGATCGTAGCAAACAACGATGCCCA
AATTGCTTAAAAATTGGAACCAATGCCTTTGATAAATCATGTCCAGTTTATCGTATCAAA
TTGCGACACGAAATGGAGAAAACAAATTTCAATTATCGTTTCGTTATGGATTAA
>TuR_00006981-RA transcript Name:"Similar to Tle3 Transducin-like enhancer protein 3 (Rattus norvegicus OX=10116)" offset:214 AED:0.05 eAED:0.05 QI:214|1|1|1|1|1|6|1358|780
GGGCTATAGGTGTACATTTTAGTGCCAAACCTAATCTAACAAACCTAATGGTCTGGGGCA
AATCTTTGTTTCTAAAAAGTAATTTCTCTTGTTCTTCCTATCTTCTTATCATTCATGGTT
TTTCATTTTTTATTATTAATTGTGGTCCATTTCTTCAGTTGCCAACACTTATTTTGATAC
AAGTTAAATAAAGTCTCGTTATATTCCATAAAACATGTATCCTGCTCGGCATACCGGACC
CCCTCAGCCAGGACAAGGAAGAGGTTTCTCTATCAATGAGACCCTTGAGCGGATTAAAGA
TGAATTTGGTTATCTTCAAAATCAATATCACGCTCTGAGGATGGATTTGGAAAAATTAAA
TGCTGAAAAAACTGATATGCAACGTCATTATGTTATGTATTATGAAATGTCTTATGGTCT
CAATGTCGAAATGCACAAACAAACAGAAATAGCCAAACGTTTGAACACGATCATAGCCCA
GATAATGCCTTACTTACCACCTGACCATCAACCTTCAGTCGCACAAGCCGTTGAACGAGC
CAAAACAGTAACCATGACGGAATTAAATCAAATCATTGGTCAACAACAACAAACAGGTAT
GACACATTTTATGCAGCAACTGCAAGCCCAACAAAATCTCCCAGCAGCGGCAGCGGCAGC
AGCGGCAGCAGCAGCAGCTGCGGCCGGCCATCCTCATGCTCCAGTGATACCGATGATGCC
TCATCCTGCAGCTTTAGCTGGACCAGCTCCTCCTCCCCCTGGCTTACCACCTAATTCAGC
GGCAGCAGGTCTTCTCGCACTGACTGCTGGTTCATCAGCCGCTTCAGGACCAGCAAACAA
TGCTGTGACCTTGTCATCCATCTCAACAGCTTCATCTCCCGTCTCCAAAGACTCTGCAAC
TTCGAGGGAAGTTAACGATGTTAAACGTAACCATTTAGACGATAGACAACGTAATAATTT
CTCACCTCACGTGGACTGTGATCGTAATCGTCATCGCAGTCGATCTCCAGACTCTGATAT
TAAACTTAAGAAAAGAAGAGATCATGTGAGTTGTGACAGTGATGGTGAAAAAAGTGACCA
AGAACTGGTTGTTGATGTTGCCAATGATGAGCCTTTAGGACCTTCTAATGGTAATGCCAA
CTCACCCCGAGAAAATGGGCAAGATAAATCAATTAAAAAAGAACAATCTTCACATAGTCC
TCATTCCAGTATCTCATCAAATTCTAATACTCCTTCAGCGAAACATAAGGAAAATGAAAA
GTCCATTACACCACTTCCTAAAGCTACAACTCCAAACAGCTCTGGAGCATCTACACCGGG
CGTTAGTGGATTGAAATCAATGCCTAAAGGACCTCCATTAGGGCCTCCTTATCCATATCC
TTTACATGCTGCTCCTCCAGGAGCTGCAGGCCATCTCGCCACTGATTTAACTACCGGCGC
CGTTGCCGCTGCATTTCCACCAGGTATGCTTCATAATAATATATCACCGGCTCTTAATTC
ATACTCACGAGGTTTTGCTGGCTATGACCCTCATCCAAATATGAGAACACCGGGCTTTTC
TACTATAACTGGTAAGGCGGCTTATTCAATGCATATTGGTGCAGACGGAACAGCACAACC
TGTACATATTGCTCCTGAAAATTTAAATGGGATTGGTATAGCTCGTCAAGCGAGAGCAAT
AGACACTCTTAATCATGGCGAAGTTGTCTGTGCCGTCACCATCAGTCAGAATAATAAGTT
TGTGTATACTGGAGGAAAGGGTTGTGTAAAAGTTTGGGATATAAGTAAATCCGGTGCTAA
ACAAGCAGTTCACACTCTTGAGTGTTTGCAACGAGACAACTATATTAGATCTTGCAAATT
ATTGCCAGATGGAAGAACACTTATTGTCGGTGGTGAAGCATCGACTATATCTATTTGGGA
TTTGACAGGGGCTCCAAGAATAAAGAGCGAATTGCCATCAACAGCTCCGGCCTGTTATGC
CTTGGCTATTAGTCCAGATTCTAAGAGTTGTTTCAGTTGTTGCAGTGATGGTAATATTGC
TGTATGGGATCTTCATAATAATACTTTAAGCCGTCAATTTCAAGGCCACACTGACGGGGC
TTCATGTATCGATATTAGTAGTGATGGTACAAAATTGTGGACTGGCGGTCTCGATAATAC
TGTTAGATCTTGGGATCTTAGAGAAGGCCGTCAATTGCACCAACATGATTTCAGTTCACA
AATATTTTCGCTTGGCTATTGTCCGACCGGAGAATGGCTCGCTGTTGGCATGGAAAGCAG
TAGCGTTGAAGTTCTCCACACCTCCAAACCTGACAAGTATCAATTACATCTCCATGAGAG
CTGTGTTCTATCGCTTAAGTTTGCTAACAGTGGTAAATGGTTTATAAGCACTGGAAAAGA
TAACTTACTTAATGCTTGGCGAACACCTTACGGAGCCAATCTCTTCTCGCTTAAAGAAAC
TTCTTCTGTTTTGAGTTGCGACATATCTTCTGATGATAAATACATTGTTACTGGTTCGGG
AGACAAGAAGGCCACAGTTTACGAGGTTTATTTATGATCTTGATTTTAATTAACATCGAT
ATAACATCGTCATCTTCCTATTCATCCATGTTGATCTCATAAATTATACATTAATCACAA
ATGAACGTTGAAAACAATGATTGCTAAAACTAATCCACCTCTCCAATCAATGGCAAAGTC
AATCAATACCCAATCAGCATTTACAGCCATGTTTAACGAGTGTTCAAATAGTTAACCATG
GACTGATGAAAAATAATGATTCAAAATCAATCGCCATCAGCATCATCTTGAATTAACCAT
CTCATATTTTTCTCCACAACCATCCATTAATATTTATTGTATAATGGAAGTGTGACACTA
ACTCAGACGCAGGATTGCATTTCTTATTTCGTTCATTCATCAAAATGATGAAAATTTCAA
CTGTGTTCTTCACACTACCATAACTTCGACTTACTAATCGCCCGATCCTCACGGAATCAT
CATCTCCATTATCATTCGATCATCTTGCTTTTCTTTAAAAATTCTCATTGCTCTTCATGC
TTTCGGCTCTCTCTTCACTAGATCAGTTGGGACCTCGTAGGAGGGTCAGAAGAAGAGAGA
AACTTCTTAAAAAAGCAAATTCTTGAAATGATGAATAGAGATCGAACCATGGGATACAGT
AAAATGGAAACAGCATCACCTTTCTAACTACTCTACCATTCGTTCTTCATTTCTTTCCTG
ATTGCAATATTTATCAAAATTTGATTTTGTGCATCTTTCCAACTTTTGCTCTTTTTGTTC
TACTATCTCTTCATATTTTGCTCCTTTTTCTCTCGCATTCATCAATATCTTATTCGAACC
AAAATCTCCCAAAGAAACTTTCAACGACTCAAGTTAATCAACGAAAAGGCCAACAATGTA
TATTGAAACCCCCACAGAGATGAGTGTCTAGCTCGAAAGTTGAACCAGAAAAGAAAACCC
TCAAAGCGAATTAATTGTAATAAAGTCGTTCTCATTCTCTTCACATCCTGGATTAAAGTT
CTCTCGATTTTCAATAATTTAATCTTGTCACAATTTCTCCTAAAAGTGAAATTTTCAACA
TGACTTTCCCTATCTAGTTGAATAAACTTTGCATCTTTTCAAGACAAGATTCAGCGTTAA
CCAACAAAACGAAGAAGAAAGATGATTAAATATTTATTCAACACAATGGTCATCTTTTGG
ATCACAAAATTCATCCTAAATATCATCATTACCATTTCCCCTCTTTTTACCTCACCTTTT
TGACTTTCTTTTCAATATCACCTTCATTTGTCCCATCTGTAAACATTGTCTTTAGCATAA
TTCCTTCAGCATTTGACAAAAACAAAATCTTTAAAAAGACGAGCAAAAATAACATTAACA
AATGTTGAAACATTC
>TuR_00006983-RA transcript Name:"Similar to Isy1 Pre-mRNA-splicing factor ISY1 homolog (Mus musculus OX=10090)" offset:142 AED:0.21 eAED:0.21 QI:142|1|1|1|1|0.75|4|1446|280
CGCTGTTGTCCTGTCAAACATGTTTGTTGTGTTTGTTTATTAGCAACCGTTTTAATTGAT
CACCGGGTAGTTTTTGATTTGAATAATTGTTCTCTGTGTACTTTGTTTATTACTTCAAAA
GTCTAAAACATATCTACGAACCATGGCTCGAAATTCTGAAAAGGCGATGACAACCCTTGC
TCGATGGAGGCAAGCCCAATTAGAAACTGATAAAGGAAAACGTCGAAGACCTTATCTAGC
GTCTGAATGTAATGATCTTAAAGAAGCTGAACGATGGAGATTGGAAATTATTCGAGAAAT
CAGTAAGAAAGTTACTCAAATTCAAAATGCCGGATTAGGAGAGTACAGGATACGTGATTT
GAATGACCAAATTAATAAGCTTCTGCGAGAGAAAAGACATTGGGAATATCGATGTGCTGA
ACTTGGAGGGGTTAACTATCGTCGTACTCCTGGTCCTAAATTTGATTTTTCTGGTAGAGA
AGTGCCTGGGACACGAGGGTATCGATATTTTGGCGCAGCAAAAGATTTACCAGGTGTAAG
AGAGCTATTTGCAACTGAGCCTCCACCTTTAATTCGTAAAACTAGAGCTGAATTGATGAA
AGAGATAGATGCTGATTATTATGGTTATAGAGATGAAGATGATGGAGTAATTGTTCCATT
GGAAACTGAGACTCAAAAAGAAACAATCGTTAAGGCTGTTGCTGAACTCTCGGAATCTGA
AACTCATATTGAAGTTGATCTAAATACATTAGATATTGAAGATGAAAAGATAGATGATGA
TGATGAAGGTGCCGATTTCCGTGGACCAAAGAGTTTTATTTCACATGTTCCTCACATACC
AAGTTTAGAAGAAATTAAACAAGTCCTCCTGGAGAAAAAGAAAGCTGAACTTTTGCAAAA
AATATTGAGTGGAAAAGTTGATGACGATGACGACGATGATGAAGAAGAAGAAGTCGATGA
AACAATAAAAAAGACTAGCAAATAATTTACATTTTAAACTTTACTGTGAAATCTCGCTCT
TATAAGTTTGATTACGAGAAATTATCGAAATGAGTATTTAACTGTTAAAATTGGAACCAG
ATCGCTTCAATCCAACTTTACAAATAGATTCTCTATCGAGTCCCAGCTGACAGATTCTAA
ACTGAATGTGTTGACAATTTTTTTCTACATAATTAGACTTTAATTGTCCCATCTTGGTAA
ATTACATAAATTATTTTTATATTTTTTGTTGAATAAACTTAATTCATTGATATCTTGACT
AATTAAATTGATTGACTCTGATGAGTATTGATGAATATTATACTTTTGATGATCTGATAT
CTTTATCGATATTTCTACTTGATATATAGGATTTACCATTCATTTAGCATATGAGTGATG
AAATAACTCATTTCAAATAAAGCTTATTAATTGTTAATCTTAAAGGTTAATATCATACAA
TTTGAATCGTTTTAGTTTTAATATTCAAAATGTATACGCTAGAGAGAATCCCGATAGCCA
AGTCTATGCCTAAAGGTGACCCTGATGATTTGTCGCTGAGAAAGATTGAAAGGAATGTCC
TTATTCCAGAATTGATGAGAGAAGTAGCCTCAAAAAATCAATGCAAAGATGTTACCAAAG
ATTTTTTCGATTGTGCTAAAGACAATGGTATTTTAATTGCGCCAAAATGCATCGATAAAC
GCGACAAATTGACGGACTGTATGACTTATTGGTAAATTTTTATATTCACTCATTATTCAC
AGCTGTTTACTTTATATCTGTACATCATTTTGAACGACTCACAAATTTGTTGATTTATTT
CTTTATATTATTCAGGCTTAATAACAAAGAGTTCAAAGAAGAAATTACTGCGAAATATTT
AAAGGATAGATCAGAATACAGAAAGACGGGAATCTCCAATCGCCCATCAAAGAGAATGCA
CTCGGGAACTCACAACTAACTTGTTTTATCCGAAAAAAATTGTACTTTTCTGGTTCAGAG
AAATTATTCCTTTGAGTTTCAAATAATGACTCAATCAACTTATTCACTCTCTCAGGATGG
CCTTACGCGACTTGCTTAGTTTTACATTGCTATTACCAACTGTCCATCAAAATCATTGAA
CCGTTTGATCACATTGATTGATGATGAAATAGTAAATTACTTTGGTCAACGTTATCTAAC
CACTAAATAACATGAGACTTTAAGAAATAGCTTGATTATTTCACATAATTTCAGCCATTT
CGTGTATTATAAAATCTGCAAATGAACTTATTTAATGTAGAAAACTAAAAGCCCCTGTGA
TTGATAATTTGAGATTCAATCACCTCAAATTTTATTGCTGCAATAAACGACAGTAAACTT
GAATTAAGTATCATCAATGCAACTATTCTCTTTTGAAATGAATCTATGATTAACTTAAAT
AGTCTAAATGACAATAAAAAGTTCAACTCAG
>TuR_00006986-RA transcript Name:"Similar to LINE-1 retrotransposable element ORF2 protein (Homo sapiens OX=9606)" offset:0 AED:0.23 eAED:0.25 QI:0|0|0|0.5|1|1|2|0|1328
ATGTTTCCTAACACCCAACAAATCTACAACTACCCAACATATAATAGAGAACTTCAAGCC
TCTAGATTAAACTGGTTTTCAATTAGAGCCGTAAAACCGCTCTTCTACATCAAACTCCAA
ATCAAAGCCAATCAACATCCGTTTCTTGATAGAGAATTGATCAAAAGTGAACTCTTCAAA
ACAATCACACAATTACAGCAACCAGCTTATAAAATCCGCAACATAAAAAAGTCTGGTTCA
AACATCTACATCTATCTAAATAGTGAAATCTTCCTTAACGAACTTGATCTCCTCTTCAGA
GATCACAGGAGCTTCAACATTATAAGTACAAATAAACCTGTCCCCTCTATATCTGTGTTT
GAAATAAACAAAAACCTACAATCGTACTCCAAAAGTGTCATTACAAACGCAATCATAAAC
CAGAACAATTGGCAAGAGGACAGTGAAACAAAAGTCCTATCAATAATCGATACTTCTCCA
CGAAGTTCTACTATCATCTTACAATTCTGTGTGAAAATTGCTGGAGATACGGTCACTACG
CCAGCTCGTGTCCTTATCCAACAAAGTGTAAAATTTGTTCTGGAAATCATAACCACACAG
TCTGTACTTCGAACAATACTTTCCTGTGCTGTGCCTCTTGTGACCAGGAAAACACCAATC
ATTGTACTGCCGAGAGAATCTGTCCAAAGCTGGTCAACTTCATTCGCCAAAATGCAGCAA
GATTCAACTTTGGCTCAGAATGGCTCAACTTACCCCCAAACTTCCCGCTCGACTTTGGAA
ATGTATCATTTTAACGCGAGAAAAGGGGCCAAATACACCAAACAAACTATTGACCAAATC
TTCAAAACCAAATCAGCCATTTGTTCCATTGTAGAAGCCAACAGATTTGTTGCATTCAAA
TACACAGAAAATCCAAATGTAATTGTTAACGACCAGACAATGCTAATCGCATCAAATGAT
CTACAAATCCTTGGATACAACAGGACGTCTTCAAACATGATCACAGCTCTAATAGCCAAA
GGAAAGAAAGCCATCTTATTCTGCTGTGCCTACATAAATCCAAATGACCTGAACAATCTG
ATAATGATACTCTTAAACAATCTCCGCAAGTATGTCCATCTTCCCATTGTCTTTGCCGGA
GATGTTAATTGTGAAAACCCGAACTGGTCCTTTAAAAAACGATACCAACCCATTGCTATC
AAACTCTTCAATTTTATGCATCAACACAAACTTACCCTTTTCAATCACCCACCCAACGCC
ATGAACTTCACCTACAAATCTGGAGAAAAAATCTCCTGGATTGACATCATGTTTGGAAAT
GTTGAATGTCTGGACTTCCTGCTCTCAGATGAAGTTATTAGTGATCATAAAATGCTTAGA
GCAAAAGTAAACATGACAGATATTTTTCAAAACATCACAAATAGAACGATTTACTGTATA
AAAACAAGAAAAGCTAACCACATTAATCTAGATAAAATACAATTTGACAGTGCAGAACAG
CTAAATAAAGCATTTGAAGATATCCTTAAATCAGACAACCCCAGAAAAATAAAACTTCTT
CAGCTAAAAAGACAAAATAACAGAGTTAGAAAATTGAGAAAAAGGATTAAGCTACTAGCT
AGAAATAACAAAAGAGACTTTGATCCAGAAATTAATGAGCTAGTGAAAGATTTGAAAAAA
CAGGAAAAAGACATAAGAATCAGTTCTAAACGCAATCTCATAAAATACCTCTTAATCAAC
CAAAATACAGATCAGAAAACCTTCTGGAATTTCATCAACAAAAGTATTAAACCAGTAAAT
ACATTAGATAACTTACTAATCAGCAATGACAACAAATCTGAAGAGCTGAGAAGCTTCCTC
TACGACATTCCCGACTTCTCCTTGCCAAATACCTTCCTGAAAAAAGAACCCAACTTACTG
AGATCAGAAGAAATCGAAAAAGTTAAAGAAATGAAATTCAAAAAACAGTCTGGTTTCTCA
GATTCTTTCACCACCAAAGAATGGACAATCTTCTGGGAGAAAAACAAAGAAAAGATACTT
CAACTAGTGAAAAGAACTTTTGAACTGGGATTCATTCCTCATTCCATGAAAATCTATGGA
GCGCATCTAATTCCGAAACCAGATGGACGATTTCGAACAATCCGGATTGCTAATTTCATG
CTTCGAATCTACGATAAAATACTGGCCAACAGGATAAAGCAAGTACTGAACAGAGTCATC
ATCAAAAGAACACAATTTGCTTACCAAAGGAACCTGAATGTGACAGACCTCCATGTGTTA
TTGAGTGAACTTTGGCATCCATCCAAAACACTTATCTGTACAGACATAAGTAAAGCTTTT
GATACGGTAAACGTGGAATTTGCTTTTCAGGAACTAAAACCTCACCTCTCAGACTCTGAC
ATCCAACTACTCAGACACTTTGTTTATGGCCGCTGGCTTAGAACCAAAGTGGACAGAGGC
TTCAAATACAAACCCGATCCTAATGGAGTACCACAAGGTTCAGTTGTTGGTCCACTACTT
TTCATCTGCGCCCTAAACAAAGTGATACGCCAACTAAAGATCAAAAACTTCCAAATCCTG
GCCTATGCCGATGATCTGTACCTCATTACAAACCAAGACAATCTTATCCCAACTCTAAAT
ACCCTGGAAACTGAACTTGGAAAAGCCTACCTCAAACTAAACAGAGAAAAAACTAAAACT
TTCTCACCACCCCACTACGACATGGTCAAAGTAGCAGGAATATACTTCTTTTTCAACCCG
TCCATTCCAAACCTCGACAAACTATTAGAAGAAAATGGTTCCATTCTACAACATAACAAA
CAGTTCATCCTACGACTCCCTGATCCACTGAAGAAAAAACTCATTGAAGCCTACTCTGCC
TCTATCATCCACTCTCTTCCTCCTTACATACTTTACATGAATCCAAACTATAAGGATCTC
CTCATTAAACTTAGCTTGAGAATATACCAATTTCTCAAAGAAGTTTACAACATTCCAAAA
ACCTTCTCACCCTGGACTCCGAGAACAATCTACAAGACTAAAGACCCTATCACCGTATGG
CTAAACAACATTATAAAATCCCTGCTTCGTACCTCAAACAACTTAACAAGATGGCCCTTT
ATGGAGCTTTTCAAACCCTTTCCCTTATTTGGAAGATTCCCTTGCATGGAAAACTTTATG
GAAAAAAGAGTGATGAACCCTATTTTTCCTCAAGTTGGATACAAACTGAAGAGTAACTTG
ATCCAAATCATACACACAAAAGGTACAGACTTCTTCAGAATTCAAAATGCGGACAAAGTT
ATTGAAAACCATTTACTAGCCATACACATCATGATGAAACTGACTTCAAAACAGCAAGTA
ACTTACATTATTCCTCACTGGCTTATTACCTGGCCAAATGCTCCTACAGCTGGTTATGTA
GCATCGATCCTCAATCAAAATGAAAATAAATTCGTCTGGATGGCTTGCTCAGATGCAAAA
AACATATCTAAACCAAACCAAAAATCTAAAATCACAACCCTGAAAAACAATATCATTACA
CACAGTGCTTTCTTCAAAGGAGTTAACAACAAGATTGATGAATTTTTCAGAGAAATGTAT
GATGCGAGTGAAGCCCTAGAGAAAAATTTCCTGGAATATGATACAGTAATACACTATTCA
AAAATAGGGAATGAATATCTTAGTACTGTACTAAAATACATCAACCATCTGATCATCACC
GCAAGATTCCTTGTATCTTTTAAAGGAGAAAACAAAAACTTGAAACATTATCTGACTAAA
TGCAGCAAGACTAAACACATTTGGGAAAACATGGACATTGGATGGATCTTCAACGGTATA
CAAGCCAACGATGAAAAAAGAGTACTAATGATTCTGGAATTAGCTGACATACTAGACAAG
AAACTAAAGAAATGCCAACCGAACAAATATACTCTTTCTATCCAAAACATTATCACCCCC
AATATCTATGAAGAAAATAGACCATGA
>TuR_00006978-RA transcript Name:"Similar to CYP4C1 Cytochrome P450 4C1 (Blaberus discoidalis OX=6981)" offset:0 AED:0.29 eAED:0.29 QI:0|0.5|0.33|1|1|1|3|1746|557
ATGATTGAATACAGTTTACTTCTAGTAGCTTTAAATCGATTAATTATAACCTTGGCTTTA
CTCGTATTAATCAAATTTATATACAATTATTTTAAAGTTGTTCGACATTTTTCTAAATTC
CCTCATGTCAAGGGCCACTGTATACTTGGAAATTTAGTTGATATAAAGACGAACTTGTTA
AAAAGCGATGAATTTGCAGAGCAGCAACTTCAAATACAATTTATGCAAAAACATGCTCAA
CCAGTACAAAAGGAAGGTGTATTTTTAGCTTGGATTTTCTGCAAGCCAATGGTATTCTTG
ACCAACTATCAATCGATTAAGCTTGTGTTATCAAGCTCGAAGCATCTTGAGAAAGGTGAT
GTTTACTATTTTTGGCATCCACAAATGGGACTTGGACTATTGACTCAACATGTTAATAAA
TGGAGGTCTCGTCGAAAGATGTTGGAGCCAGCCTTCCATATCGATAATTTACGTAATAGT
GTTGAAACTGTTGGTAAACATGCAGATTCTCTGGTCAAATATTTTCAAGGACATGTTGGA
ACTGTGTTGGATGTCAAGGAATTGATGCCTCGAGCTGCTCTAGATATTGTATGTGATACT
GTGCTAGGAGTTTCACCAGATGCAATCAACGTTCCTAACTCATCTTATGTTCGCGCCATA
ATGAACTTGAAGAAGAGAGTTATCACTCGTTTATTTAATCCACATTACTGGTTGGATTTC
ATCTTTTATCGAGCACAAATCGGAAAAGAGTATAAGAAGGACATCGATACTATTAATGCT
TTTTCAACCCAAGTGATCAATGAATGGAAATCCCGAGCTGTTAAAGAAAAAAAGATGATG
AATGGCAATGACCTTAATGGTAATTCCAACGGAGTAACATTATCATCCAAACCAGCAATG
AATGGATCAGCTGGCGCACACAATCCTTCCGAAGCAAATAGCCAGGTTGATGATGATGAT
GATGTCTTTTCCTCCAAAAAACGACCAAATTTAATGGACATTCTTTTACGCCATCATTTA
GATGATTCAATCACCGATGAATCTCTCAAGATAGATGAAATCGATATGCAAGACGAAGTC
AACACTTTCATCGAAGCTGGACATGATCCTGCCGGTGTTGTACTCACATGGATAATGCAA
CTGTTGGGATGTCATACCGATATTCAAGAGCGCGTTTATAATGAAATCAAAGAAACATTG
GCAGATGTTCCATTTCCCTATTCTTGGAATGATCTTGCCAATTTAACCTACACAGAAGCC
GTGATTAAAGAGTGTCTTCGTATTCGTCCTCCAGTTCCTTTCTTGCAGCGCATTTTAGAT
GAGGATGTAACCTATGGTCCCTATGTCATTCCCAAAGGAGAATGTGTTACATTATCCATT
TTTTCACTCCACCAAGATCCTGAAATTTATCCTGAACCGCATGTCTTCAACCCTGATCGA
TTCCTTCCCGAGCAAATCAAATCAATCCCTCCGTTTGCATTTCTTCCCTTCTCCGGTGGT
AAACGCGGCTGTCTTGGCCAAAGGTTTACATATATGGAGTTGAAGATGATTCTTTCACGT
TTATTGCTACGTTATCGTTTTAAATCAGTCAAACCATTCGAATCTATTCCATATGCCTTT
GAGTTGGTCAATCGACCCAAAGCTCCTGTTGAAATATTGATTGAACAACGTTAAAATAAT
AGTGAAACTAAAAGTAGAAAATTATTCAATTATAAAAGCAAAAAAGCAGTAACTCTCAAA
ATCCCACCTTTAAGTACAAATACGTACAAATACGTACTCATGCAATACCTCAATCATCAC
ATTTACTTCAGTCTTTCTCTCCTCTTCCTTGCTTTCTTGCCATATAAACTGCTCTTTGTG
ATATTTTCCTTTTTTTTATTCTTTTATTGTCTAAAACAAAATCTAACAAAGATTTAATAA
AAATGTTAAACTAACATACCTTGGTAAATTTTATTTAAATCAACCTTTCCACCAATCCCT
GAGAAAAGAGACTAATCCAAAGAAAGCAAGTGAACACGAAGTGTGAACATTCCAAGTGCT
TATTTGCTTATTCGGAAAGCCTGTTGGAAATTTCAGGTCACTCCTAGGTCAATCTGGAAA
GGGCCGGAAATATTTAATCTAATCCTTAAAGTAAACTTGAAATTTTAAGCCATTCAGCTT
TGGAAGTGGTTCCAACTTGCCAAAACTCGAAAATACAAGGGTCCACTAATTGTTAAACCA
ATCCAGACCTAGTAAATAGACTAAATAGTCAAGGACTGACCTTGAGCTAACCTTTAATAA
TTAATAAAATCCTAATCTGTCAAGTTTTAGCTTAAAGATTAAATGAAAAAATGGTGAAAA
AAATAAACTTCACTTGAAAATATATTGACAAAAATATTGCAGTATTTTTGATTGATTGAT
TGAAGTGCTTCCTTGTATGCAAAATCAACTGATTGCTAATTCATTTCTAATTTTCCCTCA
TTTTTTTTTCATTCCAATTTACAATTGATATTGATAGCTGAATTGTTTATGAATCAAATG
TTTACTCACTCACAGAATGAGCTACAAAACTTGACTTTGACCGTCACCTCATGACACCTT
ACAATCACCTACAATCAAGGTATAGTTTGATGATTCTTGGAAAGAGGTCATAATCGCGGA
AAAGTCCACTTTTTGCTTTCACTTTGCCTCTTCTAATACACAATCCAAACGAGTTTCAAT
AACTCTTCCAGCTTACAGACTTAGTCATAGTAATAATGGTCAAATAACTGGCCATATTAC
TGGCCATATCACCAATCATAGTACTTATCATATTGTTAATGATAATGCTGATCATAATGC
TAAAACTATCATCATTAACTCTCAATGGTTGCTGAATGTGGTTACTGAAAGAAGCTGATG
ATAACTGAAGCAAAAAAAGTTAAAATTTTGATTTAGCTAACGCTTTAGGCCTTTTCATTT
TTTGCCAGTCTTAATCTTGTCCAAGTTTAAGTTAAAGATACCTTGGCTTTGACCAATCAA
TTGTTGATTAGTAAACAATTTACTGATTACCAGGCTGTTAATGATGAGACAACTTACCTA
AAGATTTACATTTAGTTGAAGTGAAAACGCAATGGAAACCAAAACAAGTGAAAAAAGCAA
AATGAACACACAAATTGAAATATTGATATCTATAGTCAATAATTTTGATCAAGTTGATTG
ATTTAGATGATTTGGTAAATTGGATTTCGATTGATGATGACGACGAAGATTATTATTAAA
TTTTTAATGGCGATTAGTGAATGATTTTTGGTGTATAAATTGACAGAATTAAAAAAAGAA
GGATTTATCTGTTTCAAGCAAACACCAGATTTGATCAACAACATTTTCAAACACTGAAAG
CCAAAACCAGTCCAGTAAGAATTGAAATTAAATTTACTTTTCACAATTAGCCTGAAGCTG
>TuR_00006982-RA transcript Name:"Similar to F11 Coagulation factor XI (Mus musculus OX=10090)" offset:226 AED:0.35 eAED:0.35 QI:226|1|1|1|1|1|5|82|314
ACGACGATGATGGTGAGGAGGAGAAAAGCTTATTTTCTTGGAGTTATAAAAGCTCAAAAC
TTTAGTACAAATATTTCTTGTCTTTAGGTCAACAATTGTTGGTTGAAAGAAAGAGAGAAA
ATAGCTGGACAAATAGAGAAAGTGAATCTTTCCGATTATCTCTCTGATTGTCATCAGTCA
AATTTATCTTTAAATTGTTAAACTTGAGTTTAATTATATTTTCGTGATGAAGCCTCTAAT
TTGTTATGTAACATGTATTTGTTGTTTTGTGTTGAGTGTAACTTCATTTGATGCATTTGA
TATTGTGTCAACAACAACGACTTCATTTGACCAAGAAGATTCAGATGAAGATGATAACCA
GCCAACTTGTGGTAAACAAACGGTTCAAAGATTAGGTAGAGGTGGACGAGTTGTTGGTGG
TCAAAATTCGTATCCTGGAGAGTTCCCGTGGACGGTCTCGATTCGCTTACCTTTAAAACA
TCATTGTGGTGGAGCCATTGTCAGTCCAGAGTGGATTTTAACTGCTGCTCATTGTGTTGC
TAATTATGGACCTGAAGACTATCGAGTCCGATTAGGATCAATATTAAAGGATGATCAATT
CCAAGAAAGGGGTCTTGTAATGAAAGTTGTTGATGTCATTATACATGAACAGTACGCATC
TCCTAGAAGATACTCTCATGATATCGCTTTGTTAAGATTGGAAAGCCCGCTTAATTTTAC
GGATTTTGTTTCACCGATATGTTTACCGCCGCCTGAATATGTTACCAAAGATAATAGTTA
CAAAGGAATCAAAGCAACAGTTGTAGGCTGGGGATGGACATCTTTCAAGCAGAAGCCGGT
CATTATTGGAACTTATCCTCAGCTTCTCCAGAAAGTCGACTTGAAAGTTATACACAATTT
AGAATGCATGAGTTGGTTCAAGTCTAGAGGAATCAACTTGATTTTGGATAACAAACAATT
TTGCGCTGGATACAAAGACGGAGGAAAAGATTCTTGCAGTGGTGACTCAGGAGGACCTTT
AGTGGTCAAAAATAACTTAACAAAAAAATTTTACATCATTGGTATTGTAAGTGCTGGAGT
TGCCTGCGCCGAACCTCGACTACCGGGCGTTTATACAAGGGTCACAGCTTATCTAGACTG
GATCAATGAGAGAATCCAGGAAAAGTATTGAGTTATTTCAATAACTGTGAATAGATTGTC
CATTTTACCTTTGTGTATATTTTTTGTAAATAAAACTGATTCTGTTTATCCAC
>TuR_00006976-RA transcript Name:"Similar to URM1 Ubiquitin-related modifier 1 (Gallus gallus OX=9031)" offset:0 AED:0.48 eAED:0.48 QI:0|-1|0|1|-1|1|1|0|108
ATGTCCAATCATTTGAATATCATTGTTGAATTTAAAGGTGGAATGGAGCTATTATTTGAT
AACGTTACCAAGAAAGAGTTGTCTTTGCCTGTGAATAGTGGTGAGGATGGATCAGCTCCG
GTAGAGTGGACAATCAAAGATTTGATCAATCATTTGAAAGAAAAACATTTAAAAGAACGA
CCTGAACTGTTTGTTAACGATGATTCTATTCGTCCGGGAGTTCTTATTTTGGTTAACGAT
GTTGATTGGGAAATATTAGGAGAAAATGAGTACAAATTAGCTGATGGTGATAAAGTACTC
TTTATTTCGACTTTACATGGTGGTTAA
>TuR_00006977-RA transcript Name:"Similar to Zcchc2 Zinc finger CCHC domain-containing protein 2 (Mus musculus OX=10090)" offset:0 AED:0.00 eAED:0.00 QI:0|-1|0|1|-1|1|1|0|575
ATGGTGGTAATATGTAAAGAAGATGTTTTTGACTGGTTTAAGAAACTCTCTGGTGGGAAA
CGAATAGAGCTGATGTGTGGTCTCCTTAACCTTTGTATACCCTTGGAATGGAGATTCTTT
GCTACTTTTCTCGAACAAGCTGCTAAAAGAGATTACAATTCGCTTAAAGAAGCAGAAATC
AAAGCAAATTCATTAGAAGAACTAGAAAAACTCACCCAATTAGATTGGCTCGCTGCTGAT
ATAGGACCTCAGCCAGATGATCACCATCATGTTGGTGATGTAACTAATGGTCAATCTATG
AATATTAATACTGGCGGAATCTGTAATGGTAACGTGAATCAATCTATTCCAATGAATGGT
GGAAGTGTATCGATTCATAACAATGACACAAATTCAATGGACAAACATTTGAGCTCTGTT
CGATCAAAGATTGTTGTATATCTGTGCTTATTGAATTCAACAAATCGCGTTTGTGCCACT
TTAGTGTACAAGGCTTTCCGAAGTCAACTTTGCCTTGAAAATATTTCTCGCCATCTATTT
GGATCTGTAATGGACTCATCGACGGCAAATAGTTATACAAATGGGACTCAGACACCTTCC
TGTACTCTTAATTCAGTTTCTGGTAAATCAGGAACTGGTGCTAAAGAGTCACCAACTATA
CATCACAATATAAAATGTCAATCCAATGAACTTGGCTATTCTCATCTTGTATTGGATAAT
AAATTCTATTCAGAGATTGTTTTACTCCATACGTTAGCTATACATCATCCAGCTTTCACG
TTTGATCAACAAACTCTTCTCAGCGAACAGCTACAAAAAGTCCAACAATGGATGGATGCT
GTTATGTTTGCTGCGGCAGCCACTGCCTCAGCTAATTCTCTCTCCTCTTCCTCGACTCCT
CCCAATATCCCGGTTGTGCCACCAACAACATCCATTACAGATTTAAATCAATCTCAACTT
GTCAATTTAACTAGTAAACTATCTCTTAAATCAACCCTAAGTGATCACAAAACAAGCTGT
ATACCCTTACCTAGTGAAACACAAAAAACATTACCAGCTCCTCCTCCCCCTCCTACTCTT
ACCACAACAACCACAACAATAATTGAATCATCTGCTATTAAAGGCCATTCACCGACCCCA
GTAATAGCCACAACAAGTTGCCAAAGCTGTTCTTACAAATGCACATGTAATTTTAGTAAC
AATAATTCACTAGCCACTACACCTTCATCCACACCGCCGCCAACCGCACTATCTGGTCAA
CATCCTATTAATCATGTCGGTTCTGGGCAATCGACAGTCTCTGCTCAACCAACAACTATG
TCAACATCTCCTATGCATCCTTATTGGTTCTATTTTCCCCCTCCTCCCATACCTACTCAA
GCTCCTCTCATTAATGGTTACACTTCACCAGCTCAAGCAACAGAACAATTATTTAATTAT
TATTACGCTGTAGCCATGGCCGCTGCAGCATCAACGTTCGGTAATTCAGCAGCCTCTACA
ACACCCTATTGGCCACATTTTCAAGCTCCTAATGGCCCAATAACCGCAAGTCCTTTCACT
GGAATGCCAACACCTATTACGACTGGGGTTAATTCACTAGTTGCGGCAGCGGCAACATTC
CAGACTGCCAAATCCTCTGTAGTTAGCTGTTATAATTGTGGTGCTTATGGTCATCATGGA
AATGAATGTAAACAAACAAATTTTGACGAACAAATGATACGAAATTGA
>TuR_00006984-RA transcript Name:"Similar to Epn2 Epsin-2 (Mus musculus OX=10090)" offset:496 AED:0.00 eAED:0.00 QI:496|1|1|1|0.66|0.5|4|1360|516
CAAAGACCTAAATGCGAGTCATGATACGTTTCTTGTGACTGCTGTTGTAATCAGGCTTTG
TTTGGGTGTTTGTTAATTCAATTGCGAGACTGGATTTAATTTATTTCGATTAATTATTTC
TTCACAACGTTCTCATCTTCGTTATGAATCAAATTCCTTTGCTTGTTTCACCTTTACAGT
GACCAAGCCCTTTATTTGTTTGTTTATTTGTTTATTTTGTTTCTGTTTCTTCTTGTGGAT
ATTGTTACTATCATTTTAACTCACCATAATTATAATAAACTTATTTATCATCATCGCCAG
TTTCACTTCAAGCGTTATCAGCTTTCTTAGTTGACACTTTAAATAATTGTTTAGTTTTTT
CTTTTTTTTGGTTGCTTCTTCTCTGTGTACATATGTGTGTCTGTGGATATACGTTTTTTT
GAATCAGGTGAACCATTGAACCAGGTCTATAAAACACTAAAAGATAACATCCCTTCGCAA
TCAAAATCTACTCATAATGATTAATGTTCGAGGTCTTCAACGTAATGTTAAAAATGTTGT
TAAAAACTATACCGAGCCACAGGTCAAAGTACGAGAAGCCACTTCAAATGATCCTTGGGG
CCCATCGTCAACTCTAATGAGTGAAATAGCAGATTTAACCTACAATGTTGTCGCTTTTTC
AGAAATCATGCAAATGATCTGGAAAAGATTGAATGACCACGGTAAAAATTGGAGACATGT
GTACAAAGCTTTAGTACTTTTAGAGTATCTTATTAAAACTGGATCCGAGAAAGTGGCTCA
ACAGTGTCGAGAAAATATATTTGCTATTCAAACCCTCAAAGATTTCCAATACCTTGAAGA
TAATAAAGATCAAGGAATGAATGTAAGAGAGAAAAGTAAAGCATTGGTGGCCTTGTTGAA
AGACGAAGAGAAACTTAAAACGGAACGAATTCGTGCTCTTAAAGCGAAAGAAAGATTTGC
TCAGTCAGCTTCACTGATGAACAACTCAACTGGTATTGAAGCCATTCCTAAATCTTCAGC
TAGTTACCACGAATCTTTAGGATCTGCTTCAGCTTTGGATAGCGCCAAGCCTCTTAACTT
GGATTTGGAAAGTGCCAGACCTCAGACCAAAGGTGAAGAGGAGCTTCAATTGCAATTAGC
TTTGGCAATGAGTAAAGAGGAGGCCGAACAAGAAGAGAGATTAAGAAAGAACGATGAGAT
TCGGTTTCAGTTAGCTCTCAATGAGAGTCAGAAAGAGAAACCTCTCAAGAAAACTGCTAT
GGATGATCTCCTGAACATCAGTGTCAATTCCAATGCTTTGCATAATTCGTCCACTAATGT
TGATCCATGGTCTGTTGCTGGAGACGCTATGGGAGCTGCTGCATTCCCAGTGCCTCCACC
TCCTCCTTTACCCTCTCAATCTCTGGGGACAGCAAGTAACTCTAATAACACTCAAGCATT
GGCATCAAATGACCCATGGTCTGTTAGTCCAGTAAACAATGCTACAATCAATTCTGACCC
TTGGAATAGTTCATCTGGTCGAGCCTCAGCTAGCAATGACCCTTGGCAACCTAGTCCGCC
TGCTTTAACACCCCAATCAACAGATCCCTGGTCATCTCAAACTGGTGAAGATGCATTATC
TGAAAATCCAGTTAAAGACACCATCTCATCAAGTACCAGTTTCGACTCTGCAATTGCGTC
AAACACCCAAACTAGAAAAACTCCTGAAAGTTTTCTTGGTCCCAACTCTAATTTAGTTAA
TTTGGATGCTCTTGTGAGCAGTAAAACCACAGGAGGCTTACCAGTTGGAGGAAATCCTTT
TGCTACTGTACCAGTTTGTAATCCTTTCCAAGCCGCAAAACCACCCCCACCGACTATCAA
TCAACTTCGATCCCAAAATGTGTTTCCATTGGTAAATGATACAATTGTCAATCCATTAAT
CGGTTCTGTCTTACCGTCTACAGTAACACCAGTTATGCCAGTTAATATACCAAATCATCC
TATATCAAGCCAACCAATGGTGCCCTTGAGCTCTCCATCCTCAAGCCATAATCCATTTGC
AATGTAATATTATGAGCTTGATGAAAATGGAATATAAATCTCAAAAAGAAACAAATAGTA
AAGATATTCTACAAATAAGTGAAAAGAGAAATAACACCTATTAAGCAAATCAAATCAGGA
ATAGTGTCTTCATTTTTTGGAATTTGGTGATGACCCTTTGTAAAATGCATATACATATTT
ACATACAAATACGAAAAAAACGAGACTAAGCTAAAAATACGGGCACATTGTCCCTAATAT
CATTTAAAAAAGTCCTTCCCCACCAATTAATTTACAACCACCGCTTCTACATCTACCATC
AAAATCAACAACATTCATCATTATTTCACTTTGATTTCAACCGCATCAACGATAATCAAC
ATGCATTCACCTTCTCTTGCACACAAAAACACCGGATATATGTTACTACCCGCTCTATCT
CTATTTCTTTCTATCCTTTCCTTTATTATTCTATCTCCTCACCTTGATCTTTTTTTCTTT
CTTTTTCATTCCAGTTGGCTTTTTGAAAAAAAACCTAGGCAGTTTGATCTGAATAAATTT
TAAATTATTGAAAATGCAGGTTTAAATTCAAGTTTGATGGTTAAAGTGAAAAGTGTAAAA
ATTTTGTGCAAACATAAATTGATCAAGAAGTAAAAAGGCTGTTGTGCTTTGACTATCAAG
ACAAGTGCGAATCATGCTCGATGTTTCAACAACCTCTTGACCAGTTGATCCATTATTGGA
TTTTTCGTCTTTTCCAAGCAATTTTTACTACATCTTCCTATCATCTTTCTGATCAACACA
ACATGCGTTAACAGTAACAAGAAAAACCCCCATTCACTCATTTCAAGATTAATTGTTTAT
CTACAAGATCACACACAAAAATATGGATCAGAGTCGCCATTTTTTGAACGTTTCAAAGGC
CAACAATAGAAAATTTTGATCAATGAATTTTGGATTCCATGGTGGAACCATTTTGTACAA
GTCGAGCCAATCGTCTCTTTCTCTCTTCTATACCTATTTCTAACTCACTTACCTATCTTT
TTTACCTCCCTCTCGCTTTCGTTTCATTTTAATTTAATTGAAGGTAGAGATGAAATGGTT
TTCTGGTTCAATCAAATTTTGGCTCAGCCAGTTGATTGGGAAAGAGTCAATTATGGCTTC
AAATCGGTTTTAATGTGGGATCTGCTCAGAACGATATACCTTGAATCTTAATCATCATCA
ATTAATCAACTATTTGTGTCCTGCTGCAAGACCATTCTATCAGGTGATTGGGTCTGTCGA
AGATTGATATTGATTGAATCATTCATTCAACACCATTCATAAAATACAAACTGTCTCCAT
GAAAAAAGCATGCAAAGTTATGAATCGTTTCGATTGTTAAACAGAGA
>TuR_00006975-RA transcript Name:"Similar to tfap2e Transcription factor AP-2-epsilon (Xenopus laevis OX=8355)" offset:4917 AED:0.03 eAED:0.03 QI:4917|1|1|1|0.5|0.4|5|634|429
AATTTCTGTGTCTATTCACGTTTGGCGTTTAATATTGTCTTAAAATTGTTTTAATTGTGA
TCGAAATTATAAATTAGTTACTTTTTTTTATTGTGTGTCACCCATGATGTCTTTAACTAT
TTCATTGAGTAGTTGTACACTTGTATACTTTGTGTTTTATGATGGTTTTTGTATGTGCTT
ATTGTTGTAACCAATACACCGAAGGAATCACCATTCTCATAACCATTTCAAGGTTTCACT
TCAGAACCAAACTTGATTTTTCACTGTTTATTCATCGGTTGGCGATAATAGTGATAGTAA
TAACATTATGATCATTATTATTATGATGATCAAGTCTATGACTTTAGTCGAGTCAGTTAC
TCTTTCTCTCCTGATGATGAATGAATATTCATTGAAACGATGAACACAAGAGATGATGAT
GTTAGCACGCGCTGTTGATCGCGCGTTCAATATTTACTCTCTCACTCTCTTTTTCCCTCA
CAAGAGTATTAATATGAATAGATCGTGACTTCGTCAAGTTCAGACAATTCTGATGAACAT
GAACAAGATGAGTGAAAAAGTAAAAGTAAATGATAGAAACAAAGAAAACAAAATGACTTA
AATTATGTTTAAGATCATGTTAACAATTATTATTTTGTTAGTTTTCTCCTTCTCTCTCTC
TGTATGCGAAATTCAATTGCTGGTAATAACAATATAATGCTTTAGCACCCAATGTGGATG
GTGAACAGACAATAATTCAGAAAGCGGTCAATCGATGAGTTTTTTTAAATCTAATTCTGA
CTAATTGGTCCAGTCTAGTTATACTGATACAAGGAGGAGCAGCAATTAACACACACAATT
TGGACCAATCACAAAAGGACAATATGTTAATTTAATGATATTTCTGTTGGTGAACTTACA
ATGGAACCTCGTAATTAGATATTTTTGAATGCTGCCATCTAATTGAACTACAAGTAAAAC
AACTGGACCAACTGTGTTTACCAATATTATCGTTACATTAGTGGACAACATTGACCATCA
ATTACCTCCAGAATCAGTTTTTTGTATCCTTTTTAGTTGTCAATGTTTTCATTTCAGTGA
TTGATATTAAACTTAAAAGATCGTCTTATTTGGATACTGATTTTAAAGTCGTCTTAGTTT
GTTACCTTGTGTCCGTATAACCAGACTGTTACTGAATAATTAAATAATGGTAAGGATTAA
AATTTTTATCAGTGATTATATTAACTTTAAGCTTTTGCTGTTAATTTTTTCAAATCTTGA
TTTAACCACTTTTAATAAGTAACTTTGACTGTGAAAAATTGCAAAAATACTGATTTTATT
GAATCTAAATTTAAGCATTTTTTGCTCATGAAAATAGGTGCAAATTTAATGACAAAATTG
ATCAATTAACGCAAATCAACTTATTGTTTGACCACAAAATTGCATTTGAAACTGTAGAGT
ACATTAGTAATGCAATTAAGATTGTTGTTTAATGTAAAGGTTTCAATTAAACTTAAAGCA
AAGCCAATAAGATGATGATAAATTAGTGTCAATGATTATCAAGGTGACTTTTGACGATGA
CAAATCTGTTTCCTTAATCTAAATCCCTTAAGAAGGTTTCCTGTGAATTAAATTAAGAGA
CAAAATTAAATGAAAATCAAGTCAAAATCTAAATAGTTAATCATAATGAAACAAAAAATT
ATGATTTGTGAAAAGTGGAAACATAAAGTTGACTGAGCAATGAAAATAAAAGCTGAAAGA
AATGATTTTTGTGTGTGTTCAATTTAACAAACTATTAAAGACGATTAACAATTTTAATTC
GTTAATTCCTAAAGTCGACTTGAAGACGATTAAAACGTTAATTTGGTGATCATTAGGATT
GTTAAGTTTGATAAACATTGATCACAACAAATGGTAAGACAAAGTGATTTATATAAAAAC
AATTGCTAATGAAATCAATTAATCGTTTCATGCACCATTTAACCGATAGAAGGCGCAATT
CAGTCTCTATATAAAAAAAACTATAAAACTGATGATGATATTTTGATGATGATGATGATG
ATGAGGAATGTGAAAACCTCGTGATTTGAGGAGAAACTTGTTGTTAATGATGATGATCAA
GTCGACCTAAAGATGATCAGGGTCAAATGAATGTAGGAATGTTTGTTTCCGCAGTTAACT
TGAGGTCAATCATCGACAGAAAAAGATTATGCAGATGAAGATGAAGATGATGATGATGAT
GATGATACTGATGGTGATGATGATGCTTCTGTTGATGTTGATCAAAAAACAACTTGCGAT
TCAAGGATATTCGAGAAGTTAACTTCATCTCACTCTTAAATTCAGGTTACTGTTTCAACT
GCATTTTACCTTAAAATAATACACATTACATTAATCTATTTCTTTTGGTTTTAAAATTGG
TGCAAAAAGAGATCAGATTGAACTGATAAATAAAATCGTTTAAGTATCAAATATTTATTA
CAAATTTAGTTAATTATATAATTTAATACTGATACTTTATTCAAGCTTTATATTACTATC
GCTACTACTAATAATAATGTTAAGATTGATGGATACAGTGTAATAATAACTGATGATTAT
GATACAATTGTATGTATAAGATGGTCAGGTTAACGATGGATTGGGTTGATCAAGGATTGC
ACATGAAACAGATTGAAAGACAAATATTTTTCTTGCTTTTTCTTCCACTTTTAACCATAT
AATAATTTGCTTTATCACTATTACTTTGATCGGTATGTACCTTTTTATGAATTTAATCAC
CATTAAGCACCTATCATGAACTTAATGAGAGTTAATCAACAGGCAAGTCAAACAATTTTA
AGGCCAAAAGAAACAGTTAATGTGTGTTGAGATGGAAAAGGAAAAAAAGACGAAAGTGAA
AGTCTTATTGTGAGTTTGTCCAAATTTTTGTGTCTCCATTTCCTTAAAATTATGACAATG
GAGAGAAATGTTTGAAAAAACAATTTGTAGAAGCCATTTTGCTTTTTAATGTTCAATTAT
TGTTGTTGTTAGTGAGATGGTTGATGAGATTGTTGACGATTAGTTTGATGATTATGTTGA
TGAAACCAAGGTGGCTTTAACCATTGTTGTGTCCCATGCTTGTGTTATTGTAACTGTTGT
AGTTGCTTGTAATACTTGTAATGCTGTAATTGTTGACCATTTGTGATTATAATCAAATTA
TTCACGAAAAATGTCCAATAATTAACCGCTAATCGATGTTAATGTTGATTGTTTATGTGT
CTTCGTCGTTGGCTGGTAAAGGAGAGAGAGAGAGAAGAGAGTCAAAATGGCGACAAGCGG
TAAAAACTGGAGAAAGATTGAAAAAGACAGAAAGAAACGTTTAAGCTAAATACCAAATGG
GACTCTCAATGTATCAAAGTTTTGTTGTCATTAAAGCCATCTTCTTCTTGCTTAACTCAA
CATCTTACCTTAGTATCATCTTTAATCATCCTGATTCCCGGTTTGAAGGATAGAGAAAGA
GAGAAAGAGATTCAAGTTTTCATGTTGCCACACAAAATAAAACAAGAGTGATGAATATAT
ACAACAAATATCTATACACTTGAACTCTCTTCATCATAGCTTAAAAAAAGCTATCTCAAG
AGAGAGAGCCTTTTCCCTTTACCTTCCCGATAGATGGCACTTTTATTTTTTCAATATCAA
TTCTTGTTTTCCACTTTTCCAACAGTAACAGCAGCAAAGTACAGGTTAACTTTTTTCCTC
TGCTTGTACTTTTTGCATTTTTTTGTACAACCTCTCAAAGTAAAACTTGTCTCATCTCTC
CTCTTTTTTGTAACAAGTAACTTTGTTTTTCTCTCGTTGTAAAGACAAAAAATAGCAAAT
TATATATGTGTATGTTTGGTGTTTCATTTTCCAGAGGATTTCTTTTGGCCATATTTTCTG
TGTCTCCGTGTACATCTTGGACCTAACATTATCACATTGTTGACTCGTTTTTTGTTGTTT
CGTTTTGTTGTTAATTTTTGTTGTTATACCTTTTTTTGTTAATTTCACTTGTGGATATAT
TTATGGTGAGTAAGTGAGGATATCAAAGTTTTTTTCAGTATACAAAGAGTTTTGAAAAAA
AACGGACAAAAAAAGTGTCTCAATTGCTCTGGTGTTTTGCTGATTCGCTCACACTGTTTC
AAACAGCTTTACTGCAATTTGTTTACAATTGATATGGTTCATTACAAATACTTATCATCA
TAATCAACATCTTATTCAATTATGCCTCTATGAGTTGAGTTTTGACAATGATGAGGATAA
CTTTTCATTCATTTTCATCAAAAAACTTTACAACTCTATTAGATTCATGTTTACTTAACC
AATCAAATTGTTAATCCAATTGTTACACAGTTGCTCACTTCATCTATTTATCATCTTAAC
CTGTTTAATATTTGCTCTCATAAATTGAATTGATCTACTATTGTATGGTCAGTCAACTGT
CAACACATTTTGAGATGATTTGCAAATATTAATTTTCAAAATTAGTATTCAGTTTTCATC
AAAAAATTTAAGTTTCAACCTTTGAGGAAATTTTTCCACTGACTTAGGATAAGCGCCTTC
TAGTCTTGAAAGAAGTCTTAATTTAATCCAATTTTAATCCTAACCCTTGACCTGGACATT
TTGTTTCAACATGACCAGTACAAAGTGTTTTTAAGAAGCATATAAAAACAGGTTTGATCA
ACCATTCGTTGTCAGAAAACACAATTTAAACCTCTTAGAATGATTTTGGTTGCTATGTCA
CTTGGTAACTTCACATTTTAAAAGGGCTGACGATGTTTGAAATGGTCATTATTTGGGTTC
TGTCAATCTAGTGAACGACATCTAGTCGCATCGACGTTTACTCTTCAATTTTGTGAACAT
CTAGTCTCATCTAGTCCCAACTAGTCTCACTTAGTCTCATCCATCCTCTAATTTAAAATG
ATGTACGATTTTGATTACTGCGATCTAACCGACTATCTTTGTGATTCTGAACAGGACCGC
CGTGATCTGGTCCAAGGCCATTCTGGTGGAAGTTTGGGTCCCATTGCCTCAATATCACAT
ACATCCACCTTTAGTAGTGGACCCCGGTTAAGCCATGCTCCATCATCAGATTTTCAACCT
CCATACTTTCCTCCACCGTACAACTTACCTCATCAACAATTGGACTTACATGGAGTGAAT
GCTGCCGCTGCAGCCTCCGTTGGTGAACCATATTCACATTTTAATTCATTAGGACATGAT
CCTCAGCAATATCATCATCATCATCATGGATACGGTGATTCGGCTGCAGCCGCTCGTCGC
AATTCAGAGCTAGCATATGTCAATGTGAGAAGACCCGATGTGCTTCATCATCATGTTTTA
AATGACCAGGAACTCATCAACTCAGGAACTTTACAACCTTTAGACGATGGACTGGGTTCC
AATGCAGAACAGGATAGCCACAACATGTTCCCAGGAGAGCACAATAGTGTTATCCGAAAG
TGTTTTACCAATGGTGCAAAACGAACAAGTGATAATAAAGAAATGGTTATAACCGGGTTA
GCCGCTACAGGTGACGTTTTCTGTTCCGTACCTGGACGGTTATCCTTACTAAGTTCTACA
AGCAAGTACAAAGTAACGGTCGGTGAGGTTCAACGTAGACTCAATCCACCTGAGTGTTTG
AATGCCTCCTTGCTAGGAGGTGTTCTTAGGCGAGCAAAATCAAAGAATGGTGGTCGATCT
CTAAGAGAAAAATTGGAAAACATCGGTTTAAATTTACCTGCAGGTCGAAGAAAAGCTGCT
AATGTCACACTACTCACCTCATTAGTGGAAGGAGAAGCTCTTCATTTAGCACGAGATTTT
GGTTATGTGTGTGAAACTGAATTCCCATCACGTCAAGTTGCCGAATACCTTCATCGCAAT
CATTCTGATCCAGCTGATTTATATCGCCGTAAAGAACTTATACTTGGAACTAAACAAGTT
ATCAAAGAATTTGTGGACCTTTTGAATCAAGATCGATCACCACTGTGTAATAATAGGCAG
CCAAGTTTATTGGAACCCAATATTCAAAGAAGTTTAACACAATTCTCCCTAATCACCCAT
GGTTTTGGTAGTCCAGCAATCGCCGCGGCTCTCACCGCAGTTCAAAATTTTTTGACGGAA
TCCATTAAATACCTCGACAAACAGTCAGCTAATTATCAAAATTCTGTTCAGGATACAAAG
AAAGACTCCATGGTGGACAAAAAGTGATGACGAGATAACTTATTATATATAAACTTTAAT
TAATGACAATTGTTCCCGGTCTATTATTGACCATTGATGTGAACAACCAATCTTCATTTC
TTCTTCTTTGGCCAAAATCATGTAATAATAAATCAAATCATAAAGTCTTAATGTACCAAG
ATCTTATCCGAGATTAGCAACTTTTGACATATTATCATTATTATTACCACCACTATTACT
GAATAAGCTTTAAATAAAATCAAATTCAAAAAAAATATTTCATGTTGAAGAAGAGGAAAA
AGATCAGACATGATTAATCGTAACGCATCACAAATATTCAGTACATTGTAAACAACTTTT
CATATGTATGTAAAAACTAATGCAAGATTGATTTGAATAACTTTTGCATGATGATAACAA
TTCAAAGCTGTTTTATTTGGTAACTGAGATCAATTACTTTTGGTTACACCAGTTTTTTTC
CTGTCACAATATTGATTTCATTGTATTTTAATTGTCTATCATTTGCCAAAGCGACGAAAT
TTGTTTTCATTTATTGACCAGAATTTTTAACTAAAATTTCTGCTATTTAGGTTAATTAAG
TGTGATACAAGTAAACATTCAATCATTCAAACTTCTATTGATTAAATTGATTTTTGCCTC
A
>TuR_00006980-RA transcript Name:"Similar to obst-E Protein obstructor-E (Drosophila melanogaster OX=7227)" offset:845 AED:0.04 eAED:0.04 QI:845|1|1|1|0.8|0.66|6|390|271
CTCTCAATGTCACATAAATAAACTTAATCATATCACATTATCATTGTATTAGATGACTGG
TTAACGATTGGTGAAGTGTTTCCAGTATTGACTTTGACTAAACAACGTAACAAATTTGTA
CAATAATAAAACATTTAAAGACACAAACAGCTGAACATGCAATTAAAGGTTGAGTGATCA
GACAGAACAATTAGCAAAATTTAACAGTCGACAATGAATTGATTCCATAATTAGGATAAG
TTTAATGTAATCAAGTTAAAGTATCATCTTCCTTATAGCAACTCAATGAGGATCAAGATT
GTAAACAAAAACCGTAAGCAAACAAAAAACCGGGATAAAATTGAAGCGGGCAACTTAAAT
AGATTGAAAAAAGACAATCAATAGCCAATTATAAACAATTAACTAAAATACTTGAGTGAA
TTTTTTTATTTAATGGTTGGGAAATTGATTGTTGTTACTATTGTTGATGATTTGAGTGAA
CAAAAAAATGTGGTTTGTTTTTAATCCAATTTTATTTGAAGTAACTTGTTAGTGCAAAGT
TGATTGCTGTTCATTAAACCAAATCAACTCACCAAAATGTTCCGGGTTACTCCGTTGAGT
TTGAACGTATTAGGGCGGCATCAGGTCATTGAATCGCTCATCATCATCATTCACATCATC
ATCTTGCTCATCCCTCTTTTAAGTGAGTGAGTCTCAAAATTTATCCATCTCTTCACCATC
AATCCCAGTTTACAATTCAGTATTGACTTGGCTGGCTCAAGAAGCAAGTTGAGTTTAACC
TTTTTTTTGTGCCTTTTAATTGTTTAAAATATAAATCACTGTGATCAACTTAATTTTAAA
TCAATATGCAATTCCATAGTTTCACATTAACCATCCTGGTTTTCCTGGTTCCTCTAGTTT
GGGGTCAACCTAGAGCAGGTCAAACAGCTCAACAACTTTGTCGTAATAATCCAAAAGGAG
GAACTCTTTTCCCTCACGAAGATTATTGTGATTACTATTATGAATGTGACTCAGCAACTG
GTGATGCTGTCCTCCAAGCCTGTCCAAATGGTCTTGCTTTCGCTGGTTCAAAGAGAGGTT
TAATCCAAAACTGTGATTATCCTCACCGAATTGGATGTCCTGATGGAACCCGAGTTATGG
GACAACAACCATCTTCAACTGAAAACTGCCATTGGCAATATGGTGTTTTCCCTCATGCAA
CATCATGTACTCGATACTGGCATTGTTGGAACGGAACCTCAACCATCCAACAATGTCCAT
TCTCACTTCTCTACAATGATGCTATCCACGCCTGTGATTGGCCTGATAATGTTCCTGATT
GTCAAAAACACCCAATCTGTAAGGATGTGCCAAATGGTCCAGTCCCAATAGAGAAGAGCT
GTGTTCGATACTGGCTTTGCGTTGGTGGTTACCCACGACTTCAACGTTGTCCTGCTGGAC
TTGCAGTCAACCCAACCACATTAAGATGTGAATTAGCTTCAACAGTTCCTGGATGTGAAC
CACCGCCAACCACACCTCAACCTGATGAAGAAGAAGAAGGTCCAGCTCCAGCATCAAACT
CTGGTAACTCAGGAAACTCGAATCCTGCACCAAGACAACCACAAGGTCCACTTCCACCAC
AATTCAGACCAAGTCAATCAGGAGTTAGACAAGTTGGTTAATAACTTGTAATCTCATAAG
ATGAAAAGAAATAATAATTAATGGTGACATAAAGAAATGCATACAACAAAATAACACTCA
CTTTTCACAATCAACTAACACCTTGCACACACACACACCTTCAACAAATACATTAACACA
TATCCAAACACTCACACAATCACCACTCATTTGTCCATCAACATACCATTAAAATTTAAT
GATGATCCGACGAGGCGAAAACATCAATGTCATCTTTTGATACTTTTGTCTCTTTCATTA
TGTGTCTCAACCTTTCTCGTTCTCGCTCGATTTTTCACTTCGAAAATTGAGTTGAGTTCT
AGTTTGACCACTATTTTTTCACATGTTTCCTAATAATTTTATATGTTCAACTATTTCATT
TTTAAAACAAC
>TuR_00006987-RA transcript Name:"Similar to CIB3 Calcium and integrin-binding family member 3 (Homo sapiens OX=9606)" offset:355 AED:0.25 eAED:0.25 QI:355|0.71|0.87|1|0.71|0.5|8|1309|189
GCAAAAGATTGAACAACATAAATAAAGACCAACTTGCTTGTTTCAAACATATGATCACAG
TCACGTGATTTCTGCTAAATCGTGTTTATTGTAGTGCAATTCAAAATTCAAATCTATCAT
TTAAGTATTTATGTGATCGAAGTATTCACGAGAAAAATTTAGTTGCAAGTTTTTTTGTCG
ATATTTCAATAAGTCATAAAATTGATGAGAACATTAAACAAATAATTGAATAAAGGATAT
TCACATATTGAATCACCCTTCGAATAATATATTTGTGAATAATTGAATAATAACTCAACC
TTGAATACGAATCATCGAAGAAATTCATTAAAAAAGCCGTCCAACTCTATACATAATGGG
AAACAAAGTGGTTACATTCACTGATGAGCAATTGGAAAATTATCAGGATTGTACATTTTT
TACTCGGAAGGAGATATTAACGATTTTCAAACGGTACCGAGAACTCGATCCAAAATCGGT
TCCTCAAGTAATGACTGGAGATGAAGCTCATACTGTATCCTTGCCTTTGGAAAAATTTGA
AAAAATGCCTGAGTTGAAGGAGAATCCATTCAGAAATCGTATATGCAAAGTTTTCTCTCA
TGATGGCTCTGGAAATATGACATTTGACGATTTTCTTGATATGCTTTCAGTTTTCAGTGA
AAGTGCACCTAGAGATGTAAAAGTGTATTATGCATTCAAAATTTATGATTATGACGATGA
TCATTTTATATCGGGAAAAGATATTGAACAGACAACTATTGCATTAACCAAGAACCAATT
ATGTCCAGAGGAGATTGCAGTTGTTCGTGAAAAGGTTTTGGAAGAGACTGACAATGATAG
AGATGATAAAATATCTTTCACTGAATTTCAACATGTGATCTCTCGAGCGCCTGATTTTCT
CAGTACATTCCATGTTAGGATTTAACGTGAATTGGAACCAGATCACCATCAACTAGAATC
TCGTAGATTTACATTTGTTATTCCAGCTATTCAAAGCAATTACATTTATATCGCGCAACA
ATCAGTGACCTTATGATAACCTTTAACTGCTGAATCCTGAATTGCTATTAATTTGGACCA
AATCGGATACCGGAAAACCAAGAAATCACGAGTATCAAAGCATTAGTCTTGATGTTTGAG
GATTACTTTAAAGATTCAATCTATTAATATTACAATCCATCCACCACCATATCTAATTAG
ATTGTTCAAAGTAAACTTAGTGCACATGAAAATGAATTGTAGGCGGATTCTCAGCAGATT
GTTCATCTTGTCAATTTTTTAAATACTGATTACAATCAGCTTTTATATACAACTTAGAGA
CAAAACTGAATTGATTACTGTTTACACAATTGTAAAGATGATTGATTACAAAAATGGAGG
ACAAGAAGTTTAAGAGAGTCAATGTTTTTGATGGTTAAAGTTGCCTGCAAATGCCAACAA
TCAACTAATTTCGGAGTCCATTTCAAAGAGTCAAATCGATTGACATATGGACTGTGATTG
TGTACCTTAAGGATAAGTGATATGATAAATACTGTACTCATCTTCATTATATTAACCTCT
GATGGAATATTTAATTATACTTAGATATGCAGCTTAAAAAGATTAGATTAATTAGAGGAG
TTATAAAATACTAAAATTCAATTAGAGTGATTAGATTGAGTGATAAAGAAAAGTTATTTT
AATCGTTCATTTCTTCTCATTAATTTGGCTGATTATGGATGGCAAAATAACAATTTATAA
GTTCATGGTCGCTTGAAGCATTCAACTTGAATTACATTGATGATTGTTTGTTTACATCAT
TATTGATGAGTGTTAATGCATGTTTCATCTTACTCTTTATTTCAAATACAATCATCTAAT
TGTTCAAATCTCATTTCTACGCCTTTTCTTCCTCTCTCTATTAAACTGATAACGTTTTCA
GTCTCATATGATTTTCAGTGAAACTGTCGATATAATTCAATTGGTTTTTTGCCTTTCCTA
ACTATGCACTCGACAATAGCTACTAATACACTGCTGATACCATTGTTACTGCTGGTTGTT
GGTAACCATTTAGATTAAATTTAAAATACTTTTCACCTATTTTTTCAATCAATTTATGTA
TTATGTACCAATTCTGACTTATTCAGCTCTATTGCTTGAAACCTTTTGATAACCAATCAG
CGATTCTTTTGTTAAACAAAATAACTGTAACCACAATGAAAATTTCATTGATTATCATCT
GTTGTCAATTCAAG
>TuR_00006989-RA transcript Name:"Similar to Qdpr Dihydropteridine reductase (Rattus norvegicus OX=10116)" offset:560 AED:0.27 eAED:0.27 QI:560|1|1|1|1|1|4|735|236
CATAAATTGTCATTGTTTTTAATCGACTCAATCATTTTTCAAGACTGCAAGGTTCGAGAT
TTTCTGTTTCAATTGAAGATTTTGACTCATAACTGGGTTACTTATTGCCTGACCGGGGTG
ATAATCAAATAATCAGTAATTTGATGTATTTCAAGCATGACCCACTTTTGATTATCGATT
ATAGTAGCCAATCATTCATCAATTGTTTTTGAATGTCAACCATCACTATCAATATTAAAA
ATAACGATATTGTTAATCAGATTTTTATCAAATAATAATTTCAAGTCTGATAATTACTTA
TAAGTATTTTTGAATTTTACTCTATCTGTAATGGATCTTAATTTGATGATAAACTTGATT
TTTGTTAAGTGACTCCCAAGGTCAGAAAAATATCTCGAGAGACTGAGTGATGATGATGAA
GAAAGAGGATAAAGAGGGTAAGAAAAGAGAAACCGACCAACTCATCTCTAATTGTTTCTG
CTGAAACATCATTACTTGTTGCATCTTTACTTGTTAGTTTTCCGTTTTATACAATTTGAA
TTCATAATCTTCCTGAAAAGATGGCATCTGTGAAGCGTATTTTGGTTTATGGTGGCAAAG
GTGCTCTTGGTTCAACATGTGTCAGTTACTTCAAAAAAAATAACTGGTGGGTTGCTGCTG
TTGATTTTGCTGAAAACCCAGAAGCTGATGCTAATGTTATCATCAAATCAGCTCAATTGA
CTGATCAAGAGACTGAAGTTATTAATGGAATTGAAACTAGTCTTGGTGGTTCTAAGCTTG
ATGCTTTGGTATGTGTTGCTGGTGGATGGGCTGGCGGTAATGCTTCATCAAAAGATTTCA
TTGGAAATACTGAATTGATGATCAAACAGAGTATTTGGACCTCTTGTATAGCTGCACGTT
TGTCGTCATTATATATGAAAGAGGGTGGACTTTTAGTCTTGACTGGTGCCAAAGCTGCTC
TTGATCCTACTCCTGGTATGATCGGATATGGATTAGCTAAGGCTGCTGTCCATCAACTGA
CCCAATCCCTTTCTGCTCCGCAAAGTGGACTCCCGAATGATTCTACGGTACTAGCCATTT
TACCAATTACTTTGGACACTCCAATGAACCGCAAATTTATGCCAAAAGCTGATCATTCCT
CTTGGACTCCATTAGAGTTCGTTTCTTCCACATTCTACTCCTGGGCAACCAGTGAAAGAC
CAAAATCAGGGTCATTAATTTCTCTTAATACTAAGGATGGAAAAACTGAACTTACTGTTG
AAAACAAGTAATTTACCTAGAATAAATAATAAACTTAGTAACACCTAGACTAATTCATTG
TAGCTTGAGAATAGCAAATCTTTCATTCATTTCCAAATGAAGAGTAAAGAATGTAACCAT
TTAAAACGCCAGACTAGAAACTTTAAGCGATCCTCATAATTTCGAAGCGATAATTTTCCA
GGTTCGATCATTCTTCATTGTTTTAATTCTAGATGAAATGGTAAAAAATTTCTATTATTT
CAGTTTGGTTGTGAATTTCGATTACTTTCAAAATCAGTGAACTAAAAATGTTATTAAAAA
TAATTTGAGCAATAAATTTACTAAACCTAATACAAGTTTAATGATTTCGTTGTAAATGCT
TCGTTTACATAAAATTTGTCATATACAGGATAAATAAATGTATTTACTACAATAGAGACG
AAATTAAACACCAAACCATGATGGAACGCGATGGCGACTCCAATTCTGCCTTTTTCCCTT
TTTTTGCTCAATTTCCATGGCTTTTTTAAATTTTTTAAATTCAGTCTCTTCTTCTTCAAT
CTTTTTATCCGGAAAAAGATTTGGCCAGTTGAACTCTTTATCCTTTGGTAGAGAAATATA
AGCTAATCGATAATCATCATCTTTTATCAAATATTTAGCTCCTTGTGCTGGTTTAATATC
ACCACACTTTACTTGCGATCGTACTCCTACTACCGGCACATTATAAATTTTTTCTAAATA
ATTTCTAATATCCCAATCAGTCATCC
>TuR_00006991-RA transcript Name:"Similar to frmd8 FERM domain-containing protein 8 (Xenopus tropicalis OX=8364)" offset:319 AED:0.01 eAED:0.01 QI:319|1|1|1|1|1|3|1150|457
AACACAATTACCCTTGAGAGAGCAAATCGTTACAATTTGATTCTCAAGCTTTTGTTTCTT
ATTTTTATTATTGATATCTTTCATCTTATAAATAATCAGGTAAAAACATTTGAACCAGAT
AAAACAAAACAACAGTTAACAAAACAATTATCGTCAATTTTTGTGAACACAACATCAAAC
AATGAGATGAACCATGTTCCGAGAAAACACTTGTTTTGTCACATTTTCATACAAATCACT
AAAGCAGGCCAACTTTTCAATGGATAGTCAATGATACCATTTCTGTGAAGTGTTTTATGG
TGTCATCTTTAAGTCAATTATGAATGAAATGGACGAAAGGCCAAGTCTATCCTCAGTCGA
TGAATTATGTGTCTTCTTGATGAACCGTATAGGAATCTGTGTATCAGCTTCTGAAGCAGC
AACAACTCAAGAGCTTGTCAACAAAGTGATTGAGACTTGGTTTACTCCAAGATTGTCTTC
CTCTTCGTCTCCTAGATCATCCTTGTCATCTTCATCACCAACGGATTCAGCTTTAAAAAG
TAACTCTACTTTACCAGATCTGCGTTATTCAACCAATGGACCAGATGATTTGATTAAATT
TTTTACTCTTTGGATAACCTCACCAACCCTGGAGTTACAGTTAAAACCGCTTCATCGTCC
ATTCAAAGTGCTTAAACATTGGGAAAATTTATCTGATAAATATGGTTTTATTAAGGAAAA
TTTTGTCCACCTTTATGGTTCATCATCAGCTTCATCAACCTCTGTTAATTTAGATCCAAT
TGTTAGCTTCCAACGGAATATATTCACAGCCAAATGGGAAGAGATGAAGACAACCGATCC
AGATGTATTACAATTATTGTATGAAGAGGCCAAAGTGAATGTTCTTGATGGCCGTTATCC
TGTAGATTCATTTGAAAAGCTAGCTGCCATCCAAGCAGCAATTGAATTAGGCCCTTTCAA
CCCTAAACTTCATTCAAGCAAATTTCTTAAACAGATGATTGGTCAGCTGTTTGGATCTGT
TTCTCACCATCGATCATCATCAACATCTTCAGTCAAATGGTCAACCTCATTGACTTCACC
TTTCACCCAATCGTCATCTTCCCTTGAAAACAAGATTATTCATTATTACCGTAAATTGGG
CAATGTGACATCAAAGACTCAACTTTACCGCAATTATTTACAAATGTGCTGGCCTTTACC
TTATTATGGAAGTGCCTATTTTCATGGTTTGATTGAACGTTCGTCTAAAAATTTTGTTTC
CCTCATTAGTAACAGATTAATTCAAGTTTGGATTGCCATCAATCCAATTGGAGTCCATAT
AATTGATGAAAAACACAGTAGATTGATAATTTCATTGGAATTTAAAAGATTCAAATGGGA
ATTAGCGTTAACATCTAACAGTCAATCTAAACGAGAAACACAAGTGCCGTCAATATTTTT
TTACTTCTGGTCGCGAGTCGATTATAAGACCAACTTAATTCAGGTTATATCACCTCAAGC
CTACCTGATGAATACACTTTTAAACGCTTTCCATGAAAAACAATCCGGACATCTTTCTCG
ACGTCAAATCTACTCTATTGACAATGATTTTAATTACGCCAATTTTGACCAACAGCCAAC
TTCAATACAAACTTCAAACCAAAAAACCAGTCAAACGTGTAATTACAAAGGAAATAGGAA
ATACCGCTCTTAATGTCCACTGATTGTTTCCGTTAATTTTACAGACACCAGTTTAATGCT
TTTCAATAGACAATCTTTTAAAATTCAATTCTTTTCTGTGAAAATAATCATGTTTAGCTT
TATTCTTAGATGTAAATACATTGTGTTGATATACCACTTGTTTTGTTTAAATCGGACGGA
TTCAATTTTATGTGAAATAAAATTGTTGATAGAAGAGTTGAATTGAAATATAATTTATAT
GTTAGTTACAAGAGATTCAAGGGCGATTAGCTTGTCATCAATTGGGTGTAAATTATTGTT
GAGATAAAGTTGATTCCAAGCCTTCATAGAATTCGCTGTATCTTTGAACAATGGTTCCTC
TAAAAGCAACTTTACCTGATTGCCTGTCTTCTGGTGCATCCCAAACCAGAGTTGCTGACC
TTTTACCTCTCCTGTCTGAATGGGAAACAGCTGAACATGAATTGATCATCTTGAGACCTC
GTCCTTCTTGCCATTTACCAATCGTTTGGCCTGTTGATGGATCATAAGCTTGAACCATCA
TTCCTCTGAATGAAAGTCCTTCAGGAGCTTTAACCATTACTTTATTGTGAAATATAAAGA
AGGCAATAAAAGATGAAAGTCATCAATAAATCATAATCATAAAGTAAATTAACTGTATAA
TCCAAGATTATACTTCACCTCAATCAATCAAATGATAAAATATACAACGTTTCCAGTAAA
GCTTCAACACTTAATGTTTACAATGTTTAGAGTCAGTCTATAGTCAAGATTAACTTTAAG
CTTGAGGAAAGTGAATGGTAAATCACAATTGAGATGAACTATTAGATGGTAGATTGAATG
ATATGATTGATTCAGATGATTGAATAGACGGATTACAAGATCACACAATTAAATCAATCA
GCTTACCTTGAACACTGTCTCCAGTTTTATAGTCTGAATGAGATTGAATGATAACAAAGG
GTGATGATGATGGACTTTTGGGCCTATTAGCTCCATGACCGGGACTCAAAGTGTTACAAG
CGTTTTCAGGAGCACCACTGGGCCAACTCAATGAACCAGGAAGATGAATAGAGATGAAAA
CAATTACAAACAAATAAAGACAATTGTTGAGTCTAGTAAACATTTTAGGTAACAAGTGAA
ACCGTCCGGACAGCTGGCAACCA
>TuR_00007001-RA transcript Name:"Similar to atad3-b ATPase family AAA domain-containing protein 3-B (Xenopus laevis OX=8355)" offset:105 AED:0.02 eAED:0.02 QI:105|1|1|1|1|1|3|953|595
GAAGGTTTGAAGCGGTTTAACCTGAAGCACGTGTTTGGTAGTAAACTGTTTTGAGATTGT
GAATTAAATTGTGTAAATTATAAGTTTGTTGTAAGTGTCAATCAAATGTCTTGGTTATTT
GGTTCGAGAAGTTCATCTGGGGACCAGAATGTTCCTCCTGGTTTCCCTGTTGGTGGTGGA
ACTGAGGGAAGCGGTGACAAGGATGGTAAAGATAAAGGTTTCTCTGTGCCTAAGGGTTTC
AATTTTGATTCAACCGGATTGGAACGTGCTGCGGCAGCGGCTAAGGAATTAGAAAAGTCT
GTGTACGCAAAACAGGCCTTTGAACTTTCCAAGATGCAAGAATCAACAAAACAGATGGAA
TTACAGTCTAAACTTAAAGAATATGAAGCAGCATTGGAGCAAGCCAAAGTAGAGCAGAAA
AGGATTGATTATGAAGAAAGGAGGAAAACTTTAGCTGAAGAAACTAAACAACACCAAGCT
CGAGCTCAATATCAAGATCAATTGGCTCGAAAACGATATGATGATCAACTGATTCAACAA
CAGCGAGCCAATGATGAAAATTTGCGTCGCCAAGAAGAATCAGTAGCTAAACAAGAAGCA
ATGAGGAAAGCAACAATTGAACACGAGATGGATTTAAGGTCTAAAAATGATACAAAAAGG
ATAGAAGCTGAAATGAAAGCTAAAGCAATTGTGGAAAGAGAAAATCGTGATATATATCTT
GAACAAATAAAAGTGAAAGCAGCTGAACAAAGGGTCACAGTTTTAGAATCTATTAGAACC
GCCGGACAAGTTTTAGGTGAAGGATTCAAAGGATTTATCTCTGATTGGGATAGGGTCACA
TCAACAGCAGCTAGTTTAACGTTAATTGCTGCCGGTATCTATTCAGCTAAATACGGTATC
AGTATCGTTGGCCGTAGTATAGAGTCAAGGATTGGTAAACCATCTTTAGTTCGTGACACG
TCAAGGTTAAATGCAATTGACATGGTAAGACATCCTGTAGATACAACCAAACGAATAGTT
ATTAGTCGAAAACCTGAAGACGCTTTAAAAGGGGTAATCTTAAGACCTTCATTAGAAGAA
AGACTGCGGGATGTTGCGATTGCCACTAGGAACACCAAAAGGAATCAGGGTTATTATAGA
AATATACTTTTCTATGGCCCCCCTGGTACTGGTAAGACTCTGTTTGCCAAAAAATTGGCC
CAACATTCTGGTATGGATTACGCTATACTCAGTGGAGGTGATGTTACTCCCATGGGTGCA
GAAGGTGTCACAGCTATTCATAAAGTATTCAATTGGGCCAATACTTCGCGCAGAGGACTT
TTATTATTTGTTGACGAAGCTGACGCTTTTCTTCGAAAACGTAGTTCAATTAACATGTCC
GAAAACATGAGGGCAACATTGAATGCCTTCCTTTACCGTACCGGTGAACAATCTACTAAA
TTTATGATGGTCCTGGCCAGTAATACACCAGAACATTTTGATTGGGCGGTAAATGATCGT
ATTGATGAAGTAGTTGAATTTCAATTACCAACTTTGGAAGAACGTGAAAGACTAGTCCGA
CTTTATTTCGATAAATTTGTTCTTCAACCAGCTGCCCAAAGAAAAAGACGTCTTAAAGTG
GAACAATTTGATTTTGTTACTTCTTGTTCCAAAATCGCTCAAATGACCGACGGCTTATCT
GGTCGTGAAATATCTAAATTAGGTGTAGCTTGGCAGGCCTCAGCATATGCTTCATATGAT
GGCATTTTAACAGAAAAGATGTTATTTGATCGTGTTAATGATATAATTGATCAACATCAA
CAAAAAATCTTATGGGAAACCGAGGACGAAGCCCGTAAACGTATTCCATTAAGTTCCAAG
GAAGCATCTTATACTGTTGTCTCATCTAACTAATATCGTAGTTTTTGATATTTTCGATTA
GTAATTGTTTTGTCTCGCCTCAGAACGCTTTCATTTATTAGAAAGAATGTGAAGAATCGC
TTTTTTGTAAAATTATCATTTGATATATATATAAAGAAGTGTTTATATATATAATATAAT
ATAATAATAGACTATATGCAATGTTAGTATTGATTTTACTACATAGTAGTTTAAAGAAAG
TTGCTATCAGACATCAATAATAATAAATTTAATATTTTCACATTAGAATCATGTATTCAA
TTATCTTGATATAATATAAAAAACATGTCGATTCAGTAGATTTCTCGTTTGTTTCCAAAA
GTAGGTTGATATTGTGGTTGATATTGGTGCTAGTTGAAATGCTTTCTGTGTGTCGTAAAT
AAAGTTGATTAACTGATACAAAAGCATCTTTTAGGGTACCTCAAACAGGTAACTGAATAT
CTCTGGATGGTGATGATTATCATCACTGGCATAAACAAATAAGAATACAAATGGATGTGA
AAGTGTGAATATGAGCAATTGAGAAGAGAGAAATGGAGAGGAAGTGAAGAGAAGAAAAGA
GATGAAGATAGAATAGAAGAGCAGAGTTAGAAGTTGTCAAAAAAGAGTAAAAAGATACAA
GAGATTAGCATAGAGTTAGTAGAAAGCAGTGTAAGAAAAGTATTTTTGAATTCAACTCAA
AATGATGAGTTAATCTTTTTTTCGACTTTCCATTTTCTTTTCACAAAAATCTCCAGGTTA
AAATTACATTTGTTTCGTATGAAAAACATCTTATTCTGGGTCAAAAAATTTGTTGCTGCT
TCCCTTTCCGTAATGACTAATGACCGGCGATGTTAGATTGGGTTCACAGATATAGCTTGC
TTCGTATTTCTTCCTTGTTCGATAAATTATAAACATGGCTAATAATATGGCACACAATAA
ACTTACAACAGTACCTCCAATTACAG
>TuR_00006998-RA transcript Name:"Similar to Uncharacterized protein (Tetranychus urticae OX=32264)" offset:0 AED:0.08 eAED:0.08 QI:0|0|0|1|1|1|6|42|386
ATGGCTATGGCTTCTCCTGTAATGTCTGCAAGAATTGTAGTAAGAATTCTTAAAAATCTG
GATGACATTCATGATTTCATGAGTTGTGCAAGAGTTTGTAGACAATGGCGTCGTATAGTT
CAAAGGATACTTCTCAATGTTAAATATCTAGTCAAGAGACATCCAGACCACGAACTTGAT
CCAGGATCAACAGCGACTAAACAAATGAATACACTTTACTATACTTCGCCCATTGTCTTA
TCATACTGGCATCTCAGCGAATTGGTACCGAATCTGAGTATCCTTGATATGGCTGGTCAT
AACAAATTATGGCTTACCCATGAAGATGCAGAAGCTATGTTAACTGCTTCTGAAAGCTTG
AGAGGCCTCATCTATCGGCTTGGAGACATCCTCGATTTTTATGTTGTGGAAGGAGCTCCA
TTCCTCTTAAATTTATCCATATATTATTTGTCGCCTAAGGAAGCGCGTTATTTTTCTGAA
GTTAGTTTAATGCAGCTCCATACTGAAGAATGTTTTTTAGATTCATTATTTTCACATAGT
TTAATTAGACTCCATATTGGTGATACACTTGGTGGAACCTATGATGGATGCTACTTGGAT
AATCTCAAAATTCTGGAAATAAATACGCTCGTTACCGATGACGATGGCCATTATAAGGGT
TTTAGCTTAATAAATAGATGTCCGAATTTGCAAAGTCTTTATCTTAAAATAGATGGTATT
CAAAATAGATTCACTTTCACTAGTCAAGATGTTTCTTACAATGGAAATGTTCGTGATTTA
GTTATAGAAAGTCCTTATTGTGAATGGAAATTGATAAGGAGGATATTGAACAAATTTCCA
AGGATAAAGAATCTGGCGATAAGAGAAAACTTCCGAATACACGACTCTTGTGTGCCTGAA
ATAATTGACATGTTACCTAACATTACTCTGATCGATCTACGAGGATGCTATAATATAACG
CGAGACGCGGAAGCTTTTGTTATAAACCATCGCGGCAACAGTCCTTTTCCAACATTTTAT
TACGAACAGGATACGCGGATTTTAAGAGAATGGCGTAATTTGCACACTACTTATGAACGT
ATTATTAGAGGTTTCAGTTTCATGAAATATTGTTTTATAAAAACTTTTGACCATCTACCA
TACCTCATGGATCAGTTTTAATGAAGAAAGAATCCGAAGGAATTGTTTTATCGCTATTGA
TAA
>TuR_00007003-RA transcript Name:"Similar to Ptpn23 Tyrosine-protein phosphatase non-receptor type 23 (Mus musculus OX=10090)" offset:1739 AED:0.11 eAED:0.11 QI:1739|1|1|1|0.66|0.5|4|666|1099
CTCCTGATCCTTCATCATCGTCTTCGTCATCATCATCTTCATCGTCCTCATTGTCACCAT
CATCCTCGTCATCACCAGGATTATGTTTATCTGAGGTTATACTAGTGTGACCCTTGTTAC
TACCAGGGATATTTTCATGATCATTATGATCCAATGAGCCATCACCAGAGAATTCCATTG
GCGAAGGATGACTACCAGGCTTCATTAAATCTGGGTAAAAATCTTCATCATCACTTAATA
TTTCATTTGTTGGTATTGAACCACTTCCTTCAATGGCAATATCCTTTCCATTTTTTGATA
TGGTTGACTCCTTATTGACGGACAAAGCACTCGATGATATGGAAAAAAATGAGAAAAATA
TAAGGCCCCTGATCAACAGGAGAAGCAACCACATGTTCACTGACAACGGGTGTGATGGTC
AGATAATTTAAAATAGTTTTTAGTTATCAAAAAAGAAACAGTTATGTCACCAAATAATTT
GAGCTGCTGAAAAGCCAATGTTGGCACATAACTTTACAAATATGTTTTATCACGAGAAGT
ATGACTAAAGAAAATAAGTATCGATGATCAATTCATGAAAGTGAAAACAATTAAATGTAA
AAAAATATAAGAAAACTTAATGTGAAGAGATTAAGGATGGGTTCAATGGTGTATACGAGT
GTTGCATTTGTTGTTAAAACATATTCCTTCTGTAATCACCGGACAGGCTGTTTAATTGAT
GGGATATCCGTATTGATGAGCAAGGTTTAATTGTGATATACATTTCCGAAACAGAAGACA
GGTAAACAAACGGGTAAAAAACAAAATGATGCACACACGTATTTTATATTATGTCACTTT
TACAACTGTTAATGGTTTCTTTTTGTGTCGGTCTATGGTAAAGATGGAAATGGGTACAGA
AAACAAAAACTGTAATTATGATTAATGGTTCAAGTTTACAGTTTCAAATATAAAGGATTG
AAGAAGTTGCAAGTTGAAAATAAGAATTGCCAAGTTTAAGCAGTTATTAGGCCATTAAAG
CTATAAGCCACACTTATCCAGATCATGAAAGTTACTGTTAGCTTTCATCATTACAGTTAA
ATAAGCAAAACAATAAACTTGTTAGTCTTTTAATTTAACTGTGTAAATAAAAATCTGGTT
GATTGATGTTGAAAACATGTTTTTTGTCTCGAAATTTAAAATTGTTTATTACGTAAACAA
CATTGAATGCATACACAGGGATATACAACGAAATGCTTGAAAATCGCTAATTTAAATTGT
GAAAGAGTTAAATTAATAACTCTTGACTGACAAAATGTTTATTGGCTTGCTTAGATTTAT
CTGAATTCAAAATGGTGGCTATGAAAGCATTTCTTTTCGCTGATCAATCATGAAACAAAT
CAATTGAGTTAAGAAATATAACTTGATCCAAGCATACAGAAAAAAGTGTATTCGTACAAC
TGGAATGACAAGAATTTACAGCCAACTCAACTATTCAGCCTAATAACAAATCCAGATGAA
GCAAATCACTCATTAATAATTTAACTGTAAATATAAAAATATAATAAGGAAAACTTTTGA
TCAATGGATCTGATATTTATATCCATAGTAATCGGATCTGAGTCTAGGTATGCTATCATA
ACGTTTATGTTTACTGAGGCTTAACAAATTCCTCTTTAATAGTTCTCGTCCAATTCAATA
TTAATTAACCTGTATTATTGCCTTTTCAAGTTTAAATTTTGTGGACATCATTGTCAACAA
TGAAGGAATATCCTAGGCTTCCTATGGTTTATTTTGAATTCAAACTAAGCCCTTCAACAG
CTGACATTTCAACTCCAATTAAAAAGTTCATCAGAGAGTATTATGGTGACGATGGTGAAA
AATATAACAAGGAGATTAAAGAGATTGAAGCATTGAGGAATGCTGCACTTCGTCCTTCTC
GTGATATGACAGGTTGTCTAACTTTAAAGAGATATTACTCTCAACTATACACCCTCTATA
ATAAAGTTAAGATAATGAAAGGAGATCTACCTATTACATTCACTTGGCAAGATGTCTATT
CTGGTCAACCGGTGACCGGCGATATTCAATTTGAATTGGATTGTTTAATGTATAACATTG
GAGCTCTTCATGCTGAGCTTGGAGCTCTTAATTTACGAGATAATGCTGAAAATTTGCGAG
TAGCTTGTACTCATTTCCAGTGTTCGGTGTGGGCCTTTGAACAGTTGAAAGAACAGCCAC
ACAACAAATCTAAAGACATGTCTCATGATATTATAGCTTTCATTTATCAAACTGTTATGG
CTCAAGCACAAGAATGTATACTTGAAAAGTCAATAATGGACAATCGTAAGAACTCTATCA
TCGCCCGAGTAGCTGCTCAAGTGATAGAGTATTATAATAGTGCTCTTAGTGTTCTCATCC
AATCATCTTTAAATTCTGACATGGATATTGCTGAAATTGTAGGATCTAAATTATTCAAGG
AATGGAAAAAATTCACTGAATTCAAAATATCTTATTACAGCGCTGTGTGTGCTCTTTACA
TGGGAGATGCATGTCAAGAACAACAGAAAACCGGTGAACAAATTGCGTGGTACATCTCAG
GAACTCAGCATCTAGAGCAAGCTGAAAAATTATCGAAATCTTTAGGTAAAATTGAAATTA
ATCTTTTGTCAAAGGCTTTGGCTAAAAAGAAGGAAACAGCTGAAAGAGACAATGATTTTG
TCTATCATCAACCAGTCCCTTCATCTGATAAACTTACGGCTGTCAAGGGTGCTCCTTTAG
CTACAGGTGTTGGCTTCAATGTTTCCGACCCGGAAGTTTGTGGTAAAGATATATTTGCAC
GGCTAGTCCCGATCGAAGCCCACGAAATGGCATCGGTTTACAGTGAAAACAAAGATCGTA
TACTTAGAGAAATGAGAACCAAAGTCGAAGATAAAGACGAAGAACTTTTAACTTATTTAT
CCTCATTACAACTAGATAAAGATAATTTAAGGCCTGTGGCAAATATAGTTCCAGACGAAT
TGATTGAAATTTGTGCTGAATTGAGTGTTAAACCTAATATTTGTAAAGATACCCAAAAAA
TGATGGACGAACTTAACAGCATATCCTCCGAAGCCCAAAAAAACCTTGACCAAGCTGCAA
CCTTGATTGAGGACGAAGAAGAGAAGGAAAAAAAGCACCAAGATAAATTCGGTAAGAGAG
CACCGTCTATGATTATTGGAGAATTGCGTAAAGAATTAGAGAAGCACGAGGAAACGCAAA
GTAAAAGTTTAACTGCTAACAAAAATTTAAGCCAAGCACTGGAAAAGTTATCGAAAGATA
TTCAACTATTAATTGATTGTTCAGCCAAAGACTTAGAAAGACTCCTTCCTCCTATCACTG
ATATACCCTTTGATGAAGACAACATTAAGGAAATCGAAAAACTTCTGGATAAAGTGCAAG
AAATGAAGAATCAACGTGCCTCCCTCGAAAAACAACTTCGAGAAGAAGTTCAAAGTGATG
ATGTTTTAAAACATGTGATTGCTCATTCAAAAGACGAATTAGAGGCAATATTCGAAAAAG
AATTGGCCAAATACGATAAAACAGTAAGCTTGTTAGAGCAAAACTTGGCTGCTCAAGAAA
ATATTCTAAATGCTTTAACTAAAGCTAGTGCTTCTTATGGTAAATCACGAATGGCATTAA
ATGAAGTGAATCGCTTAAGAGTTAACCGAATTCAAACGCTTCTGACATCATTTGACGGTT
TCATGAAAGTAAAAGATAACATCGAAAAAGGCTTAGAGTTTTATAAAGAATTTCTATCAA
TTACAAACAAGATGTTGACCAGATTGAAAAGTGTGATCAAAGTTCAAGACGAAGAAAGAT
TACAGCTAGTGGAAGCCCAAATCAAGAAGGAAACCTTTAACTTGAATACAATGACTTTGT
CCAACAGTAAATTACCGGAAATTCCATCCTCGGCATCTAATAGAGGAGGTCCTAAATTAA
AAGACTTTCTGCCATATATGAGCTCAAGATATAATCCAAGTCCTGATTCTTATGCCAATA
ATGTGTTCCCTGTGAGTAACAATCAGGTTCAAAGTTATCAACATCAACAGATTCCAGCAC
AACAAGTCAATCCACCGAATCATTCCGCATACATAACACCTCAATCTTTCCATCCTCCTC
CAACTTCTACACCTCAACCTCAACCCCAACTGCAAATTCAGCCCCAACCTCAACCTCAAC
CTCAACCACAATTTCAACCCCAGCCCCAGCCTCAACTCCAACCTCAACCGCAACCACAAT
CACAACCGCAATTTCAACCCCAGCCACAATCACAATTTCAACCTCAGCCCCAGTCCCAGC
CCCAAGCACAACCTCAACAACAGCCTTATCAATCCTCTCAAGTAGCCCAATCTCAGCTTC
AACAACATTATCAACTTCCAACCCAGCCACAGCAACAGCAATCATATCAGCCCCCTCAAC
ATCCAACACAGGTTCAGCAACAGCCTTATCAACCCCCTCAACCCTCTCAAACACCTCAAC
TTCAACAACAACCCTATCAGATTCCACAACCACAATCACAACCCCAGCATCAATTATACC
AGCCTTCGCCAGTTCAGCCTCAACAATCTTCATATCAAATTTCTCAACCTCACCAGCAAT
ATCAATCGCAACAACCTCAGATTCAACAAGTGTACCAAACTCCTCCACCTCAGTCTCAAC
AGCAGCCATACCATCAAGTTCAATCTCAATTCCAACAGCACCAAACATACCAATCTCCTT
CCTTGCAACAACAATATTCCCACCACTTATCATCTCAACAGCTTCCTCAGCAATCTTATC
AACCACAACAGTTTTCTCAGCATCAACCTCAGCTTCCATCACAACAACCACAGCAACCAT
ACCAACACCCTCAACCTCATCAACCCCCTCAGCCACCTCAAACTCAGCAATTTTCCCAAC
CTAACCAAGCTTATCTACAAGCTCAACAAGTTCCTACCCAGGCTCAGTTCAGTACTGACT
GTTGTGCCGTATATCCTTTTTGTTATCACAATAATTCGAATGTTAATAATCAACTGTAAA
GGAAATATAATTTGAATAATCGATTAAGTAATAAATTATCACAGTCTTTTCAATTAATTG
AAATTAATTATTGTTAATAAAGCTTCAACTATTCATTATATCTAATTACAATATGATGCA
GTACTGTAATTATTTTACTTTTTAATCAAGTTCTCGACAATACAATTTGCCGTTTTAATT
TTATTATTTTCTTATAATCGATCCAATAAAAATCCAACAAGTTATCAAACATAATTTTTC
ATTTCATGAAGGTTCTGTATGATATTAATAATATAAAAGTCCAGAACATAAGATATTTTT
TTGTCATTTCAGCCATTATGAAATGTTTGATATTAATTGGTAATTGTTAGAATTGTTGAT
TGTAAAAGGCAAATCCGAATTTATTCTTAATGATTTAGGATGAAACATTTGATAAACATG
TACACATTTTTATTAAAACCATTGAAATAATGATGATGAATAATTACAAATGTATTTGTG
TGTACACCATGAATTAAAATTATCCGTCGTCAATTGAATAAACTGAATCTTGGTTTCCAA
GTCTTGATTCGTGAATCCAAATCTGGTTTGTGATTAAAATCATGATTCAACTCCTGGTAC
GCCATACTTTTTTATAAATTGCTCTTGCTCTGCCTTATATTTTCTGTATCGCAGATATGG
ATAAG
>TuR_00007007-RA transcript Name:"Similar to Uncharacterized protein (Tetranychus urticae OX=32264)" offset:2505 AED:0.16 eAED:0.16 QI:2505|1|1|1|0.5|0.42|7|1903|247
ATCAGCTCTACCGCCAATATCATAGATTGGCTTAATATCAACATGGCCACGATGATTACC
CTCATTATTTGGTTGAATGATTGGAGTTTCATAATTTTGAGAATATTCAATTCTATTGGA
AGTTTCTTTAGATATTTCAGGAAGTTGATTAACAGTCAACTCTTTGATATCCTTGCTCTT
CTTCGAACTGTCTTCATCTTCATCAGGTTCTTCGTCATCATCAACTTCTTCATGATGATG
GGTACGCACAGTTTCCGTTTTTATTTCCCCATCAACACCGAGCTTTGAGGTTTCCTTTAT
CTCCTCTTTATCCGTAACTTTGTGGCTTTTACTCGAGTAATGGGTTAGTTTACCTTTTGG
TGGATCATCAATTACGCCTTTATCTTCAAAGTTGGCTTCTTCAATGTCCTGCTTTACATC
TATCAACTCACAGTTGATCGTAATTAAATCATTGGGTGAAACCAAAGCTTTCTGATGAAT
ATCATAACCAGTTAACTCTGAGATTGATTCGTCGTGATATTGAAAACGCTCATGTTTAGC
CTCTCGGGTTGTATTTTTGGTCTCTATCTTTTCACAAACCACATGGTCCTTTTCAATTTT
CACTGGAGATGATTTAACCATTGGAACGATTGATTTGGCATCAACGGGAGAACCTTTTTT
GGCACAATTTTCCGATTCTTCTGTCCAGTTGTCTTCTTTAGTCCGTGTAGTGATTTGAGG
TCCACTATCAGCAATCACCTTTCCATCTTCCATAATAATTTGACGCTTTATCCGAGTCTC
AACCTGACGAGTCTTGTGGTTAATCACTTTTTTAGAGCTTATCCATTCACCATCACCATC
TTTAATTAAATAATTGTAATAAAATAAAATATAAATACAATAATAAATAATAAAATAAAT
ACATGATTTGTTATTGAGAAGCTGAAAGCCGGGAAAGTGAAAAACTTAAATTGTTAACAG
CTGATCTAAAGCTGATTCCGTAAGATCAATGTGTTTGAGTTGAGATTTATTTAATTTATT
GATTCTTAATTTTTAATAATAATTCAGTTTTTCAATTATAAATATATTTATGAATTTAAG
TGTAAATTTATAAAAGCTGCTATTTTACGATTTATTAATATTTTGACTGTTAAATTTCCA
TTCAATCAAAACAGTTATTCAGTTGTTTCGATGGATTTGTATTGTTTTTCCCGCGATCAC
CAACATGTTTGACCTTCCATTTTGATATGTTCATAAGTTAACTGAAAATGTTTAATAAGT
GAAGATTTGAAACCTTGAATCTCTCTATTAATTGAATCAAATTCAATCTGACAATTGTAA
GTTATTATTCAACTATTCCATTACAAAAGGTCAAGCCTTTTCAAATATGAAAGTAAACAT
GAAACTACAAGCATCATTAACATGTATCTACAGCCACCATCATAATCATCATCAACTGAT
TTATCATCACAATCAAGCTGGATAATCTGCAAAACTATGCACCTTTTGATGTCTTTTTTA
ATTGTTAATTGTGAATTCATTGTCTTTTCAACCATTTCAACTGATATATTCAATGTTCAA
TCTTACCTGGTAAGCAACACAAAATGATTCAGCTTCAAAACCTATTACAATTTTTAAATC
AACACTTGATTGTAACATTAATCACCCAATGGAATAAATAATGGTCAAGCTTATTAGGAT
AATTGCCATTCAGCCAGATAGCTGTAAAGTGTTGGCCTAAATAGTTTATTACATTAAGCT
TAACGCATTTTAATAACAATATACGGCCAAAGATAAACATCTAGTAAAAACTATCCAATT
GTGATTGTGATCAAAAGTGATTTAGACCACCAAACCTAGATTGTTGACCTTACAATTAGG
TAAAGTGTATTACATTATGATTAAGGATTGACCAGGTTACGAGCCGTAATCAACCAACAG
AGATTTATTAGGCTTACTGAAACAGCAGATTACAGAAGCTAAACTTGATTTCACCGATTC
AACTGATTTGAATATTTCCATTTCAAATGTTGATATATCAAAATATTGACCAAGGTGTGT
GAGTGGGTTAACCTAATGATTTACAATCGTAATTTGATTGACCTCAATTTAGCAAAATTT
TGACAAAAAAGAGACTTAATCAATCATTCAATTAATCAGACCATTTTTCAAAAATCTTAT
ATTTGTGAAAGCCATGGACTAGTCTACAGGCCTTCAACTGAACAAGGTTGGTCAATGCTT
TACAATTTACAGCAAATGTGTTGGCTGATCAAAATCTGACCAAATTTTGGCCATAAAAGC
TTCACCAAACTTAAACCTTGTCACAAGTAAATTGTTAATTTTGGACTATTTGGGTTTCTG
CTAGGACAGTTGATTGATTAAATTGTGATTCCAAGGTAATAAGGAAAGAAATGATCAATT
GATAATCAAACTTATCATGGTGTTTCAGTGGAAATTTAAATTACGTATTTGCTCGAGAAG
GATGAATTTGGTGAACGGTAAACTACTCATTATCTGTTGACAATCATGATTTTAATCACA
TTTATTGGTGTTAACTTGATTAATCTTTATTTGTTCAGAGGAGCTATGGCTATGGATTGT
GACCAGCAGTTGCTTGATTCTGACGAGTGTCTCAAGAAGTTAGTTTATTTTACTGATTGG
AATTTAACATTTGTCCAGAATGAACAGGATATGGTCCATCATTGCAAACTTGTGAAGGAA
ACAGCGACCTGCGTTCGTGCATATAAAAAGTGTCTACATGGTTTACCTCGGGAAATGTTT
AATTTAGTTTCACAAAATAGTCGTCAAATTATCAGTGAAAGATGTGATACAACTGAAGGA
AGATCCCAATTTCTGGGTCACATTCGATGTCTAGATGATGAAACCAACAAATTGACGGGT
TGCTTGAACAAAGTTATCGCCATGTTACAATATACAGCCGATAAAGTGGACGGAGATGAA
AAGGAAATTTTAACCGCTTCATGTTGCGCTGCTCATTACATTTTTAATTGTTTCGTGAAA
GGAATAGACGAAGACTGTAAACATAAAACTGGCGTCGAAGCTGGACCCTATTTAGCTGAA
AAAATCAATCAAATGATCGCTGGAGTATTTGATGTGGCCTGCAAAAACTATCCCTCGATT
GAAGTCTGTGAAGCGCAACACCCTGACCTAATGGCGCACTTCCACCAGTTAGCCGGTGAA
GGCTTTGAACGTCAAAAGGTTTCAATTTTGGTTCCCCTGATCAAAATTGCCCATAAAATT
AAATACTAGTAATATAATGTAATACTCAGACAGAATTTTCAGAAATCTGATTTTAAGGTA
TGATTGCATACACTATTGTATGATCAATTGCTTGGTTTACTTTTTAGATTTACAAAAATC
GTTCGTTTTTTAGTTTATAACAATCTAATTGACAACAAAAGCTTCAGAGTTTGATCAATA
ATAAATGGATGTATAACCATTAATTGAAATCAATTGAAATTTAGTTGGACTTGGAAGCAA
AAAGAAGTGAAATTTTATGCATTCTGATTTTGATTGACTTTATTATTATGGATTGTTGAG
ATCGCATTTTGAATTGAAAAATTTGATTCAATTGATTAACAGTAACAATAAGAACGATAA
TTATAATTGAAAAGATATTTGGAAAGTATTAATTTTTACGGTTATATAAATTGTCGACGA
ACCTGATTACAGAAGCCAAACTAATAAGACTCGAATCTTTATCCAATTGATTTTGAGATT
TTCATTTAGCTATAATTCCTATCATTTGAACTAAGGTGTGCTCCTATTGACTCCAAATAA
TGAGACTACAAGTCAATTATTACAATAATTAAGACTCTAACTGACCTAAATTTACAGACA
TTTTGTCAAAAATGATTCAATCTATCAAGATGTTTAAGAGGCAAAAAAATGTTGAATTCA
TCATGGAAATAAACTTTTCAATATTTACTTGTTATTGCCTTTCATGGCTAGTAAATTATT
GGTTCAACAGTTTAATTGTCATCATGATTGAAAAAAAAATATGAAATTGATTGTCAGTTG
AGCTTTCACTAATACCAGAAAGATTAGTCTTTATCATTTTCATCATTCTCTTCCTGATTG
AATGACAAGTTGCTAAGATTCAATACATTGTAGTGATTTGTTTAGCAAATTATTCAACAA
AAATCTTGAATGATGAAGACTTTTTTTCAAGTTTCAATTAATCAAATAGCATGGTTGCCT
TGAGTGGGCCATTAATGCCAAACTTGCAAAAATCTGAAGCATGCAATTTCAGCACATAAA
TGACAAATCATGACAACTTGATACAAATTGTCGTGAATTTAAGTAAACATAAAAGAAACA
TTAAACTTGGTTGGTTTGTAAATCAATGAGTATCATGTTTGAGCTTGGGAAATGATCAAC
TTGTCCAGTTTTTTCCTCATTGATAACAAGGTGTTGAAGTCAGTTCAATCAATTGCCTAC
GGCATGTAAAATCAGTAATCAAATACAGGTTGAGAAATTTCACTTCTCTGATTCATTTCA
ATCAAATCATTTACGTCTAATAGACACATTCACGATTCCTACTATTGCCATAATTGTTTC
CTTTGAGAGTAAAAAATAGATATTTCAGTTAACAGCAGCAAAACCATTGAATTGTATTCC
TTCAAAATTTGATTTGGTTATGACGAGCATGGTAATTATTATCTGACAATATCATGTAAA
AAAGGTACAAAGAGAAAGTAAACTGGAAATTAAAGTGCTTTAAAAAACATCAATATAATG
AGATATATCAATGAAATGAATGCAAATAACGAGAAGATTGCAGGTGATTCCTACCTTTAC
AATGGAAAGAGTAACAAAATTTGTTTCGACGAAACTTGAACCAGTCATTTTTAGACTTAA
TAACAAGGCCTTGAGGATAAGACGCTTAATAATAATAATCTTTCATAGAGGAATTTGATA
AAAAAATTAATAATACAAAGAACATAAGAAACAAATGATAAACACAGTAGTTTTAGACAC
GAAAGAGACTCTTGTAGATGTAATTATAATAGAATCCTCAAGGATGTTAATATATAATAC
AAGTGAGTTGAATCCTAAATAATTTTGGAATTTTCAGAAAAACGAACACAAAAGTCACTG
AAATCCTATTTAAATTGGATTTTAATTACCCTGATTGAAATGTTGAAAGCTG
>TuR_00007000-RA transcript Name:"Similar to ACAN Aggrecan core protein (Canis lupus familiaris OX=9615)" offset:0 AED:0.17 eAED:0.17 QI:0|0.66|0.5|1|1|1|10|667|1059
ATGGCCTCGCCAGGTAGGTTGGTTGTCTTACCTGGCGAGATTGAAACTTTACTTGGTCAT
TTTAACATATGTTTATGTATCGATGATAATAACAACGAAACAATTACTAGTGACTATTCC
GAATGTTCACCACCTTGTTTAAACGGTGTCTGCCACCATGGACAGTGTTTTTGTAAATCT
GGTTTCACTGGATTGTATTGTCAAGATGACATAGATGAATGTGCCTTAGCTCCGTGTCTT
AATAATGGTACCTGCCATGATGGAACCAACGATTTTACCTGTACCTGTTTACCGGGTTGG
CAGGGAAAACATTGTGAAATTGAAATAAACCCTTGTGATCCCAATCCTTGTGTTAACAAT
GGTACGTGTTCATCTCAACATTCCAACTTTACATGTTCTTGTCCACCTGGTTTTACCGGA
TTCTTATGTCAAGATGAAATCGATGAGTGTGCTTCATCTCCGTGTCTTAACAACGGTACC
TGCCATGATCAATTGAATGGTTTTATCTGCCACTGTTTACCAGGTTGGAAAGGTGAACTA
TGTGAAATTGAAAGTAACCCTTGTGATTCTAATCCGTGTTCCAACGGTGGCTCATGTTCA
CCTAATCATCATTCCAACTTTACATGCTCTTGTCCTCCTGGCTTCACCGGTTTTACCTGT
GAAGTAAATATAAACGAATGTTCGCCTAATCCATGCCAAAATAATGGAACATGTAATGAT
CTTATAAATGGTTTTGAATGTGCCTGTGAAAATGGCTTCACTGGGAAACTATGTGAAAAA
GAAACTTGTAATTTAGAGCTTTGCAATGGTGTTTGCATTGAGAATGAGTGTTTCTGTCGT
CAAGGCTTTAAAGGTCACAACTGTAAAGAAGATATAGATGAATGCGCTGCTAACCCATGC
AAAAATGGTGGAGCCTGTGAAAACTTAATTGCAGATTTCAAATGTTTTTGTAAAATGGGT
TTTGAAGGACCTCGTTGTGAGATAAACAAAGATGACTGTGTTAACCAACCATGTAAAAAT
GGTGGTACCTGTGTTGATGGTGTAGCAGATTATTCATGTTCATGTCCTCTTGGTTTTACG
GGTAAAAATTGTGAAACCGATATCGATGATTGTGCCCAGAATCCATGTTTAAATGGAGGT
ACTTGTATTGATAAAGTTGCCGATTATCACTGTACATGTCCAACCGGATTCATAGGATTC
AATTGTGGAAATGTAACAGATGAATGTCTACCTAATCCATGTCTAAATGGGGGAAGTTGT
GTGGATTTACACAATGATTTCTTTTGTCATTGTGCACCTGGCTGGGAAGGTAAAACATGT
TATGCCGATGTTGATGAATGCTTATCGAACCCATGTCAAAACAATGGTACCTGTAATAAT
TTACCCAATAATTATTCGTGTTCATGTGCTCGTGGTTATACTGGAAAAGACTGTGAAATT
GATATAAATGAATGTGATTCCTCTCCGTGTTTAAACGAAGGTTACTGTGAAGATGGAATT
GATGATTTCACCTGTCAATGTCAGGAAGGCTATTCTGGTCCTACTTGTTCTGAACTCTAT
GATGCGTGTGCATCATCACCATGCTTGAATGGTGGTAACTGTACCACCGAGCGGCCCTCT
CACTTGTATACTTGTGAATGTCCGGAAGGATTTGAAGGAGGATCATGTGAAAAGTTTATG
ATGCTTCAAAATCCACTGGATCCAGTATTCATTAGCGTGGATGATATAGACGAATGTGCC
ATATCTCCGTGTCTCAATAATGGTACATGCCATGACAAATTGAATGGTTTTACCTGTACA
TGTTTACCGGGTTGGAAGGGTGAACGATGTGAAAATGAAAGTAACCCTTGTGATTCTAAC
CCGTGTTTCAACGGTGGCACATGTTCATCTCATCATTCCAACTTTAAATGCTCTTGTCCT
CCTGGTTTCTCTGGTGATACCTGTGAAGTAAATATAAACGAGTGTTCACCTAATCCATGT
CAAAATAATGGAACCTGTAAAGATCTTATAAATGGATTTGAATGTGACTGTGAAAAGGGT
TTCGAAGGCAAATTATGTCAAGATAAAACTTGTGTAAAAGAGCAATGCATTTATGGTATT
TGTATGAATAATACATGCCATTGTAGACAAGACTATACAGGTCCTGAATGTAATATACAA
CTTCCACCATGTGCAACTAGACCATGTAAAAATAATGGAAAATGTGAGAGTAATGGTAAC
GATTTCAAATGTACTTGTAAAAAGGGTTTTGCAGGACCTCACTGTGAGATAAACAAAGAT
GATTGTGCTAAAAAACCATGTAAAAATGGTGGTACCTGTGTTGATGGTATAGCAGATTAT
TCATGTTCCTGTCCTCGTGGTTTTACGGGTAAAAATTGTGAAACCGATATCGATGATTGT
GCCCAGAATCCCTGTTTAAATGGAGGCACTTGTATTGATAAAGTTGCCAGTTATCAATGT
AAATGTCCAACCGGATTCATAGGATTCAATTGTGGAAATGTAACAGATGAATGTCAACCT
AATCCATGTCTTAATGGAGGGACCTGTAAGGATCTACACAATGATTTCTCGTGTCACTGT
GCGTCTGGATGGGAAGGTAAAACATGTGATAAAGATGTTGATGAATGCTTATCGAGCCCA
TGTCAAAACAATGGTACCTGTACTAATTTACCAAATGATTATTCGTGTTCATGTGCTCGG
GGTTATACTGGAAAAGACTGTGATAGCGAAATAAATCCATGTGCTTTGTCTCCATGTTTG
AACAATGGTACCTGTGAAAACTTCTTTGATGATTTCACATGCCAATGTATGGAAGGCTAT
TCTGGTCCTACTTGCTCTGAACTCTATGATGCTTGTGCATCATCACCATGCTTGAATGGT
GGTAACTGTACCACTGAGCGGCCATCTCTCTCGTATAGATGTGAATGTTCAGAAGAGTTT
CAAGGAGATTTCTGTGAAATTCAAATGATGATCAGGATTCCAATGGATCCTGTTTTTGTT
AATTTAGTTACTTTAATATGCGTTTTGGTTGTACTTCTGTTAATATTATCATTACTTCTT
GTTAGGACTGTGAAAAAAGCTAGATCAACTCGAGGCACTTATTCACCGTCAATTTATGAA
ATGTATGGAAACACTCCGATTGCAATATTAAAGCCAGCTCCAGGAGAAAGGTTGATTTAA
AGAAAAAACTTTAAAGCAATAATTTCCAGATTCTCACCATAAATGTTCAACTTATTATTC
AAGTTCATTGTTATTATGAACACTTCTTCCAGATGATCACAACATCCAACTCAATCATTC
CTATAATAATTTATTAACGACTGGCTCGTCTTTCAGGTAAATCATCAAATGGTTTTCCAC
TTATTCAAATGTATTCAAACGATTCTCATGAACCTGATCTCATTAAATCTACAAATAAGG
ATTAAAAAAGCTGAGAAATTTAACTTTTTTATTCGCATTCATGTGATTGCATTACCAATT
TATGGGAAACATTTGTAAATAAATTTAAAGCAAACTTTGATTACTCTAATGTTTATAAAG
TTCATGATTTGATCAACTGATTTGAACAATGTTCAACTGTCATCTTATTGTTAATGCTTG
TTAGTGAATGATTTCTGGTTTGTTTTTATATTTTTCTGGTTAACTTGAGATAAACGAAGC
AATGAATTAAATTTTAAGTGAAATTTGTTAAACTTTGTATGAAATGAAGCAAATCAAAAC
AAAATCATTGTTGATTAACTTTAACTAACAATGAAAAACCGCAAGCAAGAAATACTTTTG
CCATCTCAGGTAATCACAACTGCTTATTGTTACATTTTTTTCACCACCTTAAAACTGATT
AACGGTC
>TuR_00006997-RA transcript Name:"Similar to 107370008 Uncharacterized protein (Tetranychus urticae OX=32264)" offset:267 AED:0.00 eAED:0.00 QI:267|1|1|1|1|1|2|2545|331
GAAAGGAATGAAAGTAAAAGTGTGAGAAATAGTTTGGGCAACAAAATGTCTTTACGTAAG
GTTGATTTTGATTTAATGTTGAAAAGGTTGATACAAATTGCTCCTCCAGGCTAACTAATA
TAAATAAGAGATACGCCTTGTCATGTAAACTTGGTCATTTTCAATCGTAAACTCGGTGTA
AACAGTTCGGAATCAAATAAACATCAGAATCCACTTTTTTTCTATTATAGTGTCTACCAT
TTTAATATTGTGATTTTTTGCATCAAAATGAAAACCATTATTTTTTTCGCCCTATTGGTT
GCCTCAGCCAACTGCCAGCAATCAGCATTTGAGTCTTTTATGTCAAGAAATCGTGAATTG
TTCCCTAACTTATCTACTGGATCGTCACAATTCGCAACAAGTGGACAACAACAGCAACAA
GCACAACCTCAAATTCAAAACCAATGGCAACAACCAGCTCCAGTTGCCCGATCAAATCAA
TTACCATCTTTACCATCCAACGAACCTTTCGTTACCTCAAACTCTCATATTCAGTCTTTT
AACCAACCACAATCTTTTAACCAGCAACAATCTTTTAACCAACAACAAGCTTTTGCTCAA
CCTCAAGCTTTTACTCAGCCACAAGCTTTTAATCAACCACAAGCTTTCAACCAACTCCAA
GCACCATCAGGACAAACAACAACAATTTCCGGACCAAACTTCCAAACTTCAATTAATTTG
CCAGCAATCCCAAGTTTGCCACAACATGCTACTCAATCAGCACCTCAACAACAACAACAA
CAACAACCCCAATTCCAAAATCAATTCACTTCTCACATTCATAGTCATCAAATACCTTCA
TCTTCAGCACCATTAGTCAACCAGCCATCAACTGGACTTGCTTCAGCCTCTTTTTTCAAT
ACCCAAGGTAACAACAATTTCCCATCAAATCTCCCAACTCCACCTCAAACCTTTGGTCCT
CTCGATTTTTCGTCTTTCCAAGGCAACTCATTCTTCAATAATCAGCAACAACGAGCAGCT
TCACCATCAACACCTTCATTCGCTCCTACAAATGCAATTCGAGCTCCCGGTTTCGAAACT
TTTGTCTACATGAGACCATCTGAGCAACCAGTCCAAGGAGCATCATTGAGGAAGGTTATT
CGTAGTCCAAATGGAGTCGACAAGGAGCTGTTTTACGTTCCAATGCCCAGTTACAGTCCA
CCATCAATTTACACCACTCAAGTTATCCATGGAAATGAAAACAAACAAGGTCAACAACAA
TGAAAAGGAGATCGATAAATGAATGCGATAGAAAAGCCTTGATCAACGATTGATTCTAGA
AAAATAATATAAATGAAACAAGATACTATTTTTTTATCATTCAATTTTTAAATTGACTGA
AAAACCCGAGATTAAGTATTACTGGAAGGCTTTTAGTTTATAACATTGATTGTTATCTCC
TCTGAAAGCTTCATTTGTTCTCAATTTTTGTATTACTTCAGCTATTTTTTGTATCTATAT
TAATACCTGTTTTCAATTTCCATCTTATTTCTCGAATTGCAAGGAATTAAATTACAAATT
GTTGAAGTCAATTTACATTCTCATTTCTCATTTGACTTTCCAATTATATACTTTTCATTC
AAATATCAATTCTTAGCTAGAAAAAGTATGTAAAAGTTTGTATCATTCATTAAGTTTATA
AGATGCAATAACTAATCCCAGTTTTAAACGAAATCCTTGAAAGTCTTGGAACTTAGAAAT
TTAAAATCAAATATCACTTTTAATCAAGTCGAAACTGATTGGAAATAGAAGTGGAAAATT
TGTAAAATGCTTTTAAAAAAGTAGTGAAATAAAATAAATGATGTTTTCCTGATTTAAACA
GTTGATTCGGGAAAATAAGATCAAATTTTTTCAATTTTTGAGAAATTGTTGGATCCAGGG
CTCATCTTTAGATTATATCTTTCTCCTCATTTGACAATAATCCTCCAAAAGTTACTTATC
AATAGCGATAAAACAATTCCTTCGGATTCTTTCTTCATTAAAACTGATCCATGAGGTATG
GTAGATGGTCAAAAGTTTTTATAAAACAATATTTCATGAAACTGAAACCTCTAATAATAC
GTTCATAAGTAGTGTGCAAATTACGCCATTCTCTTAAAATCCGCGTATCCTGTTCGTAAT
AAAATGTTGGAAAAGGACTGTTGCCGCGATGGTTTATAACAAAAGCTTCCGCGTCTCGCG
TTATATTATAGCATCCTCGTAGATCGATCAGAGTAATGTTAGGTAACATGTCAATTATTT
CAGGCACACAAGAGTCGTGTATTCGGAAGTTTTCTCTTATCGCCAGATTCTTTATCCTTG
GAAATTTGTTCAATATCCTCCTTATCAATTTCCATTCACAATAAGGCTGAAAAGGAAATC
AAAAACGAGTTATCAGTGATTTAATCTGTTAATTTATAGAGAAAAAAACTTACACTTTCT
ATAACTAAATCACGAACATTTCCATTGTAAGAAACATCTTGACTAGTGAAAGTGAATCTA
TTTTGAATACCATCTATTTTAAGATAAAGACTTTGCAAATTCGGACATCTATTTATTAAG
CTAAAACCCTTATAATGGCCATCGTCATCGGTAACGAGCGTATTTATTTCCAGAATTTTG
AGATTATCCAAGTAGCATCCATCATAGGTTCCACCAACTGTAAAACAATTTTTTTGCCAC
CTTCAAAAATTATTCAATATAAATTATGAGAACTCACGTGTATCACCAATATGGAGTCTA
ATTAAACTATGTGAAAATAATGAATCTAAAAAACATTCTTCAGTATGGAGCTGCATTAAA
CTAACTTCAGAAAAATAACGCGCTTCCTTAGGCGACAAATAATATATGGATAAATTTAAG
AGGAATGGAGCTCCTTCCACAACATAAAAATCGAGGATGTCTCCAAGCCGATAGATGAGG
CCTCTCAAGCTTTCAGAAGCAGTTAACATAGCTTCTGCATCTTCATGGGTAAGCCATAAT
TTGTTATGACCAGCCATATCAAGGATCTACAGGACAGAGTAAAATTAAATTCAACCATAT
GATGAAGATATGAAATAAAATTGATGTTAACTTACTTACACTCAGATTCGGTACCAATTC
GCTGAGATGCCAGTATGATAAGACAATGGGCGAAGTATAGTAAAGTGTATTCATTTGTTT
AGTCGCTGTTGATCCTGGATCAAGTTCGTGGTCTGGATGTCTCTCTGTAAATAAAGATTG
AATTAGAAAAGATAAAACACCTGTACCTGAAAATACATGATACTCACTGACTAGATATTT
AACATTGAGAAGTATCCTTTGAACTATACGACGCCATTGTCTACAAACTGTTCAGAGAAT
GTATGATCATTATAGAAGGAGTATTAATAATTATTAGTTAATAATCAGTTGTTCAATAGC
AAGAAAGCCGACAACTTGGTCGACAAGTCTTCTTTTTTATGGCGATCTTCATTACGGATC
AACAGATAAGACAAAATAGGGTCTTCGGACTGATCTAGAGGGAATATGAACAATCAATAA
ACTTTAGGCAACGGTTAAAATATAAAAAATAAACTTACCTCTTGCACAACTCATGAAATC
ATGAATGTCATCCAGATTTTTAAGAATTCTTACTACAATTCTTGCAGACATTACAGGAGA
AGCCATAGCCATTATTGATTCTGGAAAAATAATTAATTAAAACACTGAATGTAAAAGACG
ACAGGTATTGAACGGTTAGGTATTGCAAAGAAATTCATTTGAGTAAAAATAATCGTTGCA
GCAATTTGTTAGTCTCATAATTTATTAT
>TuR_00006990-RA transcript Name:"Similar to UGT1A10 UDP-glucuronosyltransferase 1-10 (Homo sapiens OX=9606)" offset:658 AED:0.00 eAED:0.00 QI:658|1|1|1|1|1|2|61|433
CAAGTCTTTCGTTTCAAGTTTATTAAATTTAATAAGATGCAATCAACTCGATCAGAATAA
AGGAAATCTTAATGTACAGGATTTTGCATGTAGAATTGAAAAAGTTCATCTCTTTGCTAT
TTGATGATTAAATGGTCTTCTAGAGGATTACTGAAGGGAAATTCCGTGAACAAGAATTCC
AACTGAAAAATAATCTTTATTGCAGGCTTATTGACAAATATTAATTTTTGCTTAGTCAAT
TAGTCGTAATTTGAAATAGAGTTCACTCGTATTGGTGAAATTCTGAGAATTCATGATGTA
ATAGTGATATCAAACGAGTTTAATTTACTGTCAGTGATTATTCAATCTTGAAACAAGCAA
TTTTCCCAATAACTGAAACATACTCATAGCACTATCAGACATTTAAATTTAGTTATAACA
ATAAACACATTGAAAACCATAAAAATGAAGATATTAATAGCATAAATAACATTCATAATT
ATAATCGAATTGGTTAATCAGTTTATAATCTGTTTATCTGTTATACCTGATGGAACAGGT
GGATAAGTGAGTTAGCATTGAATTTGTTAGTATAAATAATAAAGATGGATATGAAACTGG
TTAGATTGTTATAGCAATTTAACTGTATTGTGCCATTGTTCAAGTAAACTGATTAGAAAT
GAAAATTGCTTTGATCCCTATGACCAGTTCTGGTCGCATAAATATCTGCCTTACATTGGC
CCATAAGCTGGCAAAATTTAACCATGAATGTGTCCTAATATTGCCAAGTAATTGGGCTCA
GATGGTCAAATCAGCAGGATTTAATGCAGAAACATTTGACCAAGAGGAAGGGAACCAAGG
AGATGTCAGACAGTCAAGTGCATCATTCGTTACACAACAAGCTGCTATTTTCAAGCTACC
AGCAGTTCAGCAATTTCCACTAGTTGGTGCCTTTGGATTCAAGAGTTGTGCTGATACAGT
TGAAAAAAATAATGACCAATATGCCGAAGCAATTAAACGGGTTCAACCAGATTTGATTAT
ATTCGACTACTGGACAACTGTTCCTGCTATAGTTCATTCCGGTGTACCATACGTTTTATT
ATTCTCATGCAGTCCTTTGATGGTTTATTGGCAATACAATGCTCCTCCATTTTCAAGTGG
ACTTGCTAAAGGTGATGATGTCAAATTGATAAATGAGACTCGAGAAATTTTTAGTAAAGC
TATTGAGCCAGTCAGGAATAAGTTTGATGAATACTTGAAAAGTAAAGGCATAGTAATTGA
GAATCGTCTGGACTTTTCACTTGTCGGCCAATCACCTTATTTAAACATCTACCCATATCC
AAGTGACTTGGATTACCAAGAGTTCGGACCAGTTCCAGATAAATGGTTTCGCCTTGATCA
CATGGTAAGGGAAGTTGATGACAGTCCATTAGGTATACCAGATGAATCTTGGTTAAATCC
TTCAAGTAATGGCGACCAAAAGTTGATACTCTTCTCTCTCGGATCAATGGTAACTGCATA
TGTAGATCTAATGAAACGTCTTATTTCCATTCTGGCTTCATCACCTCACCGTTTTATAGT
AAGTAAGGGTGTTAATCATGAATCCATTGATTTGCCAAGTAATATGGTGGGAGGTAAATA
TTTAAACCAGATGAAAATTATACCTAAAGTTGATTTAGTGATACATCATGGAGGAAATAG
TACATTTGTAGAGACTCTTTATTTTGGTAAACCTTGCATTATCTTACCAGTTTGTGGTGA
TCAATTTGATAATGGACGTCGTGTTGTTGACATGGAGATTGGCGCTTCATTCAATCCTTT
TGAAGTCACGGAAGAAGAACTGTTAAAAGCTATTGATAATATAGTAAACTGTCCAAAGAT
CAACGAAAAGGTTCAAAAGATTGGACATAATTTACGGAATACTCCTAGTTTTGTTCAATT
AAATGAGAAACTAGAGCAAATTGTTGTCAATCAAAAATGATACAAAAATGTAACACTTCT
TTTCATATTCATCACTTTGAATTAAAATTAAGGAAAAGGGA
>TuR_00006999-RA transcript Name:"Similar to COPS6 COP9 signalosome complex subunit 6 (Bos taurus OX=9913)" offset:170 AED:0.01 eAED:0.01 QI:170|1|1|1|0.5|0.4|5|1149|309
GTTTTACTCGGACTTTTAAATGATGATTAGCTTATGATGTAACTTTCAATTGTAATTGAA
TCAACAATCAGTTTAGAATTTCATTTTTATTCTTTGTTCAGTTTAATTGATACTTTTCTT
GTTCACTCGATTTACTTCTCAGTAAGACTTACAATATAATAGCTTAAATTATGGCTTCTG
TAAGCAATACCGGCTCACTGATTGCCTATCTCCATCCAGTAGTTATAATGAATATTTCAG
ACCATTGGACTCGATTAAAGGTTCAAAATACTGGCGACCAACAGGTTATTGGTGCTTTGA
TTGGTAAACAAGAAGGTAGAAATATCGAAATTATGAGTTCCTTTGAGCTTCTCTTCGATC
GTGTGGAAGGTGACATAATCATTGATAAAGAGTACTACTTCCAGAAAGAAGCCCAATTCA
AGCAAGTTTTCCCTGATCTCGATTTTATTGGTTGGTACACAATTGGAGATGTCCCTAATG
ATTCCGACATTAAAGTACAACAACAGATCTGTGAAATCAACGAATCGCCGATATTTCTGA
AGCTTAACCCTTATAGTCCTCACTCAAAATTGCCAGTTAACATGTACGAAACAGTTATTG
ATATTGTCAATGGAGAGGCAAAAATGCTATTTATTGATCTCAACTATTCAATCAAAACCG
AAGAAGCCGAGAGAATAGGCCTTGACCATATTGCTACATTGTCATCTGTTACTGAGGGTC
CCGAGTGCCAAAGCTCAGTTATCTCAGAGCTTCTTAGCTGCCAAATGAATGCTGTTAAAA
TGTTGCGGGAACGTATCAACATAGTTTTAGCATACGTGAACGACACACAGAAAGGGATCA
TTCCATGGAACGATGAAATTCTCAGAGATATCAATAATCTTTGCCACAGACTTCCAGTTG
TCAATAACAAGAGATATTCTGATGATTATTACAGACTAAATAACGATATCGCTTTAGCTA
CTTACCTGAGTACTATAACCAAAGTCACCAACACTCTCAACGAATTTGTTCAAAGGTTCA
ATATATTTTATGAACACCACGGAATGAGTCGAAAGATAAGAGCAGCATTCATAATAAAAA
AGGACGATTTGGTTCTTTAAACCAGCCCAAACCTGGAACCATTCATGTAAACTTGTGGGA
TAAACAAAGTATTACATAAAAAAGGATTTCTCTATTACTCAAAGTTTTGTTTGGCTTTTA
CAATTACCTTCTCTGTCTACATCTGTAATGTAGCCTGGCAGCGATTTAAAGGAGCTCCCA
TCTCATGTGAACCTTGTTACCTGTGGAAATGTTTAACATCTTTACCTTTACTTTCTTTGG
GACAATTTTCTTATCTTTTCCCAAGTTTATATCCATAAACATTTTCAAGTTGTTGCCTGA
TCTTGATGATGATTTGCTACTGATTCAGTTGCAGCCACTTCTGTTGATGGTGATAATAAT
AATAATGGCGATGAAATAATAACAACAACGAGACAATCTTACTCTTTATCAACCATTTTA
GTCTTCACTAAATTATCATACATTATTGTTACTTTGATTCTCGCATCTATTTAAACTGGA
AACTTTCTTAATTCATATTTACTTAACAGTTCACACGAGTTCGTTTATCCCTATTTGATT
AGTAATACAATTATTTGGACAAATTTGGATGAACACAAGTCTAATGTTTCCGGTTTTAAG
GTATTTCTGCTCATTCTTTTCAAGTATAAATCTTGTTTATCACACGCTGTTATAAATAAT
GTAACAATTAATGGGAAACAAAAGGTTAATTATCATATTAGTTCACCGTGAATTAATGTA
AAGGTTAAAATGATACAGTTTTTTATAATGCATTTAAAATTGTCTGCCTTAAACATTTAC
ATTTAAAGTCCACTTTAAGCAAGAAACGTTGAAGTGCAAAAAAGCGACATCATTCCTGAC
CAACTTGACCAATTATAAGGCAAACCAGATATGTAAACAGATGATACAGAAACAAAGGAA
AGTAAATTGTTAATTACTCATCAATAGATTTGATTTTCCCATGCAAAGATGGATAACAAC
AGTAACAACAAAAAAGCAGGAACAATTAACTAAATTGGGTCAATTGTTGATGAAAATTGT
TAGATGACAAGATGAAGATGTTGATTAAAAGGAAGAAGACGAGAAAGATTGAAAAATGGT
GAATACAAAGAAGCAAATTATAATTATTTTTGATTCTAAATTGTTAACTAACCTGTGCAT
TACTTTCATACGTTAATTGTATTAAATGG
>TuR_00006995-RA transcript Name:"Protein of unknown function" offset:117 AED:0.01 eAED:0.01 QI:117|1|1|1|1|1|4|269|160
AACAACAATCACATCAACTGTACTAAGTGACTTTAGTCGATTCTCCATAACATTTATATT
GTGCTTTTTTACCTGTTATTTGCTGCCAACAAGGAATATCATAACTAACAAATAAAAATG
AACTCAATGGTTTCATCAGTTGTCATTCTTGTCATCTCCTTCTTTGCTCTTGCCTATGCA
ACTGGCTATGGATATGGTCATGGCTACGGTCACGGTGGATACGGATCTGGATATGGAAGT
GGATACGGCCATGGTGGATATGGTAGTGGATATGGTCATGGAGGCTATGGAGGTTATGGT
CATGGATCAGGCTACGGTAGTGGAGGCTATGGAGGCTATGGACACGGTGGACACGGTTAC
GGCTACTCATCTCACATCAAGCACCCAGCTAAGTACAGCCACGGTGGCTACAGCCATGGA
CTTGGAGGTTATGGTGGTGGTTATGGTAGCGGATATGGTAGCGGATATGGTCATGGTGGT
CATGGTGGTTATGGTTATGGTGGTTATGATGGCCACAAATCCTATGGTGGATACGGACAT
TACCCAAGCTACGGAAAAGTATCATCATACTCATACTCTGGATACGGAAAATCAGCTTAA
ACTACTCAACGCACCGTGTTTTATAACAAATTATAAAATTATGTCCAATGATATTAGCTC
AAAAGATTCTCAACCAACACCTACAAATATCATCAATTTTCATCTCTCTTTGCCTTGTTT
TTTATTGTAGAAAATGGTCATTTCTTTTTAAAACTGAATCTCTTTTTAAATTGTAATTCA
AATTTTTATCCATTCATCTTCAATTCCAACCACTGTATATTGTTAGATAAACTTACTTTT
AATGATAATTAAAAAACGTTCGTAAATTA
>TuR_00006994-RA transcript Name:"Similar to Uncharacterized protein (Tetranychus urticae OX=32264)" offset:1389 AED:0.02 eAED:0.02 QI:1389|1|1|1|0.75|0.55|9|1458|975
ATTTAATCTTGATCAGTGTTTACTGTTGATCTTGAAAGCTTAAATATTAATTCACATTAA
AATTTTTGCAATATTAACCCTTTATTTTCCATTTCTTTATCAGAAATCCAGATGACATTG
AGATCAAGCCGGTTCCCAAGGAAAGTACATTGCTAAATTCAATTCTTGTGCATGCATCAA
TACCTAAGGAGTAATATATCGACCACTTTCAATCCCACCATAATCATAATCACTGTATGG
TAGTGACCACTATAACTATGAGCCCGATTATCGCTGTTAATTTGTATTTGGCTGCCAGCT
TTTCAGCTTAAGATATTGAATTGTATACTTGTATTGGAAACCTGAGTTCAACTGTAGTCC
AGCGCCCAACTAATATTAATATCTTATTTATACCAATTGTATAAATAAGCGTTATTATCT
CTATTTATTTGCACAATTTAAAGCCAATTATGACACCATTTAGATGCCTCCTGAAAGACA
ATCAAGCTATAATGGGCAAACGGCAGATAAAGAGACGCTTTTTTTGTTTCATTCACACAC
AAAAAGAAGAGTCAACCCTTCATTTTGAATATAATGTAAATGCAGTTCATCTTTAAAGCT
GAATAATGGAATGAAATGGGGAAAAAGCAAGCCATCCCACCAAATTGATACCTGGAAAGT
TTTAGCCGAAAAAAAGAGCAAAAGTTTAAACCAATATCCCAACAAATGAATTTTTTGTTG
CATTTTTTATGTGACATTATCCATCAGCTCACAGCATCTTTCAACTCATTTGTTTCACAT
GTTCACCATCAACACCGTCTACCTTCATCTTCATCCTCATTTCCCTTTTGTCTTATACTA
TTACAATCTTAATAATAATATAATACAAAAGAAGGTGAATTAAATAACGTTAATAATAAT
GATAATAATATGAACAAACAAAAAAGAAAGAGCCAAGTGAAAGTAAAAAGCGAAACTAAC
GTTCGCTAAACAAAAACAGGTTCGTCCTAATGTCCGAACCGGTTCCAATAATCTTTTAAA
GTAAAGCTGAAAACTGATGAGGAGCAAAGTGAGAGTGGACTGTAAAGAGGAAGATAAATC
AAGAAAACTCTCACTTTCAATGACCTGAAGTTTCGACTTTTTTTTCACTGATTTACTATC
GTTAGTCTGATACGTTCATTTGATGGACGCAGCAATTAGTATTAAATTGTGATAAAAAGA
AGCAAAAAAAACAGGGCAAAACCCAAGTCAACCTCAACTCTGTGTGTTAACTGTGATTGT
AAAGTCACCCAATGGACTAAACAATTTATGTAAATCAATTTCGTTTTATTTCCTCATTTT
CATTGATGGCAATCAACTAATTTGTCAACAATCCTACAAACAACATCAATATTTACAATT
AGACTCAAAATGGCTTCTAGATTAAAATATCAATCTATGGTTAACCATTTGCTCTCTATT
TTCATTTTAACCCAAGTTATCAATCTGAGTTATGTTGCTTCATTGGCTCCTCAAATACAA
GATCTTAAAGTCCAATGTGATTCAGACGGAATGGAAGTCAATGTTACATTTGATTCGCCA
TTCAACGGAATCATCTTTTCTAAAGGCTATTACAATGATATGGGTTGTAGATATGTCCAA
GAGAAAAGCGGTTCGTCCAATTTAGCATTCAAAATTCCAGCTGAAGGTTGTGGTACTGCG
AGTGTTCTCAGTAAAGACGTCAAAGGTTCTAAACAATTCGAAAATGTAATCATATTCCAA
AACGATCCAATTTATCAAGAAGTTTGGGACTCTGCTCGTCTATTATCTTGTCGATATTCA
CTACAACGCGACCTTCCAGTCCAAGAGAAACGAGTTATATTCAAACCATTCCTGGTTGAT
ATGCTTGATGTTATCAGGGTTCCTATGGCTGACTTTGCCGGTGATGACCATAAAGTTGCC
TGCTGGATGGATGTAACCAAAGGCCGTTATCCCAATAATTCGCCAATTGATGGTCCAGTT
AAAGTTGGTGAAAATTTAACTCTGGCTATCTACATTCGAGATACTCGTAAACGAACTGAT
ATTCGGGTTAAAGACTGTTACGCATACGATAATGCAGAGTCAGTTAATGACACGAGTCCA
GCTTTGTTACAATTGAGTGGTGAAGATGGATGTCCATTAAAACCCAAGTTAATGGATGTT
TGGAAGAGAACCACTACCGGTGCTCAAGACGCTACTGTTCTAGCATACAGTACTGTAACG
GCTTTCAAGTTTCCGGAACATTCTAATGTCCATTTAACATGTAATGTGGAGCTTTGTAAA
AACCAATGTGCGGATAGATGTTCCCTGGAAGCAAAAGATATCGAAAGGAAAAATGGTGAA
GCAAGTACGGATGGAGATGAAGAAATGTCCAAATCCAGTGAAAGTAAATCTGATGGTGAA
GACGATGACGACGATTCTAATAGCAATAAAAATGATGAGTCTGATGTTAAACCTGTTTCA
ATATCAACTAAAGCGGCTCCGGCTCCGGCTCCTAAACGTGATTCAACCAAAAGTGAAGAT
GATGAAGACGAGGACTCTAACGCAGACGAAGAAGCCAAGATGGAAACTACAAGTGCAAAA
CCAACAACAGCATCGTCGGTAAAAGATGCAGATGAAGATGAAGATGCAGCAAGTGAGGAC
GCAGCAGAAGGATCAACAAGTGAACGAGGAGGACGTAAATCTGATGGTGAAGACAACGAG
GAAGGCACAGATGAAGAAACTTCTGTTGGATCATCAACATCCACATCAACAACGACTTCT
ACTACAACAGCTAAGCCTAGTGAAGATGAAGACGAAGAAGAAGATAAAAGTGATGAAGAG
GATGAGGATAAGAAATCTGAAACCAGCCCAACAACAACTACATCTACAACATCCACCACA
TCAACAACAACAACGACAACGACAACAACTGAAAAGCCAAGTGAAAGATCGGAAGATGAT
GAAGAGGATGAAGATGGTGTAGATGATAGTGATACTGATTCAAGAAAGCGCAGTCTAAGG
CCAGCTAAAGCTGAAGGAAAAAGTATTGCTGACGATGAGGATGAAGATGAAGAAGATAAT
TCAAGTAAACTTATATCCTTTAAAGCTAAACAGTCAATGAAAACCAAAGCTGAAGCTTCT
GAAGACGAAGATTATGATGATGATCTTCAATCCTCTCGAGGATCATCAACTTCAGTTTCT
CCAGTAACAACAACAACCACACCAATTCCCAAAACTCCATTAATTATCGTTATTAAACCA
GAGAAAAGTAGGAAAAAGATAAAAGAAGCTGCTCGAAGAGGACGAATTGAAAGTAGGTCA
CGTCAAGCAGTTCGCTCATCATCATCTAAACTTGGATCATCAAGGTCAATTTCATCTCAA
GTTTCACGAGAATCTTGCTGTTCTGATGTAACTACGACTTCATCTCGATCAGATCGTAAA
TCGACAACGTCTACTACAAAATCTCCAATAATCGCTCGATCATCTTCAGGAAGATCAGTC
AGAAGGTCTTCTCGTTTTGATGAACCAGATTCAGAAAATGTATCAAACTTGCAAAGTAAG
TCTCAACGATCTTCAAGACAAAACAAGAAACAAGCAAAAACTACAACTACAACCACAACC
ACATCAACAACTGTTGCTCCTAAAAAGATCAAAACAACATCAACTAAAAGACCACGTCGT
CGATCAACAACAACCACAACTACAACTACTCCTAGAACGACAACAGAATCTGATGAAGAT
AAAGAAGAAACGGAAGCACCTCGAACATTCCGAAAATCAACCAGAAAACCCAAACGTCCA
GTTGTCAGAACTCGAAAATCATTAACAGATCGATTATTTATCCCACACTCAAATGACCGT
CAAACAACTCCGAAAACAGTTACAACTACCATTTCACCATCAATTAGTAGTAGCTCAACT
TTTCGGATTGCTTCAAATCGATTCTCAACTCACCGTTCAAATCCTTACCTCCGGTCAACC
TTGAAACCAGCAACAATTCCATCATCACGTAATAGCCTTAGGTTAACCTCATCATCAACC
GTAGCACCACCCAAACGTTTGGCTGATTTCGATGAATTTAAGGATAATGAGGCTTTAATT
GAAAATGAAAAACCTGACCGAAACCGTATTAAACCCTCATCATCATCAGCAGCAACAGGA
GCATCTCGACGTTGGGATGGAGACGAATTGTTCAATCCATTTAAAGAAATTGAATACGAA
CCAGTCCGATTAAATAATAACCGTAATCAACGTCGCCGTCGATCACTTTACACCCTTTTT
AATGACCAACATACCGATGAAAAACTATCAAATTACAACATGCCGATCATCTTCTAATCA
AGCAACATATCATCATTTTTATTATTTTTCTGTATTTCTTTCCTTTTTTCCTCTATTTCC
TTAATTTCTGAATCATCTTTCTATTGATTCACATTTTTTCCTAGCAATTACCAGAATTTC
CATCCGTACCAGTCAAAAACAAATATACAGAAAAACATTAAAAATAGGTGATCTTCAATA
GACTTTAGGTAAATTTCATTCTGATAATTTAATTTCTTCACCTCTCTCCTTTTCATTCCT
TCTTACACTGATAAATCATCTCCCAATCTAATTGAATCACTTCAACTATCAATCATTTGA
ACATAATTTCTCAATTAGATTCAACAACTCAACTCTTTTTGTATTAATTGTACAAAGACA
AGATTTCTATTAACATGCATGTATTAGTGCATACAACTTTTCAATTATTATTACAACTCT
TTTGGTTAGACTGATTACTCGGAAAAGTCAGACCAATTAGTGCCAACAAGCTGATATAAA
GCAACAACAACAACAAAAACACGGAGAAAACAAGTGACAAGAAGAGCGTAAAAACACAAT
CAATGCCGTTTTGTTTGGCCAAGCTAAGTTACACTTGCATCTCCTGTTAACTACATTGTT
ATTAAATATTCAACTACACGATTTTTCATGTCAATATTTACAATTGGAAATTACATCACA
AATTGTTAATCAAAGAGTTGAACAAACATGCAAACTATAACTCTAAACAAGATTGACAAG
AACAAGAAGCCTTCAACTTCACCAAACAATCACCAGAAAATCAACTTCAATTAATCAATT
ATTGGAAGCAGCTCAATCCAACGATTAGATTTAATCTGATTGTTATTACTTTTTGACTCA
CCAATATCACTATTACCAATATCAATTTATTGAGACCAAACAATCAGTAAAACCTGTTGA
TACTGGATAATATAAATTACAAATACATAAGGCTATCAACACATCCAACAATTAGCCGTA
CTGATGGAAAAACACAATCAATTTAATGCTACCATCAATTATCTTTTCAGTATATTGATC
ACAATTTATCAATCGCTCATATTCATTGCCTGTAAACCAACATCGGAAGCTTAACAATAT
AAACCTAAATCATTTTTTTTTGTAAATCACATCTTTCCATTGATTCCAGATGATTTAAAA
AGAATACATTTTTTATTGTTGTGTCGCTTCAATTAAGGCAATAAAAACAATCAACCCTCA
TGATTTAAGACCACAATTGAAAGATTCATTTCAAAATATCAAATTTTATTGAACACACAT
TAAAATGATGAGATTTTAATAAAGATTCACTGTTACTGCGGTAATTTGTAACAATCAAAT
GATTGACAAAAATGAACCACAAATTAATTAGATTTATCAATTTGTTCAAACTGAACTTGA
GTGAAGTTGAGTGATAAACGGTAAAAATAAAAAGTAAATTAGTTTCCACTCAATTGGGTT
AGGTTTAACTTGTCT
>TuR_00006992-RA transcript Name:"Similar to Putative defense protein 3 (Antheraea mylitta OX=34739)" offset:0 AED:0.02 eAED:0.02 QI:0|0|0|1|1|1|2|0|167
ATGTTTACTAGACTCAACAATTGTCTTTATTTGTTTGTAATTGTTTTCATCTCTATTCAT
CTTCCTGGTTCATTGAGTTGGCCCAGTGGTGCTCCTGAAAACGCTTGTAACACTTTGAGT
CCCGGTCATGGAGCTAATAGGCCCAAAAGTCCATCATCATCACCCTTTGTTATCATTCAA
TCTCATTCAGACTATAAAACTGGAGACAGTGTTCAAGTAATGGTTAAAGCTCCTGAAGGA
CTTTCATTCAGAGGAATGATGGTTCAAGCTTATGATCCATCAACAGGCCAAACGATTGGT
AAATGGCAAGAAGGACGAGGTCTCAAGATGATCAATTCATGTTCAGCTGTTTCCCATTCA
GACAGGAGAGGTAAAAGGTCAGCAACTCTGGTTTGGGATGCACCAGAAGACAGGCAATCA
GGTAAAGTTGCTTTTAGAGGAACCATTGTTCAAAGATACAGCGAATTCTATGAAGGCTTG
GAATCAACTTTATCTCAACAATAA
>TuR_00007002-RA transcript Name:"Similar to 107369957 Uncharacterized protein (Tetranychus urticae OX=32264)" offset:708 AED:0.02 eAED:0.02 QI:708|1|1|1|1|1|4|940|306
TCCATTCTGAGATGGAACCTTTTTTTTATCATGCTTAATGTGTTTTTTGTAGATAATTGA
GCAAAATTAACTTTGCTAAACAAAAATTCATTTTTTTATATAAATAACAACTTGTCTCTC
TTTAATAAACTTGCAACTTCTTCAATCCTTTATATTTGAAACTGTAAACTTGAACCATTA
ATCATAATTACAGTTTTTGTTTTCTGTACCCATTTCCATCTTTACCATAGACCGACACAA
AAAGAAACCATTTACAGTTGTAAAAGTGACATAATATAAAATACATGTGTGCATCATTTT
GTTTTTTACCCGTTTGTTTACCTGTCTTCTGTTTCGGAAATGTATATCACAATTAAACCT
TGCTCATCAATACGGATATCCCATCAATTAAACAGCCTGTCCGGTGATTACAGAAGGAAT
ATGTTTTAACAACAAATGCAACACTCGTATACACCATTGAACCCATCCTTAATCTCTTCA
CATTAAGTTTTCTTATATTTTTTTACATTTAATTGTTTTCACTTTCATGAATTGATCATC
GATACTTATTTTCTTTAGTCATACTTCTCGTGATAAAACATATTTGTAAAGTTATGTGCC
AACATTGGCTTTTCAGCAGCTCAAATTATTTGGTGACATAACTGTTTCTTTTTTGATAAC
TAAAAACTATTTTAAATTATCTGACCATCACACCCGTTGTCAGTGAACATGTGGTTGCTT
CTCCTGTTGATCAGGGGCCTTATATTTTTCTCATTTTTTTCCATATCATCGAGTGCTTTG
TCCGTCAATAAGGAGTCAACCATATCAAAAAATGGAAAGGATATTGCCATTGAAGGAAGT
GGTTCAATACCAACAAATGAAATATTAAGTGATGATGAAGATTTTTACCCAGATTTAATG
AAGCCTGGTAGTCATCCTTCGCCAATGGAATTCTCTGGTGATGGCTCATTGGATCATAAT
GATCATGAAAATATCCCTGGTAGTAACAAGGGTCACACTAGTATAACCTCAGATAAACAT
AATCCTGGTGATGACGAGGATGATGGTGACAATGAGGACGATGAAGATGATGATGACGAA
GACGATGATGAAGGATCAGGAGATTCACCAATAAAAGTAACGAATGGAGGCTCCGATTTT
TCATTTTCCACCAAAGAAACTATCACAGATGATGATCACTTGAAGCCATATGATAAAAAA
CCAGATACAACGATTAATGAATCAGATGAATCTGAGGAAAAACATAATATACCTATTGAT
GAAGACGAATCCTCCAACAATTACTTCCCAGATGTTATTGAAACATCAACTAAACAGCAT
AAACCAAATCACGATATTGACCATGAAGATCATGATCAGGATCCAAATACTCTGGGAAAT
GATATTTCATTATTGGGACGCAAGCAAGATACAAGACCTGTTTCATTCTTCGCCCAACCT
AGCATGTTAGCAGCTGTAATTGGAGGTACTGTTGTAAGTTTATTGTGTGCCATATTATTA
GCCATGTTTATAATTTATCGAACAAGGAAGAAATACGAAGCAAGCTATATCTGTGAACCC
AATCTAACATCGCCGGTCATTAGTCATTACGGAAAGGGAAGCAGCAACAAATTTTTTGAC
CCAGAATAAGATGTTTTTCATACGAAACAAATGTAATTTTAACCTGGAGATTTTTGTGAA
AAGAAAATGGAAAGTCGAAAAAAAGATTAACTCATCATTTTGAGTTGAATTCAAAAATAC
TTTTCTTACACTGCTTTCTACTAACTCTATGCTAATCTCTTGTATCTTTTTACTCTTTTT
TGACAACTTCTAACTCTGCTCTTCTATTCTATCTTCATCTCTTTTCTTCTCTTCACTTCC
TCTCCATTTCTCTCTTCTCAATTGCTCATATTCACACTTTCACATCCATTTGTATTCTTA
TTTGTTTATGCCAGTGATGATAATCATCACCATCCAGAGATATTCAGTTACCTGTTTGAG
GTACCCTAAAAGATGCTTTTGTATCAGTTAATCAACTTTATTTACGACACACAGAAAGCA
TTTCAACTAGCACCAATATCAACCACAATATCAACCTACTTTTGGAAACAAACGAGAAAT
CTACTGAATCGACATGTTTTTTATATTATATCAAGATAATTGAATACATGATTCTAATGT
GAAAATATTAAATTTATTATTATTGATGTCTGATAGCAACTTTCTTTAAACTACTATGTA
GTAAAATCAATACTAACATTGCATATAGTCTATTATTATATTATATTATATATATAAACA
CTTCTTTATATATATATCAAATGATAATTTTACAAAAAAGCGATTCTTCACATTCTTTCT
AATAAATGAAAGCGTTCTGAGGCGAGACAAAACAATTACTAATCGAAAATATCAAAAACT
ACGATATTAGTTAGATGAGACAACAGTATAAGATGCTTCCTTGGAACTTAATGGAATACG
TTTACGGGCTTCGTCCTCGGTTTCCCATAAGATTTTTTGTTGATGTTGATCAATTATATC
ATTAACACGATCAAATAACATCTTTTCTGTTAAAATGCCATCATATGAA
>TuR_00007004-RA transcript Name:"Similar to O-fut1 GDP-fucose protein O-fucosyltransferase 1 (Drosophila melanogaster OX=7227)" offset:1042 AED:0.04 eAED:0.04 QI:1042|0.8|0.66|1|1|1|6|113|403
ATTTTTATATTTACAGTTAAATTATTAATGAGTGATTTGCTTCATCTGGATTTGTTATTA
GGCTGAATAGTTGAGTTGGCTGTAAATTCTTGTCATTCCAGTTGTACGAATACACTTTTT
TCTGTATGCTTGGATCAAGTTATATTTCTTAACTCAATTGATTTGTTTCATGATTGATCA
GCGAAAAGAAATGCTTTCATAGCCACCATTTTGAATTCAGATAAATCTAAGCAAGCCAAT
AAACATTTTGTCAGTCAAGAGTTATTAATTTAACTCTTTCACAATTTAAATTAGCGATTT
TCAAGCATTTCGTTGTATATCCCTGTGTATGCATTCAATGTTGTTTACGTAATAAACAAT
TTTAAATTTCGAGACAAAAAACATGTTTTCAACATCAATCAACCAGATTTTTATTTACAC
AGTTAAATTAAAAGACTAACAAGTTTATTGTTTTGCTTATTTAACTGTAATGATGAAAGC
TAACAGTAACTTTCATGATCTGGATAAGTGTGGCTTATAGCTTTAATGGCCTAATAACTG
CTTAAACTTGGCAATTCTTATTTTCAACTTGCAACTTCTTCAATCCTTTATATTTGAAAC
TGTAAACTTGAACCATTAATCATAATTACAGTTTTTGTTTTCTGTACCCATTTCCATCTT
TACCATAGACCGACACAAAAAGAAACCATTAACAGTTGTAAAAGTGACATAATATAAAAT
ACGTGTGTGCATCATTTTGTTTTTTACCCGTTTGTTTACCTGTCTTCTGTTTCGGAAATG
TATATCACAATTAAACCTTGCTCATCAATACGGATATCCCATCAATTAAACAGCCTGTCC
GGTGATTACAGAAGGAATATGTTTTAACAACAAATGAAACAAGCGTATTCACAATTGAAG
CCATCCTTAATCTCTTCACATTAAGTTTTATATTTTTTTCTTTATTGTTTTCACTTTCAT
GAATTGATCATCGATACTTATTTTCATAGTCATTAACAAATGGATTAAAGTCGAGTTATA
AGCTGTCTATATTTGACTCATCATGATAATTCGTGTTTTGTTAATATTTTTTTGTTGCAA
TTCATTATCTACATGTATATGTTCAACAATCGATGGAAATGGTTACATTATCTACTGTCC
TTGCATGGGACGTTTTGGTAATCAGGCTGAGCAATTTCTTGGTTCTTTATTGTTTGCCAA
GTATCTAGATCGTACTTTGGTTTTACCACCGTTTATTGAATACCGCAATTATCAAGTTGA
ATTTTCACCATTTGATAAATTTTTCAAATTAGAACCGCTGAAACAATATCACAAAGTTAT
TCTCATGGAAGATTTCATGGCAAATATTGCTCCAAAAGATTGGCTTGAAAATGAAAGATT
CATACTTTGTTATGGGCCTAGAAAAGGAGGTAAAGATCAAGTACCTGATTGTAATCCGTT
TGACGGAAGTCCATTCAAACCATTTTGGCATCATTTTAATATAACTCGATTCCAATCGTC
CATTTTTCATCAGCCATTGATCACTCAATTCAATGAAGCTGAGTTTTGGAAAGAGAAATA
CAAAAATTTGAAGACTCTTGCATTTGTTGGAGCTCCATCATCCTTTCCCACCAATCAAGA
AGCTATTCAATTGCAAAAATATTTACACTTCTCAGACTTTATCGCTGATTCAGCTGCCAA
ATATCGAGAAGTGCGAGGTTTTACCGGGAAACCTTACTTGGGCGTGCATCTGAGACATGG
ATCTGACTGGATTCAAGCTTGTAGTCTTCTGAAAGAAAATGATATGAATCAATTATTTTC
ATCTGAACAGTGTATTCAACGATATGAAGTTGATTTGAAAGAATTCAAATTGCCTTATGA
ATTATGTTCACATTCCGTAAATAGGATTGTTGAAGATATCAATCGTGCTTTAACCAATTA
TGAGAATACACACAAACTGGAAGTGGTTTATATTGCAACCGATTATGATGATCAATCTGT
TTGGCAAAAAATCCACACGAAACTTCCAGAGGTTACGCTGATAACTCCAACAGCTACTTA
CATCAAGAATAATATAACTCGAGGCTATATCCAAGCACAATATATTATCGATGCATATTT
ATTATCCTATTCAAACTACTTTATCGGAAATTGTGTATCGTCGTTCAGTGCTTTTGCCTC
TCGAATTCGACTGCACTCATTCCATTTCGATAGAACCACACATTTTTTTGCTAGTGAATT
ATTGCGCACGGAAAAGCTTAAAGATGAATTGTGAAAACAAGATGGTAAAGTCAAATCATC
AGTCATATTTCCATTCATGGTCTCAGTCTGTGATATTGTATTAATGTTATTCAAACTACA
AATCGCAATGTAAATTTTTCAATTAGT
>TuR_00007005-RA transcript Name:"Similar to CHKA Choline kinase alpha (Homo sapiens OX=9606)" offset:183 AED:0.04 eAED:0.04 QI:183|1|1|1|1|1|4|121|394
ATTAAATTAAATTGATTTAACAATTTTTCCTCTCTTTCATTGTGTTTCCTTCCATTGTTA
ATATTCAACTGACTACAACCTCTATTTGAGTACTTGACAAGTTGAGTTGCTGTATTAAAA
CGATAGATTATAATTTCCCATTAATTGATCTGTTTCTTGTTACATCCAAAAGCTGTTGAC
AAGATGTTTGATGAAGAAGAAACTTTGAATGTCGATGAATTGGCCAAAGTCGAGGAAGTT
TGTGTTGACATTTTACCCGGAATCTGGCGATGCATAACCAAGGATGATATGCTTGTATCA
AAATGCTCCGGAGGAATCGCCAATCGGGTTTATCTCGTTCAAGTGAAACCTGATAGAGCC
GAAGGTAAATTAGGAACCGAACCCGATCGAGTCATCGTACGTCTTTATGGAAGTACAATT
TTAAAAAACATTGATGAGCCTAGGTTATTGGGTGATGATGCAGAGATAATTATCTTCCAT
TTTTTGTCCGTTTATAAACTTGGGCCCAGATTGTTAGGTGTTTTCACCAAAGGACGAATT
GAAGAATACATTCCTAATGTCAGACCAGGACCAAAAATATTGGAAAAACGAGTGATTAAT
GAAGTAATGGCAAGGCTATTCGCTCGTATCCATTCACTTGAGCTTCCAATTACAAGAAAA
CATGTTTTCTATTCCACCTTGTTCCATGGTTTAATGGGTGAAAGAGTTAAAGACGAAGGT
GAAATGATTATCCAGTACGATGAAGAGGCTACTGTAATTGCAGATGAAATTGATGCCTTT
CCTTTCCATAAGCAACTAAAATGGTTAGATGATACTTCAGTCAAGATTGGTGCTAAATCA
GTATTTTGTCATAACGATCTTCATCTTTACAATATACTTTTCCGCTCTGAACATAAGGAT
GGTAATAAGATAAGGAAAAGTCTTGATACAGATGATTATAATTTCTGGAGGTCCATCATG
GTTCCGATTGATTATGAGCTTGGTAGTTACGGCTGGAGAGGTTATGATTTAGCTTATTTC
CTCAATTTCCGTTACTATCACCCTTGTGAAGGTGAAGTTGATTATGAGAAGATCAAGTTT
CCTGATTCAGAGGAAGTATTGACTTTTGTTAAAGATTATTTGAGCCATTTGTCCGAGATT
GATCCAAATTTCGATCCAGCAGACAGTAATGTTGAACAAGTGGTCAAAGAAGTTGAATTG
GCAAGCTTGTATACACATCTTTTCCTGTTTGGATGGGCAATCAATGATCGACGAATTGAA
AGTGTACTTGATTGGCCTAAGGCTTATCCATATCTGCGATACAGAAAATATAAGGCAGAG
CAAGAGCAATTTATAAAAAAGTATGGCGTACCAGGAGTTGAATCATGATTTTAATCACAA
ACCAGATTTGGATTCACGAATCAAGACTTGGAAACCAAGATTCAGTTTATTCAATTGACG
ACGGATAATTTTAATTCATGGTGTACACACAAATACATTTGTAATTATT
>TuR_00006996-RA transcript Name:"Similar to 107370035 Uncharacterized protein (Tetranychus urticae OX=32264)" offset:151 AED:0.08 eAED:0.08 QI:151|1|1|1|1|1|6|894|379
GTGAGACTGACGAATTGTTTAAGTGACCATTTTTATTTAATTTTACTGTTTACTGTTGAA
TTTTTATTGTTGTCCATCTTTTAAATGATTAACTGGTGACCTTTAAGAAAATTTGATATT
TTAAAACTTCTAGTGTTAAAAATACTTTGAAATGTCTTTAGACTTATTACCTGATAGTTG
TTTGATCAATATTTTTAGCTGTGTCAACAGTATCCACGATATAAGCAGATGTTTAAGAGT
TTGTTCAAGATGGAATCGATTAATGAGAAAACTAATGCCCAAAGTCAAATATTTGATCAG
AGAGAATTGCGATTTTCAAGGAAGCAGAGTTGCAAGATTCATGGATATAGTTTTCTATTG
TCGCCCAAGAGATCTAGTCAAGCTAAGGATCATGGACATACTACCCAATCTCAAGATTAT
TGACATGACTGGTGTGCGAAGAAACAGATTGTCGAAACATGAAATCGAAACTCTCAAGAA
AACTCAATCTTTAAAGGGACTTATCTACCGGATTGGATTGTTTGATTTCAACGTTGCCAA
ATTTTGTCCAAATCTTAGATATCTGTCAACTGAATATCTTTCACCTGCTGATACCTTTGC
TCTTTCAAAGATCGGATTGACACAACTTTTTGTTGGTGATTGCTTTATGAGCTCCTTATT
TTCGCCAACTTTGGTCAGGCTTCATATCAGTGATTGTAATTTTGGAACTTATAATGGCCC
AGATTTAAAGAATCTTAAAATTTTGGAAATTTCTGCCTTCATCTGGTCCAAGGATACTCC
GTATAATGGCTTTAGCTTGATCAATCGATGTCCAGCTTTGGAAAGTGTTTTCATGAAAAT
CACTGGAAATTTTACCTTTAGCCAAGGTGATATTGTTACTAACTTTAACATTCGTGATTT
CATCCTCGAAAGTTTCGATTGTGAATGGGATTTGATAAAGAAAATTCTGGTCAGATATCC
AAACATAAAGCACTTAGCAATACGGGAAAATGTAAAAATTGATGACAGTTGTGTTTTTGA
AATAATCGATTTGCTGCCAAATCTTGTGTTGCTTGATCTTCGAGAATCTCCCCAATTAAC
GAAGCAGTGTGCAGCTTACATTCGGCGATATAACAGAATACATAATACATGCATTAAGTT
TTACTACAAAAACGATGTCCAAATCATATGCGATTGGAAAACACTTTCCTACAGGCCTAG
ACGAATCGTGCAAGGAATTGATTTCATGAAGCATTGCTTTCTCCAAACTTTTGAACAGCT
GCCACATTTCATGAACTCAAAAGATGACTGAAAAATCAATTAAACCATAAATATTAGATC
GACAACGACAATCGATTCAAAAAATTCAGTTTACACCTAAAATTTTGACTTTGTTGCGAC
TCTTAAAAAAGGATAATTACTTGGCTAAGATTAAATGTTTTAAGTACTGCCAACAACACA
CATATCAATGGACCTGAACTGGACTGTTGGAATAAATTAAATATTCAAGCGGTCGACAAA
GAAAAAATTACAGTTATTTTTAAATAATCAAATAAATTTGATTTTTTACACCATTATCAT
TTTCAAACAAAACTAATTGTTGCTAACAAGCCTCTTGATTGCTAAAAATCATCTCTTAAA
CAAAATTTGCAAGAAAAATCAATAGCTCAAGATCAAGATTCAAGCCAGTGGATTCAGTAA
TTGCTTTTCCAAGCCCGTGGACGGTTATGATAGATGGATTTGACATTGACCTGATATCTA
GTTGGTTCATGCTTGAGGCAAAACAAGATTCTAATTACCAGGTGATCACTGGGTTGATCA
TAGGTCAATCAATGAGTAACAATGTGAGAAGCAATTTGAACTGAACATATAAAATCAGCG
TAACATTAAACTGTGTATTCCGATTGACTTGATTTTTGGCAATTATAATTGCGGACTTAC
AAGTAATCTGACTATCCTCCTATGAAAAAAGTAGGTTAATATGTTTTCAATATCTACGAA
CTGTTTACTTTTATATTGAACATTTTTTCAGCTAATAATATTGCAAAAGCAATCATTTTT
GTTTTAATTTCTTGTTCTAAAAATGATAAAAGATGAATATAATTATAATGGCCAAATTTA
TAATCAAATGAACTGACCATATGAACCTAAACTTTAGCCTTAAACCAGAATTTTTGAATC
TCATTCTCAAATATAATAAAAAAAA
>TuR_00007006-RA transcript Name:"Similar to Uncharacterized protein (Tetranychus urticae OX=32264)" offset:646 AED:0.17 eAED:0.17 QI:646|1|1|1|0.75|0.6|5|256|847
CTTCTTTCTTCATCTTCAAAATTTTATTTTCCCTGTATCATGCTCCTGCAAGAAATCAGT
TTCACTCTCGATTGAACGTAGTCTGATTATTTTTACATTTGATCATACAGCAAGCTCTAT
TGTAACGGTCCTTCATTTTTGATTCAACGTGTGTGTGTTTGTGTTCTGTTGTTTTTTCTT
CAATTGTTTTCAAGACTCCTTTTAAAGGCTGGATATCACGGCTTTTACCTTGTAAAGCTA
CCATTGTTATGATGACCCTTTCATTTGCAAGGTTACAACCCCATTATTTATCCAAGTTGA
CCTTTAAATGAAATAGAAAGGGAAAAAAGTACAATTTCAAACATTTGGAAAAAATCCAAG
GAATAAACATCAAAGCGAATCAACTTGGCAAAGACATCTCATGCTTTAACCACATAATTT
GACCACACGGCTTACCTGATTGGATTTTTTAAAGTGTTTCCGTCAACTTTTCAACCATAA
ATTTCAACTGATTGATCAAATTATCCGGCCAAAATTAAATGAATCGGTTTAGACATCTGA
AAATTAGTGATTTCATCGAGCAAAAAAACTGTGATTTAAAGTTTAATCCACTGTGACTTC
ACCCTTTCAGGAAAGTGATTCATTAGCTGACAATTTTATGGAATAAATGCCAATCAAGAT
GAAAACCGATCAAAAATCTGATGATAAAGTTGTTCCTCCTCTGGAATCCAGCAATAACAG
GATAACAAACTTGGTCAAATCAATCAATGGAGATGGTGATGGTGAATGGATAAGCTCTAA
AAAAGTGATTAACCACAAGACTCGTCAGGTTGAGACTCGGATAAAGCGTCAAATTATTAT
GGAAGATGGAAAGGTGATTGCTGATAGTGGACCTCAAATCACTACACGGACTAAAGAAGA
CAACTGGACAGAAGAATCGGAAAATTGTGCCAAAAAAGGTTCTCCCGTTGATGCCAAATC
AATCGTTCCAATGGTTAAATCATCTCCAGTGAAAATTGAAAAGGACCATGTGGTTTGTGA
AAAGATAGAGACCAAAAATACAACCCGAGAGGCTAAACATGAGCGTTTTCAATATCACGA
CGAATCAATCTCAGAGTTAACTGGTTATGATATTCATCAGAAAGCTTTGGTTTCACCCAA
TGATTTAATTACGATCAACTGTGAGTTGATAGATGTAAAGCAGGACATTGAAGAAGCCAA
CTTTGAAGATAAAGGCGTAATTGATGATCCACCAAAAGGTAAACTAACCCATTACTCGAG
TAAAAGCCACAAAGTTACGGATAAAGAGGAGATAAAGGAAACCTCAAAGCTCGGTGTTGA
TGGGGAAATAAAAACGGAAACTGTGCGTACCCATCATCATGAAGAAGTTGATGATGACGA
AGAACCTGATGAAGATGAAGACAGTTCGAAGAAGAGCAAGGATATCAAAGAGTTGACTGT
TAATCAACTTCCTGAAATATCTAAAGAAACTTCCAATAGAATTGAATATTCTCAAAATTA
TGAAACTCCAATCATTCAACCAAATAATGAGGGTAATCATCGTGGCCATGTTGATATTAA
GCCAATCTATGATATTGGCGGTAGAGCTGATCATACCACAAAGTGGTTGGAAAGTCATTT
TGGTTCATCAGATACAAGCCAAAACGATAAAGAAATATCTTCATCAAGTGGATCAGCAGT
TGATCGTCGAGGTCGTCCCCGCCAACGTATTAATCCTGTTATGAGTCAATCTTATGATGA
AGCCTACTACTCAAGATCCAACACCTATGGTGAAAACACCAATCGAAGCCATTCCAATCT
ATCAAAGCCAAGCACCGATAAGTTTGATTGTTTAACATCTCCGTCACCCTCACCAGTAGC
ACCCATTGGATCACGTAAATCAACAAAAAAGCTGGCAAACCATGAGATTGGTTACGATAA
AGCAAATGACTCTGGCAATTCAAATGGTACTTGTACATCCAGTGAAAGTAGCTATTACAA
TGGCGTCGACTATCATCACTCCTCTGAAGGGTCACTTTCCCCCTCCGGTCACAGCTATAA
CACCAACCAAACCTTTTCAAAGCATCAACGATGTCACTGTTTTACCGATTCACCTGTTAA
CAAGCGTTTTTCCCATCAAAGCCATGACAGTAAACCAGTTTCAATCAATTCAAGTCAACA
TTTTATCAAAAGCAATCATAAAAATAATAACAATAACAGAAATCTTATTATTCGAGTTAA
ACATCGTGTTTCCAAGGAAGATGCTTCTGTTCAAGCATCATTATCAGATGAGGAATATAA
TTATGATGATTTCAAAGAGACTGCTAAACATGGAAGAAACGCAATTGTAATTACTGATGT
CAATAAAAATGTTGGTGGCACCATTGTTCGTCCAAGGCCTATCAAGACTTATTATTTTGG
TGAAAAGGTGGAACCGATTGTTGGCTCTGATTGTTCCAATAACCAAATCGATTCAAATAA
CAACAATAATAGTGGTCATGGTGATAAATCATTTGGAAAGAAAAACTATTCACAGATATT
GCCCATTGATTGTTCATTCAATTCAACCAGTTATGCTTACCATGGAGATCCAGATGAGCT
GAAAATGCCGTTCGTTGAAAATGGTAAATTTCTACCTTCGCCTGAACACAAGCGGATAAT
CAATGGATCACTTGATAGGTTATTTAATGGATCATCACGGACTGATTTGTTTCAAACTCG
TGATCGTGGCTCCTTATCTAATTGGCGAAGCACAATTAATTTAAGATCAAACGGACTGGC
AACAATTGATGCACCATTAACAAGAAGTGGACTATATCAATCAAAAGACGATTCCTGTAA
AAGCTATCGCGATTCAGGATTTAGGGCAAACACGTTTACTCGGAAACATCATGGATCTGT
TAATTGTTTGAATGAAAGGTTTAAATATGACCAAATTGATGACAAACTTGATTCTTTTGG
GTTTAATTCATCGAATCGTGGTTTGTCCCCGATCCAGGAAAGGAAGAGTCTATTAAATCT
TCGTAAAATTGACTTGATATTAAAAGATAAATCAAATGGAGCAACTCGATGGCCAGTTTT
AAACTCATCATCAAACAAAATTAAAAATGTATCATCTCTGTATAATGGATTTGATAATTA
TCATATACCAAGGGAAGCAAATAGTTTTAGGAATCGATCTACAACTTTAAGCTATTTTAA
AGCTCATTGATAATTTAAAATAATTATTGGTCTTGAATAATCAAATCAATCTCAGGATGC
TAATTAACTAAAACAAGACTGCCTACTCTACATGTCATTCACATCAACAAACTAAAAGTG
CACTGATTTTATCAATATGTTAAACTTATCTGGAGATTTGTTGATTTTCATAAATGTTGA
CTATTGTAACAATTTATTTAATAATTTTATAATAGATAATGACCATCCAATTTTGTAAAT
TGACCATTAAACTATCCAAAACCAGA
>TuR_00006993-RA transcript Name:"Similar to Troponin I (Astacus leptodactylus OX=6717)" offset:489 AED:0.22 eAED:0.22 QI:489|1|1|1|0.66|0.42|7|629|198
CTGGATGACAGAGAGAAAGAGAGAGTAAATATTTTATTTCTATTCATTTGAATTCCCAAT
CGATCAGGCAAAATATTATTGACTCCCTGCCAATCACAAAGCTAGTGAAACAAATCAATA
GATATTTATATTTACATTTTTGTCATCCTTTCCTAGTATCACTTTCAGCCTCATCTTTCA
TCATCTTCATCATCATCTCACTCCAACTCACTTCTTCTCATCTTCTTCTCTTCTTTTGTT
TACCTTTAATATTGCGCTTTTTTCTCGCGTTTTTTTTGCCTTCCTTTCCACTTTACTTGT
ACAACGTTCATTATTGTTACTCGTATTGATAGTCTTGTTGTTTAGTGGTTAATCAACAAT
TGACGAGTTAATAGCAAGCTCAATCTTAACCGTGACAGTGACCTCGATTAACGTGTCATA
CGCTTGTTTAATTTGTTGATCAACATCGCCTAATCAACCAGCCAATCATCAGCTTCTTTT
CATATCAAAATGGAAAGTGAGGATGAACGGTACAGACGAGAGGACAAGGAAAGGAAAAAG
GCCGAAGTACGAAGACGTCTGGAGGAACAGGCGAAAGCTGCTAAAGGGAAAAGAGGTTTT
CTAACTCCAGATAGAAAGAAGAAGTTAAGGGTTTTATTAAGAAAAAAGGCGGCTGAAGAG
TTGAAACGTGAACAAGAAAGGAAAGCTCAAGAAAGAAAAAGAGTAATCCGTGAAAGAACA
GGTCAACCAAAGCATAATGATGCTAGAAATGAAGCTGAGTTGATGAAAATCTGTAAAGAG
TATCACAAACGAATTACATCTTTGGCTGATGCCAACTATGATGTTGAGCAGGAGGTCAAA
AGAAAAGATATAACGCTGCAAGAACTGAATGCCCAAGTGTGTGACTTACGTGGTAAATTT
ATCAAACCCACTCTTAAGAAAGTATCTAAATATGAACAGAAATTGGAACGGATGAGAGAA
GTGGCCCAGAAAGCAGCAATGGACTTCCGTGGTACCTTAAAGAAAGTTAAATCTGGAGTA
TTCAATTTCACCGATACAGATACCGAACCAAAGAAGGCAGAAAAATCTGGCGAAGAAGAA
ATATAAGATGTTAAAATTAACCATTTTGATGAACTAATTTTCCTCCTGGACATCATAACT
GGCCCAGCATTTTTTTGATCATGACCTGTCTTTTGATTTTTTTTCTTTCTTCTTGTTTCA
CAAAACAACAAGCTTAAATCATAGATCACAAATTAATTATAAATAAACAATCAATTGTTA
TTGGTTACATCTATTATCAGAAATTTATTGACAGCCGCTCTACCGTCTCATCTTTCAATC
TCAACTCTTTAAAGTTCATGGAAGACATACAAATCAGGATAATAAAGTTGAAAAAATCTG
GCATAAAGACGTTCCTATCTTTAAAATATTTGAAAGATTTAATAATGCTGTCTTTTGGTT
AACCAGCTGATGTACATGCAATGAGACCTTCAGGCTTGGTTGCCTGCTAAAAAACAAAAG
ATTAAACATGTTGTTAATCACCTTAAAAAGTGTTAGTTACATATCGAGTTAATATGAAAG
TTATTTTATCAGTACAATCATCTTGAATGGTCCATTTTGTCTGATCGATATTCATTTATC
ATTTAGCCTCGATAAAACAACCAAGCAGCATCAAATTATCCCATTAAACCCAATTTACAT
TAGCATCTATTGGCAACGGCAACAATTGAATAAAG
>TuR_00007011-RA transcript Name:"Protein of unknown function" offset:25 AED:0.00 eAED:0.00 QI:25|1|1|1|0|0|4|125|120
GAAAAAAGTGAGATCTAAAATTAAAATGTTTACTTCGATTTTCTCTGTGGTTATAATATT
CAATTGTTATATTTTTGCTTATCAGTCTTATCCAGAAGAAGATGAATTTTGGGATAACAC
TATAGATCCTTGTTGTATCCGAAAAACTGTATTCACGATTAATACAGACGAAAAAGCAGG
ATTTGATGACAGTCAAAATGAGGCAGCAATAACAAGTGATGTGATTGAGCAAAGTGAAAC
ACAATATTTTTGCAAAGAGTTATCCGTGTCTAAGTGGCTTGAAATAAAAGATGAAATCGT
AGTGGAAATGGCGAGAAATCGCACCGCATGTTTGGCAAAGCTTAGAAATAGGAATGAGCT
CAGCGATGCGTATAAACCTAGTGACTAGACTCCATGGTGTTTCAATCATATTCTTCGTTC
ATTTTTACACTGTGATAAAATGAAAAATACATAAGTTAACGCATTTATTGCCCAATATGA
CTATATCAATTCATTGTTTGAATTCGCTTACCG
>TuR_00007008-RA transcript Name:"Similar to 107369983 Uncharacterized protein (Tetranychus urticae OX=32264)" offset:468 AED:0.00 eAED:0.00 QI:468|1|1|1|1|1|2|150|314
CCGATCCTAACTATCTAGTCTTGATGGCTTCAATCTTGTCTGTTAAGTTTTAAACAGTGG
GAATAAACATGATTCAAGGTTCGCCTTTAACCCTGTGCTCATTTGGTTTAAAGTAAATGC
TATTTTCGCTTTAACCAGCACAGTAGTTAACAGTTTATTAACCAGCTTTAATGTTGAATG
TTTAATTAATAAAAGTATAGTAAATAGTTTAACTAAAAGTAAAAAATTAAAACTATGATC
TAATCTATGTTTAGTGTAACTCTTTTGTTTTGGTGACCAAATTATGGAAAATATTACACC
ATTTATTCATCTTCAACAGGATTTTCTCTGCCGTTATTATTTCTATTATGATCAATTCAT
TTTCAATAGTTTCCAATTTACTCTGACTATCAAACTAATCAACATTTATTGTTTAATGTT
AACCCTGAAATCTGTTATCAACTTTAGCCTGTTCAAAACCCAATCCAAATGGAAATACAA
TCCCCAACTGGATCTACTGATTCAAAGGATGCCGAGCAAGATTTCAAATTCATTGTTAGA
ACTATTAAACGTCAATTAACAGCTTCAGAGTCCTTCATTCAGTTTATTCAACTATCATCA
TCTCATGCGGTGATTATGCAAGAAAATTTACAGGCTGTTCAGTCCATTTTATTGCAAATT
ATTCTCAACCTATTGTCTTCCTTTAAATTCAAATTTGTTACCACAGTTGAATGTAATGGG
TTCGGAAGACGACCTTTATTCACCGAGATGGTCCATCAAATGGATAGGTACAAAATGCAT
GATTACGTCCATTGGAGCCAAATTATTGCTGAGGCTAAAAAAGATTTGGATAAATTTATA
AATGTAAACAAAGCAAAATATGAGGATTTGGTTCAATTCATTCATTTGACGCTCGACCAC
ATAGCGAAAAGCAACATCAAACTTGACTGTGAATCCTTTGCTATTTTGTTCAATACTCAA
GTTACATCCAACATGCCTCCAGTGAAAGATTTGGATTTAACTCCAATCTTACCTAAACCA
GCTCACCTTGTGAATGCCCAGCTACCAAAACCAAAAAAAGGCCAAAAATCAGTTGGCCGT
TCATCTACTTCAAGCTGTTCTCACGTGAGAAAACTCAACTTTGAAATTGAGTATCAACTT
AAACCTATTGAAGTTACTCTCATCAAATCTTACCGCCGACCGGACAAATATAAGGCAATC
GTGTCACCATTTGAAGAAACTCAACCAATTCCATTGGAACCCAACTCACCAGCAAACATG
GATCCCCGATTAATTCACATGTTTAAACGGACTCCAAAACCCATCGAACCACGAAGATTT
CTCGGACGAATTACTGTACATATTGGATCAGGAGACGAACCTGAAATATCCAGACCTGCT
AAAAGACGCCGAGTTGTTTGGGATTTATCTTAACCTAACCTTCAATAGTGTATTTTCAAT
TGATCTCTTTGTAATTGTCTCCCTGTCCTGCATGCATTTTTTGTACAAACCTAAATATTT
ATTTTGTATTAAACAATTTTCCCTCACTATCCATTGTCCACTTTTAATATCACAATAAAT
ATT
>TuR_00007016-RA transcript Name:"Similar to UBR2 E3 ubiquitin-protein ligase UBR2 (Homo sapiens OX=9606)" offset:451 AED:0.01 eAED:0.01 QI:451|1|1|1|1|1|7|692|1804
ATTAAAAACCCCCTTTAAATGGTTAAATCCAATAGGTGTCGCCAACACGAAATTCTACCA
AGTTATGAAGTACTCTAGTGTAGTTAATCTTTTATTGAAAAACCTTACTAAGACAGCGTC
AAGTAAGTATATTTGGGTGATTATCATTTAAATCATACCTCTTGTCCATCAAGGGAACTT
TGTTGTCAATGTTACTCTTTAAATCACCTAATATCTTATTTTCAATTGCTCATCCTCCCT
ATCATCATCATCACTACAAGCTAAACAAGCAGTTTACATCATCACCATTTATGATTTGAG
ATCTCAGTTTACTCCATCTTTTTTTAGCAAACCTCTTTGTAACTTTATATATTTTTAAAT
GTGATTTTCTATTTGGTTTCTTCCTGAATTAGTTTAACAAACTGAAAGAAAAATCCATCA
TCCATCTATTCACATCTTGATATAGAAGAAAATGGAAGGGTCCAAGATGGAAGAGCAAAT
AATAACGGATCAAACCTTACAACCTATTGTTATTGAGTGGATGATTAAACTTCAGCAAGG
AATATTGACTGCTACCGATATTCGTTCTTACTGGGCTCGCACAGTTCCTAAAATCTATAG
TCCATCTCGAGATTGTAACTGTTTAAATATTCAATTCGATGAAGAGAAAGCAAAATCGAC
TCTTCTTTTACCCTTGGAACAATTCTTGACTTTAAGTGATAATCCCAAAGAAGTATGTGA
AAACCTCAAAAAAACTGATGCCGATCCGATGCTTTGTGGTAAAATGTTCAAAAATGGGGA
ACCAGTCTACTCTTGTCGGGACTGTGGGCTTGATGCTTCCTGTGTCCTTTGCGTGGACTG
TTTTAAACGAAGCGCTCATCGTAATCATAAATACAAAATGTGTATGAGCTCAGGTGGAGG
CTACTGTGACTGCGGGGATTCCGAAGCTTGGAGAGCACATGTCTTCTGTGATGAGCATCT
TAAGGGAAGTCAAAAGGCTGGTGAAGAGGAAGACCCAAAAAACAGGTTAAATCCTGATCT
TGTTCGAAGAGCTGAAATCATCATGAAAACTGTGGTACATTATTGTTTTGAAATTTTAGA
ATGGGAAAATTCAACAGTCTTACCTGAAAGCTTACAAGTAAAATCAGCTCAATCAGAGCC
TGGATCAGAAGATTATGCTACGATGCTTTTTAACGATGAAATTCATACATACGATCAAGT
TATCCAAACATTGAATCGTGCAATTGAATGTTCTACAAAAGAAGCCATTGATTTTGCTAC
GACTATTGATCATGAGGGAAGAACAATTGTCAGATGTTCTAATTTCCAATCATGTTGCCA
TGTTAAGCAATTGATTGAAAAACACACTGGTAGAAGTGGTAGTAAATCTCTGAAATGTGA
TGTTATGTTAACAAGTGTCATTGCTCATCAAACATTTGCCATGAGGCTACTTTCCTGGCT
TCAAAATATTTTGTCATATTGCGAAGGGTTTAGATCAATATTTGGCTCAATTATGATGCA
AATGTATCCAGAAGAAGAACCAGATCCGTTTGCAGGCTCTTTGCTGGAAGCAATTATGAA
GACTGATGTTCGTCTTTGGAAAACTGCAAGAAATCAATGGCACCAACTTTTCATAATTGG
CCTTTTAATGAATTCCGAAACAAAAAAACAATTTGCAAAAACATTTACACGAATCTATTC
TTCTCTTATGAAAGACTTTATCAACGATGATCATGAACATGGTGTATCAATAGCAAGCCT
GGCTGTTCAAATTTTCACGGTGCCAACTTTAGCTCACAGTCTTATTGCCGAGGATGACGC
ATTTAATATCCTAATTTCAACGTTTTTACATGAATGTGTTAAGCACCGTAATACTGAGGG
TAAACTTGCTTTTGAACGAAATCATGCAACAATCAACTCCTTCAAGCGAGTTCAGTTTAT
ACTCTCAGATCTTAAATATCTTCTTTACATTAAGCCTAAAGTATGGACCGATGAGTTAAG
AAAAAGTTTTCTACATGGATTTCGTCGACTCATTGAGCTTTTGGGCTGGATGCAAGGAAT
GGATAGTGTTGTACGACAAATAGGAGCTCATGTTGAATTTGAGGCTGAATGGGAAACAGG
TATCAATCTTCAACTCAAACTTGCTCCCATTTTATCATTGATCATTGAATGGTGTGGTTC
TGATCTAAGTGTACTGGTCAAATCTCTCCGTATTTCTGTTCAAGACTTAAGTGACCGCAT
GAGTTTCATTCAATATGATGAATGGTCTTTATGCTCATATCGTGTTAAATGTATCCAATA
TGATGTTTCAACTAATCCTGTTACAATACATATACCTCTATCCCGACTAGTCGCAGGTTT
ATTGCTTCATGTTACAATGACAGATCTAAATCCTAAAGATTTGATTAGACCTGCTGCTCG
AGTTCTCATGGAACTGCCTCTTCGTACTTTAGTTTTAATAGCTCAATTTAGGGCTGGTAT
GTGGCGAAGAAACGGTTTCTCTTTGGTGAATCAAGTTTATTTTTATCACAATACTCGTTT
AAGAGATGAAATGTACGATCGTGACATCATGATGTTACAATTTGCTGCTGCTTCAATGGA
TCCAAATGAATTTTTAGTTCTGGTTCTCCATAAGTTTGGCCTGATTTTCTGGGCCCAAGA
CTCATTTGAAACCAAAAGTCGTAAACCTGAAGAAGATTTTATGAGGCAAACTGTTACTAT
GGTGGAAGAGTTTCTCAATTTATTATTAATAATTGTTAGTGAACGATACACCCCAGGTAT
CGGTAAAGTTACTTTTCAAGAACGCATGAGACGAGAAATAATACATTGGTTGTGCATGGA
GCCGATGACCCACAGTGATCTTTTAAAATGCTTACCCCGTGAACTTTATGATGAGGTTGA
AATTGAGAAGTTAATATTGGATGTTGCCAGTTTCAAGCGACCCTCACCAAACCAAGCTGG
GGGCAAATATGAACTTAAAGAAGAATGTTATTCTTATTTCAATCCCTTCTTTTATCATTA
CTCACGTCAAGAACAAAGTACCGCTGAAGAGGTTCAGCTTAAGCGTAGACGTACTAATCG
TGAAAAGCTTATTTGCTGTCCTCCACCAGTTCCTCCGGATTTCGCCCCCTTCTATACTCC
AATTTTGAAGATTCTTCAAAGTGATATATTTCTTCATGTTATTAATTCAGTTTTGGTTCG
GGCTACATCATCATACTCACTTTCATTCTCAGAGACTCAATTCGAGAAAACTTTACACTT
AATCGGTGTAGCTTTACATGAAGAGAGCAAATCATTGGAACAAGCAGCTCAAAATGACAT
GGAAGGTCAAATCAGATTTACTGAACTTGCCGTTTCCAAAGGCATTTTAACGGGATTGCA
AGCTTGTTTAGAAGTTTCTCGAATTGATTCACACCGAGATCTACTTTTGTGGACTCTTAA
AAAATTTTCTGATGTTGCCAAATTACGAGGAACAGAACTACCTCAAACTTCAACCATGAT
GTCAGCTGTTTCGGAGATGGAAGATGAAAAGCCTCGATCTAAAGAATCATCTAAAGCAAA
GATTGCCGCTCAAAGAAGAGCCAGAATCATGGCACAAATGAAAGATATGCAAAAAAATTT
TATCAAAGGTCATGCTGAATATTTTAAAGATAAAGATTCATGTTCCACATCTGGTGGATC
TCTTATGGATTTGTCAAATGCTGAAGATGAATCTAGAGAACTACCTAGACAACCCTGTGC
AGTTGGAATGAACCAACGAGGAAAAGAGATTCCAGAAGAAAGTCATATCTGTATCCTGTG
TCGAGAGGAACAAGCTATCGAAGTCTCTGGCCGCTGCATGGTTTTGGCTGCTTTTGTTCA
AGGATCCACTGTTTTATCAAAAAATCGTGAACGTGATGTCAACGAGGAAAACTTTCTGCC
GTTTATGCCCGCTGATCTCTACTTTGGCTGTCATGTTTCAACTTGTGGTCATGTAATGCA
CAGCGATTGCTGGCAAAAATTTTTCGATGCAGTGCTTAGTAAAGAAAGAAGAAGACCTTT
GCGTTATGGTCGGCATGTCAGCTTCGATGTTGATAAAAGTGAATTTCTTTGTCCTCTTTG
TGAATGCCTCAGTAATGCTGTGATACCTTTGATACCACCTTCTATCTACCGTGACTCTGA
TTCGGAACCTTATGTCCGAGATATCAACCTTTCCGATTGGATTACTAGTTTACTAGGTCT
AATTGAGAAAATATCACTCACCAAAATTGGCTCTGGTCAACCAGATGGTTGTCGTATTTC
TACACTAGCTGAACTCAGTACTCGTCCTAGTGAAGGGGCTTACGCTGCATCTTTAACCAC
TGCTTTTATAGAAATCTCGAAAAAACTTTCTGACGATATCAAATCAATGATGAGACTTTT
AAACCAATCAATTTATAATATATTTCGTCATCGTTCCGATTTTATTCAAGAAGACATGAT
ACCAAACCATGCTTATTGGGCAGCGGCCTTTACAATTCACTCGATTGAACGAGTTCTACG
TGACGAGAAGAAATCTATTTTCGGTGATTTATCCTCTAGAAGATATAATTGTCTTCAAGC
TCTAGTCAGATATGTTGGAGTAATTACCGTAGAAGATGATTCGGGTTGTATAGGAATACA
TTGTGCTCGTCTTTTAAGATATCTTCTTGTTTATGAAGATTATATCCTCAATCCAAGTTG
TTTAGACGTTGATGCTTTTGGCCTATTGTTAACCCTAATATTAACCAGCCCGTCTCTTCA
TTTACCTGAAGAAGAAGTTTATACAACCCCTTCTATACCTAATGGAAGTGTATCAGACCA
GCATTTCATCAACCTTATGACTGTCTTCCACTGTGTACAAATTATTCTCACAGACAAAGA
TTTCCTTGAAGAATGTAGTAGTAGTAGTAGTAGTGATAGTTTCAGTGACCCAATGGAAAT
TGATGATCCCAAAGATTCTGAAAGTGAGACAGAACTTAAGTTTGTTCATGAATTTTATAC
CAGCATATTGGTAGCTGCTGGAGTAGATCTTGAAAAAGGTGAAAAGATCAAGGAATATAA
TAAGGGCCGTACAGAACGGATAATTAAAATGCTGAGAGCCCAGTTGCTTCCATTTTTAAG
ATGCACCGCAGTCTTTTTTCACTTTTTAACCGGAGTTGTTCCTCCAGCTAGATTAAAAGA
AGGTGGCAGCCAATCATTGCCCAGTTCTGATGTTGAATATACGTTACTTTGTGAATATCT
GGGCATGTCGCCTAAATTTTCATTATCATTTGGTTGCCAGTCTTTACGTCAACTTTCCCG
TATTTGGTCTCAACATCCAAGAATTCGAATTTTACTCAGTGAAAAGCCTGAGAACCTACT
TTTGCCAGCAAATCTCCCGCTTAAGCTCATTAAGCAGCCTCATTCTGTTAATCAATTGTC
AAGTTTACCCAAAGACTACAGTGAATTAATAAACAGTGTCTCCCAATTTATCTGTCCCAA
CTCGGAAAGTGATGAAGCTCGTACGCCTACAATGTGCCTTGTTTGTGGCACTATACTCTG
CTCTCAAAGCTACTGCTGTCAAACTGAAGTTGACGGGCAAATGGTTGGAGCTTGTACCTT
TCATGCTCTTGATTGTGGTGCAGGTATCGGAATATTTCTTCGAATCCGTGATTGTAAGAT
ACTCCTTCTTGCCGGACGAGCTAAAGGTACTTACATGTCTGCCCCTTACATAGATGCATA
TGGAGAAACAGATCAAGGTTTATTCAGGGGCAATCCTCTATCTCTGTGCGAATCTTCCTA
CAAGCAGCTACACAGATTATGGTTAAGACATGGTATTCCAGAAGAAATAGCTCATTCCCT
GGAATTGCATAGTAACATGGCAACCATCAATTGGATTCTGCTCTGAGTTAAAAGTCCACA
AATGATCAAAATATCGATGATGACAGACTTTAATTTTCAACTTTACGAAGAAGAAATATC
CAACATCCAGCGTACATCAGTCTATCTCACAGACCCTCTTCTTTTTCTTCTCTCCTATTT
TTTTTATTACTACAGAATTTGAGTCTGTAAAAGCTTATTCTGATGTGATTTCCATGGAAT
TAAATGTTGAATGAACCATGAATGATAATCATTCTTTGTCGAATGAAATCAGAAAAAAAC
AAGGCGAAATCATTCTTTTCATCCAATAAAAGGGCGAGGCAACGTCAAAATTTTATATCT
CATCATCATTACAGTAGAAGTTGAAATTTAAATTATCTTTCAGCCAATCCCTATTAACTC
CACAAATAAATGCACCCAATTTTATTCTAATACTCAATATTTATACAGAAAAACAAAATA
ATATTGAAAACAAACCTAAAACTGATTAAAACATTTCTAGTTTCCAACTGATTAATAAAA
TCGGTCACACAATGAACACAAACAAACCATTAAATGAAGGCAATACTTTTGTTAATTTTA
GCTTAAATCTGCTCAAATTGAATGAAATAATGAAATAACTTAATATTCAAACAGTGTTAA
TCTTATTAATACAAGTCAAAATTGATTAATTAAATCACATAAAAATCATTGAACAATTGA
TTTTATTTTCAACTTAAA
>TuR_00007010-RA transcript Name:"Similar to Tnpo3 Transportin-3 (Mus musculus OX=10090)" offset:1016 AED:0.03 eAED:0.03 QI:1016|1|1|1|1|1|4|460|1013
CTTATGGTCATGTTCATCACTTTGGGTTTGGTTGATAATGGTTAAAAGAATGGTTAAGAC
AATAGTTACCGATCTTAACCTAATATGATGATTACTCATTTTATAAAGAAATTGGATTAA
CACAAATCTAAAAAAAGGAAAACAAGAAACTAATAAGAATGATTAATTGAATTAGAAGAA
GCTGGCAATCAATTAAATCCCTAACTATGTGTGTCTAAAAGCACAAGAGTTTATACACAA
TTGGAAAGAAAGTAGGGTTTTCAGATGATGTCAAAGATCCCGATGTTTAAAGACAAATGC
AGCTTTTAGCTGTATTAGACTAATAGTCACACTATTCTATTATTGATTCGGCAAGTTTTT
TTACAATTTACTGAGGTAATAATAAAAATAAACTCTAACCTTTAATTTAAAAATTAAAAT
CAAGTTGAAGCGCAATCAGAGAAGTTCAAATATTGTTAAATTAAAGAATGACAGTTTAAG
CAAAAGAAACGGATTGCTTATCTTTAAAAAGGAAAATAAATTTAATTGTTAATGAGCCAG
AATGAAATGCTGATCAGTTTTAAGAAAAAGCTTTAAAAAAGGATTTATTTTTGCAGCAAA
TAATTCGATTAATCTGTTTGTAGTTTAATTCAATTGATTAAAATTTAAATTTTAAAAATA
ACTGTTGTTTCCAAGTAAAGGTGTGCGTTATAGAAACGACTGTCTAAAAGATGCGCTTAT
CTTTAATAAACTGATGTGCTTGACATCATCTGAAACCAGGTTGTCTCAATTGGTGTCTGT
AATTCTGTTTAATTGTAAATTTATATTTTTTGCTTCTCTTTATAATTAATTTTATCAAAG
TTCTAATTGAATGCCAACATTTAATCATTTAATTTATCTTAATATTTATCCTTTTTTGGT
CTTTTTTGAATTGTGTTTAAATCTGTTTTCAAGCAAAGAGCCGACATCAGCATTCAGGTT
GTAATATAAAAAAAAGATCTACCCTCTAAAATCATTTTTATTTTCTCCGTCATATAATGT
CGCTTGAATTGTCCTCACCACCAAGCCTTGATCAAGTATTAGAGGCTGTGAGTAGATTCT
ATCGAAATGAGGCTTGTACGGATAAAGAAGCTAAAGAGATGGCTGGAAAATGGCTCGAAA
GTATACAAAAGAGCGTCTACGCTTGGGAAATAGCTGACCAACTGCTAATCAGGAGAAGTG
ATGTTGAAACATGTTACTTTGCTGCTCAAACTTTGCGAATGAAGCTTCAGAATAGCTTCT
CTGAACTTCCTCCAGACTCATACACATCTCTGAGAAATTCAATAATTAACCATTGTAAAG
AAATCAATGTTAAAGTTATTCAAACACAATTATCACTATGTATTACTTATTTAGCCATCT
TAGATGTTTCTTGGACTAATCCTGTCGAGGAACTAGTTGCCAGTGGCCTTGACTATTATG
TGGTTGTCGAGATATTGACTTTACTACCAGAAGAGCTTAATCAATCTAGAAACCCTAATT
TGAAGAGTGTTGGAGGTAACCGAAGAACTGTGATGCTTAAGTACCTAACCAGTATTGGCC
CAAAAATGGTAACCTTTCTATACAATACTATGAGAGAAATCAAGTGTCAACTCACCAAAG
ATACAGCAGAAGAGCCTGAATCAAAACAACAAATTGCTGAAAAATTGTTCGCCAAAATTT
ATCGATGCTTAGGAGCCTGGTTAACTATTATCGATGCTAGTGATATTAATTGCATTGAAC
CCTTATTAACTGCGATTTTCAGTTCACTTCAAGATCCAAATACCCCAGATACAATTCATG
ACGCTGCAGCTGATACAATTTGTAGTGCTGCTCTTCTTTGTGAGGAATATGACAAATATC
ATCATTTAACTCATTATTTGTTGATTCAGATTTACCAATTAGAAGGTGTTTATCAACATT
CTGTCAATAATGAAGACATAGATAAATCAGTTAATTTCAGCCGTATTTTCACTGAAATGG
CGGAATCAGTTGTCAACCCACTAATCATAGGAGATGGACAAATACCTGTCAATTCACCCG
TCTCGGGACTTGATCTAGTTAGTCTTTTACTTAGATGTGTTGATCATTATGATTTTGAAG
TGGCTGAAATTACTTTCCAATTTTGGTACCGTTTTGCGGAACTCATCTGTAAACGAAACA
ATCATGTGGCCCAAACTTACAGTCAACATGTTATTAAACTTTTAGATGGTTTAACAATTC
ACTGTCAGCTAGATACTGATCAAGAACATTTATTAACTCCACAATCGGACCTTCAAGAGT
TTCGTATTCGAGTCAAAGATTTAGTCAAAAAGGTGATTGTCATTGTGGGTGCTTCCACTT
ATATTCGCCATAACAACATCGTCACCAGCCTGAAAACTTCCTTTGGTCAAATGAGCAAAG
ATCAAATTTCATGGGAGCAAGACGAGGCTTATCTTTTCATGATTCTTTGTCTTATAAAAG
ATATATATGATGACTCAGCCCTGGTTACTGATGTAGTCAACCTTATTTTATTCACCCGCC
AATGTCAATTTAACCCTAATACTGGTGTACAAGTACGAACCCTACATCCACAAATATTTG
CTACATGCTGTAACATATTAGGTGAATTAAGTGATTGGTTTGAAAATCAGCCAACAATTT
TATTTAATCATGTTCTTGACTACCTCTTACCTTTGGTTACCACCAACAATTCCCAAGATA
AATCAATGGTTGAAATGTCTAAATCACCATCTACATCAGAGTCCAGCGTAAGCCTTTCAT
CCATTGCAGCTTCGGCTTTAAATCAAATAATTAGCTGTTGCGCTGCGCGACATCTCATCG
GTAATGATACCATCATCGAATTACTGATGCGTATTTGTATTCAATCGGATGTTCTCAATG
AAGCCGCTGTCCATAATTTGCTTCAATGTTGTTCAACTGTAGTTAGCCAATCTACCGAAA
ATAAAAGTCGAATCGACCAAGAGATTGTGGTTGTTAAACTCTTAGAACCCAGTGTTGGAT
GTCTAAGTCGAATTGTCAGCGGAACACTTGAGGCTGGCAAAGCAGATCCTGTTATTTACA
TGGATCGTATTTCTTCCATCTTCCGATGTCTACGCCTTAAACCGAGGATACCTAATCTAA
CACCTAATGAATCTCCTCTAGATATTAGGGTAATGGAATTATGGAAATTAATTGATGCCG
TTCTCAAACACACCTCAAGCACAAGCGATTCTCGTACAGTTGAAAAAGCTTGCAGATGTC
TTCGATATGTGATTCGTTGTTTAAAACCAATCCATTTATTAATCCCGGTTGCTGAATGCA
TTGTCAACCTTTACTCTCAATTTCCTCAGCACTCATGTTACCTATACTTAGCATCTATTT
TGGTCGATGAATTTGGTGATACCGGAGACTTATCTTTAACAGATGCAGACAGGGAAAAAA
TTGACAATGGATTATTAGAAATGTTAACTCATTTTTGGAGACCTACTTTTGCTCTCCTCA
GCGGTCAGCGTGTTGAATTGAGAAATCACCCTGAAACCATTGATGACTTTTTTAGACTCT
GTACAAGATATTTACAAAAAAATGGTTTACGCTTCCTGTCATTTTCTATGCTTGGTCAAA
TTCTTGAACTATCTTTAGCCTCATTAGCCTTAGATCATCGGGAAGCAAATACATCTGTCT
GTAAATTTATAGGAGAACTCATCGAAGCTGGTAAAGATCCGAAAGCACTTCCCATTATTC
GTGATCAGGTTGAACAGTTATTGACTGCGTGTTTAGGAAATGATGATTGCTATGGACAAA
AACTGACAAACACGTTAATGAATTGTTCTTTAACCACATTACCATCATTTTATATACCTG
ATATGGCAGATATCTTATGGAGATTATTAAATTGGGATAAAACAAGAGCCTGTTTATGGC
TTGAAAAAACTCTCCAGGCTGTTTCCATTCATCTACAACCGACGACACCCGATGCAGCCC
CACTACAGTTGCAGGAATTCTATGAGACAATAAAAAATGCATCCAATATGAAATTACTCA
TATCCTCAATGAGAAGTTTATCGAGAACCTATCGATGATGAATTAGAGACAAAATTATAA
CAACTTGACGACAATCTATTATCTTGACTTTTAAATTACAATAATAATAACAATGATATT
AATACTAATAATAACAAAACTTGATCAGCGAATTCTGCGAGTTGTCAAAAAATTTAAGAT
TTGATGTCTACAAAGATTTTATTTATCAAAATCAACTCTGTTTTCAACATCATCAAAATA
ACTTGTTAATTGGTGAACTCACCTTAACATGATTAAAAAAAGAAAGATCTGTCAGAAAAT
CGTATGCAAATGATAATACTTTTGCTTTTTGCTGCTTTCCTCATCACTTTAGATTGTAAA
TTAAAGAAATGAAATTTCAAATCAATTATATTCGGTTTCATGAAAAATTGATCTAATGAT
TGTCTCAGAGGAGTTACGATAAAATTCAATACAGTGCTGGTCTGGGTTAAATCAATGAAT
AAAGGTACCAATAAGATC
>TuR_00007015-RA transcript Name:"Similar to TRIM2 Tripartite motif-containing protein 2 (Ailuropoda melanoleuca OX=9646)" offset:603 AED:0.03 eAED:0.03 QI:603|1|1|1|1|1|2|347|702
CTTTCCTGGTGTTTTGAATCAAAGAGTAACGTTTAGACTCTCTCTTTCTCTCTTTTATAT
TTTGGATGTTGTATTCCTTATTCATGTTTTGATCCTAAAAATTCAAGTAACAAGATAAAT
TAACTGTCCATTTACGGATTACACCAAATTGTGTGACTTTTGTGATTATTGGAGAGGGAA
AGGCTATCAAGGTAATGTATTTTCCTATCTCTTTTTTTTCTGGTTTTTTACTTAATTCTC
ACTTACATTGGAGATAGAGAAAGTTTACCAAAGAGTAGGATAACTCTAATAACTTTACTC
TACTCTTTTAAGTTTAATACTCCATTTTTTGCTCCTTTTCTAACTAACTTTGCTCTCTCT
CTCTCTCTCTCTCTCTCTTCAACTTTTATTCTTGCTTTGGAATATTCATATGTATATAAA
TATATCACCCTCTTTGGTTGTACTCTGTTGAGTTTGTTTTTATTACCTTTTTCCTCTCTC
CTTCTCTTATCGTTATTTTAGAATATATTTGGTAATAGGAAGAAAGTGATGAAAAATAAC
TTTATTTGAAAAGAGAACGCGGCCAAAACAACATAAATTGCTCCTGTGGAGGAGATAAAG
AGGATGATCACCACATCAACCCTTGTTGAAACGGTTTCGATTGATTATGAAGATTTTACT
GAAGGTTTCCTCACCTGTGGTACCTGTTTAAATACTTATGATGGTGATCAACACACACCT
AAACTGTTAACATGTAGCCATACTTTGTGTAAAATGTGCTTGGAATCTATCTGTAGCCAA
CCCGGAGTACCAGAAATTGGCTCATTTAGGTGTCCAATCTGTCGTGAACTAATCCATCTG
CCCAGAGAAGGTGTTATAAATTTTCCTCCCTCATTTCTGGTTAACCAGTTACTCGATCTG
GTTAATCGTCAAAGGAGAGAGGTTATACCAAAATGTTCCAGCCATGTGACCCAAGAGCTT
CTCTTTTGTGAAACTTGTGACATTGTTTTCTGTCTACTTTGTAATAATGGATCTCATTCA
ACTATCAACTGTAAACATACTGTAATACCCTTTGCATTTGCAATTAAACGTATGTCCGAA
ATATTGATGTACAAAGCACGCCAATGCATTGCCAAATATAATGAAGCCCATGAAAACGTA
ACAACTGAGATCCACAAGCTTGATGAAAATGCTGAACAAGCATTTGAGGATATAAACCGT
ACATTTCAAGAGATTATTAATTTGGTTGAAAGGAGACGTCAAGATGTTCTTTCAATTGCG
AAAAAAATGAAACAAGACAAAGTTAATATCTTAGAAAATCAATTGAGATTGATTGAAGGA
GAAAAGGCTAAAATTGAAGCTGAATGTGATGATTATTCGCATCAAGTGGACCTGCGAAAT
ATAACTAAAAAAATTGAAGAGCTTAATGACAAAATTGACTCCATCAATGGTTTACTGGAA
CCAAGAGAGAATTGTTTCATTCGTTATGAACATCTTCACAATTCAGCTGTAAATTCAATC
CAAACTGCAGTCAACTCTTTTGGTACCGTTCGATCAAGTAAAACATTCCCGCCTCTCTGT
GAAGCCAACATAGGTAAATGTGTTGCCAAGCTTCGTACTTCTGCCAATATAATTACCTAC
GATTATGCTGGTTCAAGGCAAAGGTTTGGAGGAGATCCGGTTACAGCAGAGCTTCGTTGT
CTTACCGATGAATCAAATGTTCCAGTTAAAATAGTGGACAAAAATGATGGTACTTACGAA
GCTCAGTTTATAGCACCTAAAGGAGGAAAATATTGCCTTCTTGTGTCAATTTTTGGCCGT
CCAATCAAAACTTATCCTCTTGAATTTGAGGCAACTCTTCAAATAAATCCAATCTGTATC
TATGGATCCAGAGGCAATGAGCAGCACGCTTTCCTCCAACCAGTGGCAATTGCCATTAGT
GAGACAAATGATCAAATTTATGTTTTAGATACAGGAAACTGTCGAGTCAAAATACTGTCC
CAAAATGATTGTAATAATTCACCCTTTACCTGTGTTTCCCACATTGATGGCCTGGATCGT
TCGGTTACCGGTATGGCCCTGGTTCCCGAATCGGGTACAATTCTAGTCAGTAATTGGTCT
ACCCGTACAATAAGTGAACTCACTGATACTGGTAAAGTTTTACGGTACTTTAGTCATCGT
GATCTTCGTGAGCCAACCCATTTATGTGTCAATAGTCAGCGTGAAATTATTGTCGCTGAC
AATGGTGCCCAAGCAGTTTTCATTTTTCATCCGTGTGGTAAAGTCAATCGAAGATTGGTG
AACAGTGCAAATGGAACCAGCAAAGCTGGTGGAATGTCTAACATTGGAAGTGGAAACGGT
AAAGGTTTCGGTGTTATTGGAGCTATTACCTTGGGACCTGACGATGAGATTATTGTTGCA
GAATCAAGGATTAAAATTTACTCAAAAGATGGATCAACTTTATTACGCGAGATTGTCTCC
GATTCTTGTGGTAAAGGTGATTCTTATGGTGGACTGTGTTATGATAAAAAGGGTCACCTT
TTAGCAACCAAATCGGAACGAGGCAAAGTTTATGTGCAAGTGTATGATTATTATTCTGGT
CATTTAAAGTTAACAATTGACAGCATGGATGCTAAACTAAAAAGAGCCAGTGGATTAGCA
ACAACTAATGATTATCATGTGATTGTAGTCGATCTCGGTAATGATTGCATAAAAAAATAT
CGATACCATTGATATGTTTATGATGGCTCATGAATCGAGCAAGACTGACAGATAAAGAAA
CACAACAGACTTCATTCAAATAGCACAATTGCTTAATCCTGTCATCAATGCCACCGGTAT
TAATCTGTTTTTAACTCTCATTACCATTACCATTCGCACATCCATCATCATCCAAACGAC
GTATTACTTATCGCCTCTTTTTTGCATTTTTTCATTGTCATCATTTTCAACATAATATTA
GGAATCTTTCGCGAATTCCCATAAACATTTGAAACAACAAATTAAAATATCAACATATAC
GCATTAAAATTTAATGAATTGATTAAATTAATTATAAATAAAAATATTGATCATCAAAA
>TuR_00007013-RA transcript Name:"Similar to Uncharacterized protein (Tetranychus urticae OX=32264)" offset:3053 AED:0.05 eAED:0.05 QI:3053|1|1|1|0.5|0.33|3|3348|1165
GTAATGTTCATCTTCACAAATGCCAATCCCTTAATTTGTTTAATTGTAATATTATTTACT
GATTTCCTGGTTTGATAAGATGACTTGAAAACATTTGGAATCATTATTTTCGGATAACCA
ATTAGTTGATGTGCTTATGATTGTTACTGATTGTTTGCTGATTGTTGATTGTGAAAATGT
GTTTACTTTTATTTTTCCCGACCGTTTACAATAATATTAATCATAATAATCTTCAATTTA
GATCCAATTGTATAGTAATTCAATACAAATCATATTTGGCGCTTCAAGTATCCAATCTTG
TACGTAAGTAACGGTCAATACTCGTATCTTAATCAACTACCAGTACGGAAGTTACCAATT
GTAAGATTAAACCATTATTGCTGCTATTAAATAATAAACAGTGACAACAATCAACCAACC
AAGCAACACTGGATTAACCAAACCATTAATTATTAATTAAAGAAATGTCCGAAGAAAGAA
AATTTTGCTTCAAAATCAGTTTGTCTTTGCCGGTCAACATTCATTTACTTTCCAACTGAT
TCCTCCCAATTTTATATCTTAATTTAGATATTAACTCTTCACTTACCACATTCATCTACT
TTAATTAAATGTTAACCACCTTGATGTTAATTAAAATTAAAAAGTTACTTTTGGTTATTG
CAAAGGCAAACACTTAATCGAAAAGCATTAAAAGCATAAAAAACATAAAGCATACAACAT
GGCCGTTACTTGAAAGCGCGTGTTTACATTTTTAACTGCGTATTAACCAATTTGTTTCAC
CATTGCTTTTCCAGTTTGTCTTCATTGGTTAATTATATTATTGTGAATTTAAAAAACTTT
AATAGTTATTGTTAATGATCAAAGCGAAGAGATTAATTATGATATTCAATTATAATTCCT
AAATTTATTACAATTTATCAACCTTTCGTGAGAATCAACTACAAACGTAACAAAGTAAAA
TGACTTCAACTTTGCGTTCTTTATTTGGTCAACTTGTTTTTCACTTATTTGCCTCTTCAT
AACCAACTCTTCCATCTAATTAACATCATTTGTGCAAATTGTCATCAAACTTCAATTGTA
TATTAGACTGATAACTTGTTACGGACAAAACAGGACCATCATAATTATACAGGACAACAG
ACGTTCCTTTCAAATGTGATTGACAATTGAAGCTTCCGAGTCTTCAACATTTAATGATGA
CTCTTAAATCTCGTTGGTTTGCTGATTTACTGGATCTTGTCAATTGTAAATTAAACTTTA
AGGTGTTGATAAACCTTATTACTGTCATGTTACCGGTTCACACTCAATTTGCCGTTATTC
AAATGATTATCCTGATGTAATATTAATGTGTAAAAGTAAAGGTTTAGGTTGAGATGATTC
TCAGGGAAAAGTGAAGACAAATCTTGTCCTTTTTTGTTGATGTCACACCAACCAAATAGG
AAAATTTACTCATGAAATTCATCAACATCATCAATATTAATTGCGAATGAAGGAATGATT
TTATTCCAAATTTGAAAAGGAAAAAAACGATTCACTCATAAGTCAACTATGATCCTGTAA
ATAAACTCAATCCGTGCTCAATTGTTATCAAGTAGCAATACTGAAGTCTCAAAGTTAATG
TTGGAAAACATTTTTCAGATTGGATTCTCAAGAGAAAGGTTAAAACTGGAAAATCAAGGC
AAACCTAACTGTGATTAACTGATTTCCCTCTTTGCTACTGATTAAATTAGTAAGGTTAAG
TTGTCACGCTTTCATTTACAACTCTTAATCAGTAGTTTCAACTTTTATCGCTGAATCCTA
ATTAAAACAAATTACCATAACCATCAAAATTCACTCTTTTTTTTTTGCTGATTGCCATTC
AACTTTCTGGCTGATGGCTGTTCAAATACTCATTATTGTCAATAATCAACCATTGGATCA
ACCATGTTTTGCTAAACAATCAAAATTACAATCAATATTGGAATCAAAGATGGATCGCAA
CAATTGAAACCTTGTAACAATGTCAAAGTGAAAGATTGGCACTGAGAATCAATTTTATAA
TTAGCTGAGTGGAAAAACAAAAGATGCTGTTAACGTGAAACAATTAATAATTGAATGGTG
TCTAAAAAAGGTCCAATTAAATCAACCATTTGCTGTTATCCTGAAAGTTGTGAAAGTGGA
TTAAATCTTGCAAAAAATTGCATCTTCTGAATGGTTAAGGATGGTCAGCATTTAATGATG
ATATTGTTGTTGGTGGCTGTAAAGTAAATTGGTATTCAAATGAATGGACAGCAGTTAATT
ATTTAGGTTGGAGGATGATGCTGATTATGATGATAAATAATATGATGGCAAAAAAAGAAG
AGATGATGATAATGATGAAAAGATTTGTAAAATACAATAGTTACAATATGACTTGGTTAT
CGCTAGGAAAGTAAAGCCTTTTGTTTCAATCTTTACGTTGACCTCATCGTTGTTCCCATT
TACTGACACTGACCACGATCTTTTTCCTTTCTTTTCTCATTTTCATCTTCTCTTTTTTTT
CTCGTTTCATCATAATCATCATCTTCATCATCATCATTGTCTCACTTAAATGCTACCAAA
CAACTCTCTTGGATCTCACTCTCTCCAGTCTAACTGAACACTGGCTTGCTTTACCAGTCT
CACTGATCTCTTTACACCAACCAAGTTAACTTTCCATTCCGTTTAAACAACTAAACTTTG
CTGATAAACACAACTTTATTTTTGTGATTTACTCAGTTAATTATAATTTGTTTTGATCAT
CAACATGCTTTAATTAACGGCTAACTCATCTCAAATGATTTGACTACTTGAAACCTTTCA
TTTTGTTGAAACACGTTTTCAAGTCTTCTTCAGGACTACTTCAAATATCGTGTATCATAA
CGTTTTTTCACTTAATTGTGCATCATCGTACTAATTGTTTAATTATTGATTCCTCAAGCT
ATTGATGAATACAATGAATTAAGCAATTCATCATTGATTGTTGTTTTTGAATTCAAATTT
TTCTTTTGTTTTCATTTCATCAACAATTTTCTTCATCCATATGTGCATCCATTATGGAGA
CAGTTGATTCCATACAACCTACCATGAGGATATTGTGGTTAACTTTATTAATTTCACTTA
TCGGATTAATACCAATCAACAGGATAAATGGAAATTTAGACAGTGATTATGGATCTTATC
CAATGGATGAGTGTAAACCATACTCCAGGCCTGAGCCTATTGCTGTGATTGAAAATGACG
CCGATATCTATTTGAATGCACTTCTCTCGGTTCACTCATCAAGTCAACGAGGTATTTACG
GTTGTGGACCAATTTCACGAAAAGGACTAATCATATTTCAAGCTCTTCGATGGATAATCA
GTACAATTAATCAAGACAATGGTTACATCAATGGAAAGAAAGTGAATCAATCGTTGATTC
CCGGAGTTAAATTAGGTATGAGAGTATATGATACTTGTAACCATAAAGATCTGGGAATCA
ATTATTTAACCAAAATATATTCCGTTTTGGAGCGAGGATCAGATGATTGTGAGGACAATT
CACCAATCGATTTGGGTTCATTAACATTGATTGATATGTTTGGAGTTACCAAGGAGCCTC
GATTAATGGCCTTAGCTCGTCACTATCATTTACCGATAAATCATTTGACCAGTGAATCTT
TGGTTACACCTGAAGTGATTGCTAAAACATTGTCATTGATTGTAACTGACTTGAAATGGA
CCCAAATTGCAATTATTCATTCCTCTGATGAATACTCGCTTCAAGTTATTAAATTGCTGG
GCCAATCATCGTTAAAAGATCGCTTCTGTTTAACTATGGTTCAAACATTGCCCAAGTTAA
TTGACGGCGAACCTTACAATGATTCAACAAAATCATCTGATTCAGTGGCTTACATCGCTG
TCCTTCGCTCGGTCCTTTCCATGGTTTCTGAAGATGTTCCCATTATAATACTAGGATCCG
ATCTGTCTGTGAGTCGACTAATTGAGGTCATGTCTGAACGGATCAGTGCCATCAATCGAC
ACCAATGGCTGTTCTCAACTCCTCCTGACCCTAAATTGTTGGCTCCTTTTGTCAACTCTT
CAGTTTCTTTCTTCACCTTATCACCTTTTCCTGGAATTATTGACTCATTTGAATCAGCTT
GGTCATCAGCTTTGACCAACTCTTTCTCATCTGAATCATCGCCATGGTTTGATGAGTATA
AAGCAACCTTAAATGAGCAGTTGGTTAAAAAAGATTTAGGACGAAACAATGTTGATATAC
TTTGGCGAACCACTCAAGTTTTACCTGTGATTCAATTGTTATTCATTATTGGTCAATCTC
TTCGAGAAGCTTGGTTCAACCGATGTTCAGGTCAACCTGGATTGTGTCCTGATTTGGTCA
AGTTAACTCGTAAAGAGTTTGAAGCTGATTTTATGGAGTTACGATTAGATGAAGGGTCAG
GATCTCGGACAAGAATAGTTGACAACAGATTGAGAGGTTCAGTGAGTGGTGTAACAGAGG
AAGGCATTCAACTTGCTTTAACCAAATTAACATTCAATAATGGTCGTTCAACTTCACCCT
TTGCCTCATTTTCTGGTCCTGGGTCTTCATCAGCAAACTCAATTACTTACCAGCATATGA
TTTCATATGATTCTGCTAAAGGTTCATCTCAATTGATTGATGGCTCCGTATCATACCGAC
CATCTCCATGTCCACCTACAGGTTGTGAAAGATGTCTCAAAGTCCGTCAGTCGAGGATAA
TTGATGGTCATCATAGTGGATCCAGGGATATCGGTTTAAGTAGAAATGAGCCACCAATGG
TTTCTTCAGCTTCGGAGCTTTCATCAATTCCAGTCACCAATTCGTGGACCTTTGAAAAAC
GATCAGATCAACCGTTATCATCATCATTCAACCCTATTGGATCAGGATTGACTTCACTGC
GCGATCAAGAGTGTCTAGCTAGATGTACTTATTCCTGGAAATATGGACATCAAAAATCAG
CGTCTCCATCCACCGATTTGAAAGTAACTCAACCATCAACAACTGATACAATTCATTTTA
TTCCTCCTGGATCAGGGTTTTCATGGGAAACTAAATTAGAAACAATTCAATTAAGTGGTC
CTTGGCATCTAACTCTAGCCATTGCTTCAGCTCTTGGTGTTATCCTTATCATCGTTTCTG
GATTTTATTTCATCCTTGTTTTCCCAATCTCACTAGGAACCACCGTTTTAGGCTATTTCA
CTCTATTCGGTCTCGTGGCTATGTACGGAGTTAACTTTGTCTACTTAAGTCCAATTTCAT
TCACAGTTTGTCTTATTCGTCGACTTGGAATGTCATTAGCTTATACAATGGTTCTTTCGG
CTCTTCTTGTTAAAACAATGAACATTTGGAGGCTGAAAGCTCTTCGAGAAACTGGAATTG
AGAAACTTAGGCTAACAACACCTTCCCGTTTACTGCTCGTCTCCGTTTTCCTGCTGAGTC
TTCAAGTAATTGTGACACTTATCTGGCTCATCTTTATACCGCCTCAGCCTAACGTGAAAC
ACCAAGCATGTACTTGGCCTCCATCACAATCGTTGATTCAAACTGAATCAATTGTCTCTC
TAGTTTACATTTTAATTCTTGGATCCATCAACATACTTTTTGCTCTCCTTTCCTGGACTC
AATCAACCTCGCCGCACGGTTCAACTGTTGTAGTAACATCATCACCATGTTCAGCCAGTT
CATACACCTCATCGACACCCTCAGCTTCATCTTTATCAGCTTCAGCAAGAGAGTCAAGAT
GGATTGCCATCTCGTGCCTTTTAATTGCCGTTGTATGGTCACTGTGGGCTGCTGTAGTTA
CATATTCACCACAACTAGCCACAGTTAATGGTAACTTAACCATTGTAGTTGCCAATTTGG
CCTGTGCAACAATCCTTTTAGTCTGTCTTTATGTTCGTAAAATATCTTCATACCTCAGTG
AACTGAGTAAATCGCGACTTGGTGAAGTGGGCAACATGAATTCAAACCTTAAACCCGCTC
GTAACTCTTCCTCACGAGTGATTCACTCATCATCATCTTTAGCTGGCAGTTACTATGGAA
CTCTTCCTAAAGCTCAAAAGCTTTCAATCTCATTGTTTGGCCAAAGTTTAATTAATGGTT
CATCACAAGCATCTTCACCCTCATCATCTCCGTCTTCCTCCTCCTCTTCATCCACTTCAT
CAACATCTATTGTTGCAACAACTATACCGGCAACATTATCAGGATTAGCTTCAGTTAAAT
CACCCTCACCAACATCTCAAGTTAATCTTTCAAGAGGCATAACCTCATCATCATCATCTG
GATCAACATTATTACGTCGATCATTAAGTGAAGATCACGAATCTAAAGGATCATCAACAT
TAACTAGTTCAACTTTTTTACCTTCCTCTAGAGGTAACTCAAAAGGAGATGTAACCCTTG
ATGATGCAGCCTCTTCATGTGCATCAACATCAGGATCTATTCAGGTTCAAGCGGAAGATT
TATATCCCATGGAAGTCTATGAAGGATCCAATTCCTTGCAACAACAATATCACTACTTTG
CTAAATCATGAAACAACAGATGACGATCAACACAAGCAGACACTTTAAATCAGTGTCGCT
AAGATCATTTGATGAATAGTTAAGCAAGTTAACCTTTCAATCAGATGTAAGGAACAAGTT
GCAGCTCAATTGTTATCTAAGTCAATTTTAAATATGAAAAAAGCGTTTTAATTAATTTTA
TGCTTCTTGTTCCTCTTGAAATCTCAATTATCTGAGTATCTTACATATTGTAATTAATTG
TACTCAACAGTTGAACACTTGACCAAGAATATTTCTGGCAATTCAATGGTAGGGACACAA
AGTGCAACCAAAATACTAAGAGATTTGATTAAAGACAATCAACTGAAATCTCTTAATTCC
ACATTAAGATGGTTAGTGAAATCATTTAGAAACATTGGTAAACTGTTACAAAAACAGTTG
ATTTTATTGTTTATAAATTGCTATTGAATGAGCAAGAAATGAATTTAAATTGTGCAAAAC
GTCTGTATTTTTGAAAATTCAAATGTTTAACCATTTTAATTTTTACCCTTTACTATTGGT
AAATCAATTTATTGATCAACTTTTCTTGTCTCCAATCAATGATCACAATTTGATTGTCTA
ACAACTCTTCACCTCTATTGCTTTTACATTTTGTAAATAGTCAACTTTACAAAATTGTAA
TTATCAAAGACAGTTAATTGACTTCTTCCCTTCATCTTCCCATTATTAACCTTTTTTTAT
ATTTATAATTTGTTTAACTTGTGTGTAAATAATCAACAAATTTTACTATTAAATAAATGT
AATTAATTTGCTAATCAAATGATCTTTTTTTGCCGTGAAAATATTTCATCTCCTTCTTAA
TCAACAACATCTTTACCATTTTGTTTGAATCCATTAGACGACTAAAGAGGATATTTTTCC
CATATATTTTAACAATCAAACTCAAGTGTAAAGTTAATATTATTTCAAGCAATTTATAAT
GGATTCAGTTGAAATGAACAAGAATTTTGTTGAAACTGATTTATCTGATTCAATGATTTT
GATCCAAGATGAAGCTGAAGCTGCTTTGAATCCAAGCGATGTGGAACTGTGCAAAGTATA
TCATTCATGTTGTCTCCATGATCATGATCTAATGATTAAGAATGAGGACGTTTCTAATGA
AGATGTCGAGGAAACCGAAGAAGACGAAAATGTTCAGGAATATGAAGATGATAAAGGTCA
GGAGGATGAAGGTGAAGCTGGTGAAACCTTGGTTAACCTTGATGAAGAAGAGTACATTGA
GTTGAAGAGACCTGAGTGGACAGAGGAAAAGGTTCACAACCAGGAATCTGACTCTGACTG
TGAATCTAAAAGCACTAATGTAACCTCTCTGGACGATTCACTAGTGGCCACATCAAGTCA
ACAACAGTTAAATGTTGACCAACTAATTAGTAAAAATACAGCGGAATTGACTTTGACTGA
CAATACAAGTGATCTTGATGACAAAACTGATTTATCAAGTACCCATGGTTTAGACGAAGA
GATTGGAGAGGATACGGTTGATTCTGGTCCAGTTTCAAATGACTATAATGAGGAGACTGT
TGGTCTGTTAAGTGAACAATCGGATCTTGGACACAATATTACAAATACTTTGGATAACGA
TCAATTGATTAAAGATAAACTAGAGATTCAAACGAAAGCAATTCTAATCAATTTGACTGA
TCCCTTGGCTGGTAAGAGAGATGACCAAATGAGCCTTGTGACCAAGCATTCAACCCAACT
TTACCGACATGCCAATTATTCTGGAATATCTTCGTACACAGCTTCCACTACTTCAACTTC
AAGCTCAAACAAAACACAACAAGTAATTTCATCGGTAACGAGCAAAGCCAAACGAGCTCG
TAAAGCTGTGGTTAAACAAATGTTTAGCCTCCTTAAAAAAGCACCCAAACACTTCAAGTA
ATCATATGTTGTTGCCTTTTATAATTGATTATTTCACTTTCATTTATTTAATGTATTCCT
TCACGTAATTATTTCCCCTTGCTCTTAATGTCAACATGATCATTTGTTTTTTTCATTTCA
TTTTTTCACTTTGATTATTTCTTTAATCCTCTTTACCTTTTGATTATGTTAACTAAACGA
TGGTGAACAAATAAATATATGTATATTTAAAAATCAACTGAATACAAAATTAACACAATA
TTAGTAACTTGATATAGACTAGCCTGGGTAACATTTACAGTGGTTAATATAAACAAAACA
GTTGGGTTCAAAGAGTAACTACTCTTTGGTTACTAGGATTACCTTTTCTGGACAACAATT
TACAATATAAAATAATAAGGTAAGGCAGAAACAAAATCAAATGCTTAAATGCAAGTCGAT
TTGTGTTCGGATGAAATATCCGATCCTTTTGGGGCGAAGAAAAACAATTGAAGTATAAAT
ATCATGTGGTTAAGAAGGTGGTTTATGGACGTGATCCATCGTCAAGAAATTATTTCATTA
TGTTGATGTCAATTAGATGAGTCGCTCGATTGGAGGTGGTCGGATGATGTAAGGTATGGT
CACTTGATATTGTTCATAAGCTGATGGTGAGTAAACTCCTCTCATGGCTCGAGCTCGTTT
TACTTTAATTAGAAACAGGATCAGCAGAATGATACAATAGACAATCAAAAGGATGAGCAG
CAATAAGAAATCTTGTTTCAACACATCTGACATCATTTGCTTATTAGTTTCCTTGGTTTT
AACAAGCTTTTAATCCATAAAATGTTCCATTTAGTGCTATCTCTACTTTAAGGTTTGTCT
TGATTTTATCTGCTTTCATCTATGAATACACATTGAAACACCAAAATGGAGCACCGGAGC
CTTGTGTAGACGAAACAGAGGAAAGAAAAAAAGATATTAATCTCCTCATTGATTAATAAT
TGTCTCAGTTGATTACATGTAATTCATAGCATAAGAAACAATCTTTTGTAAACACCAATA
GCAATTATTGTATCTTCAGTTGGAGGTTTCGACTGAGCAACACAGTTGGGCAAAAGTTTC
AGTTAAAACTGAGGTAGAATAATAAAAATGTTAAAAGGTTAATAAATAAAACAATTCAAC
TTACTTTAATTAAAAAATAAATCCTAATGCGATTGGAAAATCAATGGAAATAATTAACGG
GAAAAACTTTTCTCACATGTTCTACAGTGACACCTATTGAACTCGCATAACATGATTCAA
TAAGTTGACTTTTGGAAGAAACTTAATTTAAAATTTAAATTATCTTCAGTATAATTGACT
GTTCATTTTGGACAGTAAAGAAACAGAATGTCTAAGAATCACCTTGATAAAACGCCAAGC
AAAGAAAAGTTTATATTTTATCGATAAATTGATTATTACTATGGTTAAAATCATCCTCC
>TuR_00007014-RA transcript Name:"Similar to Uncharacterized protein (Tetranychus urticae OX=32264)" offset:118 AED:0.45 eAED:0.45 QI:118|1|1|1|1|1|3|317|202
TGGAGGGACCTTTTGTTTTTCCTTGTTTTGTTTGTCAATTTGTTTTTGTCTTCAATTTTG
TTATGTTCTTAAATTAATTATTTTTATATTACTTTTAGCTTTCCATTCAATTGAAATCAT
GGACATTTCTGTTCAAAGAAAACTAAGAATTCTGCGAGAGGAGAATTCTCAGATAAGACT
GTTTGAAGACTCTGATGATTGTATGCTCCCATCCACACCCCCACTTTACCGACATGCCAA
TTATTCTGGAATATCTTCGGACACAGCTTCCACTACATCAACCTCAAGCTCAAACAAAAC
ACAACAAGTAATTTCATCGGTAACGAGCAAAGCCAAACGAGCTCGTAAAGCTGTGTTTAA
ACAAATGTTTAGCCTCCTTAAAAAAGCACCCAAACACTTCACACCAAACTCCCGTGTTCA
ATCTTCCATCGACGCATTAAGTCGGAATATGAATGAAAGATTTGCTGCTTTAGAGGACCG
ACTTGACTCATTAACTTCACTATCAAATCTAGGTGGCAGTTTTAACATGAATTCCTCAGA
TTATACCAATGACTCTGGGGAAATTGGACCAGATTCACTGAAAAGAATCATCAAACAACA
GAGACAGGAGTTACAAAACGAACGTCAAGAATTTCTACTATCATTTGCCAATGCTTTGAA
ACTCGCTGCTGAATCGTCGACCCAAGGGGAAGCGTCTGTCTCTAAGACCAATGGTACTGG
ACATTGACGAAATTTCTTCAATAATTTAAGGAATCAACAAGATTTTTCTACAAGCAAATT
TCATCCAACGAATCGCCTTTCTTTAATTACGGCATTTAAAAAGATGCCTTCTGTATTCAT
CAACTCATCAATCACCTCAAATTAATTTTGCTTTGCGAGACTATTGCCGTCCAATCTACC
ATTGTGATCATAAGTCAGTCCATTTCCACTTCAATCTCCAGGATTATTGATCAGAAAACC
AGCGTATTTTAAATCTACTTTCAATAATCACCCTGAATCAAAAAAGTACAAATGATGCTA
ATAAATGTTTAAATAATCAAAAAC
>TuR_00007012-RA transcript Name:"Protein of unknown function" offset:0 AED:0.84 eAED:0.84 QI:0|0|0|0.5|1|1|2|0|77
ATGAGCACATTCAAATTTTTACCACCGGCAACCACAGCAATGACACAACCTCTCTATGGT
GCAATCCTCCGTTGGGTTCGCTTTTCCTATGTCAGACCAAAATCACGGGTAACAGAGTAT
GAAGATAGTTTAAGGTCACATTTAAGGTCACATTTAAAACCACATGCAAGACCACAACGA
GCATCTAAAAGCCAACCAAGGCTTGAACAGTCAGAAGATGTTTACTTTTGTTGA
>TuR_00007017-RA transcript Name:"Similar to lola Longitudinals lacking protein, isoform G (Drosophila melanogaster OX=7227)" offset:0 AED:0.00 eAED:0.00 QI:0|-1|0|1|-1|1|1|0|927
ATGTCATCCATGGGCGATTCAACATTGGCTTACTGTTATCGTCGCACTGAATCTCAAGTG
TCAAAACTGTTGACCAATTTTGGTAAACTATTTACTGACCAAAGTCTCTTTGATTGTTCA
ATTATTTGTGAAGGTAAAGTTATTAAAGGACACAAATTCATGTTGGCTGCTTCATCAGAT
TATTTTAAGGCTGCATTCACATCATTCAACAACACTTCATGTTCAAATAGTGCACTCATT
ATTGGTGAAGTGCCGTACGATGATTTAAGGTTAATCATTGATTACATTTATCAAGGTGAG
ATAATTATACCTTCAAGTCAATTGTCTTCCCTTCAAAGGTCTTGTCAATGGTTGAAAATC
AACTGTTTCCTGACAACAACAACTACACCTTCAACCTCTTCATCTTCATCCATTTCATCA
ACACCGGCAACTGGACTCATTCCCATTACAAGTAAAAAAGTATTCAAAGTAAAATCATTA
GCATCTTCAACATCATCAAATGATAATTTAAATTATAATGCTTCTTCATCTTCTGCTTCC
AATAAGATTAAAGTTAAACTGGACTCGTCTGATTCAATGATGATGATGATGATCAATAAA
GATATTTTATCCTCGTCAACTTCACCCTCTTCATCGTCATCCCATGAACTTGTTAATGGC
CATGCAAATGGAAATTTGATTGGCACATTGAATCGAGTTCCATCGCTTTTGTATTCCAAT
TTGTTTCGATCAACTCCACAAATGATTAAGATTGTTGATCCAATCATTTTAAACTCGACT
AACGAGCAAACCAATGGTTCATCGGTCAACTCAACAACAGCAACCACAACAACAAGCTCA
ACCTCAACCTCATCCTTGGCTTGTGCAACATCAACTTCACCTTTACTGACTCACAAGACT
TCACCGACAGCCGAGACTAGGCGAGGTTTCCCTTTGCCGGGTGAACCTTTTGTTCAACTT
CGAGAGCTTCTTCGACGTGAACCAAACCAATCGGATAATGGACAGACGGACACCGTCAAT
GGTGAGGTTAATGGTGAGGATAAGATGGAGATGCAGGAGAATGATCATGATGAGGAAAGG
AGAAAGGTTAAGGAAGAGTTGATTGTTGAAGAGGAGGAGGAAGATGGTGATGGTGATGAT
GAGAATGATGATGAGGAAGAGGCTGAAGAAGTGGATATTGAAGAGGAACAAGAACAGGAG
GAAGATGGTGTCATTGAGAATGATGAGGAAGGTAAAGGGCAAACAGTTAAAGGTCAACAA
GCTGATAATGCTGGCTATTTGTCTTCAGAAGAATTTGAAATTGACATTCCAAGGTCAAAT
GAAGAGGGTGAAGACAACATTTATTATCATCATCAACATCATCAACAAAAGATGGACCCA
ATGGAAGGTGATAATAATGGTTCAAGTTTACAAGTGGAAGAGGAAATGGAAGAAGAAATG
GAAAGACAAATTGGTTCGATGGAAGAGGAAAGGGTTCAAGGTGGAGAAGATGAGGAAGAA
GAAGAGGAAGAAGAGGTTGATGAAGATGAAGATGAAGATGAGGTAATTGATATGAGGGTT
AATGCAAGTCGTCGATTTGATGGACTTCAATCAAGTCAACTAGCCAAGTCAAGTTCAACT
CTTAACCATTTAAGCAACACTTTCAAAGGATCCAACCTGAATGCTGCTGCAGCAGCAGCA
GTTACAGCCGCAGTAGCAGCAGCCGTGACCGGAGGATCAACCTCGCTGGGATCAAATTTA
GTGGATGAATGTCCTTCTGGAGATTCACTTGATCTCGACTGTGGTGATAAACTGAGGGCC
ACAGCCAACTACTCAATGATCCCATTCACTGCATCAATAGCATCATCATTTACTTCGGCC
ACGGCTCGAGCTATTGCTGCATCAACCACCCTTGCAGTTGCCTCGGGTTTACTGTCAAAG
CAACAGCAACAACAACAGTCTCACACTCATTTATCATTGAACGGCATCAATGGTTCATCA
CTTCATCACCTTCATCAACATCACCATCAACAACAGCACAATGAAACACTCTTTAAAACT
CTCAATAATTCGTCCAATTGTGATTACAAATATGATTCATCTGATGTTACGGTTCCCCTT
AAACGAGGTCGCGGTCGACCACCTCGACATTTACGTGAAACAACAGTCAATGGTTCATCA
TCATCTTCATCAAACCTTAACTCATCCAACCTGGAACCTTTAAGGTCAACTTTTAAGATT
CGTAATATTTTGCCTTCGGGAACCTCAAGTGACCTAATACTTCAATCGAACAACTCGAAC
ACCAACAATTCAAATACCGGTGTAACAACCAATAATGGTAACCATCTAAATGGCACCAAT
CACGTCAACGGCAATTCCAACTGTACTCCAAATAACCAGAATACCAATCATCATGTTGGT
AATCACATTATTTTATCAACATCATCCAATCTTGGACTAACCCTGAAACGTAAAATACGA
CTCACCAATCACGGTTTAATTGGTTTAGTTAGCGGTTCATCGCCCAAAGGCCGTAAACCC
AAATTAGGAGCTCATTCGGTTGACCATTCGGCCAATGGTAAAAATGTTTGTCCCTATTGT
CCACAAGTATACTATTCAAATCAGGCCATGAATGATCACATCAACAATGTTCACACAGGT
AATTCCCGTAAATATACCTGTGACCTTTGCTCCAAAGAGTTTAGTTGGAAGATCAGTTTA
ACCAAACATTTACGCAACTCACATAAACCCGAAAACAACAAGAGTGAACCCGAACTGGAT
ACAAGACAATTAACTTTAATGTAA
>TuR_00007009-RA transcript Name:"Similar to TM9SF3 Transmembrane 9 superfamily member 3 (Homo sapiens OX=9606)" offset:1012 AED:0.01 eAED:0.01 QI:1012|1|1|1|0.8|0.66|6|876|588
CTAAGATGGCTAAATAAGTAATACATAGTGATAATTGTGTTTGAATAACTTTAACATTGA
TTTCTTTACAATGGTTAATTATTGAATTTCTCAGAGATGTGTATGAGTCTGGAGGAAGTT
CAGAGAAGCTATTCTGAAGCTTCATTCGCAAAGTTTGAGCAGCAAAGTAACATGTTTCAA
CATCACTTCTCCTGATTAGCAGTTGGTCAGCTATTTCCCAAGCGTAGACGCTCTTTTGTA
TACTTTCGAGCCATTTTCCAGCCATCTCTTTAGCTTCTTTATCCGTACAAGCCTCATTTC
GATAGAATCTACTCACAGCCTCTAATACTTGATCAAGGCTTGGTGGTGAGGACAATTCAA
GCGACATTATATGACGGAGAAAATAAAAATGATTTTAGAGGGTAGATCTTTTTTTTATAT
TACAACCTGAATGCTGATGTCGGCTCTTTGCTTGAAAACAGATTTAAACACAATTCAAAA
AAGACCAAAAAAGGATAAATATTAAGATAAATTAAATGATTAAATGTTGGCATTCAATTA
GAACTTTGATAAAATTAATTATAAAGAGAAGCAAAAAATATAAATTTACAATTAAACAGA
ATTACAGACACCAATTGAGACAACCTGGTTTCAGATGATGTCAAGCACATCAGTTTATTA
AAGATAAGCGCATCTTTTAGACAGTCGTTTCTATAACGCACACCTTTACTTGGAAACAAC
AGTTATTTTTAAAATTTAAATTTTAATCAATTGAATTAAACTACAAACAGATTAATCGAA
TTATTTGCTGCAAAAATAAATCCTTTTTTAAAGCTTTTTCTTAAAACTGATCAGCATTTC
ATTCTGGCTCATTAACAATTAAATTTATTTTCCTTTTTAAAGATAAGCAATCCGTTTCTT
TTGCTTAAACTGTCATTCTTTAATTTAACAATATTTGAACTTCTCTGATTGCGCTTCAAC
TTGATTTTAATTTTTAAATTAAAGATTTGTGTTAATCCAATTTCTTTATAAAATGAGTAA
TCATCATATTAGGTTAAGATCGGTAACTATTGTCTTAACCATTCTTTTAACCATTATCAA
CCAAACCCAAAGTGATGAACATGACCATAAGTATGAAGATAATGATGAAGTTGTTCTGTG
GATGAACACTGTTGGTCCATATCCGAATAGACAAGAAACTTATACCTATTTTTCTTTGCC
GTTCTGTCCTGGTCCCAAAAAAACAATTTCCCATTACCATGAAACCTTGGCGGAGGCCCT
TCAAGGTGTTGAACTTGTATTTAGTGGACTTGATATTGATTTCAAAGCCAACGTTGCCAA
GACTCCTTACTGCCATGTAACTCTGAGCGAGGAAAAGTTGCAAGCATTTATTTATGCAGT
CAAAAATTATTATTGGTATGAAATGTACATAGATGGATTACCAATTTGGGGAGTAGTTGG
TGAACACGATGAGACAGATAATAGTTATTACCTGTATACTCACAAGAAATTTGATATTGG
TTACAATGGTAACCAAATTGTTGATGTTAATCTGACCACCGATGGAAAAGCAAAACTTGA
ACTAGGGACCAAGCTTGAATTCACTTATGAAGTCAACTGGAAAAAATCATCTATTAAGTT
TGAGCATCGATTCGATAAATATTTGGACGCTAGTTTCTTCCAACATCGAATTCACTGGTT
TTCCATATTCAATTCTTTCATGATGGTTATATTTTTAGTTGGTTTGGTTTCCATGATTCT
TATGCGAACATTGAGAAAAGATTACGCTAGATACAGCAAAGATGAAGATATCGATGATAT
GGAAAGAGATCTCGGCGATGAATATGGTTGGAAACAAGTTCATGGTGATGTTTTCAGAAA
CCCATCTTATCCAATGATGTTATCCATTTTGATTGGAACTGGCTATCAGATCGCTTCTGT
AACTTTCATTGTGACCATATTTGCCATCATGGGTGAACTTTACACCGAAAGAGGTTCCCT
TTTGTCCACAGCTATGTTCGTTTATGCAGCTACCTCTCCTATCAACGGTTACTTTGGTGG
TTCACTGTATGCTCAATATGGTGGTCGAAACTGGATTAAGCAAATGTTCCTTTCAGCATT
CTTTCATCCTTCAATAATCTGCGGTACAGCTTTCTTAATAAACTTCATCGCTATTTATTA
TCACGCTTCTCGTGCTATTCCTTTTGGCTCAATGGTTGCGGTCACTTGTATCTGTCTTTT
CGTTATCCTTCCTCTTACTCTCATCGGAACTGTTTTGGGCCGCAATCTATCTGGTCAGTC
AAATTATCCATGTCGTGTAAATGCTGTTCCTCGACCAATACCTGAAAAGAAATGGTTTAT
GGAGCCAGAAATGATTGTTCTACTTGGAGGAATTCTTCCTTTCGGTTCTATTTTTATTGA
AATGTACTTCATTTTTACTTCCTTCTGGGCATACAAAATCTATTATGTATATGGTTTCAT
GCTTTTGGTATTCCTCATCTTATCTGTGGTCACTGTTTGTGTAACAATCGTTTGCACCTA
TTTCCTTCTCAATGCTGAAGATTATCGATGGCAATGGACGAGCTTCATGGCTGGAGCATC
AACTGCTGGCTACGTTTATTTATATTCAATTTATTATTTCTTCTTTAAAACTAAAATGTA
TGGTCTTTATCAAACAGTCTTCTATTTTGGCCATATGGCACTATTTTGTCTTGCCTTAGG
ATTAATGTGTGGTACATTCGGATACCTTGGAACATCAGCTTTTGTGAGAAAAATCTATTC
CACTGTAAAAATTGATTAAACCATATCATTGCCTTCAATGAATAAAAGCTTTAAGGCAAA
TAAATAGATATGCTAATTGCCATTTAATCAACAAGAACAACTACAACATAAAGATTCACA
ATACCACCTAAAATTGGATAAATAAGGAGCGACCCGAAGAACATTTCGATTCATCTATCA
TTATATTTCTAATTAACATCATCATTTCTGTTCTGTACCTTTAAATCATTGTCACTTTTC
ATTTTGCAATCGACTTTGGGCATGTAAATCGATAAAGATGAAAAACACTTCAACAGTTGT
TTTCCTGTCACCCAGCTTTGGACGTTTTCTTACCTGTTTTTCAGATCTATGTTGTAACAT
CGAGTAAATTTCTTAAAAAACGAAGGAAAATTGTAAAAATTGATCAAAGCCGAAGGGGAT
TATTATACCTGAAAAGATGAACCTATTTATTCATGTAAACATCAACAATAACAAGCAACT
ATCACGTTCAAAAAAGCCATATTCAACTTTAAATCAAACATTCATTCATAAAGAAAACAA
AACTTCCCGTGGACGCGTAAGCGCTAGATTTTTTTGATAATCCCATCGCCGATGGATTTA
TTGTAATTGTAAATATAACATTATTACTATGGAAATTGGCAACAATATGAAAATACCGAA
ACCAATACCAGGTTTCTTAATTTATGATTTAATATGGAAGGCAGAAATTAACACTGAGTA
TTTAATTGTCAAACTGAACAAAAATGATACAAGAAACCATTGATCAGTGAATCAACATCA
GCAAATTCACCAAAATCTATCTTAAAAATGAACTGTATTGTAAGAAACAAAGAGATAAAT
GTTGAATAAATGAAATTATTGATGATTTGGTTAACAAAAAAGCTGTGTAACATGC
>TuR_00007021-RA transcript Name:"Similar to XYLT2 Xylosyltransferase 2 (Pan troglodytes OX=9598)" offset:6040 AED:0.01 eAED:0.01 QI:6040|1|1|1|0.88|0.9|10|251|818
CTTTGACTCAAAAGGATCATCAGAATAACTGTTCTCCATCAAGCTCTTTTGATTCTAAAT
ATTGTTTTTATTTCTCTATTGTTTTATTCATTTGTGTTTAATTATTTTATTGAGATTATG
TCCTCTCCTGGTGAAACATCCGCTGAAGAAACCATAAACGTTGATGAATCCTTCCAAGCA
GTTGCCCGAATTACTTCAATTGAAGACGCCGATATTGAACAAGTTGATTCGGGGATTATA
GCAGGCAGAAGCCAGGAGCTGAGCTCTCAAAATCAGTATATATCCTATTCTGATGACATT
TATGAAGGTGTTTTCTCGCAGGAGTGGATCTCGAAAGAAAGTACTGATCAAGTTTGGATA
AAATTGAATGAATTGAGGGAGGAGCTTATAGATACTGGTTTGCTGAAAGACCCGTCAGAT
GTTTCACATCAAACAGCTAAAGAATCAAATCGACGTGAAATTATAGAAACAATAAAAGAT
CTACTGGACAGATTTGCAAAAACTAAAAAACCAATCGGAATTTTGTCCCGAAGAGACTGG
TCAAATACGGTTTTTGATGAAATCTTAGGAGTAAGATTATCCGAAAATGAGGATAAGATC
AAGTATACATTCATTAAGAAGAAAAAGCGCGCGCAAATGTTAACTCTTCTCTGTAGAGTT
TACTTACTTCTCAGTTCCAATCGATTCAGCACAAAGAGACATCTCTACTATTTAGATAAA
GGAGCTTATCGTGAACAGAAAGTCTGCGATCAGTTAATTGAAGATTTATGCTGCATAACC
AACCACACAAGGAAGGAGTTGCATATTTTATCATGTCCTAAAGGTCTAATTTATGGAAAA
CTAAAATTCAAGCTTCATAATGTGCCTTTCAATTGTTCTGATCATCCATTTGGCCTGACA
ATATCTCAAGATATTGATTTGATTGAAGATATTCAATCAGATGCGAAATTCATTATGATC
GTCGAGAAAGATGCCTCTTTCCAGCACCTCATAAACCAAAAAATTTTAGACAAATTTCCT
ATTATTATGATGACAGGAAAGGGTTTCCCTGATTGTGACACTAGACGATTTTTAAAAATT
TTAACACAGACTCTTTCTATTCCTGTTCTTGGTCTGTTCGATGCGAATCCTTGGGGTCTA
GAAATTTTATGCATCTATCGTTATGGATCTTTATCATTAGCCCATGATGCCGAAAATTGC
ACAGTACCTCAAATAAGATGGCTTGGATTGTTACCATCGGATATCGAGAGATTCAGTATA
GACAAAACGTTAACCGACAATCTTGATTCATTGGATTTCATGAAAATAAACAGCCTCAAG
AGGCGTCCGTTTATGAAGCGTAACGAAAAATGGGCCCGTGAATTAGAGATCATGGAAAGA
TCATGTATCAAAGCTGAATTGCAAGCTATTGAAAATTGTGTGGAAACATATCTGCCTCTC
AAAATTCAAAATGGTGGCTGGATTTAGTAATAAATCATAAAAAATTCAAGCAATTCAAAT
TTTAAAATTTATCTTTATATATATTTCTTAATATTTATTGTAGACGAAAATTGTAAACAG
AGGATTAAAAATATTATCATCATTTCAAATTCAAATTTAATTGTTGTTTCATTTTTTAAG
CCTTTTGAGAATTGCGCCTTGAAAACTTTTGGTCGTGAGATGACAATAACAAACCTGTCT
TTGTATGCACATGTTTAATTCAAATTATCTTCTGGTGTCAATTGATCGTATTGTGTATTA
AGTTAAACTCGTAATTTGTTATTTATAATAATTATTTCTATTTTCTTTGTGCCTTATTCC
ATTTAACCAGTATGTCTACTCAGAAAGAAAAAGATACATTACGTTATGTTTATATAATTG
ATTTCAAAGATTTTGATCCTGAAGCCGCTGAGGTTTTCAGGAAATCAGCTAAATTAGAGG
TTAACTCTACGATTAATGGAAACCTGGTTGTGCTTTGCGTTTCCGCAAGCATCAATGACA
ACAAAAGACCAGCTCCTCCACATAATGGACTAGTCAAAAAATTTAAAATTAATAATCAAT
TTATTCCGTCTCTAGAAAACTTACCACTCAAGCCTCAAAATGTTCAAACTACAACGAATC
CCTCTAAGAAGGTAGAATCTTCAGACGATTCTTCAGAGGATTCTTCAGATGATGATTCTA
GCGAAGGACAGAAAAAAGCTAAGAAGAAAACACCGGCTAAGCCAAACAAGCCACAAAATA
CCCAAAAAGTGACTCCTGTCCCTACTCCTGCTAAAAAAACTGTAACCTCAGATGATTCTT
CAGATGACTCTTCAGATGATGATTCTAGCGAAGAGGAAAAAGGCACTAAGAAGACACCAG
CTAAGCCAAGCAAGCCACAAACTACCCAAAAAGTGACTCCTGTCCCTGTTCCTGTTAAAA
AAGTGACTGCCGCCACCACTACTCCTGCTAAAAAAACTGTAACTTCAGATGACTCTTCAG
ATGACTCTTCATCTGATTCTTCATCTGATTCTAGCGAAGATGAAAAAGCTAAGACACCAG
CTATTCAAAATAACCCTCCAAAATTACCAAATGTGACTCAGTACAAATTCCTACCAAAAA
GATAGATTCGTCAGAAAACTCGGATGATTCTGGTAAAAAGATTCCCAATCCACCAAAAAC
TACAAATACTCAAAAGAAAACAGAATAATGTAACATAATAAATACAGATAGCCCTGTTGT
ATGTGGTGACTTCAAAGTAATGACAAAAGGCCCTCGAGATACTTTCACATATTTGAAAGG
ACGTGCAATTAAAAATATTGAGGATTTAACAAGCCTATGTAACGGAATAGAACTGAATTC
GTTTCTTTCAACATCAATGTATCCATGTGTCGGCACCGCCAAGCAAGCTATTAAAAATTG
TGGCTGAGTTTAGAAATAAATTAATAAATAAAAGTCAATCAATGTAAATTTCAAAATGTA
TCTGCATTTGCTTAATATTTATTGTAAACAACAGAAAATTGGAAAAATGTTACAAATAAT
TATCATTTTAAATTCAGATCTAAGGATCAATTTATTGTTTAATTTTGTCACTTACCTAGC
AGCATCTGATGTCGTTTTCAGAAACCTTGTCTAGCCTTTTCTTCAGCATCTCTTTGCAAC
TTCTCTAATTTTTCAAGAGTTATCGACTTTAGCGGCAACAACTTCGGTTTACACAAAATG
AAGAATGGCTTTTCTTCGTGAATAATAGTTCCTTGATCAGGAATCACTGGCTTAACTTGT
CCATCATCATCTTTAACAGTCTGCATTTTCAATTAGCTTTTATTAGCAAAGATTTAGAAA
TTCTAGAAATACGAAACAAATATGAAACAACAAATAAATGCCATAGAAACCAACATTAAA
AATATTTCACTGATTATTAATCAACAGTTGAATGAACAGGTAAAGCCTTTTGAGAATGGC
GCCACGAAAGGTTTGCCCGTGAGATGGCAATAACATCAACGAAAATGAATGCGTGGTTCA
AGCATGCTAATAACAAGCCAATGCGTTTATGCACATGTTTAATTCAAATTTTCTTCTCGT
GTTAATTTATTGATTGTAGTGTATTAAGTTAAACATATAATTTGTTATTTATAATAATTA
TTTCTATTTTCTTTATTCTTTATTCCATTTAGCCAGTATGTCTTCTCAGAAAGAAAAAGA
CACATTAATTTATAATTATATCAAAGAAGTTCATCCTGAAGTCGCTGACTCTTTCCGGAA
AGCAGCCAAGTTAGAGGGTAATTCTTCAATTAACGGACAATTGGTTTTCGTCTTGGGTTC
TGTAAGCATTCATGACAACAAAAGACCAGCTCCACAACAAAATGGACCAGTCAAAAAACT
TAAAACTAATGATCAAATTGCTGCCGTTTTAGAAAATTTGGCTAAAAAGAAAATGACTAC
TAAAAAAACTGATATTTCTATGAAAAAAGCTGATATTTCACCTGAATCTTCAGATGATGA
TTCTAGCGATGATGAGGAAAAAGATACTAAAAAGAAGACGCCTGCTAAGCCAAACAAGCC
ACAGAATGCTCAAAAAGCAACTCCTGCTCCGGCTCCGGCTCCAGCTCCGGCACCTGAAAA
GGTAGCTTCACCTGACTCTTCAGAGGACGATTCTAGTGACGAAGAGGAAAAAGATGTTAA
AAAGATTAAGATGAGTACACCCGTTAAGACAAACAAACCACTTAATGTCCAAAAAGCAAC
TCCTGTTCCGGCTTCTGCTGCGACTCCTGTTAAAAAAGCTGAAACTTCCGATGAATCAGA
TGATGATTCTAGCGATGAAGAGGAGAAAGAACCTAAGAAGACACCAGCTAAGCCAGTTAA
GCCACAAGCTTTTCAAAAAGTGACCCCTGCCCCTACTCCTGTCAAAAAAGCTGAGGATTC
TGATGATTCAGATGATGACTCTAGCGAAGAAGAGGAAAAGGATATAAAAAAGAAGACCCC
AGCTGCTAAACCAAATAAGCCTCAAAATGCCCAAAAAGTGACTCCTGCCCCTACTCCTGT
CAAAAAAGCTGAAGATTCAGATGATTCAGATGATGACTCTAGCGAAGAAGAGGAAAAAGA
TGTTAAGAAGAAGACCCCAGCCGCTAAACCAATCAAGTCTCAAAATGCCACTCCTGTCCC
GAATCCCGTAAAGAAGGCTGAATCCTCAGACGATTCGTCAGATGATTCTAGTGATGAAGA
GGAAAAGAAGGACAAAAAGAAGATCCCAGCTAAGCAAAATAAGGTTCCAAAATCCCAAAA
TGTGACTCCTGCTCCAGTTGTTACTAAAAAGCAAGAATCTTCAGACGATTCTTCAGATGA
TGATTCTAGCGATGAAGAAGAAAAGAGTAACAAAAAGAAGATTCCAGCTAAAGGAAACAA
ATCACAAAATGCTACTCCGGTTGCTGCTAAAAAGGCAGAATCGCAAGAAGAATTTGATGA
TTCTGATAAAAAAACTCCAAATCAATTCAAAACCACTCCTCAAAAGAAAACAGAACCATT
TCGCAGAATAACTTCAGATAGCCCTGTTGTATATGGTGACTTCAAAGTAACGACAAAAGG
CCCTCGAGATAATTTCACAAATTTGAAAGGCAAGCAATTTAAAAAGGAAAAGACAAAAAA
GAAGAAAGGATTCAACAAACCCATGTAATTCAATAAGAATGAATTCGTTGCTTCCATTTT
CTTTCAACATCAATATATCCATGTATTTTGTGCCTCTTCTATGTGGCAGGGTGAATCTAT
TTACTCGAAAAATAAAATGAAAACTTCCCATCTTTCGTGAGCTTTTACAATTTGTTAATT
TCGTGCTATTTCATTATTATCTCTACAAGTTTAATTTAAGCTTAATGTTCCGCGCTTTTA
GTATCAGTTGAAAGTTGATGGAAACTCATGCCATCCTTACACATTTAGTTGATCATTTCA
CTTAAAGGTCAACTATTTATCTCTTCATGATAAAAACATGTGCTATTCAATAAACCTTTC
TAAACATTAGGCATGGTGATAGATTTAAATGAGTTACAATTTCCAGCTGATTGTCTCTTT
AAAATACAATTTGAAAAGCTATTTCTCCAAAATATTATGTGAAAATAGCAAAAAGGGCTA
GTTTCACGACTGACATTATGAGAGTTTACTGTGTATCAATTATTATTATAAATTTTTACT
AATTATTATTTATAGCTAGTTAAGATTCAACCTTTCTTAATCAGTTCTTCTTATAATATA
TTTACTTCCAGAATCGGTGGAATGTTACAAGTTGAATGAATGAGAATTCTTGTTTAGTCT
TCAAAAGCTATTTAACCAGCCTACCACTGGTTACAATAGATACATATCGATTCCAAGTCC
CGATTTGCGTTAATTTGTGGCCGAATTTCGTTTAACAAATCTGCTCGTATTTTTGTAAGC
TGCTGTACAAAATCGTTAATTTCTTGTGGCTTCATTATTTTTATTTGAATGAGATTGCAA
GAGTGATTTTACGCGCTTGCAATATCAATTTGAAAGGTGGTGAATCTCATGTCACTATTG
CATAACAAGCTAATCATTTCATTGAAAGGTTTATTGTAGGATGACCAAATATTCCAGAAG
ATATGGAATATATATTTTTATCGCGTTGACAATACTTTTAATACAATTCTTCTTAGCTTT
GTCGTTCTACTCGTCTAACCAATTTGAGGAAAATTTTTTGCTAGAAGGCAAATTCAAGAA
AAATTCTCAAATAAATGATAGAAGGTTGTCCTTTGGAACTCCAACAAATTCAATTGAATC
TAGATCATGGAAAAATAGTCATTCAAACAAACAATCTGATATCTCCGACCATTCCTCACA
ATCTCGAGCAGCTTTCAATTCTCTGGTCAGCAAAAATGTCAAGTCTAAAAGTAAATTAGA
TATTGCAAGCCTGGACTTCACTCCAAATTGTACAATTATTCTCAAAGATGCCATTCACGC
TATCAAAAGGGCTCGAACAAATTATTGTAAGAAAGAGCTTGCAGATATTGCTTGTCAACT
GCAATCAGAAGACTTATTTCCAAAGTATTTACCACAATTCTGTCCAAATCGAAATGTAAA
GAAAAAGAACTCGGTTGAAGATGCTGATCCGAATCAAAAATCCGTTCGTATCGCATTTCT
TTTAACATTCAATGGACGTTCTGTTCGCCAAATTACCCGTCTGATTAAAGCTATATATAG
TCATCGCCATATTTACTTCATCCATATCGATAAGCGTTTAAATTACCTCTTTGAAGAACT
ACTCGTCTTAGAGACTTTACCGAATATCCATTTATCACGTAATCGTCTTTCCACTATCTG
GGGAGGAGCTAGTCTTCTGGAAATGCTAATTAACAGTTTTAATGAGCTTTTGCATCACAA
AAACTGGGATTATCTAATCAATCTTAGTGAAAGTGATTTTCCTATCAAGCCTCTTCAAAG
ATTGGAAAATTTTCTTGCAGCCAATTATGGTCACAATTTTGTTAAATCTCATGGTCAAGA
TCCACAAAGATTTTTAATAAAACAAGGATTAGATAAAACATTTCATCAATGTGATGATCA
CATGTGGCGATTGGGAGATCGCAAAATTCCTGAAGGAATAGAAGTTGATGGTGGTAGCGA
TTGGGTAGCTTTAACTCGTGACTTTTGCCAATACATTGTTGATAATGATGATGAACTTCT
CAAAGGATTGCGTACCTTTTTTAAATACACTCTTTTACCAGCCGAAACATTTTTTCATAC
AGTCCTTCGCAATAGTGCTTTTTGTGATACAATCATTGATAATAACTTACACATAACCAA
CTGGAGAAGAAGTCAAGGTTGTAAATGTCAATATCGACATATCGTTGATTGGTGTGGTTG
TTCACCAAATGATTTTAGACTCGAAGATTGGTCTAGAATTGTAGATAGTTTAGAGAAGCC
ATTATTTTTCGCAAGGAAATTCGAGCCGGCAGTCAATCAAGAGATAATCAATCGCATTGA
AATGTTAATCTCAAAGAAACAAGTTAAAGTTGGCCAATTGAGTTATGATAAGTACTGGCA
AAACGATTTTCATCATAAATTTGATTACAACGATGATGCAAAAGTCAGCTTTTATTATCT
TCTCGGATTACTTGGAAAATCGTTTGTTTACAAAATTTGCTCTGAAACGAAAATTCCGTC
TGACCAATTACTTTCTACCATTGAAGTAAAACAAGCTCACCTATTTTTCGAGAACGATTC
TTTCAAAGGCCTCCTGCTCACATTCATTGATTTAATTGCTGAGAAAAATTCGGCTGCTTT
TTATGAAATTTATGCACAACCTGTAGCACATTCCAATCCTGTTGGACAGCAGATAAGTCC
AGAAATAAAGTTAATCTCCGCTAAGGTTTGCAGTGATTATGATATGAAAGAACAGATTTT
CCGTAATTTTGCCTGTACTTTACATCCTTTTTCTGAAATTGGAGTCAATCATAAATGGTC
ATCGGATGGAAAGACTAATTTTTCAGTTTCATTTGTCTGGATTGATCCAGTTGAACATGT
TGCAGGCTCATTTGAAGTACAAATTGAATGGCCTAACCAAGCCAAGAACAATCAACAAAC
AATAACTCTTTATCACAAACCAAATTTTAATCATCCTTTGCGTCCAGGTACTTGGAAGTT
AAGTATCCTTTACAAATGGAAACCAATTTTGGAGATGAAATTTCTCGTGCTGCCATACAT
ATTTGAAAAAGGCCTTTTTTTGGACAAAACTTCAGCTTCAAATTTGCATAATGGGCCAGT
TGCCGGAAAATATCTTGATCATAATTTTACAGCAGTTGAAAGACTTCTTAAACTTCGTAC
TAACCCATCAACCCTCGATTCCCAAGCAACACTTAATTCACAAAAAACAAACGGTCAGCT
TATTGACTGGTCATTGGAGCTTTTAGAAAACTTTTGGACTATTTATGATGTCTGTTTAGT
CAACAAATTGTCTACATGCCAAAGAGCTAAGATTAATTCGTGCCAATCAACTCCATGGAG
TTCATTTTATCCTGATCTAAAGTCAAAATTAATTTAATGAATATCATTATTCGCAATACA
TACCATGTCTGGTTCGAGTCAGTATATTTTCTGCCAAGCAAACACTGACTCAGTGCCTTT
TCAATTTTACAAAACTCAAATGATGAAAAATGTTACAAACCTAATACAATGTCAAATTCA
TCACTAAACTAGCTCATTTTACATAATTATTAACTAATTTGTATTTACTATCAAGTTGAT
ATGTTTAAAAAACTATTCGTCCTTAAATAAAAAAATCTCAAGCATTTA
>TuR_00007019-RA transcript Name:"Similar to dennd1a DENN domain-containing protein 1A (Xenopus laevis OX=8355)" offset:1228 AED:0.01 eAED:0.01 QI:1228|1|1|1|0.83|0.71|7|1931|921
GCGCGCTACATTCAATTCATGTTAAAGACAAGTGAATCATATGATTATCTTATCATTTTT
GTCGATATTTAAAGTTTGAATCCAATAAAATTTGTGATCTTAACCTTCTTTAGACAATTG
ACGAACTTACGGTGTTGCTGTGAAGTTATGCATTAAAATGTATTTGTTTGAATCCAAATA
ATTAAATGCGTGCACCAACTTCAACTGGATTGGAAACAAGTCAACCGTTCAAAATTGTCA
TCAACATTTCTCCGTTTTCCTTTTTTTGGTTTCTTTTGATTCTTTCATTCTCTTTTCTCT
CTTTCTCTAGGTAAGACAACAGGTCAACGTTAACTTTAACGTTAACAACAAACCGTTATC
CCTCAGCGGTTCCAACAGATCAGTTTAAATTGTTATCATTTCCTCTGCAATATTTATGCC
TTACCCAACTCACCGGATGTCTATATTATTATCTAAAGGTTTTACCTCTAAGAGGAAAAA
ATATATTTTTTGATTGTTTCTGGTGTTTTAAGTGTGTTTGTGGTCTCACAATTAGTCCGA
TGATTTTCCTCTCACTTGAATAGCTGACTTCATAAGAATTTGGCTTCTCATTCTAGTGAG
TATCTTTCTATGGTGACTTTATCTGTTTGCTTTTAAAAGCTTTAGATTAACTTTTCTTCT
GGTGATTGAAAGTTAAGTCTGGCTATCAACTGACTAATTGAGATTGGTCATCGGAAGAGG
AAAAAATCTGCTCAAAAGTTTGAATTTTTATCTAAAATACGCCTTTTCTCGTTTCGGATC
CAAATCTTTAAATTCCTTGGACTCAGATACCTTATGATTCAGCTTGGTTAAACTGAGCTT
GTTTGGAACAAGTTGTTTCTCTTTTTTGCTTCACATTTGACTTGTGTTGTCAATTGCAAT
CACTTTTAATCATCAATCTATTCGTATCACTCTACACTTTTTTTATCAATTATTTACTCC
CTTGATCAACTGTCTACCATCTACAATGGATACTCCAAATTGGTTAAGAAACAATTCTAA
TATGATGTGACCAACGAGGATTACCCCTTTACTGTTATTGTTATTTTGGTTTTTTTTCCT
TTTTTATCAATCTGTTTGTCAATTTTTTTGATCTACCATTGTTTAACATATCTTCCTCTT
CCATAAACCAACACTGAACTGGTGTAAACATCAAACAACCATCATTTAGTTCTTCTATTT
TTTGTGATTTTATAACTTTGTCTTCAATATGGCCTGCAGAATAAGGAGTTCGCCAAATCA
TGTTTTCGATGTCTTCATGGAAGTCAGCAGGCCTGCCAATAGTCCAGATAGCAAACCATA
TATACTTCAACAATATCCACATAATTTTAAAGATGAAGAGATTACCAAATCAGTGCCTCA
ATTCTGCTACCCTTGTAGAATAGAATCTCCAAATGTTCTACATTTTTCCTTTGTATTAAC
CTCAATTGATAGTAAATGGAGTTTCGGTTTCATACGACATCCACCACAACCGGGCGATAC
TTGTCTGGTTTTACTCTCCTCGTTACCTTGGCATGACACATTTTATAAATTACTTAATTA
TATTGCCTCACTGATTGCTAAAGACGATACGGCTCACCTGAATCGTTTCTTGGAAGCTCT
CTATCTAACTCCAGTTCCTCAACCAGGATTGTTTCTTCAAGTTATCTACGCTGTCAACAA
TAGAGAACACGATTTCACTGTCCAGTGTCCTGATCACCACAAAATCCCTAGCATTCCAGA
AGATAGGAATTTATCTGAATATTTCAACGCTGTTGATAGTAACAACATGATTACCATATT
TGCCAGTATGTTGAACGAAAGAAGGATTATAATCACCTCCAAAAAATTAAGTCGTTTATC
TGCATGTGTACAAGCTGCCAATTCGTTAATCTATCCGATGTATTGGCAACATATATTTAT
TCCTGTACTTCCATCTCATTTACTGGATTATCTCAGTGCACCAATGCCATTTTTAATCGG
TGTACCATCATCAATTTTAGCTACTACTAAACACTCGGAATTTGGTGAGACTGTCATCCT
TGATGCGGATGAGAACAAGATTACCACCCCTTTTGATGATGTCGGCATGTTACCCAATGA
AATAGTTTCATTTTTAAAGAAGAGCATGAAGAACAATGGAGCTCTTATTGGTGATGGAGT
CGCTCGAACCTTTCTTAAAGCTTTGGTTATGTTGATTGGTGGTTATCAGAATGCCCTGAG
ATTCCCGAGTGGCTCAAAGATAACCTTCGACAAAGAAGCATTTATCAAAACTCGCCCAGA
CCACATGCAACCCTTCCTTCAGAAAATGTTGCACCTTCAAATATTTCACCAATTTATTGA
AGATCGTATCCGAATGTTAACTAATGCTGAAAGTATTTCCGATGAATTTGAATTTGAGGT
AAACATGTATGAAGAGGATCAAAGTTCTCACCGTTTTCGAGCTCAGTACAAAGAATGGTT
AGGCCAAATGAAGAAGGAAGGTGGTGCGCTTTTAAAGTCTGTCAATCCGGCTGTTAAAAG
TGCTTACAAGCAAGTTAAAAAAGGAGGAAAACAAGTCAAAGATCGAGGTAAAAAAGCGTA
TAATGGATTAAGATTAAAATTACAAGATATTCAAAAACCTGAATCAGGTTTACCTAGATC
GGCTCCATCAACTCCACGAGAATCTCCTACATCATCAGCGTATTATGGGCTTGAAGAATC
TTCCAATGGCCCTGTAAGGAAAAGTGCTAGCGGTTTAATTCTTGGAAAATCTGACCGAAA
TCAAATGTTATCGACTTCATCAGTATCTGATTTCACTTCAAGGAAAAACATGTTTGGAGA
AAATAATTCACGGCGAGATCCATTCTTTAAAGATAATGCTTCAGAACAAGCTCCTGAAGC
TTCGTCAGAAGACTCTGAAATTGATTCAGTTGAAGAGGATAGGTTATCTGGAATTGAGGG
TCTCACTTATAAACCAATCAATATTGACTTGATGGGAGAATTGCAGGAAGTAATTAAAGG
TTTCGGCTTAAAAGGTCGTCTTCAAGATTCAGGATCTTTAACAACCAATAGTGATAAGAG
TTTCAATTGGTCTGGCTCGCAATCACAGCAACAACCAGAGCAAAATTCAGTTTGTTCATC
AAACTCGCAATCTCGACGCTCAAGTTACAATTTACCTTTACCTCCATCAAAATCTTGTAA
TTCTCGGAAATCATCAGACACGCCTGTTGAGACCAAAGAAAACCTTTTAATAACTCTTGA
CTCATCACCGGAAGATTTAGAATCAATGTTTGACCCACTCTCACAAAAACAACAATCCTA
TTTGTACTCTAATCAACAGAAAAAAGGACCACAACAACGAAATGAGACTCAAAAGCTGTT
TCAAAATTCAGAAAACTCTATTCTATTCGATTCCAATTTACCCAACCAACCAATATCAAC
TCAAAGTGATCTTAATTTATTGAACCAAACCACAACAATCAATACAAATCAGCGTCCTCA
ATTACCACCGAAACCTCCAGCTCAAAGTTATTTATACAGATTACCCTCAACAATTCGTTA
TAATCAATTACCTCAGCCTTCATCTCATCTTTTCTCTTCATCATCCAATTCTTCCTCGTC
AACATCTTCGCCTTATTCTCATTCCTCTTCGTCTTCTTCATCATCTACTATTAATCCATC
AAACTCCATGATATCAAGTGATCCCAGAGCCTCAATTTATCCAATCAGGCCTGCGTCAAC
CAATTTAGGAAACCACTCATTCCTTCACAGTAACTCTAATCACAATGGTGCCTTAAAGCC
TCGTTCAAACGCATACACAAATCCGATCTGCAATATATCCAATACAACCTTGCATGGTGG
ACTTTCGACAAATCCATTCACAAACAATAATTCTGTTCAATTTACCTCTTGTGGTAAAAG
CTCAACAGCAAACTCAATCATCCATCCTAATCTTGAGAGTATCGTTGCCACTGATCAGAA
TTCCTTCAACTCAAATTGGCAGAAATTTGATTGAAAATTGAAAAAACATTGAATTGTTTC
AGAATCGTGGTAACTAAAAAGCTATTTAAAATAGCAAAAATATGTGCACATAAATACATA
TTAATTAGTTTAAGATATGTACATGTTATGTGTATAGTTAGGCATTATTTACAAAAAAAT
AGTTAAGTCCTAATTACTATTTTAGTAAATTACAAATCAATTCAATGAGTATAAAAAAGA
TAAAATTAAAACAAATTGTTTGAAAAATCAATTTTTTCCTATCAAAATATGTTTAATCAT
ATTTAGTTAAAAAAATTCAAAAGTAATTGTAAAGCAATAGATTTATTTTGGTCACCAAGA
TCCATTATCCATTATTTACATCATTCCCACACAGTCCATGATTAAGATGTCAACAACCAT
CAACTCGTCGTCCAAATTGAGATTTTAAATAAGAAACAAAATATCGCCAATTTAACCATT
TTTTAACCATTAATGTGAATACTCTCACAATATAAGATCAATTGTGTTAACATAAAAACT
GGTTAATCCTGAAACGAAACCAATGTTACCCTTTGTTATTAATAAATAACTAATGTAATA
ATAGCCATGTTTACATCTAAAGAAAATGTAATCAGAGAAAAATTAATATTAACAACAATT
ATTTACCAATAATTGTTGAACGTGTAATAAACACTAATTATTTACAAACTATTCATTAAT
GTTATTTTCATCTTTTCAGATTAACCTCCAAACTCACCAGGATCGATAATCATAAAAGGA
TGATGAAGATACAGCAAAAAATACGAGGATAAAAATGATTTATCATAAAATTGATAAATT
TGAGCAACAATTTTCAAAGAAAGTTAATGAAAAAATCAATGTTTATATTGGACCATTTAA
GGATCTTGGAGAGCGTTAAAAAGTGATAATCAATCAATGGTTAAACGTTTATCCAATTGA
ACCTTACAGTCTTCTGGTGCAGCTTTGAGTTGTTTATTAATAGGCCATTACTTGAACAGT
TTGCAGTCCTCAATCCCTCGATGTGTGTCAATACACTTTATGATTTAATCGCCATTTTCC
CCTCCGTTTTTACCATGTTTCACTTTTTCTGCTTTTCCACCTCAACATGTTTATATTATT
AATGAGATAGGATAATCACTGTTATGTGTACTTTTCTTGTGTCGCTTTCTGCCATGCCCA
TGCCAATTCGTTATCATGATTCTTGATCATCATCATCATTCTAATCAACAGCAACATCAT
TACAATCATCTTTTTCCGTCAACGCAAAACATGATTCCCTTGGGCACCCATTTTTGTGAA
ATGTCAATGGATGATTAATTAGAAGCCAAAGACAAAACAATTTTTCCTCTCTTTTCTTCT
TCTTCTTCTTCATCTTTCAAGTTATTATCCATCACTTGTAACACTTCATATTGAATGCTC
TCTCACTCTATGACGTCCTCTCTCTCTTTATGGGTGCACCATTTTTAGCCTCGTCTTTAT
CTTCATCATCCTCATCAATATCATCTTTAGAGCTTGTTTTTGAATTGTCTTCAATCCTCT
TTGATCTTTCTCTTTCTCTCAGCCTTTTTTCACAGATATTACAACAAAAAAGTAAAGATA
AAACACGAAAATGGTAACAAACATATTCTGTTGCCTTTCCAATGACAAAATGAAACGCGA
AATGAGTGAGAAACGCAAAAAAAGGTCTTAATTTTTTTGTCACTTTCTACTTTTGACAGA
GTAAAGTGATAAACTGAAAAATAATCATCATAGAGTAAAACAAAGACAAGATGAACATAC
ATGATTAACTCGTATCTACATCAACATCTCTACTTGGATAATTTTGTTGATCCCTAGACT
TGACGAGAAAACGTCTAAATCCTTCATTTGTACCATTCAATTGTTTTACAAAATCAATTG
ATCAGCACTAAAGACGGTAAACTGATCTAATCACTTGAGTTACCC
>TuR_00007022-RA transcript Name:"Similar to nrf-6 Nose resistant to fluoxetine protein 6 (Caenorhabditis elegans OX=6239)" offset:1009 AED:0.05 eAED:0.05 QI:1009|1|1|1|0.84|0.78|14|612|1179
CTTCTACTCCATGTGTCTTCACTACTCTGTAATTATCTTGAATAATAACCAAATCAATTG
ATGATGATTATGATTAGGACAAACGTTACGATCACATAATGTTAAAAACAAAATTAAATT
AACTTTTCGAGAATTTATAACTTCGATTAACCATTAACATTATCATTATTTTTCCTTTAA
CATGAAAAACCACATTGTTTCAATTTTCCATGCAAAGACAATGCATAGTTTAAGAGGGAA
ATTTTTGAAGCGGTAAAATCGATTCTTGACATCGTTTTTGGTAATGCATCAAAATGATTA
CATGGATTTTTGCTTACATAGGAACCATTAACGGCCAATAGTTAAGGCTACTTTCTTTTC
TTGAGCCGACCTTCTACACCTTGGTTAAAGGTAACCAAAAAGCCCGGTCTTCTCTCTATC
TTCTCTTTCTCTGTCTTCTTTCTCTAGCACTTTCTTTGAAACAAACACCAACAACAAGAT
TTCCCAAGAAAGCTGAGTCCATCTCACGTTAACATCGAGCCGATCAACACACATTACTGA
AGACTTTCCTTACCTCAAGTCAACAACAAACAAACAAACTGCTTCAGCTACAATCTTAAT
CTGCTTTTTTATAATTATTATTCAGTTTCCTTCTTCTTTAACCACCAACATGCATGATAC
TTGTTATTTGAAACTGAGTTAATTGTATCTTTAAAAGATTCAGAATTTTGTGCAAAAGTT
TCCCGTTCGAAAGCAAAGTGTTTCTCTTTTGAGAAAAATAGTGAAGCCAAATTATTTTGT
CCAAATCGGGTTAGCTTAACCTTGCCATTTCTTGCCCTTTCCTCTCTCTGGAGATACACG
TGATTACTCAGTACACCTGAGTTTGGATTTTTCCATTTCCATTGGCTTCTTATTGGCTAC
ATAACTTTCGACCAAACATCTTGTTTGACCTTTGACTGTGTTGTGTTTTTTCTTGACTCT
GACTCACCTGTTTGGTGTGTAACTCAACTCTTTACCCTAGAAGTGACCTATGCGAGTGTC
AATGATGGTCAATTTAATTAAATTAGTGCTTCTTGTGATTCTCTTTCAATCTTATGTAAA
GGGTCAACTTTCACCAACCGATGATTATGATTCCTCATTATCTATTACAACTACTAGTGA
ACCAGATCTGGTTGAATCAGTGACTTTAACATCAACATCAACTGTGAAACCGCCAATCGT
TAGACAGGCCAGAACAACATCAACACCTTCAATATCTTCACCTACAATACTTGCAACTAC
AACACCACAGTCAGATGATATTGTAACTTCTACCTCAAAACCAAATTATGTCTCAGCTGA
GACTAGTGACATTGATCCAGAAAATAATAAAGAAGAAGTTAACACAGAAGTTGACAAAGA
ACATGATACATCATCATCAGTTACTGTAAATCCTATTATCAAGAGTATCGAGAAAAAAGT
AAATGATTCAGAATTGATCGATTCAACTCCATCTCCAAAAGAATTGCCCAAAAATGAAGG
AAAACTTGAAACTGAAACATCGAAACCTGAAAAAAACATGCTTGAGGTAATTTCCTCAAC
CATCTCAGATGATATTGACGAAAGTCGTAATGATCCAAAAACAACACAAAATCCAGCTGA
TAGTTTAGTATCTAAATTATCAACTGAACCTCCAAGCACATCTACTTCTACTACACCAAA
TCCAGAGCCATCACCAGGTTACCTTAACGATGAAGGATCAATGCCAAAAGATAGTCCAGA
TAATCGCGTAAGTCGAGCTAATTCAGCTCTCCTTAGTAATGATGGAAATAAGAAGGCGGA
AAAATGGTTAAATGATCAAAAAGACCCAAAAGATAGCGCTGAAACGACAGAAGAAGGTGA
TAAAAGTGAAAGTAAAGAATCACTGAATAAGCCTGCAGCTGAAACATTAACCGGATCAAC
TGAATCATATGAGTTTCCGGAAGATGACCTTGATAACCTTACTTTGCCCAATTTCGAGAC
AAACTCAGTTGTTGATCTTTTAAATGGCAATGATTCAACAAATGATCCCGAAGCACCAGC
AGTTAAGAGTTTCTCTGTTGAAGGTTCTTCTGGTTCTGGTTTGCTAATCAGAATCTTTCA
AGGACCCGATCGCTCAAAACTACCAGTTGACTCCAAAGCCGAAGATATTTATCGTTACAT
TTCAGGAATAGTCGACAATGAAACATCTCTTATCGCTAAATCAATTTTACCACATGTCGT
TGAACTGGGTTTCAAAGTTCGCATTGATGGTAAATGTTCCAGATCCATTTTGGCAATTTC
CAACGGAGTTAAAGCTAAAAAGACTTGGGCTTTCCAATTTTTGGATTCTTATGGACGACG
TGAAGATGGCTTTTTGGCTGGAACTTTAAGCTCTCTCGGCAATTTTGACCAATGCTTAAA
GATTCGAGCTACTGATGATGCCATTTCGGAAGAAGACGAATTCTCTGGAAAATATTGTTT
AGCTCAAGTAAAGCCACCTTTACCTGAACAATCTAAAGACGGAAGGTTCACCTTCAAATC
TTCTTTACTTAACTATGCTGGCACAGAACTGGAAAATACGTATCTCGAAGAATGGGGTTC
ATTCGCACATGAATTATATTCCAATGCTTATACAATCGGAATGTGCATACCATCAACCTG
CCAATCAAAGGACATTGCCAAAATATTGAATGAATTGGCAAATCCATTTAATTTCACGGT
CACCTTCAATGCAAGATGTACACCAGAAACAAATTATTGGGAAGCTCAATCACCTCCTGA
ATATGCTCTCTTCATTTTGTGCCTTCTTGGACTAATGGTTGGCTTTGGAACAGCATATGA
CTTTTATATCAGGAAAAAGGAGGAAAATTGTCTGGGACGATTATTCGCTGCCTTTTCCAG
TATTTCAAATACTCATGTTTTGTTGGGTCACAAGAAGGGTGAAACAAAGAAGGAAAAGCT
GGCCAAGGAGAGACAAATGTTGGCTGGTCAATCTCTATCATGGATCCACGGTCTTCAGTT
TCTCTCAGTCTGCTGGATTGTGATAGCAAATGTCTATCAACTTGGAGGATTACCAATAGC
GTATCTTTTGAAAAATCTGAATATGGACTTCAGATCACAAGGAGGATCCCTTATGTTCCA
ATTCATTTTAAATTCATGGGACTACATGGCTGAACTGTTTTTCCTTTTAAGTGGATTCGT
GTTTTGCCTCGGCTTATTGGGAGCTCGAGAAAGGAAACGTTGTCCAACCTTTGGTCGTTT
CTTTATCCGCCAATGGCTATCTTTTGCACCTTCTATCATCGGTGCCATCTTAATTACTCT
AATTGTTTTCCAATGGTCATGGCAAGATGGACCTTCCTTTAGTAGAGCTGAAAAACTAAT
CGTTGAACCATGTAACCAAAATGGAGTTGCTAGTATATTTTTATTCAACAATTGGCTTCC
AGTCAAAGATATGTGTTTACCTCAAACATGGTTCCTAAGTGCTCTATTCCAGCTCCAACT
TATTGGCTTCATGGTTATCTTGATTATCCACCGAAAACCCGCTCTTGGAGTTACTTTATC
GCTCCTACTCATTTTACTTGGAATAATTTTACCTGGTTTACTTACCTATCAATATAATTT
ACCACCAACCATGCTTCTCAACAATCCTAACATCCAGCAACTTCGCGATGACCTTTCAAT
ACAATATTTTGCAACTTATAACCACCTATCATCTTACTTTGTTGGAATCCTGTTGGCTTA
TTTAATTTACAAGAAACCTGCAAAACCAATAATAAATAAGGGTCTTCGCTTTGCTATCTG
GATTGTTCTTGGTGCCATAAGTTTATCATCAATATTGATTACCTGTAAATGGAATGGATT
CAAAGACATTCCCAATCAAACTTCATCTATCATTTACTCAGCATTACACCGAATTGCGTT
CATTTCATTCTTTATCTGGCTAACTCATCAATTTACTTTCAAGCAAGGAGGAATCGTTGG
CCGATTCTTGTCGTGGAAAGCGTTCAAAACACTAAATGGTCTTAGCCTTCAAGTCTATTT
GGTCCATTTGATTATCATTTGGAACTATTTCCTCACAAAACGTGATTTAGTTGATTATCG
TAACTTTGAGCTGACTGTAGATTCTTTTGGAATAATATTAGCCAGTCTATTCTGTGGTTA
TCTAATGTATTTGTTCATTGAAGCTCCATTCCATCAAATAACTGCTGGTTTTGTTAAATG
TTTATTTGGTTGTGACCTTAAATCACGTCTTCGTGAATATGAAAATGAAGCTGACGCTAA
TATTGGCGACTCAATTGGAGAAGAGAAGAAAACTACAATTGAAGAATCTCTTTGTACCGT
TGATGGCTCTACATTAGGCAATAACGAAGTTCGTATTGAAGTATCATCGCCCACAGAGGA
TAACTCTCAAGATAAACAACAGTCACAATTAAACACAGAATCTAAAAATGATCAACAGTC
AAATCAAGAGCAAATTTCATTACAAGATCAACCACAGGCACCAGCAGGACCTCAAGCACA
ACCACAACCAAATGGTATCAACAACAATGGAGTGGTTATAAGGCTTTAAGAGATGATAAT
TTGTCTACAAGAAGAATGTATAAATACAATATTGAAATACAAAATTAAGTCAGTCAAATC
AAGTTAGAAATTACAATACAATGGATGTGATTGTGACTTGAAAAGTGAAATCGCCGTGAT
GAATACTCTTCTTGATAATTTAAATACTTCAGACCAAAAGGCCAACTTTAAATATTTAAT
CAGACAACGTAAAGATCAAAAGTGGATTGAATGCTAAAAAGCCACAAATTTTAAAAGAAA
AATCGACTTCAATTGACAATTCAAATTTGCAAAAATTCTAGTTTGATAAATAATTTGCTA
CATTTTTTATTTTAATTATTATTATCACCTTTTATATATATCTCAAAAATGAATTGTCCT
GTATTTACAACTATAGACAGCAAATTGTCACATCGGGAATGTGAATGTATATGTTGTTAT
ACCAAATTTTTTCTCATCAACTAATTTCAATCAACAATTCAACTCGACGTAAACAATTGA
TATGAAACAATCTTTATGAAAAATTGAATGCAAAAGTAAATTTATTGACAAAATTATTTT
CAATTTAATGAAATTTGAAAATTTCAAATGACAAACGAAATAAACAAATGTTTAACTACA
A
>TuR_00007020-RA transcript Name:"Similar to LHX9 LIM/homeobox protein Lhx9 (Bos taurus OX=9913)" offset:0 AED:0.01 eAED:0.02 QI:0|0|0|1|1|1|2|0|548
ATGAAGGGTTCACCTAAAAGTGAGGCATCATTGGAACAATCAATTGATCTTGAATACGGT
GAAAATGAATCAAGTTTGGATCAACAGCAACCCTCATCATCATCATCAACCACTGTGGCT
TCAACCTCAACTAGTGCCGTTTACTGTGGCGGCTGTGGACACACCATTGTGGACCGATAT
TATCTGGTCTTTGATGATAAACATTGGCATTCATGGTGTTTAACTTGTGCTGAATGTGGT
TGTAACCTTGAGAAGCGGTGTTTCGTTCGAAACGGATTAACCTATTGTAAGCACGATTAT
CATCGGTTATTTGTTTCATTTAGATCGTGCAGTAAATGCTGTCAAATTATTAAACCCAAT
CAACTGGTGATGAAGGTCAATTCGCAAAATTTTTATCACCTCGATTGTTTCACCTGTTCA
CAGTGTTTCTCAGTACTCCACAAAAATGATTATTACGTGTTGATTGACGGTAAAATTTAC
TGCTCCGATCATTACAGTAGTCTTGTAAAAAAGTCAACCTCATCTTTATCATCCAACCGA
GAATCATCTTTATCATGCAACACCCGGGAACCATCATCATTACCATCAAACACACGAGAA
CCATCTTTATCATCCAATAACCGAGAACCATCATCACTATCATCCGCTTCCCCTGCTTCA
TCCAGCAGCAACAATGGCAATAGTAAAAGCAAAAGCAAAAGAGTCCGAACATCGTTTAAA
CACGCTCAACTGAAGACCATGAAGTCTTACTTCTCTGTTAATCAAAACCCGGACGCCAAG
GATTTGAAAGGATTGTCCACCAAAACTGGCCTTTCCAAGAGGGTCCTTCAGGTTTGGTTT
CAAAATGCTCGTGCTAAATGGCGCAAAAATAACCCTAAACACGGCGATTGTTCATCAACA
TCGGGCAACTCAAAGCAATCCAAGGGAAACACATCAAACTGTTCAACCCTTGGAACTGGT
TGTGATACAAATAGCCAGCAAAGTCAATCCCAGTTGAACTCATTGAACGGTTTAACCTCT
TCTATTGCTCCAGCCAGTCCATCAACAGGCATCGGCAGTCCAGGTGGCAGTAGTCATTCA
CGGCCCTTTTCAACGCCAAGTCCATCATCAGGTTTAACGATACACGAACCATCATCGTTA
CTGTTGACCAATTCAAATGGTTCTTCATTAGATCAATTTCCACCCTTAACTGGTCCCAGT
CCAACTCCAGAGAGTCCAAATCAATCATTACAACAACAGCAACAACAGCAACAGTCATCA
TCATCCTCTTCAGAACCATTAGGTTTATCATTACCACCAACAGGAGTTGGACCAACCTCA
GTATCTTCATGTTCATCCCCATCAATTTCCCACCATCAACATGTTCAACAACATTCACTT
GGACCATCTCAGTCTCCACTTTCAATTCCAATAGAATCACATTTAACTGGAGTTGTAACA
CCTCACCAACCACCCTCACTGTTAACCTCATCAGGACTCGCTCTTCATCCAACCACTTCA
CACCATTCAGCCCTACATACACCCTTATCCTTACCCATTGATCATCATTCAATCCATCTT
CATCGTCACCCGGAGGGTTCCTCAATGTATTCACCGTTTGAAGAAACACTCCTTCCTCAT
TCCACCTCATTTCAACCTCTCTATTGA
>TuR_00007018-RA transcript Name:"Similar to ck Myosin-VIIa (Drosophila melanogaster OX=7227)" offset:1336 AED:0.02 eAED:0.02 QI:1336|1|1|1|1|1|15|5719|1097
CTTTTAAGCAAAATGTATCATTCAATTTGTTGATCAAATTTTATTTGTTTTAATCCAATT
TTTACTTCAATTAATGTAACAAATAGTTCTTAAATCAATTTACATTTACATCCGCAAGTG
AGTGAAACAATTCAACAAAATCTTAATAAACTGTTTACTTAATTGACGAAGTTTTTACGT
GTAAAAGTTGTAATTTATTGTAAAACATAATCCATTATTTGGTGAAATTGTGATATTTTT
TTGTCATTAATTGAACTTTTCAAAACATGATCAACTTTTTTATCCAATTTTATCATTCTT
GCAAGCAAACTGTGTTAAAGTGTGTTATTTAGTTTAGAAAAAACACAATTCTCCGGTAAA
CTGGTCAATCAGGATCAATGGAGGCCGTTGTTGTTGCTGTGATTCTCGTTTGGGACTTGA
GAAGTTGAAAATTTGTCAGAAGTTTGTTTAGCTTGTTATAAGCAACAAAGGCAGAAAGAA
GAGATGAATTTAACGAACAGTCTTTTCTTGTATGCTTTTCTTCCATTATTTATGTTTACT
GTTTATTTTTACTCAATCGTTGATAGATAACCTTGTCTAACCCTTTACCTTAAATTGGTA
ACCATCAACTTGTTCATCTTTTCTTCACATCTCTAAACACTTTACATCAATTTCACCTGA
CCATATGTTTTTTGCACCTTAATTTTTGTTTTACCTGTTCACCATCCATCTTCATGGTAA
CATGACTTTCTTGTGTTTTATTTGTACATTGTAACAAAATTTCGTCTTCAAGTTGATCAA
GCTTTCTCTTTTTTTAAAAGATAAAGATAGTTGTTTACCTCTTTTCTTGGCTTAATCATC
TATTGTTTGGTTATGATCATATTTTGCCATTTTGTTCACCATATTTTGCTGTTTCAAACT
TGGTACACTTTTGGGCTTGGTTAATTTATTTTAATCAACATATCTTATCATCTTGTGTTG
TGTTAAAAATGTTTCCACCATGTTTTGGAGATTGAATCATTTTATTGTGATGCTGATTTC
AGTGCCAATGAAAAGTCATCATTCTCATCAGACCTTGATCGAGGATTATCTTGAAATTAT
CAAGTGAATTGACTCTCACTTTCCCTCTCTATTTTTTTTGTTGTTATTCTTCTTATTTAT
TACATACACAGTGTTTTTTAAGCACTCAACTCTTTATTTCTTCACTTGATTGCTTTCTTT
TTTTGTTTCTTTTAAATTTCCACCTTAACCCAGTATTTATGTTATAAATTGTTTGTTTAA
TTTTCATCGCTCTTGTGGTTCATAAAGTGTGTACAAGTGATCAAGAAACTGCCAGAAAAT
CAGATAATAATTAAACATGGCAACTGCTCCAGGACTTTCAAAAGTTTTCATTATTGACAA
ATATTTTACTGAGCTTCAAAAATATTGGGAAACAGAAAAGAAAATGAAAGGACGCAAAGT
TAAAGAAATGGGAAGATTTACAAACCCTACAACTGGAGATGAAAAACCGAGTGAATCAAG
TTCAAGTGAGGTTTACGATCTTATTCATCTTCAAGGTCCACTTACAGAAGATTCAATTGT
CCGAGCTTTGGATGCAAGATTTCATATTCATGAGTGTTTAACAAACATTGGATTATTGGT
TTTAGCTATGAATGGTTATGAACGCAAGGGTAATCCAGTCACCTTAGCAAGTTGCCACCA
TGATGCTCCAAAATATCCCCAATTATTGCGAATTGCTCAAGATGCAGTTAGACAACAAAG
TGAGACAGGTTATCCTCAAGCAATTATACTCAGTGGTGAAAGTGGAAGTGGAAAAACTTA
CTGCTGCATGCTTCTTTTACGTCACCTTTTTGATGCTGCTGGAGGAGGACCAGAAACTGA
TTCATTCAAACATTTATCAGCAGCCTTTACTGTCCTTAAATCTCTAGGATCAGCCAAGAC
TGTTACAAATGCAGAATCTAGTCGAATCGGTCAATTTATTGAAGTGCAAATTACTGATGG
AGCCTTATATCGAACTAAAATTCACTGTTATTATCTCGATCAGACTCGAGTTTTAAAACA
ATATCCAAATGAGAAAAATTATCACATCTTTTATCAAATGTTGGCTGGTTTAACTAAAGA
TGAACGAGCCAAACTCAACTTGGAAGGTTATAATGTAAATAATTTACGATACTTAAATAG
AGGTGATACAAGTCAAAATGAAGTGGAAGATGCTGTCCGATTTGAAGCCTGGAAGACTGC
ACTTTCTGTCTTGGGAATACCCTTTATGGATGTTGTCCGAGTTTTATCGGCAATCCTTTT
ACTTGGTAATATTAAATTCAACGATGGTCAAAGGCCCAATCCCGTCTTATTGGACAGTTC
AAATATTGGTTTTCTTGATTCTAAAGCCAGTAATGAGATAAAAGCTGTTGCCTCACTTTT
AGGAATCTCAAGTGTTGCTTTGTATCGAGGTTTAACGACAAGAACTCAGAATGTCCGTGG
TCAATTGATTAAATCAGTCTGTGATGGACTTACTGCTTCCAAAACAAGAGATGGACTTGC
CAAGGCTCTTTATTGTCGTACAGTTGCCACCATTGTTAGAAGGGCAAATAGCTTGAAACG
AATCGGATCAACATGTGGAACAATGTCTTCTGATTCAAACGAGTCAATTCAAAATCAAAT
TGAAACTGGTTCACATCATGCTTCCACTGTTGGTTCCAGTGGTGCTAAGTCACATAAATC
ACTCAATGTTCTTAATTCAGCAGTTAGACATGCGACTGATGGTTTCATTGGTATCCTGGA
CATGTTTGGTTTTGAAGATGCCCATCCCAGTCATTTGGAGCATCTTTGTATTAATCTGTG
TGCTGAGACAATGCAACATTATTACAATACAATAATATTCAAGACAAGCATGGAATCATG
TCAAGAAGAAGGTGTCTCGACCGATTTTCAAGTTGATTATGTTGATAATGTGCCTTGCAT
CGACTTCATCTCATCTTTGAGAACTGGACTCTTGGAGATGCTTGACGTTGAAACATTTCT
TAAAGGAACACCTGAATCATATGTGGCCAAAATTAAAGCTCAACATTACGGTTGTTCAAG
ATATTTTCATGTAGACAGAGACTATGAAAGTCTGGGTAACAAATTAAAAAATGTAAATGT
AATTGACAAGATTGCCAAAGAAAACTTGGAAAACAACAGTCTATCCAACAATAACAATGA
GACTCACAATCATCATCAGAATCATCATCAATCCAACAATAATCTGAAAAATAATAAAAA
CATCGCTAATAACAACAACAATAACAACAATAATAATAACTACAACAATCTCAATAACAA
TAATGATGAAAAATTGAGCCGATTTTTTGGTGTCCGTCATTTTGCTGGGAATGTTGTCTA
TGATACAAATGATTTTATTGAAGCTAATCGTGATACTATTCCTGATGATATTGTTTCCAT
TTTCCATAAGTCATCATGCACATTTGGCTTTGCCTCACATCTTTTTGGTATCGAATTAAA
GGCGCTTTTTGCCCGTGATCAAGCTCCATGTGGACTTAAATTCAGAATCTCACCCACCAG
TCACAACAACTTGCAACATGGAAATGATATAACAACCACTTTAACACAAGATTTTCATAC
AAGATTGGATAATTTATTACGTACCATAGTCCATGCTAAACCTCATTTTATCCGCTGTAT
CAAGAGTAATAATAAAGAGCAACCAAGTTATTTTGATCGTCCAGTTGTGATGAAACAAAT
AAGATCTCTTCAAGTGTTGGAAACGCTAAATCTAATGGCCTGTGGTTTACCTCATCGAAT
GAGATTTAGAGCTTTTACCATGAGATATCGATGTATTGGCCCATTAAGGAGACTCAAAAA
AGTTGATGATAAAAGTAGTGCTGAAGATTGTAAAGTTCTTTTAGATATTTTTACATCTGC
TTTGGAACAATTTGACTCAATAACACCATCAACCAATTCATGGGCAATTGGAAAGCGACA
CGTATTTCTCAGTGAAGGAGCTCGTCAACAATTAGAATTACTTAGAAATGCTAAACGTAA
TTATGCTGCTGTTATTATTCAAGCTGCCTGGAGAGGCTGGAGTCAACGTAAAAGATGGCC
AATAATGGTTAACAACAACAGTTTAATAAAAATGGTCAATGGTGGTATGAGTAATGGTAA
ACGGTATTTGGGTAAATCAGGTTCAACCCATTCAACCATTAATCATCATGGTCTATCAAC
TATTAAACCCTCCGGTTTATTATCAACTAGTCTAAGTGGCCTCAATCGACCTCGTCCCCA
ACCAATAACTGGTACACCGCCACCTGAGCCCTGTGGGGCCAAAATAATTGCCCATACTTG
TTCACTTTTTGGTCTTGATTTGCAACGGCCTCCTCCAGTTCCGCCAAGTAGGCCTTACAC
CGTAGCTGGTAATACCAAACTTGGATATCCTCAAACTCGAACCATGAAACTTGATTATCC
AGAAGTTCCAACTGGATCGGAGCCTCAATTGTTAAAAGGAGAAGTCGTTTTAGTGATTGG
AGCCTCAGCTAAACGTGGATATTTGATTGTTGAACATTCCGGTCACACATTCCATGTTCC
ATATCAATACATGGAATTCAAATCTTACCCATCAATTGCCGCTGTTACCTCTCCACCAGC
CAGTCTTTGATAAAGGAATTGAATTAATTGAGAGAAATGTACAAAAGGCCAAAATTGCCA
TGAAAATGTTAAATCAAGACATCAAATGTCGTGAATCCAAAAATTGATTTGGCCAAATCA
AGAAAAAAATAAATATATTTTTCAAACCCCTACAAATTACTACAACATTGATAAATTATG
GTCAAGAATGAATGAAATCGAAACACATAAGTGAAACGAGCGAATCTGCGGAAGCAAATT
TATGATTATGGCCCTCAACGAAAACAATTAAATTTTTACCAACTTCAATCTTCCTATAAA
TGACGCTCAGAAAATTCAGACTTATTATCCATAAATTGTTCAATTTGAACATAAAATATT
ATTTTTATGAGCCATCAAATGAAAGTTTAAAAATAACTATCTTGAAAAAGGGTGTAAAAA
TTAAATTAAATTTGTAGAACTAATGTTTATTATTCTTCCTCCGAATTATATAATTTAGAG
TTTGAAAATTCAATGTTATTTGATATGGTGTCTAAATTGCATGAAAAACGACTATAAAAT
TTTGCTCATTTGAAGAGGTAATTAAAAATATTGATCGAATTGGTTAATATTTCTTTATTA
CACTTTGGACATTTACTGGATCATTGGATACACTTGTTTTCCTTATTCGTCTTATATTGT
TGGTGATCTCATTGTTGATTAACAGTTTTGCTTTACAACTTTGCTTAACTAATAACATCC
TCTAAAGGATTCCCATTCGGTCAGATAGTTCAGTTTCTATTGATAATAACTACATTGGAA
ATAGCTAAACATTGATCAAAATGATACAGGAATTGTTGATTAAGGTTTGCTGAATCGAGT
AAACTCTGGAATGTCCAAGCCTATAACAATATTACATGAGATAAACAAATTCAAGAATTC
TGTTCAGATTTGAGATAAAATGAGGGTTTTCAGTTGAAGGGTGAAACTTGAGAGAATAAA
AGAATAGATTTGAATAAACTTATTCATCACATTTCAATATGCACAGCTGTTTAATCACAA
CAATTAATCTTTCACTTGATTACAAAATCTTTCTCCATAATGACTAATGACTCCATCTTT
TGACGGAATTTTATAAAGGAAACTGATCAAGTTTTGTCCAAGTTGATTTATTAAAGTTTG
ATTAGGAATCAGAAAAAGATTTTTCTCAGATTCTCTGAAATTTAAAAATTAAAAGCTAAT
CTACTGTTTATCAATTGAATCGAGATTTATGTTGATTATAACCGAAAAATTGATGAATAA
AAAAACTAAGCGAGTCTGTAAATCAATTAAATCTCAAGTTAGGTCGGGAAAGTTACGCTA
CTGATTATTTGAGGCAAATAAATGTATTGGTTGTAACATTGGAGGGCGGAAGATAGATGA
TTAGGAAAAAGGCGACGAAAATGTAGACGAAACTGGAAATGTAAAGTAGGTTAATCGTGT
TTGGTTTGTCTTCGAGCCATCAGTTTAGGGATTGAATCGATTCCATCGTTTCTCATAGTC
TCATACATTTGTCCGCAGAGCCTGTGTTGGTCTTGTACATTTTTGTATTATCCAAATTGT
AACTGAGGTCACAAAGCAATTAAATCAATTGACTAAAGTAATTGTTAATTAATTGTTGGA
AAGTTGTTTGATCACTGAACCTGTTTTGAGGGAGACAAATAAGTCAGGATGAGATGCATA
AGTGCTGTTTAGTTGAAAAAACGGCTCTTTCCTCTAAAATGTAACGTTTTTTAACTAATG
TAATCTAATATTTTTCCTGTAAGCCTCATTATTCAACCGTAAACCGACTAACATCAACTA
CTGTGATAGATATAATCTTAAACTTACAGTTTCGCCAATTTTCATGCTTTGTATTTTGAT
CTGTTCATTGTTTAAATCTTTAAAGTGATTTCAATGGATTAAAACAATCTAATCATCATC
ATCTCTCTCATAAAGGTAAGTCTTTTGTTTCAACTAACCAAGTAGTTCTTCGATAGTAAA
CTAAACCATGTAATCCATAATCAAATATTCTTGTTTTAGCTCCATATAACAATCACTGAC
CAATGTGAATGTATTAATATCATGGTCTAGAAAAAGTGAAAAGATCTGAACCGAAACCAA
GATTATTCCCATTCACGATAGTCAGCGGATTACGAGTTTCATTTTTGAATAAAAACTCAA
GTTTCACAAGTTAGCCTTTGATGGTAGTCCAATTGTTGAAGAAATCTTGACCATAGAAAC
AAAGTGTATGCTGTAACCATTGCTCAACAATCCGAGTTACCATAATCAATACTGATATTG
ATTACTTACCTAAGTATGAAAAAAAGAAGAGATGAAAACTATTATTTCAGGATTGCATAA
AAATTGCATATATTTCTTACCCATGTATAGTTGATACCAAGCCAAATCAAGTGTAAAGCA
ATGGCCATTATATAATCAAGGAAAAATCCAACATGAATTAATCTTAAAAGTAAAACAGAA
ACAAAAATAATGAAAAAATCGTTAAAAATCAACACTATAAGGAAAGTTTACAAGGGTTGC
TTGGTTTCCTTCAAAGTTCAAAATGTATTGAATGGCGCGGCAATGAGCAGATTTGGATTA
ACTGCAGTTTGTAGAGTTCATTGAACACTATCAATCTTTTAATCAGTCAAAACTACGTCA
GTTAACAATATTAATTATTAAAAATATCATACAAACCATTGAAAGGAAGAGTAAAATGGA
AAGTTAAATAGCACTTCATGATGTTTGATTAACCTAAAGATGACTCTTATGATTGTTTGG
CACAGATTGAATGTTTATCAGTTCAAGTTACATTGATTAAGGTTATTAGTTTAGTCTAAT
TAAGGTGATCACTGATCATTAGAAACGAACAAAATGACTGACAAAATAAGACAAATCAAA
CCTGATTTTTCATGTTTAATCAACAGCTTTCACACACGAAACAGTGACTATTCATACTCA
TTATGCTCGACAAATAATGATAATCTGTCAACATTAAATTGAAAATCAATTAAATTTTAA
TTAAAATAATTATTTCAAGTTTGAAAGTTGAAGTAATCTGTTTTCAATTGATTAATTAAA
TTAGTTTACACTAACCCATAACACGATGATTATGTCAATATTGATCTTGAATGAAATCAA
AAAAGCTCAAAGCTCAAAGCTAAAGCTCAAAGCTTGAAGCTTAAAGCATGAAGTAAAAAA
GTCTGTCAGCTTAGCGCCAACTGTAAAGCATAATCACATGGTTTGTAAGCCTGTTTTGAA
CAATTATTGTTCATGATGTATCTCGAATGTTAAAGTAAAAATTAATTTCTGGGAATTTCT
TTTGACGATTAAAAACTTGTGATTGAATAAGAATGAAATTGAAGAAAAATTTAACGAGTT
TTTTCTCTATTTTTCATTACAGATTCATTATCATCATTACCATATCTCAACTTTGCCGCC
AGCAACGTCTTTATTGTTGTACAAGTGCAATCTATCATTAGGATCATGTCCATCTTGAGT
AAATTATGGGATAAAGTATTTCTTCCTGAATGGTCTTTCAAATACAATTGTTATGAAACT
GCTCACACATGGACACCTCATTGTTCAACAGCCTCATGGGAAATTGGAAGCTCGGCGTTT
GCAGAAGGGTTAAAGATGTATTCAGCTTTAAATACATTACAGTTTATACTGAACCGTAAA
TATACTCAAGATGCTCTTCTCAAAGCCATTGGTAATATATTAAACTCGTCAACTTTCCTT
GGAGTCAATGGTTTCCTCATGTTTAGCCTTTTCTGTGGTATTCGACGTGCTTCGGGTAAA
TTTTATTATTCACTGGTTGCCTTTTTACCCTCATTCATTGCCGCTTATGTAGCCATCTTT
ATTGAGCGGCCTCATCGTAGGTCAGCACTTGCACTTTACTTAATCAACATTGCCTCTGAA
TGTCTATACCGTGTGGCCATTAAACGTAAACTCTTCAAGCCCATTCCTAAAGGAGAGATA
ATGCTGTTTACAACCTCAATGTCAGTATTAATGTATCTCTATCGGATTCGAGGTCTTGGT
AATGATCCCATCAGCCTTCTGATTAAAGGTTTAATTGGTCGTGAAGAATCTAAAAGTGGA
CTCATTCGAGCTGCCAATACTAAGGTTGCTGTGTCTGCAAAATCAAATGGACCCAACAAC
AAAAAGCCACCATTAAAATCAAATCAATCATTCCTATTGTCACTGCTGTCCAAGTCTCAT
CCATCTTGTCCTCATCAAACCTATTCATCTTGTTTCACTTACTTTACTCATGGTTTGATT
AAATCATCTGGATTAACGTGGTCCATTTTAACCCTCATCTCATCGTTTAAAAACCCTTCT
CGTTTAATGAAAGATCCTTCTATTTTATTGAAAGCTGTTCGTAACGGTAAAAATTTACGT
TTCGCTGGTTTTCTCGGACTTTTTGTGGCAACTTTTCGCCTCGTTAATTGTATTCTTCGA
GCATCTTGTGGTGGTTCAGCTGACTGGCATGCAGCTTTGGCCGGTTCACTGGCAGGTCTA
ACTATGGCTCTTTCGCCAAACTCTACCATTGCAACTTATGTAACATGGAAATGTATTGAA
AACCTTTATTGTTTGCATTATTCAAACGGCCTATTGCCTGATCCAGTACATATCATACCA
ATAATTTACGCTGCCAGTGTTTCAATTATATTTTATTGTGGAGTTTTATCACCCGACACT
GTAAGACCTTCATATGTTAAATTTATGGACTCTGTGACCAAACAAAGAATCCACCAATTT
AATCGTAATGTGCTTTCCATTTTCCGAACCGGGGCTGAAAAAGGTTACGAAGATTATATT
CCCAATTTGGACCCAAGACATTGTTCTAGAGCTTTCCTTGAAACAAATTATCTTTGGATG
CTTCCAGTGAATTAATTCAATAAATGAATCGCTTCACATCAATCCAATATTTTATGATTG
TCAAAGACAACATGGATTAATATTCATGAACAAATGATATGCTTAGCAGTCAGAAAACAA
AAGTCAAACACCTATCACTCAAAGTGATTATTATAACCCAAAAGGTTGTTTTTATTTGAT
TCATTAACAATAACTCAACTCAAATGGTTTCTATTTTTGTTCAAACATTTATTATTAACA
ACTTTAACCGGTGATCTTTTTGCTAATGATTCATATCTTGTTGAAATTATCTCAAGTTGA
ACTCAGAGTTTTAGCTGTCTGTTTTCCTGTCAGCATTCATGATAATTAATAGAAAGCAGT
TCAATACAAAGCTACCCAAATCAAGTTTACAATGAGTTATTTCAGTCAAAGTTTCAATAA
AGTCAAACATTATGTCAACAAGAATCACAAGATGAACATCTGATAATCAAAGCAAATTAT
CAGCAATAACCAATGAACCAGCAATTGGACAAAATAAAAGCAACAATATTGTCAACCTAA
TCAATTGCCATCAACCGGTCCATCAATCTAAACAGCCAAAATGGCCAATTGAAGGGACAA
AAATAAATCAATGATTAACCTAAAAATTGAAGCCTAAAAGTCAACTCAAAACAAGACCAA
ACCTAAAAGTTGATCAAACCAAATAGAGTCTATTTTTATAATACTAGAAGCACGAAGAAA
CTGGTGAAAAAAAAAGATTCTAAACCTAAAATCTCAATATTGATTTTTCATGGAAAACAG
CATCAAAAGCAAGTTGAAATTGCTCATGAAAATACTTGAAGAATGCGAAGAGGCAAGTGA
AGGGAAAAAAGACTTTAAAATGCTAAAAT
>TuR_00007033-RA transcript Name:"Similar to DNL4 DNA ligase 4 (Pongo abelii OX=9601)" offset:0 AED:0.00 eAED:0.00 QI:0|-1|0|1|-1|1|1|0|873
ATGTCTGTCGATAGAAATAAGTCTTTCGCTGAATTTTCTGATCTATGTGAGTCCATTTTA
AAGGCCAAGAGGAAAGACAAAGTCTGTTTGCTTGCCGATTATATTTTGAGTTGGAAATCG
CACCCAGGATATAATGCGACTAATCCGGAAACCAGTTTTTTCCCTTGTCTCCAGTTGCTA
TGTCCGGCCCTGGATCGATCACGTCCTGCTTTTGGGTTAAAGGAATTCAGTTTGGTCAAC
CAATATCTCAGGATTCTTGGCATCAACAAGAAAAGTAAAGAAGGAGAAATGATCTCGTAT
TACAAGCTTCCAAAACATGCAAAAGTTCAATCTGATCTATCAAGCATAATCATGAAAATC
TTAGCTAGCAAAGGCCGAACACAGAACAGTGATCTATCAATCAAAGATGTCAATGACTGC
CTAACTCGTATTGCTCTTTCCTATCAAGATGGAAACCAATCTGGGATAAATTCAAACTTG
GAACATTTGATTCTTAATCTTGGTCCCCTGGAAAATAAGTGGCTGATTCGAATAATTTTA
AAATCTCTTAATTTCCGTCTATCGGAGACTGTCATTTTAAACACATTCCACCCAGATGCC
CGTTCTTTTTATGATTGTAATCAAGATTTAGCTGAAGTTTGCGTGAAACTGGCTGATGAT
CGTATTCGTGGATTTGTAGTCTCTTTAACTGTCTTCAAGCCATTTGTCCCAATGTTGTCT
GAAAGAATAGAAATCAAAAAGATCAACTCAATCACCTCTGGGAAACCATTTTGCATTGAA
AAGAAATATGATGGAGAGCGAATCGTGTTACATAAACAAGGCGATGTTTTTAAATATTTT
TCTCGCAACGGGTTCGATTTCTCTGAATCCTTCAATAAGTCGTTTACTCCATTCATAGAT
CCCTGTTTCAACAAGATATCTGACTGTATAATTGATGGAGAGATGCTAGGATTCAATGTG
TCGAGTAACAGTCTGATTACCAAAAGCCAACTCAAATTTGACATAAAAAAGTTAACCGAT
GGTGATTTAGAAGCTTTCCATCCAGTCTATTTTGTATTTGACATACTTGTTTGCAATGGA
CAGCAGCTAACGTCAAAACCTTTGAAAGAAAGATCTCAAATTCTTTCCGAATACCTGCAA
ACGAAAGAAAATTGGCTGATGCATGCTGATAAACAAGATGGGAACGATAAATATGATACT
ATCCGCTGTTTGAATGATGCTATTGACAAACGAGATGAAGGAATTATTGTCAAATTCTGG
GATTCCATTTATAAGCCCAACATAAGAAGGAATAGTGGATGGTTCAAGTTGAAGCCGGAT
TACATTGAGGGTTTGATGGATGATTTAGATCTTTTGATTGTAGGAGGTTATTATGGTGAT
GGAAGAAGAGCTGGAATAATATCACGTTTTATGTTGGCTGTTGCTGTTAAAGAAGATGAT
TGTATCGATGGTCGTCGATTTCGTTCATTTGGTAAAGTTGGCAGTGGTTACTCCGATAGC
GAACTCAAAACTCTCTTAGAAAAGTTAGAACCACATTGGGTTAAATTTAACCCTTCAGAC
CCTCCTTCATTCCTAGAACTTGGAAAAGCCAAACCAGAATTTTATGTTGAACCCAAAAAC
TCTTTCATTCTTCAAGTAAAAGCATCAGAATTCATGGAAAGCGATGATTTTGCTGTTGGA
ACCACTCTAAGATTTCCAAGGGTTGTTTGCATACGGTATGATAAAAAATACAGTGATTGC
ATGACAACCGAAGAGCTGTCTCAACTACAAGAACAAGGCAATTTATTTACTCGTCAAATT
GGCGATCTATCAGATGATGATGATGATGAACCTGTTAAAAAAAGGCGAAAACCTGTTAGT
GACAGAAAATTTGCCTCTCATTTTATCTTGGCCAATTTAGATTCAGTTGAAATGTGCAAA
GATATCTTACATGGAAGAGAAATGTGTGTTCTGAATGGATCAAGTGAATTACCAAAAATC
TCAGCTGAAAAGCTAATTGTCCAATATGGAGGTAAAATATCTGCAAACCCAACCAAAGAA
TGTTATTGTTTAATAGCTCATTCCGTTGAAGACTTGCGAGTCAAAAATTTGATTAGATTT
GGAAACTATGATATCTTGAGGCTAGATTGGTTGATGAATGTGCTGGAACATCAATTATTT
ATCAGCCCATCTTATCATGATTACATCGCCATGACTTCTGAAACTCGTGAAAGCCTTTCA
AGGTACTTCGATCAATTTGGTGATTCGTATTTTGTTGATATGTCTAGGGAAGATTTATTG
AGAGCTGTTGAATCAATTGGATATGATTATCAAATCGATAATGACGATGAAGATGCCGAA
GAAAGTGAAAACTTTTATTCAGAAGCCAACATCTCGAGTTTGAATGGCTGTGAAGTTTTC
ATTGATTCAATGCCTAGCGATAGCGACAATTATCCTAACATAGCATTTGCTCGTGCTTCA
TTAACATTTGGTGGAGCTGAGATAAGCGAGGAGGAAGAAAATTCCACTCACCAGTTAATT
TTAAACGATAAAAATGAGCTTATTTTGAAAAATCGCCAACCTTCCGATCTGAGTTACATT
TTTGATTCTGATCAATGCCAATGGCATCCAATTACGGATTGA
>TuR_00007031-RA transcript Name:"Similar to PDIA3 Protein disulfide-isomerase A3 (Gallus gallus OX=9031)" offset:0 AED:0.00 eAED:0.00 QI:0|0|0|1|1|1|2|0|539
ATGAAAGGCAACTTGTTTTTGTTGAAAATTTTCATAATTTTTGGCTTTAATTATCCAACT
AATGCTGGCCAGCTTACATATGGTAATAAAGCAATATCAGCCAACCGATTGCTTGATCTA
TCCAATTCCTCTTTATCAAGCTTCAAAGATATTTTAAACCATTTTGATGTTGTTTTTGTC
GCCTTCACGGCTTCTTTTGAATCCTGGAGATTGATTAAATATGAATTAATCCAGGTTGTT
GATAATTTGGACGACTATGAGGATCCTCCGTTACCGATTGTCAGATTTGATTGCTCGTCT
GAATCTATTAATGAAGTCTGTTTAGATTTTAATGTTGCCTTTGATCCTACTTTAGTCCTC
ATCAGATACGGAGCAATAGATGCTATCTTCCATCAATCACGAGACGCTAACACAATAACT
CAATGGATAAGAAAACATAGTCGATTGATATCAACTAGATTTTGGTCTTACAGTGACCTC
AATAATGCTGTTAAAATGATCGATGAGGTTACAGTTGTGGCCATTTTTGCTGATAATAAA
GATGAATTGGTCGAGTTATATCATGAAGCATCTTTAAAAGTTATCAAGAAACCATTTCTT
TCTGGTGTAAAATTTTTTCATATCATCAAAGACACAGCTGAAGGCAATGACTGGGAACTG
ACTGAACTAGGAGGAAAATCAGGACGCCATTGGAAATATCCATTGATCATTCTTAAAAGA
CCAGCATGGTTAATGACACCATTAGAAGAGCCAATCGTATTGTATCCAATCAATAGCAAC
GAAGATATTGGTCAATGGATACTTAGAAAGGCTTTTGGTACCATTGGTTGGGCTACAAAG
GATAACACATTGGAAGATGTTAGACCACCAAAAATAATTGTATACTATGACCATAACTTT
ATTCAGCAACCATCGTTTTCTCATGCGTGGCGTAATCAGATAGTTTTGGCCTCTCGAAGG
CATTCGAATATCTATTTTGGAATTGCAAATTCAATCGTTTTCAAGAACAAACTGAAAAAG
TATGGGATCAAGGTGCCCAGAGGAAAGGATCCACCTGTTTTCTTGGCTTACGATGAGTTT
GGATCCATGTTTGTTATGAGAGATGAATTCAGTGAAAACGCTTTAGCTCAATTCATTCAA
CACTTTACATCTAATTTGATAGCTCCTATTGTTGACAGTTTTGATGCACCGATAAAACAA
GGACTTGAAATTTCACCATTAACCAGAGAAATAACTGGCAACACATTTCATAAATATGTA
TCTGGTAACTCGAAAGATGTTTTGATACGATTCACTGATCCTAAATGTAGATATTCATCG
GAATTTGAATTGTATTGGAACGAACTGGCTCATGAACTATTTGGTGAATCCACTCTTGAA
TTGGTTACATTAGACGGTTCTGTTAATACGATACCTTCACAGTTTGATGTTAAACAATTT
CCAACCGTCTATCTGATTCCGAGTAAAACCAAAGAGAAGATTAAATACAGAGGAGGAAAA
AGTCTACATGAACTGATACAGTTTGTAGCTAAACATGTAAACAGTGAATTGATGAGTTTC
AACCGAGATGGATCTAGACGGCTTCAGCTTATTGAAAAAAAACTGAAAACAGAATTTTAA
>TuR_00007028-RA transcript Name:"Similar to EIF2B5 Translation initiation factor eIF-2B subunit epsilon (Oryctolagus cuniculus OX=9986)" offset:183 AED:0.02 eAED:0.02 QI:183|1|1|1|1|1|7|844|685
TATCGATGGCTCAGTGAAATATCAATACTATTGCTCGTATCGATAATATTTATGAAACAC
AACAATTTCTCAAACTTACTCCAGTTAAATTAGGCTTGTTTAATTTGGACATAATTTTCC
TATTATTTGTTATTCCCCTGTTACTCGAAATTTTAACTTTATCATCTCATTTAATTTATC
AGAATGGTTTCAAAAGAGAATACAGTTTATCAAAGTGTCTTAATTTGTGATTCCTTCCAT
AATTATTTCGGTCCCATAGGTGAACACTATCCTTCCTGTTTGGTCCCATTAATCAACCGA
CCTGTTATTGAATATGCTCTTGATAGCCTTCGAGTCTCAGGCATCCAGGAAGTTTACATT
TTCGCTTCCACACATGCTGATTTAATCCGGTCTTATGTCAACAAACATTGGACTCCTCAG
TGTAACGAAGATTTCAACATTTTTGTCTACTCTTCAGATCATTACTTTTCTCTTGGAGAA
ATTTTGCGAGATCTTTTTTCAAAAGCTGTTATTAGAAATGATTTTGTGCTCATTTATGGT
GACACCGTCTGTAATTTACCATTCAAACAATATCTTGATGATTTCAAAGCATTACGATTG
AAAGACAAATTATGTGTAATGGCTCATCTATTTCGGCTGTCATCTCCTCTTCATCGAACT
AGAAGGAAGGACGATGAATCTATTGCTGTTTTGCAAGCTTCAGACAAGAGATTACTTTGT
TATGAAAAAATTCATCTCAAGAAAATAGATTTAGACTTACTACTTTTTCAAAATAACAAG
GATGTGGAAGTGCATTTTGATCTCCAGGACACTCATATTTCAATTTGCTCTCTTTCTGTT
TTATCCCTGTTTGCTGATAATTTTGATTACCAAACAAGAGATGATTTTATCAAGGGAATC
ATGGGTCAAGAAGAAATTTTAGGAAATACAATTTATGCCAAAATATTGGATTCGCCTTAT
TATGCAGCCAGAGCTGTAAGTCCAATAGCATATGATGCTATATCTCGAGATATCCTTCAG
CGATGGACTTATCCAAATGTTCCTGATCTTTTAATGAATTATGCGTATTTAAGAAATCAT
ATTTATAAAGAAGGAATCTCAAATATCACAGCAGGTTCAATACTCTCAAGAAATATTGCC
ATTGGAGACAAAACCGAAATTGGAGCAAATGTAGAAATTCATTACTCTGTCTTAGGATCC
AATGTAAGAATCGGAAATAATGTCAGAATAGAAGGAGCGTATATTTGGGACAATGTTATA
ATCGAGGATAATTGTACAATAAAAACTTCAATAATTGGGAAAAACGTTATTATTAAAGCG
TCAACAAATATAAATAATGGCTGTTTGATTGCTGATAATGTAATCCTAGGACCCAACGTA
AATATTAAAGAAATATCTTATATCGATTCAAAACATCGGGATGAAGACGACCCAGGCATT
CTTGAAGTCCTTCAGCAGATTGATGCTAAAAATCTTGGAGAAAGTGCAAAAGGTTTTGTA
TGGATCGATGATGGAAGGGAAGATGGTCAAGAGGAGTCTGATGGTGGCTCGTTTTCACCC
GAAATTTGGGGTTTACCTCCAGATGAATCAGAGCAAGGAATATCATCAGCTTCAAGCTCT
GAAAATGAGCAAAGTGACGATGAATACGAGTACGATTATAAGTTTGGCGATGGAGATGAT
GGAGATGATCAAAAAAGGTACTATTCCGAAGTGGTCGATAGTTTAATACGAGGAATTGAA
TGCAAAATTGCGTGCGAAAATTTAATTGTAGAGATTAATGCTTCAAAACATGCATACAAT
ATTCAATACAAGGATGTTGCTTTTTTGGTGAGCCGAGCTATAATTGATGCTGTCTCCAAA
TTAGCTAATCAAGAAGGTAAAGCTACAGCTGGAAAAATTAAGGAGATGGTCAAACATCTA
TCACCCTTGTACGTCAATTACATAAGAGATGATCAGGGCAAAATAGACTGTCTTAAAGCC
ATGGAAGAGTTTACTGTATCTGTCATGAACCAATCTTCATCCATACCTATTCTAGTACAT
TTTATAAGTAACCTTTATGACGATAGTGTGCTGGACGAAGACACCATAATTCGTTGGCAT
CAAAGAATGGAAATTCTTTATTCTCCATTTTCCGAGGTAGATCACTATTCGAACGAACAG
AAAAGCCTACGATCTCATGCAATCATGTTAAAATTCATTGAATGGTTAAAAACAGCCGAA
GAAGAATCAGAATCTGATTGAATGTTAAATATCTACAAATATCCAAAATTTGTATTACTA
ATTTAAATATATTAACACTTGCATTTACAATGCATAAACAAAGCATATTTTTTTAAACAA
AAGACCGATTGGCTAAAAATCGAGAAATAAGATTACCATAGATATTGTGAGAAAAATTAC
ATCAATTTTAATTTATTTTGAGAATCGTACATTTTTCAAAAAAAAAATTTGATGACAATA
AGTCAGTAAATTGATTGGTACTGAGAATTTCCATGATTGAATGATTGTTAATTGACGATT
GTTTTTTTCGTAACCAAAGTTACCTATTTTTTCACATTAAAAGGTGTCGTCAAAGTATAG
CATACGAAAAAAGATCGTCAATTAATTTTTACTATGACTCCTTTCGAGTTCTAGAATACA
TTCTCTAATTAAAACTCGAGCATGCATAATGCCTCGTTTAAAATGGTCAGTTGATGTTTT
AGATCCAGCGTAAATTGGTCGAACATCTTTGCTCATCTCCTCGATTACAGCGAGCAACTG
ATTGTATTTCGAAGTCTGGGCTCCATTACCATTGGTTTGATTGTTTCCAATATTCTGATA
TCCAGGGTAAAGAGGAATGTTACTTGGTGTAACAACAAGAGTTGGAGGTCCTCCGGTTAA
AAAGTTTTGTTGATATTGTGCAGCCAGGTTTTGATTCAACTCAGCTGGCACAAAGTTAGC
TTGATTGTTGTAAGCAAATTGGTCCATTGGTGGATTATTTGACATTTATAAAATTGAAGG
TGAACAATGGTCACAATGGTAAATAAAAATGGAGGACAAGGTGAAAGAATGAAAACGGGT
GAAAACGGATGAATGAAAACAAAAC
>TuR_00007034-RA transcript Name:"Similar to Uncharacterized protein (Tetranychus urticae OX=32264)" offset:0 AED:0.08 eAED:0.08 QI:0|0|0|0.66|1|1|3|0|162
ATGAAGGCAACAATTTTCATCTGTTTATCAGCAATTGTGGTCATTCTTCTGACCCTTCCA
TCACCATCGGAGTCACTTTCTCGTCGTAAGATGATGAAAATGCAAAAGCTAGCAGCTTTG
GCTTTAATCTTGAAACCAAGGAAGAAAATGCTTCCAATTCCAGTTCCGATTCCAATTCCA
ATCTCCAAAGAAAAGATAATGATGATGCTTGGTAAAGAGGATGAAATGATGCACCATCAG
GGTCACCATGATCATGCAGTCAACACCGTCCCAATGCAGCCTCAACCTTTTGTTGCTCAT
CAATTTCGGGTTGCAGTTCAGTCTCCAGTTCCAATTCCTATTCCAATTCGTGTGCCTGTT
CCTATGCCTGTGCCTGTCCAAGTTCCAGTTCCAGTTCAGGTTCCACCACCACCTCATCAT
CACCACCATCAAGAAGTTGTAGCTTACGAATATCAACCAGAAGTAACCCAAACTTGTGGT
CACCATTAA
>TuR_00007042-RA transcript Name:"Similar to LRP1 Prolow-density lipoprotein receptor-related protein 1 (Homo sapiens OX=9606)" offset:258 AED:0.40 eAED:0.40 QI:258|1|1|1|1|1|7|626|1007
GTTTAGATACGACTGATACAGACTATGTGCTACTTGATTGTGAGTTGAGTTGAAACGAGT
GCAGAACTGTGTTAACCAAGTTAACTGTGTTAACTGTGTTAAAAGTTAATCAATTTTTGT
TTCACTTTCATTAATCTTAAATTTTCTATTAATAGTTCGAAAAGATATTGTTTTTTGTTT
TGTTTTTTTCCCTGGACTTGTACACATCAATATATAATCAGTATATAATTTCGTCCTTTT
CTTCTGATACTGTTCATTATGAAAACAGCAAGTAAATCATGGAAGCTATTTAATTCATTT
AATTTGTGTTTAAACATTACTAGCCATTCTTGGTTAGTATTGTTAACTTTACTTTTACTC
AGTAATTATCCACTTCTCATGTTCGCTAAGCCATTATGTAAAACAAACTCTAATAGTACG
GGAATTTTTTCCGTTTTCGTGAAGCCGGCTGAGCCACGTTCAGGAATAGATTGTGTAAAT
GGCCAACAACCCACCAAATTTGATTCATCTAATAGTCCTACATACTCATCCTCCAATTCA
CAATTGAATTGTGGAACATCACAATTCTCTTGTAATGATTCTTGTATTCCACTTTCATGG
AAATGTGATAAAACCGCCGATTGTAAAGATGGTTCCGATGAAATGGATTGTAATTATCAT
GACTGTGATAACGATGCATTTAAATGTGCAAATGGTAAATGTATTCCAAAAAATTGGCTT
TGTGATTCAGAAGATGATTGCGGTGACAAATCAGACGAAGTAAACTGTAAAATCACATGT
CCACCTTCCCAGTTTACTTGTTCCATTGGTAATAAGTGTATCGATAAAATGTTACAGTGT
AATGGTATTACAGATTGTCCTGATGGATCAGACGAAAAAGAATGTGGTCATGAATGTTCA
GAAAAGGAGTTTAGGTGTGGAGATGGTACTTGCATTGATAAGTCATTCCATTGTGATCAA
GAGTTTGACTGTAAAGATCAAAGTGATGAGAAAAATTGTCCCAACACTGTATGTGCAAGT
AATCAGTTCACATGTAATGATGGAAAATGTATTGCTGATCTATACCGATGTGATGGTAAC
ATGGACTGTAAAGATGAATCAGACGAACTTGGATGCCCCATGGCATTGAATACATCACAT
GCCACTATTTTCTGCAATGACAAATCTTTCCAGTGTCACGACAAATTGGAATGTATCCAC
ATTGATTGGAAGTGTGATGGTTCACCTGATTGTAAAGACGGATCAGACGAGAAAGATTGT
ATTTATAATGCTACGTGTCGCCCTGATCAATTCAAATGTAATTCAACCGGTCAATGTATT
CCTTCTTACATGAGATGTAATGGTGCTCATGAGTGTACAGATCATAGTGATGAAATTAAT
TGTGAAACACACTCAAATTCAACTTGCGGTCCTGATATGTTTCAATGCAGTTCACAGTTA
AAATGCATACCTAAAGAAAAAGTATGTGATCGGGATGATGATTGTGGAGACTGGTCCGAT
GAACCTGCTTCTTGCGGCATAAATGAATGTAAATCTAATCAAACACATTGCTCTCATGAA
TGTATTGATGATACAATTGGATTTCATTGTGCATGTCCTAAAGGATTAAAGCTTGGTAAT
GATAGTAAAACCTGCAATGATATTGATGAATGTACCGAAAATTTTGGCGTCTGCTCCAAT
CATAAATGTTTCAATACTAAAGGAAGCTTTAAATGTGAATGTTTCGATGGGTATCTATTG
GTTGATCATCGTTTCTGCCGAGTTAAAACTAATGAACAGCCATTAATCGTTTTTGCCAAT
CGACATGATATACGTCAAGCTCATTTACCAGCTAATCGTTCAGGACCGCGACATTATGCA
CCTTTATATCGTGAATTAAGCTCGACTGTAGCTATTGATTATAATCTTAAAGGAAATTAT
TTAGTTTGGTCAGATGTAAGTGATGAGATGATTTATATCGGAAAGCTGAATAAGAGTAAA
GAGTCTATCCATGCCAAAGAAAATTTTACTTCCCTTATTTCAACTTCTGTAAAAAGTGTT
CACGGAATTGCCATTGATTGGATCCATGATTTATTATATTGGACGGATGATATTGCTAAT
ACAATTGAAGTCGCTCAAATTGAAAAGCCTCATAACAGAAAAATCATTATTGAATCTGGT
CTTGATGAGCCTCGAGCCATTGTTGTGGATGTGAAAGAAAGCATGCTTGTTTGGACTGAT
TGGGGTGACCATCCAATGATCGAAAAGTCATCCCAAGATGGTTCAAACCGAAAAACATTA
GTCGATACAAATATCATTTGGCCAAATGGTTTAACTCTCGACATTGTTACTAAAAAAATT
TACTGGTTAGATGTCAAATATCATACTTTAAGTGCAATCAATTACGATGGAAGTGGTCGG
ATAACACTATATGAATCTCACACATTCATTAATCAACCATTCTCAGTGGACGTGTTCGAA
GACTACTTGTATTATTCAGATTGGAAACTTGAAGCAATCCAACGTATCAATATCAACGAT
GAACCACGAAAAGCAGATACTTTCATGTCTGGACTTGTTGAATCTCCAATGGGTGTAAAA
ATTGTTCACTCAAGTAAACAGCCAACAATCTCAAATAAGTGTAAATCATCTAAATGTACT
CAATTATGTTTGCCATCATCAACTAAATCAACTAATTATCAATGTGCATGCCGTAAAGGA
TATTTACTATCAACTGATGGTTATTCCTGTACATCAGCTACCTCTGCAATATTGCAAAAA
ACCTCTTCAACTTTAAGCTCTACTGCGAAGTCAACAACAGTTACCAAAACACCGGCAACT
GTAACATCAACTGTCCAATCATCAACGTTCCCATCTAAGAATGAAGTATCAAGTTCATCA
TCAAGCATTGGTAGTGATAAAGATTTAGATGAAAGCTCATCTCTTCGAAAGGGAGACAAA
TCAAAGGACACTTCATCAGGAATCTCAAATGATTCCTCTATTTTCAGTGATAATACCAAT
ATAGTATTAAATTCGCCATCAAGTTACTTCGAAACTGATGCTCATCTTGCTTTCATCATT
ATTGCCATTTGTTTGACTATAGCTTTGTTCGTAACTCTGCTAACATTTATAATTCATAAG
AATTATGCTAAGAGAAGCATGACATCAATGAATTTTGATAATCCGGTTTATCGTAAAACC
ACAGAAGAACAATTTGTACTTGAAAAAAGTGAAGATACTGTTAATTCTTATCCATCAAGT
CTGGAACCGTTAAATTGTCCGGGAACAAATGAATTTGTCTGATCAACATGACAATTTTCC
TTTTCAGTTTCTTTTTTTGTAAATAGATTAAATACTACCTGTAAATATTGTAATCCATAC
GAAAGGCAGATTTCTCATTACTCTCTGTTTCATTTGCTCTCTCCTTTTTCTTCTCCTTCA
ATCCTTTATTTCTTCCTAATCTATTTTTGTTTTTTTTTGAAACCACCATCAGTATCTTCA
AAAACGCCCTGACTCAACTCTACACTTTTTTGTTTCTATCTTGTTCAGAATCTCCCTAAA
ATCTTTTTTTTCTATTTCAAAAAGTAACTCTTTTTGAAGCTTTTCAATATAATTGTGATC
GTTTTAGCGAGAGATTGGATAACAAAAAGAGCAAAAATTCCTCACGCAACTAAAGACAAC
CTGTCAAAGCATTTAATATATTCACACTAAAGCTAAAAATCAAAATGGACAATGAAATAT
TTCAAGTCACAATTTCCTGTCTCAACAAGGTGCAATCTCAAAGCCAAGAATCAACCAAAC
AACCAACTCCAAGTAAAAGTCAGACTTTTTTCAGGCTCTAATCTTTTTTGTTGTGAACCT
CAAATTTAGGATTAAACAACTAATGAAAAAGCAAAAGCAAAAATGAAATGAATTAAAATT
TAGTGTTT
>TuR_00007036-RA transcript Name:"Similar to Lrp1b Low-density lipoprotein receptor-related protein 1B (Mus musculus OX=10090)" offset:1866 AED:0.41 eAED:0.41 QI:1866|1|1|1|1|1|3|566|432
CTTGAAAACTCTTGCAATATAATCTAATTCATTTCGTTATAGAAATGAGCTTAAAATACA
AAATCTGTGGCTTTTCAACTACAAATCAATATTTAATAGTGTCTAATAACGTGAGTTAGT
GTTAACATCAATCACCATAAAAGGAGAAAACTTATCATGGAAACGTTATTCATCATGTGT
CACCTTAAATCATTGTTTATTAACATTTTTGATCGGTATTTCATGTGTCAATTATTCCCA
TGGTTTTTGGGATTGGGTGCCTGATTTCAGCCGTTTCTGGCGATCAATAGTGTATGAACC
TTGTCCCGGTGAGTTTGAGTGCCATTCGCAAAGGTTATGTGTTAGATACGATTTGCTTTG
TGATGGAATCAATGATTGTGATGACGGCTCAGATGAACTTACTGCATGTGAAGGTATACT
GTACATTAACAGCTACACGGTGCTCAAATGGCTTCTTAAAGTTTAAAGTTCTATAACTTT
TTTAATTCAACTATTTTTTTAAATTTCTTTTTATTGATAATTTCTAGGGTTAAAAGGATT
TTAATTAATTTAATTTTCCAAAATGATATTTCTGTTTAGTGATAACAAGGAGAAAAAGTT
AACAAAATGGTCACCTATTTTTTCAATTTTTTGTTTCGTCGTTTTAGCCACTTTTTTAGA
TATTGCTTTTTTCGGGTCAAAAATTGATTTTTTTAGTTCGAAAGGTAGTGATTCATTCAG
AGGATCTCATTAAAATAAATTAGAATTCAATTTAATTGCCTAAAATCTGGTTTAACCACT
AATTTGCGCATTTTCTGCCAAAAATAAGAAATTTTAAGAAACGCGCTTTCGAATTTTTGA
TCACGGTAATAGAATTCCTTTCGTGTCCGTAAGATCCAGAAAAAAAATCATAGATTTTGC
TTCAGTCGTTAGCGAGTAATTAAAATTCAAAGTTTAAAAGCTCATTTGAGCACCGTGTAT
AAAGGAGCCGTTGACTTGACAGGATTGAAATTTAAAACATATTTAAAAATGAATGAATTT
GACTCGGGATTTTAATCAAAGTTGCAGGTTATTAATTAATGACTGGTTTGTTTTTGATTG
AACTGAAAAAGCCGAGAGTCAAGATTTGTATGAAGAGCTAGTGTTAACTATGAACAGAGA
AACAAAGTTTTTTAATTATTTGTATTTATTAAATAAATTTTATTTATTTATTTATGAGGG
TTGACTAGCTGATATTTTCATTATGATTAGAAGACGGAGTCATCTGAATATCTTTTTTGC
TTGAAATATTGACTTGATTAAACGATCAACTTTAAAATTTTATGATTAAATTTTCGTCAA
TTAGATCAGTGAATAAGTTAAATCAATAATTGTTGACCAAATGATTTAAATCTCGACATG
AAAACTAAAATAAAGGGTATTAAGGTTCATTTCTACCAAAACTGAGGGAACAGTTATCAT
CATTTTCATCTTAATCTTAAGGTAATCTTATATTTCTTACCTCCGATTCTGGTAGCAATG
AACCTCAACATTGATTTGATACACAAAATGAAAATGAAATCTCAGGTAGAGCCTGAGAGA
TTTCTTAAACGCATCAATATCTGATAGAAGACTGAAAAATGCTGACTTTCGTATACATAT
TACTGTCATTCGATAATTGACGGCTCCGAACAAAGGGCATGCAGTGATAAAAGTAATTTT
GCTTACCAATCAAAGTTGATAAACACTCACATTGAAGAGTTTATTCCAATTGGTTGTAGA
TTATGTTTTGAAAACTCTTTCAATACAATCTTATTCATTTCATGATAAAAATGAGCATAA
AATACAAAATCTGTGGCTTTTCAACGACAAATCAATATTTAACAGTGTCTAATAACATCA
ATCACCATGAAAGAACAAAACAAATCATGGAAACGTTATTCATCATGTGTCACCTTAAAT
CATTGTTTATTAACATTTTTGATCGTTATTTCATGTGTCAATTATTCCCATGGTTTTTGG
GATTGGGTGCCTTTCTGGTCATCACAGCAGGATGCTCGGCCAACGTCGATTTGTGGTGTC
GGTGAGTTTAGTTGCCACTCGAAAACGTGGTGTTTTAAATCGAACCGGATTTGTAATGGA
[truncated: 30,482,217 more chars]
