# Supplementary material for: Comparative genome and transcriptome analyses reveal innate differences in response to host plants by two color forms of the two-spotted spider mite Tetranychus urticae
Source: BMC Genomics. 2021 Jul 23;22:569. doi: 10.1186/s12864-021-07894-7 (PMC8306301; doi:10.1186/s12864-021-07894-7)
Supplement: Supplementary file 6 — Additional file 6. [file 12864_2021_7894_MOESM6_ESM.txt]

>TuR_Sc00001
GGTTAAACAGAGTCGCGTTTTGTCTCTTTATTTTGTGCCAGTAAGGAGATGAGTTGAAGC
AATGTTATCAAATAGTCAATGAGTTTGCGAACAAGAAGGAAAAAGTTTAAGTAATACGCA
AAAAACATTGTAAAGTCTCGTTTTGTTATTTTGCGCTTCTTGGCGATTCTTTTGCGAAAA
TGAGTTGAAGAAGAAAATGCCACTTTTAACTGTTTCTTCTTTACCATTTCGTAGACTTTA
TTTTCTTGACTCTTCTCTCTTCCTCATCTTCATCACATCTACTTGTTGTAACTTCAATTT
TGAGGTTCCATTTCTTTAGGTTTGTATTCTTACCTTTTACAATTATTCTTTTATTGTAGT
CATCATCATCGCTAGCCAACCTTTTTTTTTATTACATCAATAATATCGATCATCATCATC
ATCATCAGGTAAGATGAAAAACTTTTCCTTTTCTTCTCTCCCTTACATGATCGATGGTCA
ATCAATTGTCAGATTTCATCAATGCAAACCTGTAGACATGAGAACTGTTACTTGAAAAGT
AAGGAAAGAGGAAAAGCAACGAAAGAGTACAAAAGCTTCAATGCTCGTTCAACGATAAAG
GAAACTGTCCACTTTATCATAATATAGATTAGTGTGATGATTGGAAACAATCAAATGAAA
CAAAACAAGTAATCGAGTTGAGTAACAAGTTGATGAAGGTTTGAGAAAAACTTTTCCTTG
TTCCATTTCCAGTTGGATATTGATTTGTTTTAAATTCATTTTATCCCTTAGTTTAGTCAT
ATGGGACTTTAAATTTTAGACTATCATTTAACAGAACCATTATTTGGATTTGGACTTTTT
TGTTCATAAACTTTTCCGTTACAATAGAATGTTGATGATTTGTTAATGTTGAATAAAGTG
ATGGACAAACGAGAAAAAAATTTAATTTACAAAACAAAACTTTACATTGGTGAAAATGAA
GTGATCATTTATTTGGGAAAAGATGAAAAATGGAACAGAAAAGTGAAAAATTCAAGCTTT
ACTGAACAATTTAAACTTGAAAATTAGATAATTTGAGTTAAATTTTATTTCACTTTTTTT
TCATAAAAGCTAAAAAGACATTTAATCGGACTATTCCTTTTAAAACCTCTTGAGTTAATG
AATCGATTTCCTTCCCTGCTCAGTTTATTTTACAATTTAGTGCATGAACGTATCTTGGCA
ATTTAAACTTTGTAAATCATTGAAAAGTTGAAATTTTTCACAAATCATAAATCAAAAAGA
CTAAATTGTCAAAACACTTTGCAACACAAGAAAATTTCATTTCTTTAAATGTCTCTTTAG
CAAAGTGCGTTCTCTTCTCGATCTGAATGACAATAAAATTGTACGTTGATGAATCTAGTG
TAAGAATGTCAAACTGCTAATAATGATGCAAACCCAATAAACATTTAGTGGATCAGTCAT
TTCATCAAAATGCCAAGTTGTGTAAATCATTTAGTAATATCAGAATCACAAGTTTGAGAT
CAAGTTATGGATAACTTCAAGTCTGCATTAGACTATCAACTACCTAAACGGTTGTCAATG
ATGGGAACTAAATTGAAGGAAACACATTGAGTGCAACTAGTTTCCCCATCTATTGGTGTG
GAGTTTAACTACGCTATTTTCAGAAAGTTTAAAGATCGTAATAACATAAGGAATTGTTAC
AATTTTGTATTAATATTTTATTGGAGTCATTCACTTGCAGGAACCGCATAATCTGATGAC
ATTTGCAATGAACCGTCCACATTCATAGATTTTCTATCGTCAGTTAGCTTAAACCAACTG
AATGTGTTACGGATATTGATTTGATATGCATCGCTCTTAGTTGAAAATAATTTGAAATGT
ACAGCTGCAACAACAATTCCAGAAATCAGTCCAGTTGTAGCAAAAAGTATGATAACTCCG
AAATCGTTCCAGAATGGGTAACTTTAGTGATTACCTCAGTATTTCGGTGCTCATTCTCGC
TTTGCTTAGTCCTTTCGTAATTTTGACAAGTATCAGAGTGAACCAGTTTCTCATTAGTGT
CATGTATTGAATACTTTGATAAATGGCACATGCTCGATGTTTTGCCATGTGCTGGGCAAT
AATTGAAAGATTGACAAACTGTTTCATAATCGTTCCATTGAAAACAGAGAGCAGCACATT
GATCAGCATTGAGATTAAGTTCAGTGTGGAACACGTCTACCACGGTCCATTTTCCAGTTA
ATTCAAATCTGTCCAATAATTTTGCTGTGATGCAGATAAAATAAAGTTTAGCTTAAATAT
TTCTTCAGATTGATAAAAAAACAGATTCAATTTACTTACGAATATACAACTTTCACTATA
AACGCTTGATTCATCCGTGTAATAACCTGCAAAACTACACGAACCAGAGCAAAATCATAC
ATGAATCAGAATCGGAACAAAAGAGGCACATTTTCCAAGAGAACTCTTGAATGATACAGT
CTTTCAATATTGTTGAATCTCTTTAACGAAATTTTCTTATATTTCGTTAGATTCTCAATT
GAATAAGTACCACACGATGCATCATGAGCTAGTTTTTTAGCAGAAACAATCGAAATATCC
GATAAAAAGCATTCAACTCGATCATCATAAGTGCAAAATGAAAAAGATTGACAATTATTC
TCAGCTGACTGAACACATTTTCGATGGCAAGAGCTTAAGTCAGTTGTGCCAACAACTTGG
ATTGTTTATCTTCGATTAGTTTTGCGTTTTGAATGATCGTTTCATATAATCAATTGGTTG
CATCGTCATTGACTTTAGTTACGTCTGTGACTTGGTATGGAGTCAACATCTCGTTGTTAT
TGGGTGAAGTTAATGAGAGTTCAATGTGAGCGAGTTTCTCATGAATATTTTCCAAACGGT
AGTTCTCGGTTATAACGATAAATATTCTTCAACAGCGTCATGAAATCGGAACAAAACGTT
CCGTTAATTTTATCTTCAACGAGTTTTTTTGTTACCGTAGATTCTCTGGCATACATTACC
ATCCTTAGTCTTACAGAATGCAATGGATCTGTAAATTAGGCAAAAAGTTAAACGAAAATT
GACTTTTGTTGAAAAACTTACGTAAATGGTTCATATTTATATGAATTTATCCTCAAACAA
TCTTCTTCATCGCCATCGATTATAACGCTTGATGAAGTTGATAATTTTTTCTCAGATAAT
TTTATATTTAGCATTTGAATGCATCCATTGTACAGAATAAAGCAAAGTATTAGCAAATTG
CAGAAATTTCGTCTTAACTTTTTCATTACTTTTTAGTCTTGGAAAGTCCAAAATCGAAAC
ATAAATAATCATCTCTTTAGAACTTATTATTGGTTCAATGTTTGCAATTCTTGATGCTGA
AATTGTTCCAGTGTTGACGAGTGCCTCTTTAACTTTATCTTGGATTTGGTAGTAAAATGT
TTGAAGTAATCACAAGTATTATCTAAAAGATTGAACAAAAGATTACGTGCATGAATAGCT
AAGAAAATACATTCGTTGCATATTTCGGAAAACAATGAAGATTATGAATAATATCAAAGT
ATGATATAATAATAGCATGTTGATTCGCTACTTGGAAAAGATCTAAGCTCGAATCTTTCT
AAAATCTAGGCTTTTCGACAACTTTATTTACCAATCGGATACTGATATACACTTGAACAT
ATTTTGTTGCTTACCTGTGCAATTAAAGAAGAATGCTATAGTTTTCCTGTCTGTTGGGTC
GGAATAGCAGTCTCAAACGGAAAACTTTTCCATGCTATTTAAAGAGCTAATCTTGTAACC
AAAATCAAAGTAGCTTGTTGTAAGGGAGGCAAACATTTTTATCTGAAATATTTCAAGAAA
CATTCAGGGTGTAAACTTTTGTAAACGTAAGTAACCCAAGATTCAAAAGAACTTATCCAT
TTAACAAATTTTGTTTGCCCCTAACTGACCAGTTTTAGATTTCCATATTCGGTTCAATTC
AGTCTATAAACTTTGAACAAACTTAACGTGCTTTGCCAGTCAACCCAAGTCTTTTGATGC
AAGCAAACTAACGAGCGCATTAAGCCAGCGTATAAAGTTGACACGCAAATCTCTTTGAGT
TTAACGCAATAATTCTCATTCAAGCAAAAGTATAAATGTCTGCGTACACAGTACACTTCA
TAAATTATATTCTTGTCTCTAAAACTTACGAATGAGTCGATTGGATTGCGTTTATATACT
ACAGTTATTGCAAACTGACGTAAGCTGAGTTTAGACTTATTCAAAATATTTTGACGCAAT
CATTTTACATCTTACAAGCTCTTATTAGCTCTTTCGGATCAGCTCTTTTAGATCTTGAAG
ATTAATGTCTCAATGAATAATTATTGATAGTTGTTTTATTCCTACATTGCTATCATAGGA
TTTCAATGTTGTCCCAACAAGTGCGTAATCAGATCGTCCATCCTGTTTGAACCAGAATAT
TTAAGTTTGTGTTTCTTTACAGATTGTGTTTGACTTACTGTTAGTTCACTAAATATTGGG
TAGTTATGACATTGTAAGAGTTTTTCCACCAATCTTCGCTTTTTCATTGTGTATCCCATG
CATGAATTCCCATTCATCTCGATCTTCCTGAAATTATTTATTGCCATTTTTTTAAATAAT
TGAAATACAAGATGAGAATTATCAATGTTATTAGACTTCTTACGAAAAGTACGGTTCCCA
AGTAACGATAGTTCAAATCAAGGTTGAGTAATCGATTCAAATCAAGTTATAGATGCCATA
ACCCAATGATGAATCTTTAACTATACCAGGTGCTGATAAATTCATTGGAAAAACTGAACA
CTTTCCATCTTCTAAGAATTCATATCCAATTCCTAATTGATAATCGTAAAATGTATAAGT
TATAAAGGTTCCATTATCCTTTCCATAAGCTGAACTTTTAATTCTCAACACTTGATTCTT
TTCATCAGCATAAACCTGTAAAAATCGATTTCGTTATGGACCAATTAAACTCAATGATAT
TGCTTACTTCTTCTTTCTTGCCGGTCCAGCATTTAAACCTTTGGTTTTGGCAATAAAATG
TACTGCATGTTGAGTTATTTTCGGAAAAGGGGCACTATTTTTGGCTGAAGGGTTACTAAA
GTATTTGTCACAGAATATTCTAGGTTCAGGCTAAATCAATGTTGAATTTGAAGAGAAAAA
GTTTGATTAAAACTTGCTGCAAATGCCACAGGTGTAATATTACTCACCGTAACAATAGTA
TCGAAATTTTGGTCAACTCGAGTAATAGAATATAAGTCAAACCAATATTGATCTTCTATT
CGTTGGTAAGAGTTTGGGTCATAACCAGCAAACAAAGCCCGTGTCGGTTTTCTCAATCCT
TCAAAGCTGTTACCTTTGTAGTAAAACGTCACATTGAGATGAGGATCAAGAGAAAAGGTT
GCACTGTGCTGTCGTACACCCCTGATAAAATCATCTTGACCTGCTTTCTAAAATTGTATT
TAATCATTGATTAATTTCAATGATTAAGTTTCCATCTTATTTTCAGTGAAAAATATTGAT
AAATAAATCGAGCATACTTACCCAGACAGGGGCGAGTTTATTAATTCTGAAAATAACTGA
AGGTCCATCCAATATCAAATCAAAGGCTGTGGTTCCGAAAAACTCCCATTGGAATTTCAA
CTTGAGACTACGTCATAAGATAGTTCTCATTCTGATTAGTCCAAAAAAAGTAACCCGAGT
TTGCGCATGCGCAGAAATACGGAAATAGATTCGCTTCAATCTAAGTGCAAGGAACGCTTT
TTTTAGCCATTATCAAACAGAACTTCAACCTTATCAGTTTATTATCTTCACTTCTTCTGT
TTCGACAATATATTTACTGCTTTTTCGTTTTTTACGTTGTTTTTTTTGCTAAAATGGATT
TACCATCAACCTCACGATCATCCAACATGGTCCGTTGGACATTATTCAGAATAGCGTCAC
TGATGCCTGATGAGCAATCAGCCAAAGATTGGGCCATACGTGAAGGTTTGGTGAAGACCG
GACGTTGGTGTCCGCGACATCATAAACAAGCCAAGCTTGTTCCTGGCCCTTTATTTGGAC
TTTTTCGATGTCGAGGGGCAAATAAAGGCAAACCATTCGACCATCAAAGTGCCGTGGCGG
CGAACACCTGGTTTGAAAATCTTCATTGCCATGTTCGGCAAAGAATAATATTAACCTATG
CTTTCGCCAATAGTTTTTCATTCAATCAAGCGTTGAATGAAGCCAGCATACTGGACACCA
CTTTATCGAGAGAAACAGTCAGTGACGTTTATAGCTATTGCAGAGAGGTCTGTATGGCGA
GTCTGGATAGGACATTCACGGATGAAGGACAAATTGGTGGCCCAGGAGTTATTGTCGAGA
TTGACGAGTGCAAAATCGGCAAGAGAAAGTATAATGTTGGCGGATGGTGGATGGCCACTG
GATTTTGGGAATGATTGAACGAGGTGGTAATGGCTATCGTCTCGAAATATGTCCTGAGAA
TAGTAGAAGTCTAGTAGGAGTCCCTGCTACCTCTGATCCAGAAACATGTTGCGCCTGGTA
GTGAAATCCATACTGATTTGTGGCGTGGTTACTATAACCTGGAATCATGTGGCTATGTTC
ATAAAACCGTCAACCACTCTGAGCACTTTGTAGACCCTGAAACTGGAGCCTACACTCAAA
ATATCGAATCCAGCTGGAGATTTCTAAGACGGCGATTGGCTCGTGAAGGCATCAATTCTA
ATTTGGATCTCCACATGTGTGAATTCCTCTGGAGGTAAAGAAATACTGCAATGAGAACAG
ATTTAATCCAATCCTTACTTGATGAAATTAAAATAGTGTATCCTGGATTACCAGAAACCG
AAGAGAATTGAAAAATAAAATTTGTTGTTTTTTGAATTTAAATGTTTGCTTTATTACTTA
AGTCGGTCATTAATATTATACTTATTGTTATTTCTACTATTGTATGAGTCTAATTATTTT
GTAAGTAGATAGGATCGGTTAGGTTAGGTTTTTTTTTCGGGTAAAATAGTTCCGGTACGC
AGAACGTACCTTCACGGTTTATTAGGTACGTTACGCAAGGAGGTCCGGGCCAACTACGGG
CTCGGAAAATTACATTTTCGGTTTACAGAAGTTTACAAGTTATGATTTGTACGCAGAGCG
TGTCTTGCGATGTTTTAACAATTTCCAGTTACAATAATGATAATAAGAAAAAATTAAGTA
GGGAATTTAAGGAACGGAGGGATTAGGAGATGGGAAAAGGGGGTAGTATAGAGGGTTTTA
GTTACAAACACGGAGGTTGATATTGTTCTTGGCATTATGGTTTTACATTGAATTTTTTGT
GTTAGATCTAAATACGCAGTGCGTTAGTAAAGATTGTTGATATATAATTTATTGAAATAA
ATGTATCTCAGTTTCCTGCATAAACTTGACCTTTTTCTGTCATTTCCTTGTGGGCACGCA
TCGCGTATTTCTTTAAGGGCTCGTTCCGTGTCTGATATCCATTTCCTCATTCGCGTACGA
TAGGCTTTTGATGACATCCGAACAAAGTTCAGTTCATCTATTCGCGGTTTCTCTGCCATA
CTGTGATGGATGTTGTAGTGGTTGATCAGCTCATCTATGTCCATAGCTAGAAAGACGCAA
GGCGTCTCGTTGCACATGCATAGGTTTTTCAGGGTTGAGTATCTGTATCGTGGAACAAAA
GGTCCTGGGTCAGATGTTAGGATCGATTTAATTTCTTCATTTTGTTTAAATATTTGGGCT
AACACAGTTGCAGAATTGATTGTTTCCGTTTCAATTTTGCTCATTACAAGACGAGACGCG
ATGCGTACAACAATAAGAAGTGAGTGAGTCACAGTTCAAAGTATACTAAAGGATGTTATA
TATTGTATCTAATTCTGATACAGTGTCCAATCTCCCACGCCCTCTAGTGAATTGACTCAG
TGTTTGAGATCGTGGTACGCAGGCCGTAGTTGTTTCATCTCGGGTTGAGGCCAAGCAGAC
TTTATCGGTTCAATGTTTATTTTGTTATAGTGTAGTACGGTGGGACATATTTAAGGAGGA
ATGGGTTTAAGGTTTTATTTAGGAAAGGTTTAATGAAAATATCAGTGAAATTATTCAGAC
TTTAACGGAGTTAGTTTTACTCTACGCCTTGCGTTAGTCGCGTCCTTATTTCTGGTGTGC
TGGATTTTTCTTCTTTTTGTTGCCAGGGGACTTGTGGACAGGTGAAGGCACTTCTTTAGG
AAGTTGAAGAGGCGATTTGCCAGCTGGCTTTGTGCCCGTCATGATCTGGTCAACGTCTGT
GATTGAGTTGATGGCTTTGAGTGTTTCAGAGTCATTATCAAATTCCTCACTTTCAGCTCC
ACTCAAGTCAGGTGTTCTGGGCTTCATGGTGTAATCAAATTCATCTTCTCCTACAGTGCA
TTTGTAGAGCGTGACGTTTGCCGTAGTTACATCGTGGTTAGGAGATGTCTTTTTCTTCTT
TTCAGGAGTCTTGTCCTTTACGTTACGCTGGCCGTCGGTTACTTCCGTCTTTGTTGAAGT
CTTGGCCTTGTCGTTGGATTTGTCCTCTTCGTTTCCACTATGGCTGCTCTCGCTCTATCT
TGAGGTCTTTGAAATGTTTCTTCGAGGTTCTTCTTGTTTGTCTTCATCGTCGTTGTCCTC
TGCGTCATCATCCTCTATGCTAGGCGTATCGTCAAGACTGTCGTTGTCATTGTCTGCAGG
ATTTTGACCCGCAGGGGCTTCATCATCACCTTCATTCTCGTCGCTATCTTCGTCTTCATC
ACTTGAATGTGCTGAGGCAGCTGAGTCGTCTTCTTCTTCTTCGTTTTCATCCTCTTCAGC
TTTGTCTTCAGTTCCAGACTCTTCTTCATCCTCTTCTCATCAGGAGCGGCAGGTACGGAG
TGCGGCCCTTCTTCTACTAGATCATCAGCTTCTATCTCCTCTATGTCACTGTCTATCTCT
GGTACGTCGCGCGTACCTCCCTTGTTGAGTTTAACTTGACTGAATTGTTTCTCGGTCAAG
AAGACCCATAGGTATTTCCGTTGGCCAGCTTTGTAGCGGTCAGCGTGTACGTTACGCAAA
TGCTTAGACATGTTTTTCCCTGATTGTCCTCGAAGTACCAACAGTCTTTAAAGGTGCACA
GCTTGATCGTGAGGAGAGGTTCCTTTGCTGTTTCAGGTAGACTCCAGGTGTTTAGGCCTT
GCGTAAATTGATGAAGGGCGATATAGAATCCTCTAAAAAAGCCTGATCTGTACTCCTGGG
GAATTTTACTATAATATTTGGTTTCAATTCTACCCCATTTTTCTATCTCCGTGTAGTCAC
AATGAGCTTTCACCGGCGTAGTATTAGGGCCAACGGCTGGCGTAACCTGCTTGGGTGTCT
TTCCAAGGGAACTTTGCGTTTTCCGGGCAGCGTCTATTTCCTTTTGCAACGTAGCGCATC
GCGTCTCCGTATCTTTCAGCAGTTTCTGAGTTTGAACTGCCTTTCGTCTGTACTCTTCTA
TCATTGTTCTCATCGCTTGCGCATGAGAGGCCATTATTGAATCTCCATTTTCTTCAATGT
ATCGGTTAAGCTCCATCGTAGGTAGAAGACCAAGTTTAAGAAACTTTCCTGAGCTATCCA
CTAACTTGGTACGCAATGCGTGCAGCTCATTCATATAGTACTTTTGCACGTGTTTCATGC
TGACGGATTGGCCAGAATTTTGTTGTAGAGTATCAGGCTTTGGGTCTTTTAGGCTTCATG
TCAGAGATACCCTTATCGTGAATTATGTCTAAGTCATTTCTGTCCTCGTCTGCATACTGT
TTATCCAATTTACGCTTTTGGGGCAGTTTAGAGGAGCTTTGAGTATCTTTTGACGTGGAC
GCCAGGGCTCTACGCGTGGCGTAAACTGTATGTTACTCTTTACTTTTGTTTGCTTATTTA
TTCGTGTTGATGTCACTTTTGCTGTATCAGGGTTTTCCAGTGATGGCTCAGTAATGGCTT
TTTCTTTGGGATAACAAAGGGGACTTTCACTCTCTGGTCAGTACGCAAGGCGTTAGGCTG
GGTAGGCTTCGTGGGTCTTTGGGGTTGCTTAGCCTCCGTGGAGGGGGGAGTTGCAACTTT
TTTAGGCTCGTTCATCTTGTTTTTAGCAGGAGTCTGGTCATTAGCTGAACCTTTCCGTTT
ATCTTTCTGTACGGTTGGCATACCGTCATCAACTTTTTCAATAGTTGTAGTTAGTCTACC
AGTTGCTGAAGATGTACCAGCTTTTTGACCCTTTTTTGACATCTTCCCAGTTGTTGATGT
ATTACGCGACGCGGAGTCAGGATTCAAAGAAGTATCCTGGGCTCCAAGAGAGAACTCTTT
GCGTAGATCGTCCTTCAGAGTTCTTGCGAGATCTTCCATTGATTTGGCATTCGCTGCCGT
TATTGATTCCATGATCGCTTTGAGTAGTGCGGGGTCAGCCATTATAGCTGGTTAGGTTAG
GTTAGGTTAGGTTAGGTTAGGTTAGGTTAGGTTAGGTTAGGTTAGGTTAGGTTAGGTTAG
GTTAGGTTAGGTTAGGTTAGGTTAGGTTAGGTTAGGTTAGGTTAGGTTAGGTTAGGTTAG
GTTAGGTTAGGTAGGTTGGTTAGGTTAGGTTAGGTTTTTTTTTAAAAGAAAAGACATTTA
TTTTAAAATAGATGAGTACCCGAGTGACTCAGGTGCTGGTTACAAAAAGGTTAGGTTAGG
TTAGGTTTTTTTTTAAAAGGAAAAGCTTTATTGAAAATAAATAAGTGATTACCCGAGTGA
CTCAGGTGCTGGTTACAAAAGAGCAAGTGACTCTAATACGAGTCACTTGAGATACGAACA
TATCTCGGATCACGTTAAAGAAGCCTCAAGTGAATTTTAAAAAGATGGTGACTTTTACAT
GTGAGTGACTTTTCAAGTTACTACTTAAGTGTAGTGTACATTAAAATAAACAGTAGTGAC
TTGGCAGCTGCAGTCACTTTATAACGGAGGAATAGCATTGTCTGGTCGTTTCGTTGCAGA
GTTGACATTCCAAGTGACTTTGGTAGAGGCTGATTGCAAACTAGTACAAGTTAGCCTGAG
ATTACTAATATTCTAAGGTATAATAATACTAACAGTAAGTTGGCTTCCACAGTATCGTGC
AAGTGCTGATGCTACTCAGTCACTAAATGGTGAAAGTGACTAGCAGCCACATTCTTCCCT
ATTTACAAGCAAGTCACTCGACAAAGTCACTGATTTTTAGAGGAAAGATACAAGAAAATT
GAATTACGCGGTTATGATTAAGTCACTTCATTAATTTTTTATTCGGATACGAAAATGTAT
GGGAAATATATTCATATTAGTTACAATTTCAGTGAAATAAGTTAAGAGGATAACTAAAAC
TGCTTATGCCTTAGGAAAGATGAGTTTTCCGGCAGTGATAAAAAGTTTTCTTAAAAAAAA
ATTTTTCAAATTTTTTTAAATTGCCTTTAAAAGAAGTCTAGAGTCACTTGAATTCGATTC
ACAGAATAAGTGTATTTCAAATTTGATTAAATGTCATGTTCGGAGTCAGGAGGGAATATC
AAGAGAGAATTGAGACCAGGAGTGACTATTCAAAAATTTTCCATTTTTCTTTATTAGCGT
TATAGGTGACTTCATCCATATCAGTCACAGTGAATCTTGGAGTACCAGCAGGAACCTTTG
GATGGTGGTTCGCAAAGTGTTCATCCCATCCACCTTCTGCAGTAAGTGAAGTTGTGTAGC
CACAGCCAGAGATTGTACAGGTTCGCACCACGTAATTATCATCGTCGTCCTTCTTATCTA
CGTCTCCGAGCGGTTCTCACATTGTGTCGCCGCCTTAGATGTTGATTCCAGGAGTGACTC
ATTTGGAGTGACTTGTCCAGATGAGTCTGACTTGTCAGCTATTACAGAGTCACTCATGTT
CGGTTCTGTTGGGAACATCAGATTGTACTTGAACCAATTAGTATTGTCAGTTTTGAACAA
CTTATCAAGTCTCTTTAAACGTGACTCGACTTCAAGAATTAATCTCTTCTGATTAACAGT
TGAGGGAACCATCATGTTCAGAGTGGTAGGATTTCATTATATTTATCCGAAATGGTTCGA
GTCAGCTGAATTCCGGCCTCTAAATTATTCTCAGATTCTACAGGAAACCTCGAGACTCGT
CCATTGCGTTGGCAGCAATCAGATCAAAAGAGGTGAGCGTATTGGCATCACCTGTTGACG
CAGCGATGGCTACGGCATCAGTTTGCGTTGGGCAACTCTCTCTGGTGATCCTTGTGTTAC
ATTGTAGGTGAGTTGCAAAATTTGTAAGTATCTCCTTCATTTCAGGTTCCACCATTTCCT
TGGTTTGCTGGCACAGTTTCCTGATGACAGTAACCTCATCACGTTCAGTAACTTCGGAAC
TCATATTAAAAGATTCACTTATTAATAACAATGAAGACTAAATGAAATGAATATATATAT
TGTTAAAAGTGTGGAAGATCGACTGATGTATGACAGGTGAAGGATAGATATAAACAAGGC
TTTGCTTAGTTTTGCGCATGTATCCTTTCAGCGCATGTTATTAAGATGTGTGGCCGAATT
CCAATAGTGGTATCGAAATTGAAGTGACTCGATTAGCATGACTCCGGATTCAGGTGCAAT
AGAACACTGACTTTAAGTTGTTTAGAGTTACTTTAGGTCGGATTCCTAGTTTTATTGTTG
CGTTGTTACAATGAGCAATGAGTTAATTACAGATGTGAGTTTCAACGAAAAAGGGTTTCT
TACTTGTAGTTAACAATTATAAAACATATAGAAAATAGTGAATGTAAAGTATAAGCGAGA
TGCTTTTATTCATGTAGTTTTCAACTTGGAGTGACTTCTAGTCGCTTCTAGTTTTCTTTT
GGAGTCACTCGATTTAAGTGACTTCTTTTTCTTTGCAACGTATGCATATTCCTCTGCATA
TTTAGCATAAGTATCAAGTTTCTTTTTTCTCCATCTTTTCTTGTCCATTTTGTTTTTGAT
GCTTCCCACCTTGTTGACATATAGTCTCCGATTCTCACGGCGCTGCATGTATTCCTCTTC
GGTGACATTAATCTTATAGAAATTACCTGCACAATGCTTTTTTCCATGGTAGGTCGAGTT
GTGTCTGCTGTAGTTTGACCCCGATTCTGCAGCTCCAAGTAAGGACAAGGCTTATCGAGA
CATAGCTTAACAGTTACTAATTCTGACCTGGGTCGTTTATGTGGGGGTGACTTGGTGACT
TCTACTTCATCCTCACCGAAGTCATAGTCACTTTTGTGGGCATTACTCGTACCTGATTCT
GAGTAGAGAGAGTCATCGTCTTCTCCAGAGTCAGAATCACTCGAGTCACTTAATTGCGAC
CCAAAGTCACTCTCTTCTATTGAGGGAGATGACTTATTACCAGACTTGTTTGTACTTTTT
GCTTTGGCCAGGCTAGAGCTAGTCTTCGCGTTTCGTTTGTGGCTTGATGAAGGCTTGAGG
TCAGTGACTTTTTGTGCCTTATTCTTGAGTGAATTTGAGGAACTTTCTTTGTTTCCATCT
TTAGCATTGGCTTTCACGGCTTTCGAGGTGCTGCTGGCTAATCCTGAGTCTTTCTCGTTA
CTTTCTTCTTTATTTTCTTACTCCTATCTGAGACAGGCTTCTCTGTAGAGATCCTCATTG
AGTCTAGTGACTTCGATTCCGCTTCACTACCCAAGTCACTCGCGGAGTCAGGTAGGTGTC
CAAGTTCAAAGTTACTAGTTGTTGAGACAGCTTGAGGGTTTGTGAAAGTGACTTTTCTGG
CTTGATACCAATCGAATTTATTTGAGTAGGTCATGTTGTTAATTGCCTCAATAGTTTTGA
AGAGGTCAACAACTGAGGTCTGGAGACTAATCAAGTCAGGGCTTATCTGTCCAAAGACTC
TTGAGACTTTATGAAAGTTGCTATTCAGCATATCAATGCTTGAGAGTGCCAATTCAATTT
CTCTACGTAGTAGGACTATGTCATGTCTAATTGAAGATGGAGCAGTACTTAGGAGAAACT
CAAATGATGAAAAGGAGTCACTCAGGGGGTCACTCGGAAGTGACTTGGTTCTGTCCATGA
GAAGTGACTTTGCCAAGTCCATCGATTCGATTTGTGTAGCAATTTCATTGCCCAAATCTG
CTGCAATGTTTACTTTGATTTCCTTAATCATGTCTTTAATCAGAGTGATTGCATCGTTCG
CAATTACTTGCGAGGCCGCTTTAACATCATCGTTGGCCTTCATATCAGCCTCCCTTATGA
AAAATCCAAAAGTTCCTGGGAATTGATTGACTCCATATCAGGTCCCATAAGCTTCCCATC
GTCTGACTTATCATCAATAATCGGCAAAGGGTCCGTGGATTTGATTTTATCAGCATCTGC
TGTTTCTTCCAAAACATTACCAGCATTGGGAACAACGTCAGGAACGATACCATCATTGGT
TTCAGTTGTTACTTTCCCCTCGCTCCCTGGGGTTGACGTATTTTCACTATTTACTGACTC
CATTGGAGTACTTAAAGTGTTCACTAAATATAACACTAAATTGAAACAGTTGCGATTTTA
TAATAACTTTGAAATTAGAAAAGACTTCTTAATTGAAGAAACATTAGGAACAGGTGACAA
CATGTGTTTGTTTGTTTTGTAGAATAGAATTTGAACAACTCTACAAGCGCATGCGCAACT
GGTCCATTTGGTGTGAAGTGACTTCTGTCGGTTTACTTGATTCTCAAGTGAATTCCTGGG
GTGACTTGCCAGCCACATTTTCAGGGATTGAAATTTTGGAGGTTACATTAGCTAGTCTGA
TATATCTACCTTAAGAGTGACTATCTATTCAGAGTGACTCTAGACACGCAGGTGACTTCT
ATTAAGTCGTCTCAATACCTTCACAAATCTCTTACAGATCTCATTGACAGTAACTATATC
CGAGTAAAAATTTTGAATAATGAAGTGACTTATAGAGTTACTCCGAAGTGCGATGAATTT
TTGGATGAGCACCATTCGGAGATCGTAGAGGACCAGACAGTTATCCAGAAGGTGTATGAG
GTCCGTGCTTTGTTCCCCACAGTAGCAGTTAGGACTGGGTGTTACCTTAAAACGATGTAA
GTAATGCGGAAAGGGACCATGGCCACTCAGAGTCCAGAGAGTATACTTGCTTGGAGTCAT
AATTTGATTTTTGATCCATTTACTTTCAATAATAAAGTCTTTCATGAGTGACTCGGACCT
GTTGGTGACTTGATATTGTTGCATTCTATTTTTGGCTGCCAGTTTTAGTGACTTCTTCAC
GAAGGATCTTGGCACGAGATCGTACGTTATTCTTCTACGTGACAGGCAACCCTGTTTCGC
CAGATCATCGGCTATTTCGTTGCCCGGAATTCCAATATGTGCCTTATCCAGTTAATTTTG
CATGGTAAACCTTCAGTTTTCAGTTGAATTACCATGTCTCTCAATTTCTCAATTAGTGGC
TCTTGAGTAATGAGTGAGTGGTAAGCAGTATAGAGTGACTGCGAGTCAGTGAATACCTCT
ATGTGTTTGACAAATTTAGGTCTTTTCCTTATGAATTCCAGGGCCGTTATAACAGCTAGC
GTCTCAGCCTGATAGATTGAAGCATACTTAAATAGTGGAAACAGTTCTTTTTTATAACCT
TTTTGTTCAGGTCAAAAATCACGTATGCATAGCCAACCCCGTCTTGGGTTTTACTACCGT
CTGTGAATACCAGCAGGCTTTGTTGTGGGAAAGTTTTGTGGAATGGGTCACTTGTGAAGT
AACTTCCTTCAAAGGAGTGATGTGGATGGACTGATTTGAGAAGGTTTATATGACTTGCAT
TCTATCGGTCTGTCTGTTGGGATCTCCTCGACTGCGAGTTTTCCTTGCAGTGAAATGTAT
ATTTTGTAATTTAGTTCCATTATTAGATCAATTTTCATACTATCAGTTAGTGCATAAATC
GTTGACAACGGAGTTGTTCGATAAAAGCTTCCAATTCGCCTGAGTATATTACATTGTACA
GTGACTAGTTGAGTGACTTGTGTTTTTCGCAACATAGGATAAAATATTTCTGCACCGTAA
GTCATCTTAGGAATAAACACCGCGTCATGGATTATCTTTAGAACTGCTAGACTTGGTTTT
GGATTACCAAGGACAGATGCTGAGCTTTGGGTCAGCCTCATAATCTTACTGCATACTGAC
TTGATGTGATCCCCCCAATTGAGTTTGTTGTCTACTATTATTCCAAGAATCTTTGCCCAG
TTTGACTCAGTAAGTGTAGTAGAGCAAAAATTTATCGGTGAGCTGGGTTTCTTATCATAT
ATTAGAGTTTCGTTTTGTCTGGTGAGAAACTCAACCCATAAGTTATAGCCCAGTTTTCTA
TGATTTTAAGTGAATCGTTGAGTGACTGCATCCGAGCATCAGTATCCACTGCAGCTATTA
GAGTCAGGTCATCGGCATAAGCTTGTAGAGTGACTCCGACAGGAAAGTCACTTGTGAGGA
GTTGATTCATAATAAGATTCCACAAAGTAGGGCCTAAACAACTTCCTTGTATAGTTCCTC
TGGTGTTTGTTACATCAAAGCTGGAATTAAGGTAGTTTAGCGTTGTTTTCCTTGCTTCTA
GGTATGACTTAATCGTTTCTACAATACGTTGTTCATGTTTGTCTTTGTGCAGAATTTTGA
TAATGTCACTCCAGCGTACATTGTCAAAGGCTCCCTTGATATCAAAGGTTATCAAGGCAG
TGGAGGTTGAGACGTTTCTAATGTTTCTTAAGTTTTCGATAAGACTGTGTAAAGCATCTA
ATGTTGATAGACCGGGTCTAAATCCAAACTGTTTTTTGTCAAGTTTGTTTTCAAGGTGTG
TTTGCATTTTGATATAGATAAGCTTTTCGTAGATTTTACCTAAAATTGGTAACAGTCCAA
TAGGTCTGAGTGACTTGATTGTTGGTGGTCCGGCAACAGGTTTGGGTATCATTACCACAT
TTGCCCATTTCCATTGAAGAGGGAAATAGCATTTGGCATAGCACAGGTTAAAGATTCTAA
GAAGGATAGACTTAAGTCCATCTCCGAGTCGCTTGACATGTATTGGAGTGATACCATCTT
TCCCAGGCGCTTTGTGGTCAGAGAAACTATGTATGGAATATTCAAGTTCCACTTCGTTGA
ATAAGGAGGATTCACCTAAATTCCTTTCTGTACAGAATGGTGCACTCCTAGTTCGAGTCA
CTGGCGCAGAGTCACTTCCGAAAACAAAGTAACTTTTTGCCAAGGTCTCTGCGATTTTTA
CTTCATCAGTTATCCAAGTATCTTCATGGTAAATTTTCGATGGACTTGTAGTAGTGACAC
GACTCTTATGAAGTTTATAGAATTTGTCCCAGACTTCGTTGACACTACATTCTTCAAACG
TTTTCTGCCAGAATTCTTTTCTTGAGGCTGCAACTTGCTCTTTTAGTTTTCTCTGTAATT
CACTAAACCATTTCAGATAGTGTTTATTACTACGACACGATGAATTACGAAATCTCCGTT
GTGCGAGTTTGAGAAGTTGTTGAGTTTCAATTATCTGGCTGTTCCACCAGGGAAATGGTT
TTGGCTTCAAGGAGTGCTTCTCGAGGCCACCAGATGCAATCGTAGTTTCACAGATATAGT
TTTCAAATTTGGCAACAAAGTTATCAACGTCAATTGGTGCTAGAGTGACTTCGGTACATT
TTAATTCAATTGACTCCATCTCAGCGTATAGATTTTCTACACCTTGACCGGAGTCGGTTA
GTTCATGGTAGCTCGACCAATTTAAGTTGCCTAGGTCAAATCTTCTGGAAGTATTATCAG
GCCTAATGGATGGCCTTCTGGCGATATTTATTCAAAATTCAATAACCCTGTGATCTGAGC
CAATGTCATCATCACCAATTTTCCAATATGAAATTTGGTTGGTTAGTGCGTTGTTTACAG
CAGTTAAGTCAATGTGACTTTCAAAAAGAGACTCATTTCGAGTCACTCTGAAGGTTGGCT
CTTTTACATTATTACAAATAGAATACCCTTTAGTGAAGAGAAAGTTACTCAACAACTCCC
CATTTTTGTTCGTGACTTTATCGCCAAAAAAGTGTGATCTTGAATAAAAGTCACCTGCAA
CGACTGTATGCGAGTTAGTGTACGAGTCGAGTGACTCAATGAGTGAGGTGATGTACGTTC
TAGGCTTGTGATATGCATTAATTAGCCTGATGTTTCCTTGCTCTATGTCAGTTATTACAC
AATTGCAATCAATTAAGATTTCTTTGATCTTTAAAAACTTATTCAAAATGATGGTGACTA
CTCTGGAGTCAGTATCTATTGACTCGGGTATGTATTTAAGTTGTCTTTTTCTAATGTTTA
TTCTAGGAGGCGGCTCTTGAACTAAAAGAATGAATGTCTATTCCTTTAGTAATAGCAATG
TTAATCAGGGTGTAAAATGATGAGTAACAATGTGCGACGTTGACTTGTAAAAACTTTATG
TTATTGGAGTGACTCCGATTAATTACGTCTAAATTAATGCTCGCAACTGTAAGTCATTCT
TTCTGTGATATTAACCATTTCTCTGCGTATCGGGCACGCAAAGTGACTTGCTTAGTGACG
TGTATCTACTTTCATTCGCGGATTTTTGACAAGCCTATTGTATTTGATACAATTGACACA
GGCTTTCTCTTTTTTATTTGGACATCCCTTTGTTGCATGTGGTTGTGAGCAGAATCCACA
TGAATCTTTGGCATGTTTACATTTTGAGGCGATGTGACCGTATCCTTGACAACGATAGCA
TTGCGTAAAGCGGGAAAACTTGCTAACATAAACTGTCCTGAATTCGATGAATATACGGCC
TGCTTCCAATAATAAACGGTAGTTATCACTGTCGCACTGCAGGATATAATCCACGTCCAA
AGGTACCGACTCTGATTCAGTTTCATTAAGCTCACCATTTACGGTATTAGAGTCCCTGTT
GGAGTTACTGATAACAGTCACTTGTTTGGCCGAGGATTTCCCACGTGGAACTCTATTTTT
TAGATAGGCTAGTTGTATTTTCTCAGTGTTAAGTTTACTGAGATTGGGATTTAAGAGCTT
TATTTCACTCAACAAGGTTTCGAGTGTGTATGTGTTCGGGATTCTATGCAAGCAAATAAG
TGGATCTCTTTTTGGATTTGCTTAGCAGCAATCTTTAAGTTACTATTTTCGATGTACTCA
ACGAGTTTTTTACCATGTTCAGCACAGGTGCAGACTATCACAATTCGGCCTGCTGATATC
TTAACAATTCTAACTATCTGTATTCCAATTACCTTGGTCTTTAAGTTACTCGTCACGTAA
CTTTCCACCTGGAGGCTTGTGAGGGTTGCATCTTCGTGAGAAATAACAGTGCAAGACCCG
TCAGTTTCAAAGGGTCTACCTGGTATAATTGACTCAATTATCTTGCTCTGATGTTGGGTA
GGTGTGACTTTATTCCTCTCGTTATTCACAGAGTGACTTGCTGATGTACTCTGAATAATT
TCCGGGGCAGTGACTTCTATGTGACTTGAATTGATTGAAGCATTTGAAAAAACCCGCGGT
CTATAATTACCACGGTTTTGCTGGTTGCGCATGCTACCGGGCCTTTGTTTATTATTGTTT
ACATTTGCCAGCTGATTTTCCGATTCCAAGGAAGCCTGTACTGCTTCAGAATACGTTACT
GGCTGTCGATTTGAGGCCACCGAATTAATCCTGACGTACTTAGGATTGGTGACTTCATCT
ACACATTGTGCTGAAGGTAAGTTCCGTGTCTTGTATATGCCTTTGTTCATATTTTCAATA
TCTCTATCAATACGACCATTGTAGTAATACTTATATAAATCTCTTTCTTTCTTTACATCT
GCAATCTGTTCCATTAATGAGTGCACTGAGAATTTCAAGGAAGATGGTTCAGATTCCAGT
ACCTTAGGCATAGGCGTGACTCCGGACTCTGAGACAATCGTATCATCTGAGGATGGATTT
GCAGCTTTTCTATTTAAAAATAATGTATTTTTTACTATACCCAGATCTTTCTCCATGGCC
TTCGTTTTTTGCTTTTCAAAGTTAACCTTTGCCATTAAATTCTTAATTTCTTTTTGAGAG
ATAACTTCTCATTGTTCCATTCCTCTTGGACGGCTTGGCTAGGGTTAGCGTTAGGGTTCC
AATATTCATTGTACAACGCGTTTTTGAGTGACTTAATAATATTGACCATGACGGTAAACT
GGTCACCGACTTCTTTCTTTATAGGAGCGGATTGTGACTTTTTATCAACTATTTGTTTGA
CACTGTCCAGGGCGCTTCTCATATCCACAAAATAGCTATTGTACCGATCAGGCACAACGG
GTTTCGGTTTACTTATAAGATCACTTTCGGAGTTACTACGGCTGCTAGAGGCACTTTGGG
AGGCACTTAAGGAGCTACTTTGCCCAAAACTGAGGCCGAATGAAGGCGCAAGGATCAAAG
GCGATTGAAGGGCACTCAAGTTGTTATTACCACCTAACATGGTATATATTAAACTATCCC
TAACGGGGCCAAGTGACGTTTAAAACACACAGAACAGGTCACTTCAGATGCACGATGGGT
TCGCACAAGAGTTACAACAAAATTTTTAGATCAAAAACTCGATGGCACAATTTTAAGGTC
AATCGAACGAAGAGCAAAATTTTAGGGTGACTTCAGTTGGAGTGACTCGGTTGGTTGGTT
AGGTTAGGTTAGGTTAGGTTAGGTTAGGTTAGGTTAGGTTAGGTTAGGTTAGGTTAGGTT
AGGTTAGGTTAGGTTAGGTTAGGTTAGGTTAGGTTAGGTTAGGTTAGGTTAGGTTAGTTT
AGGTTAGGTTAGGTTAGGTTTTTTTTTAAAGTTAAATACTTTTATTTTGAAGTTAATCAA
AAACATCGTAAGCCCGATGGACTCAGGCGCTGGTTACAAAAAAGTTGGAGTACCTCCGAT
TTTCGGAGTAACGCCGTGAACGGGGGGACTTGCATGGACGAAAAGGGTGTACAAAATTGC
GAGTTCCTCGACTGAGGACATCTATGCATGAGTGGGGTACATCATAAAAGGCGGATATGC
CTCTAGCGATTTGAAGTTCATCCACCGAGGGTTGAATGAACTCCAATGGAGTACATCTGA
GGGTGATTATAATTCAGATCTTACAATGGAACAGTTACAATGGTTCAAATAAGGGGTTTT
TATTTGCAGAGTACTTCGTTTAATGTTAAGGGCAAGTATCAAATAGGGAGTAGTAAGTAT
TTAATAGGGTGTTCAATATTAAATGGTAATGTTATTGCAAGAGTTTTAGTTTTGCGATTG
GATATTACAGAGAGTTATCGGTTTCATTCTAGAAGATAAAATCGAGTTCATCCATATCTG
CTGTGTTCTTACGTTTACTATTACGAATATAGTTGCGGCCTTGCAACAGGAGTTTGGGAT
GTCCATAATGTTGTTGATGCTTATCACACTAAGTATTAAAATATGTTCTGTTTAAAACTT
TAAACTTTCGAATGAGTGCCTTCGCAACCTCATTCAGCTCACTGATATTGTTGGGAAAAC
TTGACTTTAACAGACAGCTAAGTTTATGGATGGGCCTGTACACACTACTTAATTTTTGTA
GTAGGTCTCTTCTGGTTCCTTCAAAGACATCACACTCGTCTAAGTAATGCACAGTATTTG
GATTCACTTGCCCACAGTAGCACTCACAGTTTCTCATTATCTTCATTTTGTAGAGATAAT
TAGGGAAGGGTCCATGACCACTGAGCAGCCACAAGAGTTGCTTATTTGGTGAGTCTGAGG
CCTCTTTCAGCCATCCTGGAGTAGGATGGATGTCCTCCAAAAGCGATTTAGATTGGTTCT
GCATCCATGTAAGTTTAGTTTCACTTTTTAACGGTGTTTGAGATGTTGTTTAACAAAGCT
TCTCGGAACTTTATCGTATGTGATGTTTCTTTTGGATTTATCACCCTTTTTGGCAAGTTC
ATCTGCTTGCTCGTTTCCTCGAATGCCTACATGTGCCTTTACCCAGTGCAGAGCAACTTT
AAAACCATTGGTCTGCAGTTCTGAAATCTGTATTCTAATGTCCTCAATAATTTCGTGTTG
TGTCGTGCAGGTGTGATAGGCAGAGAAGAGAGACTCAGAATCCGTTAAAACGTGAATCAC
TTTGGCGCTGTACCACGTTTGCTCATTAGAAAATTCAAAGCCCTTGTTATTGCACAGCAC
TCAGCTTGAAATATCGTGGCATAACCAAATAAGGGTCCATTATGTTTTTTAACAATTTTA
CCTCTACTGTCAATTACGCAGAAACCATATCCGACTCCGTCCGGTGTTTTGCTTCCGTCT
GTAAATATCTGCCAGGCACTCTCATTGGCAGTTTGGATGTCCAGCGGCTCGTTGAAATAT
TTTTGACCTTTAATTTGCAAGCACGATATCGAGTTCTCAGAGAAACCTCTCCCTATCTTG
CCTTCTAAGGGACGATCCCCAGGGATGATGGCATTCAAATCGGATGAGCTAGCCTTACTG
TTGAGTACCTCGTATTTAATCCTATTGAATTCCAGTAACTTCTCTATGGGAATAGAGTCA
GTCAATGTGAGGACAGTAACATTCGGAGTCGTTCGATACATTGAGGACATCCGCCTGAGT
ATTGTGCATATCAAAGAGTTGAGTTTCCGAACGCCTTCCTTAATTATCCCATTGGCATAT
ATCTCACAACCATAGGTTATCTTGGGAAGTATGACTCCTCGATATATGACTTGGAGTACT
TGGAGTCTTGGTCTAGGCCAACCAAGGACATTGTTGGTCCCTTGCAGCGTCTTTCTTATG
TTTTTTATTGTACTATTAATGTGTGCATTCCAATTGAGAGTTTCATCAAAGTTGAGGCCT
AGGATCTTAACACTGCTGGTGAATTGTATCTGTTTGTCCTCAAAATGTAGCTCAGGTAAT
TGACCTTTTCCAAACCTTACTGCTTGTGTCTTTTCAGCAGCAAATCTGAGATTATATCTC
TTTGCCCAATCAGAGATCCTCTGCAGCTCTAATAATAAAGTATCCTTCTTGTAATCGCTG
TTAACTCTGGGTAGATTCGCAACCACCGTAAGGTCATCTGCGTAGGCTTGCATGTAAACG
TCATGATGACCTCCTGCTTTGAGGAGTTCATTCATAATTAGATTCAATAGGGTGGGGCCA
AGGCAGCTGCCTTGAATGGTTCCCCGAGTGTTGATTATCTCGTAACTGGCATCATTATAA
AACAGTGTGGTTTTCCGTCCGCTTAAGTAGGATCTGATAGTCTTCCGCAAATGTTCATCA
AATCCGTTTGACTCTATGATGTTATTGATATCTCTCCATTGAACATTATCAAATGCTCCC
TTTATATCAAAGGTAATCATGATGTAAGTCCTCCAGTTCTTTTATATTCTTTATTTTCTC
TCTTATTGTATAAAGCGCATCTATTGTTGATCTTCCTGGGCGGAACCCAAACTGCAATGG
ACTTAGGATTTCCGTGAGTTTACTCTTCATTTTCAAGAGTAGGCATTTTTCGAAGATCTT
CCCCATTATCGGAAGTAGACCTATTGGTCTGAAGGATTTTACCGTGGCATGTCTGTCACT
CTTTTTGGGTATAAGTACAGTCTTACACCGTTTCCACTGGAGCGGGAAATACCCAGCCTT
CAAACAAGCATTTAGAAGAGGAGTTATTACTTTGCTGACAGTAAGCTCACTAAAATTCTT
AATCACCACCGGCTTGAGGCCATCAAACCGGGGGCTTTGTTGTCAGAGAAGTCGTCGATG
GCATATTTCACTTCGATTGGGGATAGGAACTCAAAAGGACTGTGGGATGAGGGTCCAATC
AGTGGCGCTGTGTTCTGCTGCATATTTCCATGAGTGTCTTGGTCTGTGCTAGTATCACCA
TAAAAATGCTCGGCTAATATTTTGGCAATGTCCTCCGATTTTTCAATGTGATGCCGTCAT
GAAGGAACTTGCTTGATATAGCAGGTTTACTGCGTGATTTCATCAGTTTGTAATATACGT
CCCAGACATGGTCTTTGCCACAGTTTTCATATAAATTAACCCAGTACGATTTCCTGGCGT
CTCTGATTTGTATCTTTAGTTTGCCTCGGAGTGACTCGACCCAGCGGAGGAAGTGTTTGT
TGCTTCTCGGGGATGAGTGGACAGTCTTTTTGTTGCCTTCTTGAGTAGATATTGGGTCTC
TTGGATTACCGAGTTCTACCAAGGGAAGGGTTTTGGTTTGACTCCTCCGAGTTCCTCCGC
TCCTGAATTGATGAGGGCTAGTTGGCAATGCTCCTCAAGCTCTCTTGTAACTTCATCAAT
TTTGTAGTACCTCCGTCTAACATAATACCCAATGGAAATGAAAACTTACTCTCGAGTTCA
TCCATCAGTGATGTAAACTGGATCCAGTCCACGTTGCGTAGTGATAATGACAAATTAAGA
TTACGAGGTCGGTAATTATACGCTCTCTAGAATTTATCTTGTACTGGATCACTCTATGGT
CTGACCCTATTTCGATTTGGCCGATCTGCCATCCCCCAACAGCATCTGCAAGTTGTTCGC
TTGTAAGTGTGAGGTCAATAAAACTCTCAAACACTCTATCATTTCTAGTTATACAAAAAG
TTGAGACTCCTACTTGGTTGTGAATAACTAATGCATTCTCCAGGATGAACTCCTCAATCA
CTTGTCCTGCCTTGTTTGTAGTTTGATCACCCCAGTCCGATGACCTCGCATTGAAGTCAC
CTGCAATCAAGGTCTTGCTGCGAAGGTTCTGGTTTATTGTTTCAACGATGTCTCTTGGTG
AGTTTCTGGGCTTATTATAGATGTTGTAGATTCGTATGTTGTGTTCCATTAAGTCAGTTA
TGATGATGTTATTAGGAGATGAGTTATTGATCAATTTGACATTGTTGTGTTCTTTCGCGA
TTATCGTGACTACTCTTGTCTCAGTACAGAAGTCCTCTGGGTAGTAATTGAAGTTCCTCC
TCATAATGTACGGTCTTGGTGGGGGTTCTTGTATCAGAAGTATGTCAGTTTTGTCTTTCA
ATGCATGTTGTAAAACAGCGTAGTACGAGTCGTACGATCTTGCTACATTAATTTGAACTA
TTTTGAGATTTTTAAAAGGAGTGACTCGAGATGCGATGTCCTTATTCCGATGTACTTCCA
TATGGAGTCATTTTCTCAGTTATGTTGTACATCTCCTTACGAACGTAGCATTCTCTAGAG
TTTGCCGAATGGTGTATATCTAATTGTAGCTTGGGTTCCTTACATTTCTGTTGTACTTGA
CGCAATTGACACAACACCGTGGGCCATTGTGTTACAGCCTTTTGTCTTGTGAGGACCTGC
ACATTTTCCACAATGCTCTTGGACTGACTTGCACTTTGTTGATATATGGCCATAACCTTG
GCATTTAAAACATTGTGTGAATCTTGATTGCTTCGTAACATATATTGTCCTATATTCAAT
ATAAAGCCTTGTTTGACTCATGAGTATCTTATAATTCGCTTCTTCGCATTCGATCATTAT
ATCCTTATCAATTTGTACCTTTTTATTGTTTAAGTTTTTCCTTTCGTAGGCCATCCGAAT
TCCAGTTGGGTCCAGGCCATTCAACGTAGGGTTGAGAGCGATGAGCTCAGTCATAAGAGT
ATCGAGGGTATAATCAAGAGGAACTCTTCTTAGGGATACTAGAGGCTTTCTACTATGGAT
GAGATATGCTTCCAGGCTGTTGTCTTTTTCATTGATGTAATCGAGTAACTTCGTTCCCTG
TTCAGGACACATGCACACTGCAACAACTCTGGCTACCGATACACGAGCTAGCCTCAGGAT
CTTAATGCCGATGACTGATGGCTTCACCGTTTCCTTGAATAGGCTCTCAACCTGCTCCAC
CGTCTTGTCGGGCTCTTTGTCTCTGATTATGACACATGACCCATCAGTTTTGAAGGGTTT
ACCAGGAATAGCTCCGGTTACTACTGTTTTTGCTGAATTATTCGTGTTCCTTGAGGCTGC
CTGAGCATACGTTCTGGATGTACTACTTTGCCGTGTGTCATCGTTGGTCGGATGAACTCC
GTTTGCAGATTTGCGTCCCTGGCTTGCAAATTAGGTCTGGATGACCTTCGAGAAACTGTT
TGCCATTCGTTTGAGGAGTTGTTTGGATGCCGTTCATAATCATGTGGAGTTCCTCCATAT
TCATCAGTGTGATTACCACGATTGCGCTTGCGCAGGTTTTCATTATAGGATGGTAATGTT
GAAATCAGCTGATTGTTATTATCAGCCCACGTGATGTTCCTTACTCGATTCTGACGTGAA
AATGGTCTTAAATCGTCTCTTTTTATGGTGGAGGAAGTCGTAACTCGTAGTTCAGCTGGG
TCTACATCAGTCTCTTCATCAAGTTCGTCTCCAGTATCAGGATCCAACAGATTAACTTCC
ACATGAGGTTTGTGAGGTGGTTTATCTAATTGTTTATGTTTGTTTCTATTAAGTTCTAAT
TGTAGGTATTCAATCTTTTTATTCAGGTCTTCGATTTCCACCATAAGTTGATCCATTGAA
AGACAGTTTTACACGTTCCTTTCTCAGCACTTTGGATATTGGTGGTTTGCATTCCAAAGA
TGAGGCTGATGTCCTTGGGCACCGATTCGGACTTATAAACAGCCAATTCGCTCTCGAGTT
TCGCCGCTTTTTGGGGTTACTTCATTACGGGCCGCTATTTCTTCTCTTACTCTTTCATTT
AAGCTTTGTATTCTTTGCCTTAAAGTGTTGTTCTCATCTCTAGCTTTGTTATTACATCTG
CATCTTGCGTGGAGCCAAGACCACTACTTTTTATCACGCGTTCAAAGTCTTTAGGCAGGT
CAACAAGGACCTCTTTATAAAGGTATCTAGATAGGCCTGGAAGTTAGTACACGCTGTTTT
GACGTTGGGGGATTGACTCTTGGTCATAACAACATCCGCAGCTTCAGTGAAATGACACGC
CAGTTCTCTAAATTTGGCCTTGTATAACTTTTTAAGGTCCGCCGGTGTAGGACCTTCACT
TGAGGACATTTGCTGAGTAGTTGAAGTAGGAAAACTAGGGGCACGAAGGTTAGATCCAAG
GGCCGAAGGCCTAATCAAGGTATTATTCCACGGCACCACTAATACCAGTAGACATGCTGG
TTTTAATAAAACAGTCCCAAAAGAAACAAAACGATGTAGATTAACCCAAATGTGATTTAA
AACTATGCACTGTATATTCGCACAAAATAATAAACTAAATTTGAATAAGTAGATCACTTT
ATTTCGATATCAAGGTCACTTCAATGAGGAGCTAATTTTACACAATGTTGCTTCTCGGTC
GGAGGACATCGGTTGGGTTACGTTAGGTTAGGTTAGGTTAGGTTAGGTTAGGTTAGGTTA
GGTTAGGTTAGGTTAGGTTAGGTTAGGTTAGGTTAGGTTAGGTTAGGTTAGGTAGGTTAG
GTTAGGTTAGGTTAGGTTAGGTTAGGTTAGGTTAGGTAGGTTAGGTTAGGTTAGGTTAGG
TTAGGTTAGGTTAGGTTAGGTTAGGTTAGGTTAGGTTAGGTTAATTGCGAATGGAACGTT
TTTTGCGCGGGAAAAATTCTGCGCATGCGCAACTTTTGATGTGTTTTTTTGGATTTCTCA
CACTCTAAAGTACCTATGCCTGAAGTTTCATTGTTAAATTCCAATGGGAGTTTTTCGGAA
CCTTATCCAAATCAAAGGCAAGGTATAATTCCCAAGTCATCAAGCTGGCTATAATTCCAC
CCGTAACGATCTTTTCGATACAATAGATGGGCACAGGGAGCACCTAAGAACAGTTGAGGC
GGAATTGACACCAGTCAAAAGTAATGCTAGATTTTAAAGTTTTATCACAAACCTCTAACA
AGTAAACGTTCGTAGTGATTTGCTTTTGTATAAAAGATATCAATTGGATTGTAGTCGTCT
ATTTAGCAACTATTTTGCTCTTATTTTTCCATTTGCAGATTGAATGTATTCATTGATGTT
CATTTGTTTTGAGCTACCCTGTAACATAAAATCTGGACAATTGAATGACTGAGAGAAATA
AGAAATGTCTATTCATACGTACTTCGTCTGTAAGCGTTGCTTTTATCAACCAGTTACCAT
CTTCAATATACAATGGAAGATCAACGGGCATCACTGAAATAATTGTCTGAGCGAAGCGAA
GACTATAAGGTGAAATCAGAAATCTGCGTGCCGCGATAACGCAATTTTTATAATAACGAT
TTTTTTAAGATCTTGAAAATAGGATCATACCAAGCCAAGGTATTACTGTATAGTTTTTGG
TTGACATTGGCCCACTTCCAAATTTTCATAAATTTTATCGCCAATAGATGACAGCATCGT
ACAAACAACAGATGGCAGCACATTTTTGCGTGCACCTTATCTATCGATTGATTAAATTGA
ACCCGTTAGCCCCTAGAAGACCTGTTAGGGCCGAATCCGGTTGGAGTTGAAAAGTCGGAG
ATAGCTTTTAAATTGATGTCGACAATTTATTAGCAGCTAACTATTCACTAAAACCACTTC
ACAGAATTCAGCTGCGCACTTCTCGATTTCGACAAATTTTGTATGCTTTTTTACGAGCAT
TTGCATGCGTTTTTAGATGCATCCAAATGCCGAAATCGAAAAGCGGACAGCTAATTTTGC
TTTATTGGTCTTTAGGAACGTCAAATGTACTCATGAATTGTCAATATCGATGTTCAGTTC
GTGGACTTTCCGTTTTATCTATCAAATCTTATAATTTTATTACAATTTCCCACAGCGATC
ACAATATACACACGCTCAGACGTCACTGTTTTTGCAGTAGATCTAGTTTACATGAAATAT
AAATGTAGCACAACAAGGGGTTTTCAGTCGATTCAATGAGATTTACCTGAATGAATTTCA
TTGATGGCTATTGTCAAAGTAGCTATAAACACCAAAAGCAAAAGCATGTTGTATTTTTGA
TTGCTGACACTTGTGAGTCTTTTTTTACGTGAATAAAGATAAAAATGTTTTAAACTTTTA
TTTTGGTTATTCTACCACAAAATCAAATTGGTTATGAGTAGTGAAAAAGTACGATGTTCC
ACCCGGGTAAGCAGGGGACTTTCTACCAAAACAAAGATAGGGTTATATTTCAAATGTAAA
CAAACATTAGTGCCATTTTTGATCAGATAAGAACATCATTAACCTGGTCTAATGCATACC
TGTGCAAGATAATAAACATATGCAGTTATAAGAAATTAATTAATCTGGTCTAATGAATAC
CTGAGATTAATATCAAAGTAAAAAAACATTTGTAGCTAATAAATTAATCAGATAAGAATT
GACCTATTGACCTATGTTTTCATTCTGGTTAACAGTTTCTACCAATTTGACAAGGGTAAC
AAAGTAAACAGACACTAATACTCTCATTCAACCTTATAAATATTGCTTCATTAGATAAGT
TAGAGATAAGATCTAATTAATGGATAAGCATTGAAAAAGTCGAAGATCATCATTTTCACG
CGCGCTTCCATTTCGTTTCATGGTATAAAAATATCATTAATTTAGTGTAACAAAAATAAC
TACATGTTTATGTAAAATGTACCATCTGGTTTTTGGTGGAGAGTATAAATACTCTTCACT
GCGAAATAAAGAGGGACGCAAAATTAGAAAAGAGTTTCAATTTGGCGGAGATGCCTGTGG
TGGAGTAACTTGAATTTAACTATTGAATAATATCTTAATAATGAATAATATTGTGAAAAA
CTTAATCACCTTTCCAATTGTTCTGTAAACTCTTAAATCTTTAATTCTTATAATTTAATT
TAACCCTTGAAGTGTCTCACCTATGTTAAAGTGCTAAATAATCAACCAGTGGTTTAAGGA
AATCTCATCAATTTACTTCATCAAAAAACTTCACCTTACAATCACTCCTAGTGATTGAGA
TTTTTGTTATCACCGTTCAATTAATATTCGTTTAAGTGATTTTTGTGAAATCTAACTAAT
TAAGTAGATTTACGATTATGTTTCATGGATACAATTGATTCTAAGGTTGACACTGGTCCA
ATCTATCTTATAAGATAAGATTTCTGGTATTTAGTTTTTTTGCTTTGTGACAATCAAATA
ATACTTCATCCCTTAATCGTCATTGATTTTTCTCAACAATTTAACAACTTATAAAGCTGC
ATTTTGATCTATTATTGATCTGATTCAAGGATAAGTTGTTTAATCATATTTGCTTCGCTT
CAGGAGATCATACCGAATTACCATTCACTTGAGAATAAACGGTCAAACTTTGGACAGTTG
ACAAACACATCCAGCAAAGTCGAAAAATTTTACGAAGTGTTAATCAAAGTCATCAAGTTA
ACCTGGAAACAGAATAAAGTTTGCTCTTCACTTCATCTTGTCTAACCCAATACACAACTG
ACGCAACCTACTCAACTTATTTGTAATCAAAGCCTTTGGTGACCAAGGTTGAACCAACAA
CTGAATTTTCTTTTTAATTAGTCTACACGCAAGTATTTTTTTTGCTATTTGCAAGTCACA
TTAAAACTAACAGCTAATTGCATTATATTAACCAATTACTAAATAGCGAATTCAGTTAAA
AAATTGTTAACTCGATTAATTTTAAAAACAAGTCATTTAATTATCAGGATAACTCAGTGA
ACCCAGTTCGCCAAGTATGAATTTTAGTTAATCAAACGAATTTAGATGTTTAGAATTTAG
ACTTAAGATATAAGATGATAATAAATCACTAAATGACTGCAGACATCAGTAAAATAGAAT
CAAAGCAATAAGTACTGCATTGAGAGTTCACCCTTGGTATATTAACCATCAACGATAATC
GTATTTTATCATCTACCAGTAAAACAGTAATAGATTACGGTCTCATATGTTTTGAAACGA
AAGACGAGAATAGACACTAAATAGGTAGTTATAAAATCAACATGATGGTCAGAACCTAGT
TCTACTTTATCATTTGGTTTTTTCTATTCAAAGTTTCAACTCAACATAATGATGTTTTTT
ACAGTGCAACAAATCAAATTATGTTCTGTCTACTACAAACGGAATAACTCAGAGCACTAA
ACAGATTATTGAAATTTATATGATAAAAATAACCTATGTTGAACGTTTATTAGATTGTAA
CTCACTCTAAGAAAAAATTAACAGGTTGACGTTTATAGCATGTTCAAGGTCATTTGAAAG
TCAAAAGTACATACTTTGCCAATGAATTCTCCTCATAAATTTAAACAAATATTTACCAAA
CTAAATTGTTTATCCGTACTAAGAAATTAGATTGTTTATCGAAATTGAAAGAACGTCACA
ACATAAAGTTGATACAAATTCAATCATAAATTTATCGTTATTCATCTATGTTAACATTTT
GTGTTTATAATTATCAAAAACTATTAACGAAACATCTGCTGAATTCGTAATTATTGCTTC
TAAAATTAATCATTACATTGCGGTTTAGCTTATTTTACCACATAAAAAACACATGCGTCA
ATTATATGATAAACCATTAATTTTTATTAGTAATTCACCAATCCATTAATTTAACGATTA
TTTATTAGTTACAATTTATTTGTTTATCTTATTAACTTAAAACACTTGAGTAAACAATCT
CTGAACAATTTTTTGCTAACCAACTAATCACTTGAAAAGATTTAATAGTTACTATTGCTG
AACTTAGATTAATCACATACGGTAATCGTCTATTCATAGATGACAAGCCCGCAAGAAAAC
TTTAAAATAGTTGAAGTAAAGGTTCATTTACGAAATCACGCAGCATATCGTTATCAGCAA
CCAGTTACAGTAAAGTATTTTTATAATAACAAAATTATTACTGATCGGAGTCTAACTGGA
ATCAACTCATTTGACGGTATTTATATACCACCTGGTTCTTAGATTTCTGATAACTATCAT
TATTCATTAAATCAATAGTAATGCAGAATTCAATAGAGGATTCAACTATTGCTCCTAATA
ATGGTATAAACGCTTCTCAGGTACCAAATGTAATGGCAGCTACTACAGCCAACATTTCCC
TACCAAGTGTTACCATTAATATAAATTTCTTTTCTGAAGATGATGATGAAATGTTATTGA
TTGGTTTGTTACCTTGAGTTCGCTGCTAAAGCCTTAGGGTGGAATGAGACAGATATGTTT
AATGCTGTCCCAGCATATTTGCACGGCACGGCAAGACGATGGTACTATGCCATCTCAGGA
ACGTTATGGCTGTCGATGACCCACCAAAAGACTATATACTCTTAAAATAGAATGATCGCA
GATCTTTGTCCAGCTGATTATAGATCTTATTTATCTCAGGAGCTCTATAAAGCCAAATAA
AGAATAGGGCAATCAGCGGTCGCTTTCATTTATGAGATGCATGAATTATGTCGCAGAATT
CACGAGGAAACACCTGAAGTTTTCATAATTAGTATGATAGAAGAAAATTATTGCCACAAA
TTAATATGGCATCCATTTAAAAAATCCAACAACTCTTAAAGACCTAGTCGAATCTGCAAG
ATAGCAGAACGGCTATGCATAGTTGCTCTACTTCTTTTGATGCACCTAGTCGAGAAACGC
TTCAGTTGCAAACACAACTACAACAAGTTAAGGAAAGGTTTGACTCGTTTACAAAAAGGT
GCAACATTTGCAAAAGACTTGGCCATACTGATGAACGGTGTCATTTCAATGAAGAATAGA
TAATGATTATAATCAACAAAATTATGGTGCTAGTTTTACTCCCAATAGTTCGAATCAGTC
GACTGGAGTACAACAGTATCCTGTAACTTTAATCCAATATTGTTCAACCTAATACAGAGT
ATCAACAAGTTATTGCCCAAGCAAATAATAGCTATCAGACAACGCTAGCCAATAATAACT
ATACTCCTGGTCACCCGGGAGTCACAAATCGTGCATTTGTTAGACGAAAACCCTTTGCTA
AGGATACTGCTGAACCTGAAAATTGGAGAGATAGACCTTCAACTTCACAGAAAGAAACTG
AATAAAACTGTAGCTCCGAAACAACCAGCTAGACGAGGTAGGTCTAAAGAAAATCACCTT
CACCTAAACGAGGTAGACCTCCTAGTCGTGGTCGTGACCGCGGTAGAGGTAAAGCACCGC
AGGTTCGAATCACAGCTTATCAGGGAGATGAATCTGATATTGAAGATATGGAATCAGATT
ATGTTTTGAACAAGAAGAGGAATATTTAGTCAATCCTGTAGTTCATTTACTAAATAGGAA
TTTGATTCAACAGTACATAAAAGTTAATGGTTTGAAGGTAGATTCGATGCTAGATACGGA
TCTGAAATCTCATTAATCACTAGGGAACTAGCAGAGAAACTGAATTTGGATATAAAAAAT
ATAATGTTCCGTTACCGTTTGCAGCAAACAATAACCACTGCCTGTATTAGTAAAGTTAAG
TCCAAATGAAAATTACCGATGGTAAAAAATGGCTGTGATTGACCTAAACTACAGGTTGTA
AAACATCTACCTCGTAATTCAAAGTCCTCATAGGACAAGATCTTTTAAGCGAAGCCAAGG
TACAGATCAATTGTGGGGGACAAGTCAATTAGATAGGTACTGGTTAACAACATGTTGAGT
TAATCACGACAGATGATGATCATCAAAGTCTCAGCAGACCAGAACACTGCCGATGACACT
CTAATGAAGTTTATGATTTAAACAATTTTGTTTCTTCCGAGCAGATCTAAATCACCTTCA
GAAGAGGTTGGAAGTACAGTAGACTTTCAACCTGTTTCGTCAACAATCGATACTCCAGAG
TTGAAATTAAACATTGAAACTGGAATGCCTGGTGGAGTAGAAACAAATTGAAGAATTTAT
GCGACAAATACAGGACAGCTTTCGCTGTAACTGCACAGAATTAAGGAGAACTAATCTCTT
TGTTCATCGCATTGAACAGGCAATCATGCCCCAATCACACAATCTCCTTATTCACAAGTG
AACAAAAGAGAGAATAACGAAGCAAACTGTCGCCGAACTATTAAGAGATGGAATTATAGT
TGATTCATTCTCCCCATGGTGCTCTCCATTGCATTCAGTTACAACAATAAAACTTAAGGA
TCTTATAATTCATAAATTATCAAATATTGTAACAAACTTCTTTTAGACAAACGTTTGTTG
GATCTTCTATTGAAATTGCTGTTCAATTGCATTTCTATTCTAATCTATTTCTACTGACAG
ACAGGCAAATTGTTGAAATTATTAGTGGTGGGTTTGGTCTCAAAGGTCGTGTCGGGTCAA
AAGTTAGGATCATTTGAATCTGGATCTTTGAAGATGTATCCCATGAACCATTATATCGAG
TTTTTTAAGCATGTCAATCAGCTTGTTCTGTTGGCCTTCGCATAAACCAGTTATATGTTT
TTCGTAAATTGATCAGTCAGGGGTGAGATGAATGGACTTAGAAGACGAGGATTCTAAAAG
TTAGAGAAAATGTCAAATCAATGAATTTGCAGAGATTCAAATAAGCAAGCCCGCAGTGTA
ATTTGTAGTTTAACAAACATGTATAATTGTATAATTATCAATAGAACTTAATAAAACAAT
TTGATAGACTGCTGATATAATGCTATTAAATTTTTTATTGATGAAATAATTGCGATAAGT
GTTTTAAGTAGCATCTTATTCTGGTTATACATCAAACATATAATTATTTGTTTCGTCCTA
TTGACCATAAATCGTTTATCTTTTAATCCATCCAAGTTCATCGTTTCAAGCAAACCAACC
AATTCTTCCAAATGCTGTAGCCATTTTTGGAAAGGCTCATGGAACTGAAAATAGAAAGCA
TATAAATTTATTAATTTGTATGAATAATGAAACAGAATCTCAAGAGTCATACTGTACAGC
ATTGGCCCCTAATTCCTCCATCACAAGGTGTTATCGTTATAATGGCGTTAGCACCAAAAT
TTTGCATACATTGATTCTATTGACGCCACATTTCTTTGAACAGCTGTATCAGAACAGCTG
TAATTTGATTAAGAGATGAAAAACAAATTAGTTTGTCGGCTATAAGTTATCATGAAATTA
CTTACGTCGTTCTTGTGGAACTGAAGCTGATGATTATCATTATGAGACGGCAAAGAACAG
AAAGCAATATCAATTTATTAATTATAAATACTGAAACAGAATCTCGAAAGTTCATACCTG
TGCAGCATCGATAGCGAGCACGTCCTCCAGCACAAGGTTCACGGTGGATTGATTACTACC
GTATACTCTCCTACATTGGTCAAATACTTGTTGAAGACTTCGGCTGTCACAGCCAGTAGT
CCGACAAACTGTATTTTGATTAATAGATTGAGAAAAAATTGAAACTAGTGAGTTGTCGGC
TGTGAGTTATCATTAAACTTACATCTCCCTTGAGCTTGAACTGATCCATTCATAAGCATG
GAAAGAACACAAAACTTAAAAGAAATAGTTTGTAGATCATTTGAATTAGAATTTCAAAGT
ATTTGATTTCACTACAAAGTTATAAATATTTGTATAATTAATCAAGTAAAGTTGGTAATC
TTTATGGAATCAAAATCAATTGTTTATATACTTATTAAAAAATTAAAGAAAGAGAAGAGA
AAGATCGAAGTAAAACATATTTTCTTCTGAGTCATTCTAAATTGACTTACATTGCCAATC
AATTAAATTGAAACATGTAAATGTTTCTAAATATGATCTTGAACACAGTCATCAATAGTG
ATCAGAAAGAATGTTTTAATGTTAAATGTCGATTGAATCGATGCCCAGGTGCCTTCTCTT
ACGTACATCTCGTAAAATGATCAACGTCAAGAATTCACAGAAGTGAAGTACGATGTGTAA
TAACTAATTGTACACATCATGTAAACGTTATCAATTTCGATTAAAAAAAGTTCCAAAGGC
TCCTCACTAGTAAGGAATCAAATATATCAAGCTATAATCATCTCATGGTTACTGGTCAAT
GAAAGATTTTATTTTAATAATCACTCCATCCCACCTGCATAGATAGTTGATCACTCTAAG
AGCTGATAAACAGTAAACTGTTGTTCGACTAGAATATTAATCAGATGGGAAATTTAGTTA
AAGGAAACTTCAGTTAAAATCTTGGATAATTCATTTCTAATTCGTTTAATTATTGCCCTG
CCTAAAACTTGAAAAAATGTGATATTGTATTTTTAAACCTATCAAACTGTTGACTCGAAA
GTTCTCAGTCGAAACACAAGACATCAGTTTAGATTTATCATGTTAACTTAGACTGGACCA
GTTCAACTTTGCACCAGTTTAACTGGACAAGGACTTAAAGAAACGAAGATTATCGTGATT
GTTCGACTTTATGGAGGTGTGAAGACAACATCGTTTACTGTTCGTCAATTTCCTGATTAA
AATTGATCTCGAACTGTATATATAATCAATAAAGTTGGTTATCTTTATGGAATCAAAGGC
ATAACTTATTGAACCAATTCTTTATATATTATTATAAAATTATTACTTAATACTTATTAT
AAAAGTAAAGAAAGAGAAAGAGAAAGATCGAAGTAAAACATATTTTCTTTGGTCAATCTA
AATTGGACTTACATTGCCAATCAAATAAATTGAAACAATGTAATGTGTTTAAATATGATC
TTGAACAAGTCATCAAATAGTGATCAGAAAGCATTTTTTATAATGTCTAGTAGACATTGT
CTATGAATTGATGTCCAAGTGTCTTCCTCTTACATAATATTTCGTAAAATGATCAACACC
AGAATCACAGAAGTGAGTACGATGTGCAATAACTAATGTACACATCCGTACACTTTATCA
AATTTCGATTCAAAACTAATCGAATTATTTTTCGATCAAAAAGATCAAAGTTATGATCAG
CAGAATCAAGTTTGCTCTACTAACGAGGGAAGTACCCGATGGGATCCGAATAAAAATTAT
TATTTTTACCGTTAACTAATTAGGTTTTATGATGTTTAATGGTCTCGAAATCTTTTGGGT
AGCAAATTGATTCACCATTTGCGAGATTTTTATGTTGACTGGGAAGTTCTAGAGATCGAT
GTCATTTGATCTTATGTTGGATAACATTCAAAAAGTGACTATCGATAGCATTATAAGTAA
TTCCAAAGATTACAAGTTGAATAACCAAAGATAAAGCAAACAAATTCAAAACAAATATCC
TTCCTGTCCAAAATACCTTATCGAGTAATTATTGACTTCAAATATCTGTATAATGAAAGT
TAGGCTGAAATATTGTTTAAATAATAAAATGAATTTATCAGTTCATTTGTATATTTTATT
GGATTGAAATCGACTGTAATTGACTTTACAAGCATATATTTAGATTCTTTGCAGGTTATG
TTTAATATAAAATTCATTATAACATCAATACCGAAGATGCATAATGTTTGAATCTGGAAT
AATTTTCATTAAAAGTGACTAAGCTTCCGATTTTTATGACGGTTACTCTTCACATTATCA
TTTCTATATTGCTTTTCCTAATAACAGTAGTGTAATAATATTATAATCTAAAGATTGGGA
ATATTTAACAGAATCAAAGTTATAACAGAAAAAAATAAAGTGAAAATAACAAACGAGTAC
AACATAGATTCTGATGTAAGTAAGTCAAGTTGAATGCCAGTATAGTTAGCAATGTGCTTT
AACTCCTGAATTGATTGCAGCCAAAATGTATTGTCTTTGTTCATCAGTGAAGTTAAACTC
TTTTGAATCAGCCTCAAATTCTTGTTTAGTTTTCATCCCACAAACATATCCATTAAGTTT
TGCAGCAAGTTCCGAGGATTTGAGAGTTGTGTCATTGAGACCGAGGGTCTTAGTAGTTTT
GGATTACACCTGAGTTGATATTTTTGATGATAATCTTCTGCATCATAAAATTACCAGCAG
GAGCAATCTCTGTAGCAATAGGGCGAGCATGTTTTGATTGTTGCTCTTTCATCGTCTGTT
CGGCCAAGTTTTTTTGTTCCTCGGTGTGGTAATAGATGCAGAAATATATTGACGCTTGTA
GGGCTTTGAAGTAGGGTCATGATTGCTCCAAAAAATCTTGAGAAGTTTCTGTAAACGAAC
AAGAAAAAAAACAAATTGGAGTGAAAAGTAATTGAGTAAATTTGCGTTAATATTAGTTAA
AAATAACTATCTTTGGGCCATTTTATGTTGCTGATAGTTAAAAATGAGGCAAAACAATTA
GTTACAATAAAATTAACTTACCTCGTAAGAAATCTTCTCGTTCTCATAAGCCAATTCGAC
TACTTCAACATGATCGCCAATTTTATGATAAGTTGGGCCTTCAAGCTTACCTCCACTATA
ACCACTTTAGTAGTAAGAACACCTAGTTGGGCCCCAAATAAAGCTTCTACGTGCCAGAAG
CAGCCCATTCCGAAACAAGCCTTTTCTCGTACCATATTGAACATTCGGATTAACACAACA
GATAAAGGAAATTGTTTACTTTTAAGAGATGAAAAATGTCTGATCGTACAACAAAAACAT
TAGTCATTCCAGTAAGCGCGCGTAAATCAAATTTTTCTCTTCTTTTTCTTAATTAATGAA
GTTTTAGGTTGATATTTATTATAGTTTAATAGGTTTTTAATTCAAATGCTTGGCTTTCAA
TAATTTGTAAAGTGAATAAATTAAAAATAAGCTACTCTGGAAAATTTAGCGTTTAATGCA
ATAATTAAGCTAAACTGTCATTCAAGTTAAATGATAACCATAAATCCAGAGATTCAATGT
CATCCAAGCTCACAGTTATTTGACCTTAAATAAATTTGAAGTTAATTACCGAGAGCACCA
ACTTTTCGATTGATACGTGTTCGTTACATGTTTATACATGAATTTAGAATTTTTTTACTT
TCTTTTCAAATTTCCCTCTCATGTAACCAGAAAGTAACCGGTTACTAGTAACCAACTGGT
TTCTAATGGTGTTGATCGACGAGCAAAACATACACATAGTTTTCATGTTTATGTCTAGTT
GTTTAAAACGTGCAGTTATCATCATTTGTTATTGTTTCTTGTTTAAATAGCTCAGTTATG
ATCAAAGCTAAATGGTGGAATAAGCGCAAAGCTAGTTATCAAGGAGGATCCAAACCCTTG
TTGAAAAAACGCAGAGTAGTTTCCGATAAACCAGACACTGAAGTAGTGAAAGTAAATAAA
AGTTAGTTGATTTCAACGTTTTTCTGTATCGAAATTTCATGACATTTTTTTGATTGACAG
AGCAGTTCAATAAGCCTGAGGATCCCGTCGATGAAGAAGCTGAAATTGAAGTTCAAAACA
CGGTCGAAAAAGAGGAAGAGGTGATTAATCCAGTGGACCACTTTTGACTATGTAAGTTAT
ATTCGAATCTGATTCAAATATTTATGTTACCTAATTTAATCAAAACATTATTTTTTCCAG
TTTTGAAGAAACTAAGAAGGAAGCAGCCCGTAAAAAGTTAGCGACTGAGTTACGAGCCCA
AAAAGGTCGAAAAACAAGACAAATAGAAAATAACAAAGACCAAGAAATATCAAAAATTAC
GATTACACTAATATTAATTATTTGCTGATTTTTCTATACTCAAAAAGTTGTTTTGTTTTT
TTACTAAAAGAGTTTTTTGGAAACTTTCGTGGCATGTTGGAAGAATGTTGTATCTGTTGC
ACTCAGAACTTCAGATTCCCACCAAAAGATCAGAAGTTGATCTTCAATTAATTTAACTTT
TTTCTATCAGAATTTTGTCTGAAAATTTTCTAAAATATTCAAAGTACAGGCCTGATTAAA
TTGAACGATCATTATGGGAAAAGAGTAATATAGTGATAACAATTTTGATTTATCCTTAAT
TTAATTTATTTGTACTTAAATTATTTATTTACGATGATTTACGAATTAAAGCATGCTTCT
TTAGTAATTTGAAATCAATATGATTGGATTGATTTTCTATTACAATATGAATTCAAGTAT
TAGATTCAACAAGTAATAAAATGTAAAATGCATCAAGAAATATAATACATCGAATACTTC
AGCAGAGGCACATTTCTTTGATGAACAATATTTTTATAATCGTTGAGAGTTAAAAGCGAC
CAACTCCTCAATCAGGACCGGAGCTTGATTCGGACAATTCTATAGTTTCTTTTTCAATTA
CAGTTTTATCTACAGTTTTTCCCGATTTTCCAGGTTTTCCAGTTTTTCGTTTAGTTTGTT
GGTTGGTTACTCTACCTTTCTTTCTCTGATTTTTGACTTTCTCTCGAAGTTTACTAAGTC
CAGGGTTACCAGAGCCACCAGCAACGACTTCTGACGATTCATTGGATCCAGATATTTTGT
TTACAGCGTTGGCTAGTCGTTTCGATGAATAAACTACTTTGTTGTTGTTAGTTCGAAGTT
TAATAAATTGATCAATTCGCAGCTGGTTCTGTTTCTGATTCAAGTTCTTAATGATTGGTG
TCAAAGTAGAATCAATTTTTTCTCTTGACCATCTCATTTTTTCACCAGCAAATCGGCGGA
GAAGATCGAGATCAGGCATTCCCCAAGAAAATTTTTCGCCTGATTCCATTACAATGGGTG
ACATAAATGCTTTAAAGACTAATTCACTTGGAAAATTCTCGCTCAAATTCAGTTTCAAAA
ACTGAGCTCTTTGTTTGTTTCCAGGTGATTTATCATTTCCTTTCTTCTTCTTGTTCCACC
AATCTTTGAATGATTTCAATCGCTCGAGTCCTTCTCCGGGGAATTCACTTAAAATTTCAA
GAGCTTTCACTGGTCCAACACTTTCCACTCCATCCGTATAATCACATCCAGTTAACATGG
CTACACAAATCATTGTAACACGATTTAATTTCAGTTTTTGCTCAATATCTTTGATTGCAT
ACATTTCAACAAATTTACTTTGATTAAAAAAATTTTTAAAAACTGTTTTACCACCAAAAA
GCCAAATGTCACTATCATCTGTTATCGTCCCATTGGTCAACCCTTGAATCTCAAGAGCAG
CACATTGGGCTTCAGCTTCCATTGGTGACATTACATAAGGTATGCCAAACATTGATAGCA
ACTCTCGACACTCACTGATCATGTTTTGAGCAACCGTTGAAGTTTGCCTTTCGGCCTTTT
TTATGTCGCGTAATTGTTCATTCATTTCATCTGTCCGTTCAGATGATTTAAGAACTTTGA
TTGGAGTAAGAGAGTCAGAAAGTGACCCTGATTGTTTGGTGGGTGTAATCGTTGTCTTTG
TCTTAGAGTTTGGCGTTAAAGATTCAGCTTTTTTAGGGGTTACAGAATCAAGTTTCTTCG
GAGTTAAAGATGTGAATTTTTTCGGAGTCGTAGGTTCAGGCTTTTTTGGAGTAGAAGAAT
CAGGTTTCTTCGGAGTTGCAGAATCAGGCCTTTTCGGAGAAGCAGAGTCAGGTTTCTTCG
GAGTAATAGGTTCAAGTTTTTTCGGAGTTGCAGAATCAGCTTTCTTCGGAGTTAAAGATT
CAGATTTTTTGGGAGTTGATGGTGGTTCTAATCTTTTTTCTGGAGATCGATGAAAAATTT
TATTGGAATTTTTAGTAGGAGGCGAATCGATGGCGGCAAAATGATGACTTTTTGTGATAA
CAGTTTCATCTTTTGATTCTGAAAGAAATTGAATATCATCATCCTCATTTTCTTCCTTTT
TGTGAGTTTTAACTTCTTTTTCAATAAACAAATCAGGTTCAAGTTGCGTTGAGGGATTAA
AGATTTGAGATTCTATTCGATCTGCCTCTTTGGATGTGGATGCGATTGGTTCATCGAAAT
TAGTGAACGATTCAGTAGATGATACTTTATTTTTTTGAGGCAAGATATCTTTTTTAATTA
TCTCAGAATGTTCGATTGAGGAAGAGCTTTCCTTGCTATTGTTGAGCACAGGCATGGTTT
TCTCATCAGAAATTTCTTCACCATCACTATCTTGGATTGTTTCGACTTCAATGAAGTCAT
TATCACTCCCACTTTCACTTGACTCTGATTGGATTACAAAATCATTCAATTTCTTTGTAA
TATTCGCAGGCTTTGGTTTTGATGTCAAATCAGTTATCCGGATTGTAGGACCCAATGGTT
TTTCACTTTTTATTTTATCTCGAAGGGAAGTTGATCCTTCTTTTTCAGCTTCTTCCTTCA
ATCCATAATCAAAATCCTCAACAGAAATGCAAATGTCTCGATAGGCTTTTTTTGGAAGTA
ACTCTCTTTCAGACTCTTCTTTTTTTCTCTTTGGCATTAATAATTTAGGTGCACCACCAT
CATTTTCCATCTTACGTTTGTTCATATAAATGAAATGAGTGGAATCATCAGACATTACTC
TTTGAGCTGTTATTCCCTCATAGGTATTGTAATTTTCAGGCACAAAACTAGTTGCTTTGC
TTGAAACACTTGAAATCATTTCATTTTGTAGTTCTTCCATTTTCTCTTGGATTTGTCGTC
TAACAAGAATTCTTTTCATTTGATAGATAGAGAAATTATCTGTCTCTTTAGGAATGTCCT
CGACCTTGTTCAATCTCTTTTTCTTTTCTCGTATCTCACTCAAGATTTCGTGACGAATTT
CTGGTGGTAGACTTTTAAAATCCTCGGATTCGGTGTCAATTAATTCTTCATCTTGAAGTT
TCTTAAATTTAGGGTGAGCAGCAAATGCGAACTCCTGCCAATCCTCTTCTTCTTGATCTG
TTTTTTTATCACCAACAGAGTTTTCAGGTAAAACAAAAAGATTACCCTCATCTTTGTTTG
TCCATTCTTTTAGTCCGATTCCAACATCAGTCAACTCTTCATCGTCTTCAAATTCTATAT
CCTTTTGCAATTTATCTGATAGGTAAGACTGCAGCACTTTGTTGACATTACTTTTGGCTT
TAGCCAAGATATTTTCACGTCGTAATCGTCGCTCTTCAATTGTTTGCCTTTTCAAAGCTG
GTGCACCTCCATCGAAGACAAAAACGGGTTTTATCTTATAAAACAATAATTTACATATTC
TATTGAATAAACCAAGCAAATGAGCATTTTCAGCGAGAATTCCTCTTTTATCCCTAATCC
CTTTGATCGATTGATTAATCCAAATGCTTATATCGACAGCGATAACTTTACCCTCCAAAC
TTTCCAAACTGATCGGGTAACCGACTGGTTCCAGCAATGTCCAAAGACCTTTAACTCCCA
TGGAGCCTATATATCAACGTAAAATTGGTTGATGCAATGATTACACATACATTTTAAAAA
AGCCACAAAATCAAGAGATGATTGGTTCATGAAATATCATCTAAATATAGCAAAATCAAA
ATTATCAAATTCATATTTACAAATGTTTTGTTTATATTTTGTTTTTTATTCATGCAGCTG
TAGCGCCCCTGTCGCTGTTATTTATAAAATGCAGTGCAGCGCCATCTCTAATGGGTATAA
CGAAAATAACCAAAGAGTAAGTTTTACTTTTTGAAAATAACAACAATTTTTCTGGCGCCT
TAAGATTAGCCGATAAGTAAACAAGTTAATTACTTTCCAGTAATAAGTGATAGTTCTCAT
CTTTTTGTTTAAATAAAGGCCAGTTCTAGCAAAAACCGAGAGACTTATTTCTAAGTTATA
AAGAGACAAAAGTTTACACAAGTTACACAAAAATTTGCATTACAGTCCATTAATGGACAA
TTTGAGTCTTTTTATTTGACAAGACGATTTAACATTGATAATTGGATCATTTTTGAATGT
AAGAAATATTATAAATAATAGGAATAATCTTACAAAAACAGTAATCAAAATATAATAATC
AGAATATCAGGGAAGGATTGTTGGGCACATTGGTGACGAAAAAATATATTTGTGACAGGA
TTCAGGATTGAAAGCGAATTCAATCAATTGTCAATTCCCCGATTTGGGTCAAAGAAAATA
TAGAAATTGAGCATTGCATAGATACAGAAATATTGAATAAGAATTTGACTGAAGAAATGA
GAAGAAAAAAAGAAAAAAAATTGTATGAAGTAATTCTGAAAGGTTGGAGAACAAAATCGA
CCAGATTATTATGGCTGAGGCTTTGATAAGCTTCTGGTTATTAAAGAACTAGACGGTTGG
CATTGTTTAGGCGTTTACTTTTTCCATTCGAAAAATGTAAATCAAATCCGAGTGTTTTTT
TTCCTCGCTTGAAATAGCAATAATGAAGAACATGGCTAGTCCTAAACTTTGTCTTTGACA
ATATTTTGTTTCGTGTCTTCTGTTTTGATTTTTCGTCCAGTTAGAAAAATATCTTTGGAA
ACCTCGTGTTGATCGATGTAATGTCTTTTTAGATAATTAGCTGAAAATTTCTTCTTGCAC
AAGACACAAAAGGTTCCATCGCCGTGGAAAGCAGAAAGGATGAATAAGTTATCATCATCA
GTCAATTTGCTTTTGTGTTTGTTGGCAGAAATTGAACTCTTTGATTTAGATGTGATTTGG
AAAAATTCAGTTATTTTACGATTAGATTTTTCAATTTCAAGAATAGATAGTCGCGATTTT
CTTGACCGAATCCTTCCTGTAGATTTACTTCCAGTCTTAATAGTTTTGGCATTTTTCGGT
GTCTGAAAAGACTCATAATTATCAGTATCCCCTGTTTCAGTCAATCCTTGATCGCCATGG
AAATCATCATTGGTTTCAGGATCTTCAATAGGCTCTTGCTTAACTCTAATACACGAAAAA
CTATCATTGGAATGAAATTCCTCAGAAAATTGGGTTTCTATTGCAGTATCTTTAGTGGTA
TCGCGATTACATTGATCCCTTGAACTGAAATCACCATTGTTGTGGTCAACCATTTCTTGT
GGGGCATTTAAAAGCTCATCATGTCTAAGTTCAGGTTTAGATTCAGGATTAGGTTCAGTT
TCAGCTACAGTTTCAGGTTCAGGTTTGTTGATTTCATCAATACACTGACTGAGAGTAAAA
TATTCTTCGTCATCTTCCTCCTCCTTAGGCTTGTTGCTAGCATTGTCGATAATTTGTCCA
ATTATAGAAATATTTTCTTTCATGTTTGTAAAATCTTCCATTTTCCCCGATTTTGCTGAA
ACAATCTTCCAGAAACGATTTAAGACTATTCCTTTTGTTTTCTTCGATCCGTATATACTT
GTTGACTAAAGGTTTCACAATAGGTTGTTTACTATCACCATCGTCCATTACATAAAGTAA
ACACAAAAGCCACTTTGTTGAAATCAAATAATCAACGACCACAATACATGAATTCACTGA
CAAAAATCTGTTAATCTGGAAAAACTCAATAAATTATTGATAAAACTAAGCAAAGAAAGA
AGATAATATACAACCAAGGAACGAGGATCAATCAAAAAAAGGCATTAAACAAGACAGAAA
GAGGCAACCAAAACATTAAAACCTGTAGCTACTCGTTTACGCTAAAAGAGTTAGTCTTTG
GTATTCAGATACCCATAGATAGAGATAGACTCGTTACTGATATCGATTGCTTGGTTACAG
GGAATGAAAAGTAACCACTGATTTTTTTAAAAAAATATTACAATTGATAAGTAATAAAGA
GTATATCCGGTCAATGTAATTTTAACCAAGATTCTTGATTTATCTCAAGAAAAAATAATT
AAGATTTCAGTAAACACTTCTACATCTCAAAGCTCAAAATCACTTCTAGCCTTTAAAAAA
ATGTTAGAACCAACAAGTTTTTTCCATCTTGGCAATTGTAATCAAATCACCAATTAACTT
GATATGGGTAGAACTGAACACGATTACCAACTGTCATAATCATTGAGTTGAACAATCAAA
ACATCACAGTTAAGAATAATAGTTCTAGTAAATCCACTCAGAAAGAGTGATTCAAAGTAT
TTTCATCGTGGGTTCAACATTTGCTATTTTCACACATTGAGTAGGAATATCTTTTTCAAA
ATTTGTCCAAAAAATTTAATTTATCTTAATTTTGTTATTTTAGGTGACTTTCAAGTCGTC
ATGTCGTATCACAAAGAAACTTGATATTGATGCTCACCATAGAACTTTTTGTTTACGATT
TGCGGAATGACTCCAAACCATAACCAAAGAGCGTAACTCTTACTCTTTGATAGTAACTGA
ACAGCCATTATCTTTTTGGTAAGTTGACGAGAATGCAAAAAATTTGAGATGATTCATTCA
TCTATATAACATCTTGTAAACTCGTATTTACATTATTAATTGTTATGTCATTAATTTATT
GCTCATCAACCTGCCTCTTCAACTCTAATTAACCCTGTGAATTATGTTTTCATTTGTTAA
TGACTCGACAAGATTAAGGTTAATACTAATGTTTATAATCAAATGTCAGATACAAAGTTG
AGCTTGAAAAGCTTGCAAATCTAAAAAATCTAAATCTGAATGTTTTGTGTCGTCAATGGT
TGAATAAACAAAGAATCGCCAAGAGTCAAAGTTGCCAAAAAATGAGATATTCATTTACAA
CTTTTAGCTTTTGCTTTATCCGATCACCTACTGACTCATTACGAATCAATTTAATGAAAT
AAAAGGCGAAGGCACAAACAGACGGACTAATAGACGACAAAGACAGCCAATGGATGGAAC
AAGTGTTATATTTAGCAACAGATGACGAACGATTGAGAAGCTCAATTTGAGAGTAACGCA
GAAGCGTCTTCATAACCAACATTCAGCTTTTTACTTTAAGTTATTCATCCTCCTACTTAA
CTTATCCTCCTGAACATTACCAATGCAGTAAATATTTATAACTTATTCCCTTTATCATCC
TCATAGTCATTATCATCATGTATTTATTCGTGAACCCAAAAAGATGTCTCTCTTTCTCTG
TAAATCCATGCCAAGTTTGTCTTTCCTTCAGTAATAACGAAAATTCAAGATTCTTTTTCT
AGGTGACTTAACTGAAATTCTTTAACATCTTTATCCTCTTCCCTCATCATCATTATCATC
TTTGTCATCGTCATCGTCGTCTTCTCTATTATTACTGTGACTTACACAAAAAAAACTGGG
TAACATCCTTTACCCAAAAAAATAGCTTAACACTTGTGCTCACTCATACAGATTTATTAT
GAAAAGTTTAAAAATATATTTTAGTTTCAGTTGAACATCGAAATCAGTATCATCATAATC
ATCATCATTAGTATTATCATCAACAGTGTATCAGTTTAGAGTTGGTTTTAGTATAATTGT
ACCTTTTATCAGTTTTATCGAAATCAAGGGAAAAAAGAGTAAAAAGTTTTATCCATCCCT
TTCACCAAATGTTATAACTAACAGTCAAACTTACCTACTTTCTGCAGTTTATCTTGAACA
GTTACAGGATTCACTTTTAATTTCATCTCGAATCGAACCGACATCTTGCTCGAAATAATT
TCACTTCTCTGGGTAACTAATTTTCTTCAAGTTAATTTTGATCTTTCAATTTTACGTTTG
CTAAATCTACATTTCTTTTCCTATTCATCTCAGAGGCCATATTTTGTGACACATTATTTG
GATTTCTTACCTTTGAGCGAGAACCGGACCTGAGTTAAATACTTCATCGGAAATCAACTA
ATTAGCCCAAGTGTGATCAACCTTCAAGCAACCATTCGGCAGGACGGTAAATCGATTTCA
AACCGCCTTCCTCCGAAAGCTCCTAGTCGTCAATCGTCGAGGGAGTATTCATCATCATCC
ATTTACCAGGAGGAAAGGATAATTGAGGAAAGTGTTTTACGGGGAACCAAATCTTTTGGT
CCATCATCTTCGTCGTCTTCTTTGCCCTCATCTATTGATTCTTTCTACGGCTTCGAGAGT
AACTCTTTCAACCAATCACCACCTAATTTTGAATCAACCATAGGTTCCACTCAGAATCAA
ACAGACTCTTATTATCAACCTAAACAACAACATCAGCAGCAGTATCAACCTCAGCAACCA
CAACAGCATCGAGTTACATCTCAAGTTAATTTCACTCCTAAACAATCAGTGGGTAAACCA
CCGATTGGTGATTCTCAGCCAGTTAGGCGACAAGTTTCCTTTGAATTGGAAATAAACAAT
AACAATCAAACTTCCCCTAAATTGCAACAGTCGACTAGAATGATGCAGCAAGATAGTTAT
CAACAGAATTACCAACAACCTCAAATGGTTGACGAAGATTTGTTTCGCCAGCAAATGGAG
CAACAACAATATTATAATCAACAATACGAGCAACAAGTTCTGCAAGAGCATTATAGACAG
CAAGAGGAGCGGAGACTCCAGGTAAATATCAAATTATTTAGCCGATTAACCATATTTAAA
AGCATTACATTCAATACTAACCAAAGCCATTAAGCGTCATTACAATGAAACTTACAATAA
TATTAACACTTACTTTTCTGTTGTCTCAATTTTTAGGAAATGCAACAGCAGCAACAACAA
CAGCAAGTATTTGAACAATTTTATGATAATAATAATTATGACAATCAAAATACACGTCAA
GCCGCATCTAAACCATTAGTTCTTCACATGGGAAGTTTGGTTCAATTTCCAAGTAAAGAT
CCCAATCCTAATGCACCTAAACCTCCTGAAGCACCTCACTTGGGTGAAGAAGTACAAGCC
AGAGATTTTGTACGTCCCACTGTACTTCAGTTTCCTCGTTCAATTCGCGATCCAAATGCA
AAATTACCGGATGGTTCACATTTAGGGGAAGAGGAACACCGACCATTATTACGTCAAGGT
GGTGTAGTTCAATTTCCAAAAGAATTCAAACAGCCACTTGACCTTAAAGGCTATCACCCA
GTCGATGAAGTGGTCAAAGAGACTATGCCACAAGCTGAAGTTGAACATCCTGACCATTTG
TTACCCTCTCAGGCAAGAAAACAGCAAACTTACATCACTCACCCTGTTCACTCAGTAACC
AGAGTTAAACCTGCTTTCTCAAATGAACCCGGTTCACGTCGCTCTAATGTCCAATGGCCT
CCTCAACGATCTTCAATACGACACTTACCCAGAGTTGGTTTTAATTCAGGTCACATTCAT
CCCGAAGGTAACTATTTTAAACTGACCACTAACAAGACCTTTAGATTATTACAAGACGAT
CTTATTTTAAGTCTAGTAGCTTTTATCATTCTGTGTCATTCAATATTGTGCATTGATTTC
CGTCAATATCTATCATTATAGTAATCTGAGAATGAGTTCAGGTGATTGATTTTGTGTGCT
AGTAAAATATTTATATCCATTTTCTTTGGAGTTGAGCCAGCACAATAGATGGCAAACCAA
TAAATCATTTTGATTGGTTTGGAAAAACATTCAACATATAATTAACAATTTCTTTCAGTA
ATTAATTCTGCTGTAAGTATTGAATGAATTGAGTGGAATGAAATAAAGAGATAAAGGATT
CATGTTTAATATCATCAATAACAGTAATCAAGTTTAATTTCCAATGCATTTTGAACGTAT
TTAGCTTTGATCTTTAAGATGTTAATGAGTTTTTTTGTACAATGTTAGACACTTTACCTA
AATAATTATCACTCCGAATAACCTAGTCTCTTGATTATGTGAAAATAATGCTTTGGCTGG
CAATCAATTTGTCAATTAAAGACATTTGACAAACTGTCAACCTTATCAAGTCCTCTGATT
CAATTTCTCTATCCAACTATCCCAAAACTAGATTCAGACTCTGAATTTTTTATGAACAAG
TAAACTTAATTTTCAAGGCTTCACTAAAAAATGGTTACATTTTAGATACATTTCAATCCA
AATCACTGCCATTCAGCCGCTATCGATGGCTGCTTCGCGCTCTAAATGAGCATCAAGAGT
CTTCATGTGTGCTTCGTATGTGAATATACGTCTAATACAAGCTGATGAGCTAAAATTAGA
ACAAGTTGACAGTGATTATGAGTCAACATTCCTCGTTAAATCTTTGGATTTGTAGTTGAA
AATTATTATTACTGATATTACATCCAACAACAAGACAGAAGGAGAAAGAAACAAGATGAA
AAAGCGATGCCAAAAAATCAACTGTTGCTTGAATGGCATTGATTTAGATCATACTTACAT
GAAAAGAAAAAGGGTTTAAAAGAAAAAAATTAAGTTGCCTTGAAATTTATACTAATCTAC
CTTTAAACAGTTTTTTTGAGCGAAAACTCATCTAGTTTGAAAATAAAAAGTGAAGAAATG
TAAATTCCTTGGCTTCATTCCTAAAAATAAAATGTAAACTTGGAATAATCAGACTAATTG
ATCAAAAATTTCCATTTTCAATATAATTTTCTTATAATTCTTAGTGGGAATCAAAGCAGT
TTAATTGTATTTAACTTTTATTCTCATTTTCCCCGTTCATCAGGTTCCAAGCATTTTATT
TGGCCTCCTCCAAGACCCCAATTTCACCGAAGTATGCAAGAACTTCCACCTCCAGGATCA
GGACCAGCTTCAAATGCTTGGCATCCTTCTGAATTAACCAATGGAGAATCTGGTTATCCT
CATTATCGAGCCACTACCGTTGGACGAATCAAGCCAGTTTGGCCTCCACCAGGACGATCA
CAATTGAAGAAACAATCATCTCTGCCGGAGACACGAAAGCAACTTCATGGATTTGAGGAA
TACATGAGACATCATGCTGGAATTCATGTTCCACCCACTTATCATGCTCCACCAGGAACA
CAATATTACGAAACCCAATACGAATTGGTGCAAGGCTGAGGGACGACTAATACGCTAAAT
CATGATCTCCTCCAACCAATAAATATTTATATATAAATTGCGCTGAAATATATATATTTA
ACACTATTCCATGTTGAGTCAAAACAGAACTAGTCATTTGTACTCCAAAAACGTCTCCCA
ATTTATCTTTTATCTTTCTTCTTCTTCTTCTTCCCTTTCCGTTCAATTTTGATCCCACCA
ACGATTATTATATTATTAGACAACCTATTTAATTATATCCCACTCATCCAGTATCAATGC
TTAATTGATTATTGATTTCTGTGAAAAATTAAGTTCCTAGTCTCTTTTAATCCAATGTAT
ACCGTGAAAGCACAAATGCTTTAGTCAACAAAAAGATTGTCAATTTTGTCTCTATTCTTC
GATTTTTTGTCAATTAATTGTTTTTCAAAAAATTAAAATCGAGCCAATAATTTAAACGCT
TCATAAACTTATTAATGAGTTCATTTCGAATCTCAACTCTCAACTTGTGACCTTTTTATC
TTTCAATCAATCCATTTCATCTGGAGTTTCTTGTAATTGAAATTATAAAATGTATGTTTA
TTAAATATTATTTACTAAATCATAAAATATCAATCATTATTCTGTATAATTATTTATCCG
AAATGATCGCGTAGTCAAAATATTATCATTGATAGCAAACCAGCAAAATTCAAACAGTTT
ACAAAAGTTAAGGATTTAAGCTTTTTTTGCTTGATTGATTAATTACGTGATGTCTGTTTA
GGCGTATATCGTTAGTAGCTAGCTTCCAATATTTTTTAAACTAGACGCTCGAAATTGCTT
CCATAAAAGGCATAGCTCCATAGACAAGAGGGTAAAGAAGCACTCCAAGAGACCAACAAT
CGACTTTAGCACCATAAGTTACTGTTATAATCCCTTTAACTTTTTCAGGCGATGTATAAA
AAGGACTCACACAGAATGTATTAAGAAAATTTTTCTCGTCATAATCATTTGAAAGGCCAA
AATCAGCGATCTAAAGTTGAAATAAAATTGAAGCTTAAGTAAAGCTTGTTTTGAGTTATT
CAACAATTGAACGAACCTTTGCATTTCCATTATGATCTAACAAAATGTTTTCCAATTTGA
GATCTCTGTGACACACTTTGTTCTATTTTGGAATAAACAAATCATTTCAGAGTCAATCAC
TCAGATTTAGTTTTTCATGAAATTTCAAGCAAATGCTAAATAAATCAAGCAACTGGATAT
TAACTCAAAAACTTTCTGCCTCAATATTTCGAGAACGGCCTCACTTGCAGTTATCATTCT
TTCAACAATTTAGTCCTTTACGGATTAATAATTCAATGTAATTTGCTTGCTTTCATTAGC
CCGTTTGGCTCATGATATTTGCGTTTTAAATGTGTGAGCAACAATTTATTCAACAAAACA
AACTGATAAAAACCCATATCTTGGTAAATAAACCAATTTTCTGGTTAAACTTGCAAATGC
AATGCAAAGAGTGCTGTAAAAGATTTGAGACTCATTGGGTTTGTAGGTTCATGCAAACTG
CGTCCATTGATACGATTAAATAATTCATCCAATGGACAGTTTTCGAGAAAATCGAGGTCA
AAATTGAAATTTCAATCGCCATTTGTGCAGCTATGGAAGCAGATTATTTCAGGGCACTCA
TATTTCTGATGTAACTTTATGATTATCAACCAGTAAATGTACTCATTTTGAGAAATATAG
CTTTCCTTTATCTGTGAAACAGATCTCTTCGATTTTTAGTTATCCCTTTCTATGAACGTA
AGATTTAACGAGCTTAAACTTAGCATTTGTTCATAAAAATAGATTTTAAACATCATGGGA
AAAATTACTTTTTTCAATTTATCAACAGTCCACTTGATTTGGGCCATTAACCCAAAACTT
TAAGCCTCGATATCTCGAGAATAGTATCACATACAATCATCATTTTTGACCGGCTATAAG
TTTGCTTAAATTTACTTACGAGGTTGAGCTTTTTGAAATTTGATTTCAATACAAAATTAT
AAATATTTGTATAATTAATCAAGTAAAGTTGGTAATCTTTATGGAATCAAAATCAATCTC
TTTATATACTTATTATAAATATTAAAGAAAGCGGAAGAGAAAGATCGAAGTAAAACATAT
TTTCTTTTGAGTCAATCTAAATTGACTTACATTGCCAATCAAATTAAATTGAAACAATGT
AAATGTTTCTAAATATGATCTTGAACAAGACAGATCAAATCAACAAATCAAATAGTGATC
AGAAAGCATTGTTTTAATGTTAAATGTCTATTGAATCGATGCCCAGGTGCCTTGTCTTAC
ATAACATTTCGTAAAATGATCAACGTCAAGAATTCACAGAAGTGAAGTACGATGTGTAAT
AACTAATTGTACACATCATGTAAATGTTATCAAATTTCGATTAAAAAAAGTTCCAAAGGC
TCTCACTAGTAAGGAATCAAATATTATATCAAGCTATAATCATCTCATGGTTACTGGATC
AATGAAAGATTTTATTTTAATAATCTCTCCATCTATCTGAATCACTCCTAAGAGCTGATA
AACAGTAAACTTGTTGTTCGACTAGAATATTAATCAGGAGGGAAATTTAATTAAAGGAAA
CTTCAGTTAAAATCTTTGGAATAATTCATTTTTAATGCGTTCAATTATTGCCCTGTCTAA
AACTTGACGAAATGTGATATTGTATTTTATAAACCTATCAAAACTGTTGACTCGAAAGTT
CTCAGTCGAAACACAAGACATCAGTTTAGATTTATCATGTTAACTTAGACTGGACCAGTT
CAACTTTGCACCAGTTTTAACTGGAAAAAAAGGACTTAAAGAAACAAAGATTAGCGTGAT
TGTTCGACTTTATGGAAGGTTTGAAGACAACATCGTTTACTGTTTGTCAATTTTCTGATT
AAAATTGATCTCGAACTTGTTAAATATAATAAAATTGGTAAGCTACAGACGGCAGCACTT
GAGACTCTTTGTAATCATACAACTGAAAACATATGCTCTGATTTGACATCTTGAGAGTCT
ATCACATTCAGTATTGTTTTTTAATTTTAATACTCAATTTACGCTAAACGACCAATTAAT
TGGATTGTGATTATTTCAATTGGAACATGGCTACCATCAGCAGTTATAGTACGGAAATCG
ACTCTAGTGGTAATGATAACCCTGACAATGACTTGATCAAAAGACAATTACAACTAAAAC
ATTATAAGTTGCTAAACGAATTACAGACAATGTCAAGTGAATTACCAATGTAATATTCAA
TTTTATAAATTATTGTGATCATTATAATTGATATTGTTCTCTTTTCTAATCACAGGGAAT
ATCAACAAAGAATCTCACACGAGCTTTTATCCAGCCTAGCCAGCTGTCTACTCGACGATA
CAGTATTTCAAATTGTTAATGGCTTGCAAGATATCCAACAATTAACCGAAAAAAATTTGT
TTCAAAAGCGTATGAAAACATCTGAAGCTCTTAAGGCTAAAAAAATTGCACTTCACAAGA
AGCACAAAGAATATATAGCAACCGGAGCAATGACAATGGATCAAGTTAGAGATGCTGAAG
ATGCATTTGATGCACAAATCGAAGAAGAAATGAGAAAACTCGATATGCAATTGATAATGG
AATTAGATCAAATCGTTAGTGATCAACAAGTGACTCTCGAAAGAGCTGGAGTTCCTGGCT
TTCATGTAACAAACAAACCAAATGAGATAAAGTTGCAGATGCATTTTTTACAATTTATCT
TGAGTTTGAAGCACGAAAACAACTCAAAAAATTGTTAAACCAACTTGTTTTAGTTGAAAA
ATTAAAGCGACTGTATAAATAATTTGTAAAGATAACGAATATTCGCTATATTTTTCACTA
TCATTTAGATTTTTCTTATTTTTCATTGAGATGATTGGACAATTGTAAAAATTGAAATAA
ATAAAAATTAAGACTGTGATTGCTTTAAATAGGTGAGCTCATACAGGCAGTTATTATTTT
TAATACCCAAGAGTAAATGGAACATATCAAGATGATGCTTTTGATTGGGTTTAATTGAAA
TGATGCCTTATTAAATTATTCTGATTGCAAGTTACAAGATGTTATGAGATCTTTGCGTAA
TTTTAAATTTCCAATTTGAACAGAAAATAAATATTTTTTGTTATTATCAACATCTGTAGA
TGGCAGCTCCTATAACTGTACCTGAGCTTAAAACACGTCATTTAAAGTGAAGTCCAAGCG
ACAATCAAGTTTAAATTCATTTCATTCATACTTGTTCTTTGTATTTATATTAGTTATTTA
CAATTAATAATTATTCATTGGTTTTAGTGTTTAAAATTTAACGTTGTCTCTATCTAAAAC
ATTTTATGAACATGTCACGACATTTGTTCTCTGTATTTATTTTAAGTTTTCTCTGGTTAG
CTGTTGCCGGTGAAGATGTGCTTGATCTTTCAAACAATGACTTAGATGGTTTCAAGGCTG
AAGTTGCTAAATATGACACTGTTTTAATTGAATTTTTTGCTCCATGGTGTGGACATTGTA
AAAGACTGGCACCTGAATACGCCAAAGCTGCCACAGCTCTTCTTGCTAACGATCCACCAG
TTCCTTTGGCTAAGGTTGACTGTACCTCAGACAATGGTAAAGAAATTTGTTCTACCTTCG
GTGTTTCAGGTTACCCAACTCTGAAAATTTTCAAAGGCGGAGAATTCGCTTCTGAATACA
ATGGTCCCCGAGAGGCTGATGGAATTGTCAAGTATATGAGAAGCCAAGTTGGACCTGCTT
CTAAAGCATATACTTCATTCAGCTCTTTGAATGATAAATTGAAGGCAGCTAAGGAAGTAT
TTGTAGTTGGAATCTTCAACAAAGAATCAGACGCTTTAGCTACCAAGTTTCACAAAAATG
CTGATAGAATGCGAGAATCAATCAATTTCGGTCACATTTATAGTAGCTCTGCTTCCGATG
ATATTTCAGCTCTTTCAGTATTGTCAGCTAGCAAAGTTTCCGCTCCGGCTGTTGTCCTTG
TTCGTCCCTCAACCCTTAGCAACAAATTTGAAGAGTCATCAGTTGTGTGGGATGAGAGCG
GATCACTTGAAAATTGGATTAACTCTAACTATCATGGCTTAGTTGGTCACCGAACTCAAT
CCAACATGCAAGATTTCAAGCCACCACTCGTTGTTGTCTACTACGATGTCGACTATGTTA
AGAATCCTAAAGGTACTAACTACTGGCGTAACCGAGTTCTCAAAGTTGCTCAAAACTATC
CAAAAATTAAATTTGCAATTGCCAACTCCAACCAATTTGCTGGTGAAATGGAAGAATTCG
GTTTGGAACCTGATCGATCTGGCCGTGATGCTGCACCAGTCGTTGCTGCTCGTGACGCTG
AAGGTAAAAAGTACATTCAAAAGGAGAAATTCTCAATTGAAAATTTAGAAGCATTCGTCA
AAGATTTTACTAGTGGTAAACTTCAACCTTACCTTAAATCAGAGGAGATCCCTGAAGATA
ACTCAGGCCCAGTAAAAGTCGCTGTGGGTAAGAACTTCGATGAATTAGTCACCAAAAGTG
AGAAGGACGTTTTAGTTGAATTTTATGCTCCATGGTGTGGTCATTGTAAGAAACTTGCTC
CAACCTTTGAAGATCTCGGTAAGGCATTGAAAGATGAGTCCGGTGTTGAAATTGTCAAAA
TGGATGCTACTGCCAATGACGTTCCTTCAACATTTGAAGTTCACGGTTTCCCAACAATCT
ATTGGTATCCAAAGGGCACCAAAGTCCCCGAAAAATATAACGGAGGACGCGAGTTGGATG
ATTTCATCTCATTCATTGCTAAACATGCAACTGACGAGTTAACTGGTTACACTCGTGATG
GAAAGAAAAAGAAAGAAGAGCTCTAAATTATCATTTTCTATCAATATTTTTATCAAATAA
AATTCGAATTAGTTCACACAATCCGCTGTCATTTCCTTTTTTCAAAAACGTGTAATATTG
ATATAAACTTGCCAATCATGTTCCTGCTTTTAACAGAACGCGACGCAAACCATTGTCTGT
TAATTTAATGTATGTGGCATTTTTTGCTACGGTTCAAAGACAAAGTAGAGTTGATTGATC
CTGAGAGGCTCACCAGTAAAACTGGTTCTGACTTTTATCACAGACTCTTAAAAGTCCTTA
TTTGATTGTACAATACATGCAAATCCCTCAGCTGACTCATATTTAGACTGGAATTTTAGA
CAGAAGTGAATTAAATAAAAAGCTAAAAGGGTTTCTATCTAACTATCGAGAAATCGTCAG
GTAAAAATGTAGAATGGAATAGAAGTAAAAAAATGCAGCTTTTCCAAATTCTGATGGAGT
GTTGCTTATTTCAAGTCCATGTCTTAAAATTTTTAAGAGAAAAATTAAACGGCTTTATTT
ATGATTTGTTATACAAACCTATGGCAGAATAACTTTCAAGATATAATAAATTAAATTAAT
TAAGAGTCTAACAAGGAAAGAGCCTTTGTTGTTATGGTAACTCTAGGTTCCGGCTTCTTT
TTGTATAACGTTGAGTTTAGTTTATCAATTGATGTTTATCATTGTACATTATTATTGTAC
TGTGTTATTATGGAATCAGTTTTATACTTCAACACAAATGCATACAAACTTATCGAGTTT
AGACTTAAATATTTTATTTTCGGTTGATACTAAAGGACACAATTAACAACAACTATAACA
TTTATGCACAAATTGATACAAATGGGCAAAAACAGGTAAAAATTAATTTCTTCATATTTA
GACTTTATGGGTTCGTAGGAACATTAAAACTTAGTTCATTGGTGCTTTTAAATAATTCAT
CCGATGGACAGTTTTCGAGAAATGGAGGTCAAAGTTGAAACTTTGCATTCAATATCAAGA
AATTTAATTTTTCCAGTTTTCTTTGAAAAGAGCGCTTTTGCCTGAGTCCAAACTTTTTTG
GCCCAATAATCTAGTTCTTTGTTGGGAACCAATTTTTTTGAATTTTGTCAGTTTACTTTT
GTTTTAAGTTGAAATAACTTGTTCTTCCAAGTGTTATTTATACATTGATATTATTTTTGT
GTTAAAATGGTTGAACAGAATGATAAATGTTAGTGCATTTTATTGTAATACAAATGAAAT
AATTAATGCAATATTGATACTTTCGTTTAGCTACATTGCAACTAGAATTTTTAGGTGAAT
ATCATGACATAGTCATTGATTGGAATGATGATAATTATGAATGCAAAGAGACACAATTAT
TCGAACTGGTGAGTTAAGTTCATCATTTAATCATACAGCAATAACTTATTCCAATCTCAT
TTATAGCTTGAACCGATAACTGGAATACCGAGACAATTTTACAATGAAATCCATCTGTAT
AATAACCTAAATGGAGGTTTGATATTTCATAACATTACATGTAACAAAAATATGAAGTAA
TCTATCATTTATATCATTAATCGAAACAGATTAATCTACATTGACTACTTTTCAATTCTT
TTATAGCCACTCAGATTCCCGTAAGGAGACCATCTGTGATCTAATTAGACTTGCTGACGG
ACGTTTTCATCTCGAGTATCGGGCTGGTTTTTATCACTGGAGGAATCATACTCAAATTTC
GTATACCCTAGTACCTGAAAATTTAGTTCCAGAAGGAGAATGCTGCATTCATTTATGTCG
ACATAGAAATACAAAAACCTTTTTCAACTAGTTAAAGGATATAATCAATAACGATCAATT
GAATGCAAAAATTGCGTCTCTTCTCACGCCTCATGGCGAAGACGATCGAAGGGAAGTGAT
TTTGATGAGAGAGATTTGTAAACAATTCAATGTTTCACAATATTTCTATTCTCCTTGTAT
TACTCGATATATGCGATTAGACTTTGAATCTGAAGAAGTTAGAGTTATGTTTAGTGGCAT
GAAACTTTATTTGAGAACTCGCGGCTAATTAACTGAATTGAATAGATGAAATTATCATCG
ATTTCTCATTTAACTCGTTTTCCAAGAAAAACTAATCTAAATAAAACTTTGAACATCTAT
TTCTGTATTACTTCATTCATTATAATGGAGCTCAGAGTTGAAACTTTGATCGCCTTTTGG
AAGCAGATTTTTTCATGTAAATTATTTTACTGATGTAGCTTTTATGATGCACTTACTTTT
AGAAATAAAATTTTGTGTTTCTGTAAAACCCAAAAGTTCGATTTTAAGTTAAACCAATCG
TTTTCTGTGGCCGTTATGTTTGGAGGACTGAAACTTATTATTTGTGCATAAAAATGAATA
CTACTCACTAAAGATTTAATGTAATTTTTTAATTTACTAATAGTTCTCTGGATATTTATT
CTCCATTTAATCCAGAAACTTCGAGCTTCGATATTTCGAGAATGGCATCACCTACAAGCA
TAATTCATTCACCAAACACTAGATCTACTATGACTATAATATAGTATGATTGACATTTGT
AATAAAACTGTTTTAATTCATTTAATAACGGATGATTGATCTGATAGTTACAACTGTTAA
GGATACTCTAAATATGCATTGACTCAAACATTCTAATAATGTAGCTGAGCTTGAATTAAA
TTTTATTGACTAGGGAAGTACCCGACATGGTGAGATTTTTAGCGGCTTATATTATAGAGA
GTGAAGAATAATTAGACATGAATTCTAGTTTCGCTTCGATAGTGAACTTTTTATGATATT
TAATTGTTTTTAAGCAAGAGATTCTAAACATGATTCTCCTAGAACATATCGAATCGACTA
ATCAAATGAAAACAATTAGCTATGAGTATTCAAGTAAATCTATCTCGGTTGCAAGAGACA
ATCAACACAATTTTACACATGCAAAAATGCTGAAAGACAAACGGACGAAAAATGAACAAA
AATGAATTTGTTCAAATTACGACTCTGATATTTTGTAGAGAAATAAAAACTGAGTTCATT
AACGTGATTTGCAAACTTGTCTGGTCAATAGTTCTCGAGAAAATCGAGTTCAAATTTGAA
ACTTAGATCGCCTTTTGTACAGTCATGGAAACAGATTTTTTCGTGGTACTCATATCTCTG
ACTTTACTTTCAATGATCAACCAGAAAATGTACTTAGTTTGAGAAATAACTTTCTCTGTT
TCTTGTAAAACCCATAAGTTCGATTTGCAATCAAACCAATCGTTTTCCGTGACCGTTATA
TTTGGAGTGCTGAAACTTATTATTTGTGCATAAAAACTAATGGTACAAATCATAGAGAAA
ATACTTTTTTCAATTTATTGATAGTTCTCTTGATTTTGGCCATTAACCCAAAAACTTTGA
ACCTCGATATTTCGAGAATGGTGATATCTACAAGCATCATTCATTCACTAATTTAATTCT
TTACTAATTGCTGATACAATGCAATTTAAAAATTTTTCATTTCCGCATTCGGGTCGTGAT
ATTGGGCTTGTAAATGCAGACGTAACAACTTATTTAACAAAGTAAACTCACAAAAACACA
TATCTTGGTAAATAAACCAATTTTCTGGTTAAAGTTGAAAATGAAATTGAAAGAGGGCTG
TCAAAAGCTCGACTATTTGAAGCAAGAATTGAGACTTGGTAAGTTTGTAGGGATATAAAA
ACTGAATCTATTTATGCGAGTTAAAAGTTTCTCTGATCAATAGTTCTCGAGAAATTCGAA
GTCGAATTTGAAACTTCGATCGCCATTTGTACAATCATGGAAGCAGATTTTTTTGTGCAA
CTCATTTCATTGAAATAGCGCTTGATGATCATCAAGAAAATTTACTTGATTTGTGAAATA
ACTCTTCCTGTTTTCTGTAAAAGCCATAAGTTCGATTTTCAATCAAACTGTCCGATTTCT
GTGACTGAATTAGTTAGAGAACTGAAACTTATTATTGGTACATAAAAATTGTTGCTACAA
ATCATGAATTAAATTCTTTTTTCAATTTATCATCAGTTCTCTTGGTTTTTGGCCATTGGC
ATTAAAAGTTTGAACCTCAATAATTCGAGAATTATGAAATCTAAAACCAGCATTTTTTGA
TCAAACATCAGATTGCATTATGGACTTTAATATGCTATTAATGAATTCAGAATAAAATTT
GAAAGATTTTTGCAATAATGAATATTCTTCTAACACATAAGATTTCAACTTGAATAACCA
TTTGACTTTATAAATCAACTCAAATCTGACAACACAAGTGAAAAAATGCTCTAAGTTTTT
TATTAGAATACAGAAGAATAAAATTTTGTAGAATAAATTATTATCCATTATAAAATCTAG
CGTTTGGTGAATGAATGATGCTTGTAGGTGATGCCATTCTCGAAATATCGAAGCTCGTAT
CGACATATCGCTTCTGGAATAAATGGCTAATATCGAAGGAACTATTAGTAAATTAAAAAT
CATATTAAATCCTTAGTGAGTAGCATTCATTTTTATGCACAAATAATAAGTTTCAGCACT
CCAAATATAACTGTCACGGAAAACGATCGGTTTGATTGCAAATCGAACTTATGGGTTTTA
CAAGAAACAGAAAAAGTTATTTCTCAAACTAAGTATATTTTCTGGTTGATCATTGTAAGT
AAAGTCAGAGATATGAGTACCACGAAAAAATCTGTTTCCATGACTGTACAAAAGGCGATC
TAAGTTTCAAATTTGAACTCGATTTTCTCGACAACTTGTGATCAGAGAAATTTTTAAAAC
GCTTTAACCGATTCAGTTTTTATATCCCTACAAACTTACCAAGTCTCAACTCTTGCTTCA
AATAGTCGAGCTTTTGACAGCCCTCTTTCAATTTTACTTTCAACTTTAACCAGAAAATTG
GTTTATTTACCAAGATATGTGTTTTTGTGAGTTTACTTTGTTAAATAAGTTGTTACTTAT
ACATTTACAAGCCCAATATCACGGACCGAATGTGGAAATGAAAAATTTTTAAATTGCATT
GTATCAGCAATTAGTAAAGAATTAAATTAGTGAATGAATGATGCCTGTAGATATCACCAT
TCTCGAAATATCGAGGTTCAAAGTTTTTGGGTTAATGGCCAAAATCAAGAGAACTATCAA
TAAATTGAAAAAAGTATTTTCTCTATGATTTGTACCATTAGTTTTTATGCACAAATAATA
AGTTTCAGTCCTCCAAATACAGCGGTCACAGAAAACGATCGGTTTAACTTAAAATCGAAC
ATATTTGATTTACAGAAAACAGAAAATGTTATTTCTCAAACAAGTACATTTTCTGGTTGA
TCTGGTAAATTTTATTTCATATAGCAAGGTGCGCTTTTCTGGTTAATCATAAAAAGTTAC
ATCAGTAAAATATGTTTATTACTTCGAATGAGTAAATGAAATTGTCAGTATGAAAACTTT
GATTGTAACCACATTTGATTTTGATTTTTATTAAGATGAACATGAAATAAATTAAATGAT
ATCAATGGTGGTGAGATTATAAGAAGTCTGGATATTGAATAATATATTGAAATGTTGTCA
ATTAAACCACAAAAAATCAACTTTTGTTATGAAGCTCGCCAAAGTGTAAGTTTGAAAGTA
AGTAGAGACAAAAACTGTCTTTATCGATGCACCAAATGCATTTCACGGCATCAATTTACT
TCACTTTTGAATGATCCTTCGCCTTTTGTATCAGACTATTGGCATCGGACTCTGGTAACA
CAGTCTCCGCACATTTGACAAAGAATGAATTATTGAAACAGTTGGATCTGAAGATAAAAT
ACGAACAAAGTAAAGATTTAGTAAACACTTTGAATTGAGAAAACTCGACCAAATCACGAA
TAAACGATAACTTACTTGCATCCTGCGTGTATATCAACATCTTTGTATATTTCCAAGCAG
TCTTCACAGACACGATCACAACGAGCATAAAGGGATGAATCATATTTAACATCACAAGCA
CTTTTGAAGCTTCTTTTATACAAATGAATATTCATACTCGATGAAAGCGCTTGGATTACG
AACATTGAAATTAGGATAAAGATGGTTGCTCTGACTTTTAATGTGCACATTTTTTAAATA
CACAATTAAAAGACAACTTGTCCACTCGAAGATTGTAAGTGAAAGTTTGAACTGCATGAA
AAGGTGCTAAGAAGCTATTATCAATATTTTATTTCAAGAGATGAAGGTGGATTTGTGTGG
CTTAATCTGGTTAATTCAACATTCAAACACTCCTCATTGCATTCGCAATAAGTGATTGGA
AACCGTTGGAATTAGAACGAGGTAATCACCCGCTGAGACACTTGCACATTATCAGAGGAA
ATGCAGAAACTAGAATTTTCAATTTATCAGCCAAAAGCTGGACTCAAGAATTTTTAATCA
ATTTCAATGATCGATGGCAAAATATTCACTGAATAATGCTTTTGTATTTTCAATTGTATT
GAGCAAGTGAACGATGTAATAATATTTAAATATCAAGTGAAGCTAAAGGAAGAAAACACT
CATTGAACTATCCTGAAGGGATAAAAAACTGTAAGGAATCTCAGGATGACCTTAGGTACA
ATCGTTAGTCAAGGATGTTATCGGCTTAATTCAAATATCAATTTACAACTTTTAGTTGAT
TGCCTTGGATAGCAAAATGAAAGAATCATAATTTTTACAAGAAACATGCAAAAATGAACG
AATTAATTTGCTTCCGGATTACCCTGAATTGAGAATTACTTGAAACAATAACATCATGGA
GTAATATCTTACAGCATTTCTCAGGCAATCACATAATCACAATAACCTTCAGTTGTTAAT
TCATTGTGGTTAACCTTTTTCTTTTAATTGCTATTAATATTAAATTAACTTCTTTCAATT
TTAAGTCAACCTTGTCAGATAATAAGCTTAACCAAAAGGTAAAATCTTGAGCGATTGGGA
AATCAGAAGAAATTCGAGCGAAGTTGTTAATTTATTTAAATGTAAAAATCAATATGACTT
ACCAACCATCGGTTGTGTCAATCTAAAGACGATTTCAATTGATTACTGAATGAAGGCTTG
AGTAAATGATGGTTTAATCACAAGTTAAAAAGTTTAAGATTTTTCCAAAGTTGGTTTGTC
GTTGATCAATGGTAAGTTATTAGAGCAGTGATGGTTCCAATAGTCAACTGTTGCTTGTAT
TCATTGATAAGATTCTCGGCCCATCGGGGATTCTCAATCTCTTAATCAAAATACAGTTTG
TCGGACTACAGGCTGTGACAGCCGAACTATTGGAGAAGTATTTGACCAATGTAGGAGACT
ATACGGTAGTAATAGAATCTGACGTGAACCTTGTGATGGAGGACGTTTTCGCTATCGATG
TTGCACAGGTATGAACTTTCGAGATTCTGTTTCAGTTTTATTATAAATTAATAAATTAAT
ATTGCTTTTGTGTTCTTTTCCGTGCTCATAAATGATAATAATTGTATTCAAGCTCAAACC
CGTAAGTAAATTTAATAAAAACTTATAGTCGACAAACTAATTTTGTTTTCAATCTCGTAA
TCAAATTACAGGCTGTCGGAATTATCCCTGTACAATTAGGGCTTTAGGCGAAATAAGAGA
GATTTGTGTTGCAGACTGGGAAAAAGAAGGTCTTTCTACGTCAGCTCCTCGTGTCAATCG
TACAACTTGTGATGGAGGAGGCACTAGGTATCAATGCTGTGCAGGTATGAACTCTTAAGA
TTCTCTTTCGTTATTAATACAAATTAATAAATTGATATTGCTTTCTATTTGCAGATAGCT
TTTTCAAAATACCTAATTAAATACCGGTATAAATGGCTACAGCATTTTGAAGAATTGGTT
GGTTTGCTTTAACCGATGAACTTGGATGGATTAAAAGATAAACGATTTATGGTCAATAGG
ACTAAAAAAATAATTATATGTTTGATGTAATAACCAGAATAAGATGCAACTTAAAACACT
TCTCCCGATTATTTCATCAATAAAAATTTAATAAAGTTATCAAGTCAGTCTATCAAATTA
TTTTAGCAAGTTCTATTTGATAATATTATATTTCAATAGAAAATTACAAAAGGAATTTGC
ATAAACTTGCGTATTCTTAGACTTGATGATAAACAACAGAATAGTGTTGTAACCGATCGA
TGATCGCTTGCCAACTTTGTGATAGATGATCAATTTATAAAATCGGAAAAGAGCATGGCT
GCCGTAAGATATTCAAGATTCACGCTGAATTTAAGATTTATTAGGATTTAGGAGACAAGA
GTTAGGATAAAAATGCGATATAATAGATCAAAAAAGAATCAGAACGAAGCTTAAAAATTT
TAATTTACTATGCGTTCGGGATTTTTTACCAAATTGTTACATTTTATGCCTTTTAAATGC
TGTATTTCTATGTTTTGTTTACAGTAAATATCGATAGATTTAATCCCCTTTTATGCGTTT
TTGATCGTAAAATCGATCAGCCCTAAAATCGAAAATCACCCATCACTAATTCACACACTT
CAAAGAGATCGTGTTAACATTAACAACATTATGTATCTATTTTCAGAGTTTTTGCTTTGA
AAACTGCCTCTAAAGCTATCCACACGAAGCTTCATTTTGAGAGGTTTGACTTTATTTACT
AGACATAAACATAAGTTTAAACTGATTCTATAATAATCCAATAATAAATCTGATAAACAT
CAATTGATATACTCAATATTAAAAGCTGGAACCTAAGGTTACCACAACAACAAAGGCTCT
TTCTTCGCCAGACTCTTTAGTAGTCTTTATTAGTTTAATTCATCTTAAAAGGTATTTGAC
ACAAGTTTGTATATTTATAGTCTGTTCTTGTTTATCTGTATATTCAGTGAAAAGTCTCCA
ACTTTAAAGGACTTTAGATTCAAAAGTTGTTATTTTCTTGGTAATAATATTTTTTTTATT
AATCAATTGTTACCATTTTCAATTCTGAATTTGTTGCAATTATCTTTTTATAGGATTGTG
AAAGAAATCATTGAAAATGTCTCAACGTTATAAAGTTTTGGACCTGTATAAAAGGGTATG
TATCATCTGTTTTCTAATCTTTCAATTTAAAGTTTATTGTCTCATCGATCTTTAAACATT
TTGTTATTTAATAGCTTCTCTATATGGGTTTGGAGTGGCCGAAAGGTTTTAATTACTTCC
GTGACCGATGTAAACGGGCTTTTCTGGCAAACAAAGATTTGAAGGATGAAACTGCAATAG
CCAAGTGCATTTCAAGAGGTGAATATGTGATCAAAGAAATCGAAGCACTATACAGGCTCA
AGAAATATCGAGCTATGAAGAGAAGATATTACAAAGATTGATTGTTGTATTTGATGTAAA
GATTAAATATTGCTGCTTTGATTTACACATTTTAAAGGAAAAATAAGACATATTTTGTTT
AAGCACTCACAAAGTGCTGAGATTGTTCTTAAAATATAAACTTTATTGATGTTCAATAAA
TACTGTTATTCTAAGCAAATAAGAGAATTATCAGAATTAGAATGCTCGTTGAACGTGTCA
TCTAAAATTCTTGGTCGTTTTTTGGCCGAAGCTATGATTACTTCTTCAGCGTCTGAATCG
TCACTTTCTACTGTAAATGCATTCTGTACAACATCTTGAGGCTTTTGCAATCTGGGTCGG
CTCTTTTTCACACATCCAGGACTTTCAGTTGTCACAATTCTTACAATTATTGGTTCTCTT
CTGGTCATAGAGGCTTTATAGCCAGGTACAATATAACTGTAAGTAGTGTAAGAAGTGAAA
TGAAATTCCTCTTTTAAATAACCATTGATCAACAATTGAATAATTATTGATTCACAAACT
TCACGAGGCAAAGCAGGTTTTGGTATACCATCAACCCGTAGTTTTTTAGCTCCTTTTCCA
GTCCATGCCTCTAACAGTTTCAAGGCAGTGAATCGCTCCTTTGAATTTTTAGGGTCTTTG
AGAATAGCTATGATGTTTTCACAATACTGAGTAACGTCAAGCTCTTCAGTCCTTAAACCA
TTGATACAATTATCACACATTTGATTGCATCGACAGTCAGAGTCACCGAAATATTGCGCT
AACAACTTCTTACGACAAGATTCTCGATCGGTGCAGAATCCAATCATTTGGTAGATAATT
TTAAGAGCATTATTTTCGGTGAAGAACAATGATGTAACTCTGAAAGCGTCCTGGAAGCGA
TAAAATAATATACAATGAGCAGTCTTTCCATCTCGACCAGCGCGACCGGTTTCTTGATAA
TAATTTTCTATTGATTTGGACATGGAATAGTGAATAACAAATCGAACGTCCATCTTATTG
ATACCCATGCCAAAGGCGATGGTAGCGACTATCACCTGAATGACTCCAGAATACCATTTC
TCGTGGATTTTACTTTTCAATTTAGGAGATATCTGAGCATTGTATGCACTTGCTCTTAAA
TTTTCTTGGCATAATTTTTCAGCCAAATCTTCAGTTTCTTTAACGGTTAAACAATAAATT
ATACCACTTTGTCCTTTGAATCTTGTCTTTATCACATCAGCTAGTGCTGCACTGTCATTT
TTACTATGTGAATGAATAATTTCGTATTTTAGATTGGGTCTATAGAAACTATCCTTTAAA
ACTAAACATCCTTCAATGTTGAGTATTTTTTGTATGTCTATAACAACTTCGGGCGTCGCA
GTCGCAGTTAATCCTAAAATAGGAACATCGGGAAATTGGTTCTTCATTATACCGAGGAAT
TTGTAGTCTGTTCTGAAATCATGACCCCATTGAGAGCAACAATGAACTTCGTCTATTACC
AATCTGGAAAATCTTCCCATTGAGTACATTTTTTCCATTTGTGACATGATACTTTTAGAT
TTAGCAAGTTTTTCAGGTGTAACGTATATCAATTTGAGACAAGAAGATGGATCAACCATT
GCTCGCATGATATCTCGAGATTCTTCTTTGGTTGTTTGAGCATTGAAAAGGGAGGTTTCT
ATATTCAATTCTCGTAAGCCCATTTGTTGATCTTCCATCAGTGCAATCAACGGAGATACT
ACAACAGTGATACCTGTAAGAAGAAAAGTTAGAAATTAAAAACAAATTGATTACAAAAAA
GCAAAAAAGACATGATTAAATTTTTAACTAACCAGAACTAATTACACTTGGCAATTGGAA
GGTGAGACTTTTACCACCTCCTGTGGGCATTATAAGCAGACAGTCAACACCGCTCATTGT
AGCATTGATCGCTGCTCTTTGGAGAGATCTAAATGCTTTGATATGGAACACTTTATCACA
AGTTTCAATTAGCTTTTTACTCCATTCAAAATTGTCTCTGTCATAATATTCTTTTCCTCG
GAAACTATTAGATTGACCAGTAGCATTTTTGAGTCTTTCAATCCTAGCAGCCACCTCTTG
CCTTCTTGCTTTAAGCAGATTGATTTGTTCTTCAATATCTTCCAATTCTCTTTTTGCATC
TCGCAATGCCTTTGCTTGTTGATTGCGATGTTCCATTTTCAAAAGGAAGTTAGATGAAGG
CGCAAAAGCTAATAGAAAAACTGAATAAATAGAGCGAAAGAGAATAAAACATTCACACAA
ATTTTAAGTAATTAAGGCACATTTTAATAAAATAGCTACATTAAATAATGACCGTAAAAT
AACCAATTCAGACGATGAAAGTATTATAGTAGCTTCTTAAGTTATTGTTATTAAAGAATG
AAAACAAATCATTTTCTTTAGTGAAGTTTTATTGGCTGTTCGATTTGTAAACATGCTCGT
AGTGCCATCTAAAGGAAACTACCAGTTTGTAGATTCTATCCTCCAATTTGTAAACATGAA
AATTGTATAAACATTTAAAATTTTTGTCAAAAAATAACATCCTTAATTGTATTAATATGG
GTGATCAACCTGAAAAAGAGGACATTCTCGAGCTGGCTCGTCATCTAAGAAAAGAATACC
TATTTATTTGTTGTGAAAAAAAATATATTTCTGAGTGCAATGTCAAAGTGATACAGAAAA
GTGAATTGATGTTCCACTCCTCTTGGATCATCAGTAAACAAAAATTAAATCTAGAGAAAT
TGGCTTCTCGTAAAGTTAATCAAAATCCTGGTGATTTTTGTCTTCAAGCCACTGCTCTGG
ATAATGTTTCTTTCATCGAATCATATAAAAAATTATCCTCTTCACATATTTATTTTGCTG
ATTTAATCTATAACCTCCGAAACAACTATCAACTGGTTGCTCAAATTTTACTTGAAGCAG
AAAAGGCCTGTTTACCTGGTATCTCTTCTATCATACCTGTTATACTTTCTTCTCTATATA
GCGATTGCCTTCTTCCTGAAGACAGAAGTCTAGTTCTGTCTCTTCTACATCAATTAATTT
ACAAAAAAATAGCTATCGATGAGAATCCAAGGCGACTGCTACAACATGGATCCTGTGCTT
TCAGTCAGGTTTACAAGATTTTCTCTGCTACATTGAGAGGAGCAAAATTATTTCTCATTT
CTGCTCTACGAGAACCTGTAATGTCTTTGCTTATGGAAGATGATCTTTTCCTTGATATTG
ATCCGGAGAGAGCTCTTAGTCGATTTTCAAAAGACGAGAAACATCAACAGTTTGGTAAAG
AGAATACTGAAGAGTACAAGGCAAACCTAGAAAAACACCGTCAATTTACGATCAATAAAC
TAGTGAATCTTGCTACTAAATTTATTGAGGGTATCAGCAATAATATTTTCAGTTTTCCAG
ATAGCCTTAGCTGGCTGATCAGACACCTTTACATTGCCTTATTTAATCGTAAATCAGACC
CTCTCGATGCTAAGGAAGTTGCTGGGATATGCTCCGATCTGATATTTTCCAATTTTATTT
GCCACGCCATCGTTGATCCTGAACTTTATGGTATTGTTGATACTCATATAAATCATGTTG
CTCGTTTTAATCTTATGCAGATTGCTCAGATAATTCAAATCTTGGGAATCAATCGTTGGG
AGAATGCAGATCACAAATACAAAGATGTCTACTCTAGATTCCCTCAAAATTGTGTCACAT
CTATACTGGATTTGATAGTAAAAAATGATTTCCATTCTCATCTGCCAATGTCGGACGAAA
AACCTGAAGTTTCACGTACTTGTGCTCTAATAACTGATAATGATTTATATCTTTTAATGG
ACTTCCTCCATCAAGTAAAAAATGCTTCCAGCGACCAAGAAATTAAAAGCCAACTCAGCT
TATTACTTAATAAAATTCCTGAATCAGTACTCAGTAAACTTTCCCCATGTATAGAGCCTC
CTGTATCTTGCGTTATACCCGATGAGCCTCTTGGCAATAGCACTAAATTCAAAAAAAGTA
TTCTTAATCGTGTATCTCGTCGTCGTCCTGAATCAGAATTTCCAGCTGAAAATGATGGAT
CCAGTATTAAAAATCAGCCTGATTACAATAAAATAGAAGTACTCGTTTTAAATTTTCCCG
ATCTTGCTTCTCAAGAACATGGCTTGTTAAGTGAGGACAAGGTGTTGAGATCACAAAGTC
GAAAGCAAAATAACATAAAGGTGATACCATCTTCACTGAACCTGGAAAATGATGTAACAA
TATTTTCAGATTTGGTTTCTGACGAGGACAATAATGATGAAGATATTCTTAGCTTAACTA
TTGACAAATTTGCTTCACTTGTATCAAATACCTCATCAGGTGATGAAATAGACAGTGGGC
CTAAGGAAAAAAATTTATTAATCGATTTTGATACCAGTGACCAAGTATTGAAAATTCAGG
AATCTGAAGTCTTCGAAAACACCAAAAAGGTTCTGAGACACGTTTTAAGTTGTGTTGATC
ATCATCAAATGTTATCTCATGACTTAGTTCCAAGAACCCTCTCATCTGCCTCGAATCTTC
ACACTGAACTCGTCAGGTTTTTGATGGTAAGCTTTTCTCGTTGATCGATTGTATTACACT
GTACTTTACTAATTTATATTTTTTTTATTTTTTTCAGAGTTTACTAGCAGAAGCAGAATA
TATGAACAATGCAAATATCAAAGTAGCTTTACAAGAAGCTATTCGCCGAATCAAATCTTT
ATGCGAAGACGACTGTCAAAAGCTTCTAAAATCAATCAGAGAAGATTATCAACGAAGATC
GCCTTATATTGCCTATCTTATTCGCTGCCGTCAAAGTTTGTTATCAACTATCGCCCAATT
CGACAATATTTTATCTCATTTGAGGCAGGATAAAAAAAATTGCAATCATAATCTTGTAAA
TCTATGCGTTCGCTACTATCTGGAAAACAAAGAAAATTCTTTGAAAGAATTTATTGAACA
GTTCAAAGGAACAGATGTTTCAGATGAAAAGGCCCAATTGGTTGAAGAGTTTCTATCCAT
GCTTTTTAAAGGGATGGAAACAGATTCCGTTTGGCAAATCGCAAGTGAAGAGCAAGTTGA
ACATGGTAAAAAATTAATTGAACGACACATCATGAGTCAGATTTATATACCTGCTTTATA
TCCGAACAGTGATGGTGATGTTTTGCGTGATCAAATACTTCAACAACATATTGACAATTT
ATCTAAAGTTATTACTCCTGACCATAATGATCTCCGCATACCAAAAATATATCATTCTGA
ATGCCCATGGCCAGCTGCTCAGCAAGAAATAATCACCCTGAATGCGTACAAAACTCCGCG
AGAAAAAGTGGATTGTGTTATTAAATGTTGCAAAATAATCATGAGCTTGTTGAAACTTGC
TAATGAAAAATCCGTACCAACTGCTGATGATTTGATTCCCGTTTTAGTTTTTGTTCTTAT
AAAGGCAAACCCAGCATCACTTTTATCGAATGTTCAGTATGTTGAATGTTTTTATGAGAA
ACAATTAAAAGGAGAAGAAGCTTATTGGTGGACTCAATTTTCATCTGCAGTTGGATTTGT
TAAAACGATGGATTATACTTGAATATGTTTAAACAAGTGATTGGAACAGATTTATTGAAT
TTTACAACTATTTTATTTTTTGTATTTAAAATAAATCAATTTTGATTAAAAATAAATGAT
TAAAATAATAGAAAGATTTGTGTTAATTCTTAAAAAGTACTTTATTATGTATTAATATTA
GGATTAAACAGTTAATTTCTTTGGAGTGAAAACAAAGATAAAAATGAATGAGCACTAACT
TCGTTCTGGTGTAGAGAAAAGATAAATATTTATTTAGTTATTTAATTATCATATAAATGA
AAATAGACAACATGAACTGAACATAAGAGAGATCAAATGGATAAAATGTTCAATCGATAG
TCCATAATATATTTATGCCTGAAGGTCCGAGATTGACACGTCCTAGAAAACCATAGTGTT
TTGTTTTGATGAAAAATAGAAAAATTATGATGGCATAAAAAACGTTGTTTCTTCCTTTCG
GTATATCGATCACGTCTTCGGCTTTAACAACGACATCAAAATGAGGAGGGTGACTTTTAG
TTTGTAACATATGAATTTGGACCTTATTTGTTTTGTCAACACCTCCTTCAAGAACACGAA
AATATTGTCCAGTAAAAGCCTTAGTTTCTGGATAGTTAGGGTTAGAAGGCAATTTTGAAT
TCATGTAAGTACAGAAACAGTGCATGATTATGTGTGCGTCTGTAGGCCATTCATCTGTCC
ATGATTTGCCTTTAAAAGATGCACCGCTATTCCAAACAAAGTTGCCCAGTTTCCGTTTAT
TTAAATCTGAAAATAAAGATTCAAAAAATCAATGGAAATCGTATCATTGGGGAAGGATAA
ATAAAAAAACTCATACTAACCTTGTAATCTTTTGATTAAATATTCCTGATGGATAGATAG
TTCTAAATATGCCAAAATAGTCGATAGAGTTGGTATTTCTTTTGATTTAAGAGTCGAAAG
TTGACGAACTTGAGACAATCCAACCTCTAAATACAAAAAAAGAGATTTTAAGCAAAAGCA
GACAAATGAACTCAGTACTCACCTCCAATTAAAGATTCAACTAAACCAGCTTTAATCAAA
GTTTCGTTGATTTTTTCAATATCTTTGACAACAGCAGCCAGAATTGTTGTATTTATCCAA
TTTTTAATATTGTCTACCCATTTACTTAGTTTATTCGGTGGTATATTCAATCTGCTACAA
ATCTGCAAAAAATAGTCAAAACATCATGAGAGCGTTTAAGCAAAAAAGCTTTTGACATAA
TCGAGTAATAATGAAATATATAAACTTACAGAGTCTGCTGATTCTGTATTCATGAAAACA
TTTGAAAAATTTTCGTCTTGGTCAGCGTTAATAAAAAGCGATGAATCGTCAGATGGTTGG
TAGCTGACATTTGTTAAATCAATCATAGGTTTTTGAAAAGAAAACGGACTTTGATTTTGT
AAGGCTTGTTGCTCTACAACATTCATTTGGGTCATCTTTTCTTCCACCTCATCGAACTCT
TTCAAATAGCTCATCAGACTAGTTTCATCCTTGATGCTGTCAGATAAAGTTGCCGTCGCA
CGTCGTCTAAGTGAATTTTCATTAAAGGAATTGTCAGCAGATGCAGGATTTTGAAGATGC
CATGATGTATCTAAGCTTAAATTACATGGTGTCGAAGTAAAGAAAGAAGAGTTTAGAGGT
GGAGTGGCTGACACATCCTTGTCAGACAGAATAGAGAATTTTGGTGAAGCAAATGCCATC
GGCGATGATGTTTTAACTCTAGACAAGAGTTTAGCTCGAAATGATGCTGCTGATTTTGAA
TCTTTGAAACCAATTTCATTATCAGCAATTCTGAATAATCTTTTTTGTTCAGCGGTTACT
TCGATGGGTTGCATCCAAATTCGTAACCAAGAGTGTAGATAAAAGTCATAAATAGCATTG
GCACCGAATAACAATGTCAATGTTATTTCTACAAAAAAAAACAAAAATATTGATAACAGA
ATTAAAACAGTGGGAAAATATTGAAAACAAATTGAGATCAGTAAAATTCACTCACCTATT
CCAAAAAAAACTTGTGAAAAGGCAGAGGACAAATAAGATCTGAAAATTCCTGTGAGACTG
AAAAAAATTAAGTTTAATACAACACTCATAAACAAAAAAAAGCTTAACTTGCTTACATAT
CGGACACAATTGTTAACATGGCAAGCAAATTCGCCAAACCCCAAAAAAGAGCTTCTTTTG
CGGCCTTGACTTGTTTTCTTCGCTCGATGATCATTTCCATTGTTACTAAACTGAATAATA
TGAACAATAAACATAAAATTAAAAGCTGATTAAAGTTTAAACACCATGAAAACTTACATA
GAATGGTCAGCCATCTCAGCAAACAAACAGAATATCAAACCAATTCCCGGGTTAAGCGTG
TTTAAAAGGTAATTTTTAAACAATATATCGATACTATCGATTTTTAATACTATCGGTTTG
TGAAAAATTCCTCAATTTTAGCCGATGAATGTGCGGTTAGGCCCTTACCGTAAAGGTAAA
ACGGTATAATAATACTCTTAAGGCATACAAGAATCCGTCAGTTCGCTCTTTCAGATCCTC
TTGTCATCGACTTGGACGTTGGGTAAAAGTCACGTTAAAGTTATCGTCAAAGTTAAAAAG
AGCGTTAAAGTAAACGAAGATCTTGAAATCAATGATTACTAGTCAGAAATTGACTGAAAC
AGTGAATTATGATAATTATGAGTCTTTGCAGACAACGAAAAATGGCAAAATTATCAAGAC
GGAAAGTAAATCTGAATGAATTCAATCCAGCAAGAAAATCTTGACTTCTTATGACTTACC
AAAAATACCGTTTAGAGTAACCAACATTGGTTACTTTTGCTTTCTCTCTACAATTGTAAG
TTTATTGACATCAGTAAGTTTGGTTACAAGATGAAGTCATAATATGACTGAGTGGCTTAG
ACCACCCCCTAAACGCCATATTAAGCTTGGCAGCTCCAAATACAAAATTTTAGTATAAAC
TTATACATGATAATACAAATTAATGTTACATGCAATTAATGTGTAGCTATAATGAGAAAT
ATATTGAAAAGTATAATATTATACACATCATGCTCATGAAGCTCGATTTGGAGTTAATGA
GGGTTTCCGTTCTTCTTGTTTGCTGTCTCTATCCACAATTTCAATGCTTTCCAAGTTGAT
TTTGTCATATCATCGATTGACCAGTTCGCAATACTATTTAGTTCATTTTTGGCTTTCTCA
TGCAGGGAATCCTTGATATTTTCCATTAGAGTACATCCGGCTAGAAAGTGACTCAGATTA
TAATGAACCTTACAGTCACATTTGAGAGAAGAGGTGATTTTTATTAGTTTATTTAAACGA
TACTTATTGATAGCACATCCTTTCGGATATAATTTGGGCCACATTGATTCTTGATTTCGC
CACCATTCATGGAAAAAAACTTCCGTCTTTTGTTTGATTATACGTCTCCTCAAGTAAATG
GTGTCGATTTCCAGTTCACATATCCTTGGTGTATCATTTAACCATTCCTTTTCTTTTCCA
TCATTGTGTGTCCAATACCACTTCTCATTAAGAAATGTATACATCAGACATACTAGATCC
TTAGAGAAGTCACTAGTTCCATGTATCCCTGTCCCCATTTCTCTTGTTAACATCCAAGAG
TATTCGCTTGTATTGTTTGATTCCATTATAAAGAGGTGTTTTAATGCTATTAGTTGCGAT
TCATACACGGTAGTAGCGAATCCTAGTTCCCGTGTGATTACAATTGTCGGTATCAGGTCC
ACATATTTGATTATTTGATATTTTTCTGTTGTTGTGTTGATTAACCATCGTTGGCTTAGT
CTCTCCCTAGTCTCTCTACTTATAATTTTTGTCCTCTTATAACTGGTGAAGAAAGGTGGT
ATCCAACCTAATATGGATATGTCATTTCTCGATTTTTGAAATAGTAGTGAATTGATCACA
CTAATCAAAATGGGGAAAGAGAAATACACTACATTCTGTAAGTTGGAGGCATATTTGGTG
TTTGTCATAACATATTTAATAAGCCGTGAGGTTTGTTCAAGTATCGTATTAATTTTTTGT
TTTAATTGTTGAGGATTCTTTGAACTTGCGATAAATGCATAGTTTCCTTTGGCCACTTTA
GGTAGAATAATTGATGTTATTATCAGCTCTTTAATTGCGAGGGGTAGATAGTCGAAATTA
ACTTTTAGGGACTGTTTGAACTTCATTATTTCATCAATTTGGGATTGCTTCCGCTTTACG
AAATTGGCTTTACATAATTCAGGTGACCACAGTGTCTCACCTAGAATCTCTACTTCTCCT
CTACCGAGGCTATCGTAACTGTAGCTTTCCGTTTTGTCATGATTTAATCTCAAATTGATA
GTTTGCATTAATTTACTGGTAAGCGAGAGGATTTCATGTGACGGTTTACTAGTGATTATG
ACAATGTCATCGGCATATGATTTAATAAAAATGCCTTTCTATGTGATTTGACGCAATGGT
TCGTCCAAGGCTATAATAAATAAAAGTGGGCCAATTGCTGTGCCTTGTGGAACCCCTTGG
TTTTCTTTACAGTACCAATTTTGTCGTTCGTTATTAATCTTTAACCATCTTTCTGACATG
ACGGATACCAGTAAGTAAAAAGTCGAGATATCGCAGTATTTTTGAATCTTTCTCAGAGCT
ATGCCGGCATCCACCGTATCAAAAGCTTTAGATATGTCCAATTTGTACAGAGTACTTTTC
TTTTGTTCAGGCCAGTGTTGAACTATTGCATCAATCATGTCCATTCGATTGCAATCATTT
AAATATGCAAATTGAAGATTTCTCTCCACCATTTGATCGATGTTGTTGAGAATTCTTTGC
TTGAGTATTTGATCAATTATTTTCATGAGATAATTTGGCGTTTTGACCATCCTAACATTG
ATGTTGTCAGCCTTTATGATAAAGCCACAGCCCAACGTTAGAACCATTTGTGGTATGTGA
GAGATTTTAAACATGTCATTTATTATCTTTATGATTAATCTTTTATTCGTAGCAAAGAAC
CGTGTCCATGAAGTGATTGTAAAATTATCAGCCGATAGACTTGATTTCCATTTGCTCATT
TTAAATATATTCAGAATTTCCTGTTTCTTCAGTTCTCCCTTAACGTATGAAGGTTGATCC
GAGTATGTAGGTTTTGCTGGAGTAAAGTCTACAAGAAATTTGTCTCTAGACTTGACAGTC
TCCTGGTTGGTCCAAATATCAGTTCTTTTACTGTTCAGAATATAGTTATTGATCAATTTC
CATTTTAATTTACTGTCTTTGGCATTCTTCAGTCTGTGAAAGAGACTATTTTGTCACCTT
TTAAAATTTCGTTTTCTCTTATCGTTCTTTTTCCTTCGTGCCCATCGTCCATGGTTGTCA
GGAAAATGTATAATTGAGTTACAATTTCTAATAAGGTTGTCGTCTTTAAAAAGTGTGAAA
TCTTGATTGAAAGATGGTATGTCAGGCTCTATTTTGAGTTTCCATGAAGATATTCTTAGA
AATCTGCTTCCTAGTGTATTTTTATGTCTTTGGATCTTTATGAAAGAAGCCACCGCTGCG
TGGTCTGTAAGAGCAAAATTGATGGTCCGTGTCCAATTCACCATTATTGAGGAGCTACCT
ATGATTAGGTCAATTGTTTTTCCGCTTGCATAATACGTTGGTGTTTTGTCTATATTGAAG
ACCTTTAAATTATGACTTTCTATTAATGAATTTATAATATGTCCTGTAGCACGATTATAA
CTTGATCCAGTGACCTTTGACCAGTTATCATGTGTCGCATTCATGTCTCCCATGATGATC
CATTTATGAGTTTTGTATATCGAAAGGACTCTATGTAACTCTTGTATCTGTTCCCCTTGT
AAGGTTCTGTCATTTACTGAAAAATTTCTGATGTAGATTGCTGAAATTACTAGATTATAT
TCAGTTAAGCGTAGGATTACTAGATCTCTTGTTTTGACTTTGATTTGTTGATTTGTAATG
TCCGTTGATATAGCCAGTCATACTTTATCATTGGAAACGATATTCACATCTGTACGTATT
TTTGCCTTCTCGTTGGGTTCACAAATACACATACATAAACGTTTCCTGGTTTTCACCAAA
TCGATGGCTCTTGTTGTAGGTATCTCTCTTTTATGAGTATTGATCGTGTATAAGTACATG
ACGATTTGGGTGACAAACAATTTGGTTCTAACCCAAAGAGTTGTTATGTATTATACAAGT
AGACTCTTCGCTTTTGAAACACTTAATTAGATAACTGTTTTGACAATAGTGAAATTAGTT
AGTTAAGATGAAAGTTTGAAAGATGTTTACTTTATGTTATGTTTGTATCTTTTAAAGAAG
CACATGGCTAATTGCCATAGCTACGTGTAGCGCAGTTTTTCAAAAGAGTTGTTAAGCTAT
ACAAGCTTCTAAGCTATTACATCATTTATGTTTTAAATGCCAATTATGTACATTTTAATA
AAATTATTGATCGAGAGTGGATTAAAAAGTTATTATATTGCGAATTTGCAACAAAATGTC
CATTGATTTTGAAAGGGTAAGTCCCATTTTATTGATTTCTTCTTCATATATTAATTTGAT
TCCCTCATATTTTGTTCAACAGGGTAACTATAAGTTAAGACGAGTTATATTTGGAGAGGA
TAAGATTCTGTCTTGTACCAGCTATGATGAAAATGACATTTCTCTGATCGGATTTACTCA
TGTTTTTATTCAAACATTCCTACCTTTTAAAAAATATTGGCTTACAATTTTACTCGAGTA
TATCAAGACTTGAATGTTGAAGGCGAGTACTACTTGGTTCGTGTTTATATTCATCATAAT
GGGATCATACGACATGATGGTTATGGTGCTAGTCGTGAGCTTAGTCGTGCTAGTGACTAT
GCTTGTCATCATTTAGCTCAAAGTATATTCGAAGACGAACCACTGTTTCTCATGGTGAGT
TTAAATTTTGTTATTAGAGTTAGGTTCAAATTAACTGTCACTCTGTTGTTCTTGCAGCCT
CCATTTCTTATCGGATTCCCTAACGTTAGAGGACATTGTTACCTCATAAGTGCTGTTCTT
CCTATGTTGTATAGTTATCCTATCTTAAAAGGTCTCTTCGATGGTTATCAGTTTTATTGT
AAAAACTCCAATCTTAACGCTAATTGTGTTCGAATGCCTGGTACAAACTCCGTAAGACCT
GTTACTGAGACTCCATACTTTTGGGTTAAGATCCTCTATGATTTGTTTAAGGATTTTCAT
AAAGTGGCCAGTGAAGGTGAAATGTCATTGGTGAATGTGCCTTATTTACAGAAAAAACTT
TTTCCCGAGCTTCGTAATGATCCAGAATTTCCAGATCGCGCTCAGAGACCGGACCGTGAT
TTGCTGCTTGATTCCCGATTGATCAAAGGATTATGTAGTATTATGACTGCTTATTGTGAC
AAGCAGTTTGGTAGACCTGGAGGTGACGAAGGCAACGCATATCGTCATATCATCAGTAAG
TTGGTTTCTCAACTTCCTGAGCTTTGTGATGATTTAATGCTTTCTATGGAGGTAAAATTT
CTTTGTTCCTATTGCGTTGGTGGGCCTTATGAAAGTAGATTTACTTCACCCGTAATCATG
GTACCTGCTGGAATGGATTTCCAAACTGTAATATGTCAAGCTGATATTTGTGCAATTTCT
CAGGGATTTTATCAACCTCATGTTTATAATGAAATTAGCTGTGCTGGTAAAGTCAGAAAG
GTTGAATCCGCTACGTTTATGAACCGGCCTAAGGTGCTGTGTTTCAGTGTATCCGCTGAG
AAAAGCGAGGATGAAATTGCTATTCCTAGCACAGTGTACTTTACTTTTGCCAATGAACGC
CATGTCTATAAGCTACTGAGTAGTTCTGTGTGCTTTTGTTGTTATAAGTCTAAAGACGGT
GTTGAATACGATGATTTTTACCATGAGTACGAGGAGGGCGATCAAGAAGATGGATGGCAC
ACTTATACTCATATGGAAACTAAACAAGGAACTTTCGAAGTAAATAATGGAATGATTTAC
AACGTTGATACGAGAGTTTTTAAGGTTGTAACCCCAAGTTCCATGCATTTTTATCAGTTA
GAGGAGTATAGCGAGTATAAGCCTGATCTCAAATTAAACTGTGTTAGAGACAAACCTCAT
CATGTACAGTTCCGAGTTAGTCCCCAATCGGATTTCACTCAGAGTGAGGAGTATGATAGT
TTCTCAGAGTAAGCTCTACTCTGAGGATTACTTCAAAATTAGATGTGCATCTATTTTAGA
TGTTATAACGTTGTTGATCTAGAAATATTTTAGTTATACAGAGTTAACTCCAAATCAAGC
TTCACTCTTATTCCGACCGTCATCTTAATTTCACAAAATGTTTTAAAGTTTTAAAAGAGA
ATCTTTAATGTGTATCATCAAAAAATAAATAAGTTTTGAAATAAAAATATACTTGAAAAT
CATTTTTTCATATTGGGTTTACAATTTTGTTGAGGGTGAAAGCCCATGTAACCGTTATTA
CATTTATAACATATCTTATATCCTGCTTGTGGGGAAAATAAAAGTTTGAAGTTATCTATT
TCAAAAGTAAAAGAGGATGTTTTCCAAGAGTCATATTGTTCTTTAGACTTGATAAAAATA
AAATTTTCGTAAGAGGACGAACTAATCTTCATTGTTCGCCATAGTTCCGAATATAGTGTC
CAGCGTTCCATCTTGAGCTTGTCAATAAAGGTTTGGTTTCTAATGTCACAAGTATTTTGC
TGTATAAGATAAAACCAGTTCTCTATGCCGATTCCAATCGCATCATCAGTTATGGCCAGG
ATCTTAGTTACCTCCTCAAGTGGTAATCCTGATCTCAAAATTATTTGTTCCTTTATCTTG
CGATTGCTTACAGTAAAGTGCCAGATGAATTCATGGTTCAGTAGATCTCTTACTTCCATT
CTTTGTTTCATAAAGTTGACAATCAATTTTTCCTCCAGAACGGGTTCGTTTTGTGTCAAT
TTGCGTTTTTTCGAGGGTTCATTTAGCAGGTCACTAGCTGGTTTAATAGCAGAATTGAGT
GTATCAATGGAGAAAACAATGTTCCGAAGGGTTTCTAGCCAGGAATCATCTTCTTGTAGG
TAAATCGTACATAAAACTGATAGTTCCTTTAGTGTATGTATCGTAATCTTTTTAGTGGTT
ATCATTTGGATGTATGAAAGTTGTTTTATTTCTTTTAAAAGATTGATGAGGTCTTCAAGA
AGCACTTTCTCTTTGTCTATGACTTCAATAACTTTATCAAAAGGAGTGGACATCATTAAT
TAAAATATCAGAAGTTGTTATTAAAACTTGAAATTAAAAATTGGGAAGTGACTTGTTCAG
TAGAGAGTCAGACGTTAATTGTGATTTCCCAGTTAGAACATGTTAGATCTTATGTGGTGC
CCTCTAGAAAATCTATCGGGAAGCTTGATTTGAAGTTACCGGTAAAAATCTCTTTAATTG
TTTCAATAAAATTTTAATGGCATAAATGAATAATAAAGACGGATACATAATAGCATATTG
AGTACAGCAATTGTAAGATAAGTTGGGAATTAAGTTACTGACGCAACTGTTCCCAAAATT
TTTCCAAAAAATCGTACATAATAGTGAGTACAACATTGTTTAGATATGTTTATCAAGAGG
TTTGATCAAAGTTATCAGAACGTGTTCTTAAGTACTAAAAGAGTTAATGAAATAAAATTA
GGCAGTTATAATAGTTATAATTGAAATGTGACAGGAGTTTGAGTATTGTTTGATCTACGG
AATGTTTTTAGTTGATGCGATTTTAGTACGAGATATTAAAGTTTCAATTGGGCGAAGACC
GATTTGGGTTTAGCCTTTTCAGAAACTTCTACCAACCATGATGGATGTATAAGTAAAGTC
TACATTATCCATTTGTCTGTCAATGGCATTGATCATTTTGGGGCAATCCAGTGTGAATGC
CACATGTGAACCCTTACATGATGGACATTTCAGAGTTGATGTTGAACATTGTGATACCTT
ATGTGGGCCTGAACAACGCAGACATACTTGTTGTCTGCTGCACCACCGGTGACTACAAGA
ACCACATGTGTAGCATCTCTTTAGAGCAAAATGGTCACTGACTTGAACATTTTCAGTTCT
GACCCACAATTGTCCATTCAGAGTTTCCACGATATGTTCCCTTATTTGGGGTTCAACTTG
AATCAGTATACTCACATAGTTTGAGCCTCTAGCTGAATATGTCTTCCAGAAATCAAATGT
CATCTTTTGATATTTAGCTTTTAGATTAAACAGGAATATTTCCTGAACTAGTGATTTCAC
ATCAGACGTGATGTGACGTTTAGCCACCGAAATCTTTATAATAGGAAAACGATGTTTAGC
CGGAGTGACAGTTAGTTCTTCTTTTGCAGTGAAACATATTTGTTTTATCATTTCTCTAGT
TTCTAAGGATGCAGCAATCACCAAAGTGTGTTTGTCTTCTTCGTGCAAGTTTTTAAGTTG
ACCCCACGCTTCTCTGGCGACTCCAAGCAAATTGTATACTATTCCCTTGAAATAACCAGG
ACCTGAGATCATTAATCCATAACCTCTGCTGAGGGACGGTGTCCAGACATGAATATGGTT
AGATCTCTGCCCTCCTTGAAATTTGGCTACGTTCCTCGAGTTTTCAATACTGTAGATAGA
CGTCTTTTGTATTTTCTTAGGTCTCTCATCTTGGGTTTCCTCTTTATCATCTTTTGATCT
TTCTTTAGAAGAGTTATCAGCATCTGGTTCAGCTATTTTATCTGAGACATCATTCGCTGA
TTCGTTTTGGTCTTGGACAGTACTTTGGGTCACATTCTTTTGATTTGTTTCAGCAATCAG
TGTAATAGGCTTATCATTTGACAATGAGTTCAATTGAGTCGCACTAGTCATAAATATCTT
ACTCCGAGGATTGATTTTCGGCATTATCTGAGTTGGTACGAAACGTAATGACGAATGATT
TCGGTTGAAGATCGTATTTGGCAGTGGCAGGGCTGTTTTATTTCTTTTAGTAGTATCATT
TATTACTGTTGTTTGTTTGGGTTTGGTCACTCGTTTGCTTTTAGGTGTTTGTTGAGGTAC
CGGTTCTTTCAGGTCCCATTTAGTAATTGACAGAAAATGATCAATGTTGGCTATTAGGTC
TTGTGGTAGGGTTGACTTGTCAATCGATCCTTCATTAGAGGGGTCTGAGTTTATTATAGC
ATCCATGGTTTTGCGGTACGAGTCCAGTTCGTTCTGATTGTAACTAGACACATTATTCAG
TGTATCTTCTGGAGTACTACCAACACAGTTTAAAGTGAGGAAAGAGTCCAGAGTAGCGAG
TTGTTCACCAGTAACAGACATGGAGACGGCCAATTTGGGTTTATCCACTTTTTTTATAAA
AATCAACAAGAGTAATATGATAATCAGAGGAAATAATGAACAATATATTAAAGATTTAAT
TTAACGTGTATGAGATAAACGTGAATATACTAGTAAGGAAAAAGTTAATGGATTTTGCGC
TATGGGGAACAAGGCGATAAGCACATGGTTCCTCATCAAACGATTTCCTGTTTCATATCT
TTTGATGCAAATCATATTATTATTAATAAGTATGATTAATCTTATTTATTAATAACCATT
CTGGGAGACAGCCAATTTGGGTCAATCCCTTGTAAGTATGTTCTGATTCTGAAATTGAGA
TCTATTTCATATGAAATAGTATTATACTGGCTTCCCATAGGGCATGTATTCTATGTTTAG
TGGTTAGAAAACATTCTAACACTTTTCTTTATGAGTACATTATAGCGCGTACAATGTATC
TTCTCTTACCTTATTTATGTCCAAACAGTCCGAAAAAGGCCAAAAAATCGTCGATCAGAG
AGAGAGACACTTTTGTACCCCTTTCCGGTAAGTTAACCGGTTACCAGTAACCAAGGGAGC
TCTAGCAAAAAAGCTGACGGATTCTTGTTTACCTTTACCGACTGAGTTTGTAACTGGGGG
GACCAAACACGATTGCTGTTTAAAATAAGCAGAAAGCTGACTAACCAAAGCACCTCTGTT
AGTGACAGTTCCTGTTCGCCTTAATGGAAGACACTCATTTTTTAGTTGTGAAGTTAATCG
AAAGCAATAACTGTTTCGTGAAAGTTGCTCGCAAAATATTGCAGAATCAGCCGGTAAGTA
TAAAAATTTTTTAAAAGTTCTATACATGCTGATCATTAATTTTTTTCATTTTTATCACCA
AGTTATGCATTGTGAAAGTTACGATTGGAGGACAATTTCACAGTCCACATTATTTCACGG
CATTGGGACATGATGACAAAAGCTCAGAAACAATCCATTTCCCTCAAGTTTTGGGACAAC
AGCTGGGATTAAACAATGGATCATTAGTGCCGGTTAGATTTGTTAAAGAACGGCCTCCTG
ACTGTCACCATTGTAATCTTGTATTGATTGAGCCAAAAGGAATCGGCATCGATGTCTATA
AAAATGAAATGACTGATACTATTTTGGACCAAATACGCATTGTTTATCCAGGACTCGTCT
TCCCTTTCTTAACATCTTGCAATACCATTTTGATTTTCAAAGTTACTCAAACAAAACCAA
ATGTCAATTTCTGTATTTTGGTTCAAGATTCTCTGCTTGAAATTGGTCAAGATGAAAATC
AAGCATCGTTGAAAGTGTCATCTGTCACTGGAAAATTCATTAGTTTTTTATCGTTTTTTA
ACAATTCAAATAACACGAATGATGGTGATGCCACTGACACAGTTGACTCGGTCATTCTGA
ATTATATTCTTTGTAAAAACATCGATGAAACGATTACAAACACAATTTTCAATGTCTTAC
CAGCACCGTCCAATTTAGATGTCAGTTCTGTTCTCAACACAGTCTGGGTGAATGCAGAAC
AATTTGATTTATCTGGCGATGATTTTGGTGTCCTGATTCTGAATAAATTATTGCCACCTT
GTGAAAAGTCAAAAAAGAATGAACAGAAAAGAACTTTTGATACCATTAACAGACGAGCTG
ATTCGATAGATCCACAGGAGGAAGATTTGTTTCTCAGCACTTATATCCTAGTAAGAGGGT
TGTCTTCTTGTCCTGTGTCTAGTATTTACTCGAGTGATAATTTAAGAATGCAGATGGATT
TATCACACAACTGTAAAATATTTTTTCATCGAGGTAAATTTCCAACTTTAAATGATGGGT
CTCAAATCAAAATTCCAGCTCAAGATTCAATTCACTTAAGTCCTATCAATTTGCGAACAA
TTGCAACAAGTGAATCAATCCGACAATGTTTTAAGTCTTATATATCAAAGCATAAAATTT
TGATGCTTTGTCGGGGCTCGTGTATTGAGGTGAATGGCCAAGGTTTCATTATTTCCTGTG
ATCCCGAGAAACCATGTATTCCAATTGATGAAAAAAATCTTGATAAATTGGATATTAAGA
TAAAGAGTGTCAATTTCAAACAAATTTCAACAAGCTGGGGCAAACGTCTACCATTAATGA
AACTTCCTGAACTCAGTGGTTCTGAAATTAAAAGTGAAATGTTGACCGTTTATCTACCTT
ATCCTTTTATACCTTGGATGGAGAATCAGATAAGCTCGGCTACAAATTTTTTAAACCGCA
TCTTAAATCAGGAAAACTCAACCAAAGAAATTATCAAAAGGAATATCTCATTCGCACAAA
ACGTTCTGTTAGTTCATGGCCCCAAAGGCAGTGGGAAAACATGTTTTCTCAAGCATGTCA
TTGAATTAACTAAGCAAAAATTTCCATCAGTGTTCATCAAAACTATCCAATGCGGATCAT
GGAAAACTATATCTTCACTTAAGAAACAATGGATCACACAAATTGCTGAATGCATTTACG
CCCAGCCCTCAGTACTTATATTTGAAGGCCTCGATCAAGTAGCACCACACATTTCAAGAT
TAGAAGAGGTTCCTGGTGCTGATACTATCGCTTCTATTCGGGCTTCATGTATATTCTCAT
CTATTATTAAATCTTTTGATGAACTCAACATTAAATTTGGCCAAAAAATTGCCCTAGTCG
CAACTTGTAACTCTCAATCTTCACTGAATCCAATTCTTACATCAATTCGAGGTCGATCAG
TATTTTCTGAGACAATAAATTTGGAAAATCCAAATTTCGAGCAAAGAAGGCAAATTATCA
AGAGTTTCTTAGATCATCATACTGGTTCAATCAACTCTACTTATCAATGGTTGGATCAGA
TTTCTTATCGATGTGAAGGATATTTAATTGCTGATCTATTAAATCTTGTTGACTCAGCCA
TTCACAACAAAGTTACTACGAATCAAACTGCTGATATTGGGCCAGAAAATTTCGAAGAAG
CTTTACAAATTTTCCGTCCGTCAATGATGACTGATATTCGGATTGAAAAAAATAATGGCA
TTTCATTTAAAGATATTGGCGGATTGAATGATGTAAAAAATTTGTTGAGAAGTACTCTTC
TATTGCCGATAAAGTATCCAATATTATTTAGTAAATGCCCCATTCGTCCACCCAGAAACA
TTCTTCTTTATGGTGCTCCTGGAACAGGAAAAAGTTTATTAGCTGAAGCACTTGCTAGTG
AAAGTAAAGTAAATCTCATCAAAATTCGTGGACCTGAGCTGTTGTCTAAATATATTGGGA
AAAGCGAAGAATCAATTAGAGAACTGTTTGAAAGAGCAGTAATCGCTAAACCCTGTATAA
TTTTCTTTGACGAATTTGAATCTTTGGCCCCTCGACGAGGACAAGATACAACGGGAGTTA
CAGATAGAGTTGTTAATCAATTGTTAGCTCAAATGGATGGAGTAGAAGTGATTGAGCAAG
GTGTTTATGCCATTGCAGCTACTTCTAGACCTGATTTACTTGATCCAGCCTTATTACGTC
CAGGTAGATTTGATAAATATATATGTTGTGATTTTCCTTCAGATGATGATCGTTTGGATA
TCTGGAAAGTTCTTGGTAAAAATATCAACTTTGATGAAGGTTTCAATCACAGTATTATTC
CTGAATTGACTGAAAATTTCACTGGAGCAGATATAAGAGCATTACTCATCAACTCACAGT
ATGAAGCAATTGAAAAGCATGAGGAAAATGTAGACTTGACAAACTTGCCAATAAATAATG
AAGCGATTAAAATCAGCGAGAGCCACGTTTTATCAGCAAAGTTGAAAACTAAACCGTGTA
TTGATTCAGTCAAACGAGCTGAATATCGATTCATGTAAGTTCAAATCAAATTTATCTTTT
ATTTCCCAATTTATAAACATTTTTTTCTCTGACTTTTCAGATATGACAAGTTTTCGGGAA
TCGAAACCTCAACTCTACCAATGCAACAAAGAGCCACATTAGCTTAACTCCTGTTAATGT
ATAAAAAATATTGCTACCCGGTGACAATCAATTAAATGATAAATGCAACTATTTTGTTAT
TTCTATTCCACCAAATTATTGGTACCATTTAATTTACAATAAATTGAAGTTTTGATTAAA
CATTGTGCTCTTTTACCAGAAAGTGGTGGTAAACAACGAAATATAGTCAAATATTCATGT
CGATTTCATTTGGTGAATAATGTGAAAAATACCAAAAGCCATTCTACCAAGATGGCGATA
TTTTGGAACCAATGTCATTCCCGTAAAGATGGCACTATTAATTATTTAATATTTATATAA
TTTTAAGGGATGATAAGCTATCTCGAATTGAAGCATCCTCTTCACTACTCTATTTCTAAT
CAGTGTAACTGAGAGGTAACCAACGAGAGAGATATAATCAGTAATTGAGTTGTTGCACTC
AAGGCTCTATTGTTTCTCCACATTTCTTTTTGTCTTAATTAATTAAAGTCTTTTTGCTTG
TGCTTTTAACTATGGTTAAGGATTATTAATTGGCGTCAATTAATAGGAAAAGCAACATGT
CCAGCATCTCGTCAAGTAAACAGTTCAAACAGGACATCAACTTGTTATTTAATAAACTAC
ATTCAATAATATCTGAACTGGAGGCCAAGATAGTTGAAAGAGACGAGTCTCTGAGAGAGG
AAGTAAAACAAGAGTAAGTAAAATACACCGATCATCATTATTTTTTTCCTGTTAACCCTA
GATTTGATGAAAACCCACAAGAAGTTATTCATGTAAAGTGTATTGTATGTATACTTAATT
GTTACATTTTAATTGTTGAAGGTCACCTTGATCGCCTAATTAATGTCTTTCTTTCTCTCT
CTCTCTTTTGATAGTTTGATAATTATTCAGCGTGCCTCGTGCAATATTGATGCCACTCTA
ACAACCCAACCAGGATTCACAACTAATCAAATAGATCAACCAATCAATTTGATAACCAAA
TCTACAGTTGACAGTGGCAACACAATTAATAGGAACACATCACCAAACTCAATCATCAAA
AACACATCACCCATAAGCCAAAGCGTAATCACCACAGCAAGAAGTGGAACCAGCTGCGAC
AACAGCAGTTCAAGACAAGACTTTGAAGCTGAAAATGAGCCTTTAAAGAATATGGAAAAT
TCTTCATCGAGCAACAATCAAATTTCAGCGCAAAATTTACATTCAACATCACTTTCATCA
GCATTATCCTTATCATTGTCATCCGCATTATCACCATCTTCCTCTTCGTCTTCCCTAAAT
AACCGAGTCAAAGAAAACCGATGTCCAATGTGTGCTCAAAGATTTACGCAGCTCAATTCA
CTCAAGAGGCACATCAGATCACATACCGGTGAAAGACCGTTTCCCTGTGGATATTGTGAG
AAACGCTTTGTAGACAGGGAAAGATTAAAGGTTCATGTAAGGATTCACACGGGCGAAAAG
CCATTCAGTTGTAATCTGTGCAGTCGTCGGTTCAGTCAAAAGTCAACCGTTAAAAGACAC
ATGTCAGTCCATACAGGACTTAAACCATTCCAGTGTGGATCATGTTCAAAGAGATTTGGA
ACTCGGGATAACCTGAGAGTTCACGAGAAAAGCCATTTTCAAGTTGATTAACATTAGAAT
CAATCCATTTGATAAACTCTGGAATAATATGATATTCCTTTGGTGGTCCTTTCATTGGCT
CAACTATTCACAGGAAGAAGATAGTAAAATGAGTAAAACTAAAGCAAAGCATAAAATTAT
ATTATTTTATTCACTTGCTATTTATTGGCCTCTTCAATGTTACCATGAATTTGAAGCAAT
CAATTTACTAATTTGCAAAAGTCACTTCATCATAATTCTCGTAACTGCTAATTCATCAAA
ATTACCATTCAGGTAAAACTTACTTGAACATCTTGAATATCATTAAATAACTTTCCTTTA
ATGTAATTTGATACATTTTATATCATGAATTTCAAATTAAAGTGCAATTGAAAATGCCAC
TCAATGAAACACTGAATTGTTTCAGTTGAAATTTGTCAACAAAAGACAAAAGTTGATTAA
AAAAATACATTTCCAAATGAACAAAATATCAATGTTTCAATTATTGATTTGATACAATCT
GCTCTGTGAATGGTGATAAAAGCTGATGACATGGTAATGATTAGCAATTTGAAAATAATT
TACAAATAAAGTAAAGCAATGAAATTTAATGATTGCGTTAAGATTGAATAATAGCATTTA
ATGATGAAAATGATTGATGAAGGCAAGGAAAACAAGGAAAACACTGAAAGACATTGGGAA
AACAAAAGGTTCAACAATTGAACAAATTAAACCATCGATTAATCATAATTAAGAATACAA
AATAATAAGTTGAACAACTCAACAAATCGATCACAATTACCTTTCCTTCATCATTACCAT
TTCAATAATATTCAACTTTTGCTTCTCACCTTACGGCTATTAAACAGAAAGCTTTGAAAC
CTGAAATTGCCTTTGATCCAGTTTACAATTAAATGCAAATAATACAAATTAATTGAAGTC
AACTTTGATTTGTTACAAAACAATGTTGCTATTGAGCGTCTTTTTTGTGGTTAAATTTTC
AATTAAAGTAAAAAATGTAAACTCATTTCATGTTGAACAAGTAAACAGTTGATTAGGAAT
GTTGAAGAAATGAAATTAATAAAAGTATAATTAATGATATTTTCTGATGAGAAATTCAAT
TTACTCTTGTGAGACCTCCATTGCAGTTCCAATGTTGTTATCATGATAATATTAATCTGA
ATGGATGAGGCCAAGACTCTCAAGAAGCTGTGAAAAATTGAAATAAATAACAACAACAAA
TGGGTAAAAAAACGGGCGAAGAAACGAAATGCTTCTCAGGCGATACTCAATTTACTCCTT
GAGTGCTGAAAAATCCTCCTCTTCTCATCACTTTTCATCACTTTTTCATCCTCATTTTGT
GTTGAATTGAAAAAAAAGCAAAAATAATACAAATCCATAGCCAATTAGTTTGTTAACTAA
CAAGCCTTGCGGCAATGTAAAACATCATATTTTTCATTATTAACATTTGTATTTCAACTG
TTCATTAACAGTGTTTATTTGCTTATTTATTTTTGGGCTGAAAAATGAAGGAAAAAATAA
ATTTAGTTTATCAATTAAATGGAAAGCCATTTAATCAAAATGCTAATCATAGGAACATTT
ATTTCACTGGAAAAAGGTAAAACAACAAAAAATGAATCTTCAAGACTAGTTAACACGAAA
TACTTAAAACCAATTGTACTTCAATTTACACCAATCTTAATTGACTTTTGTTCAGTGTTT
CATTCTTAGACTCATCAACATCATAAATTGAGAAGGTGAGGTGAGAAAAATATCAAGTTA
ATTGCAATTAAAAGATAAATCTGATCATCACTCAACAAGATTAACAAACCCACACAGCGC
AAGCAAAACAAAACCCATAAATATCAACATTACAATAACACCAACCTTTAAAGGTAAACA
TTTTTCCTGGTCAAAAGTGTGAATGAGTTTTAATGAGTCTCATGGAGCAACATGCAATGA
ATGATGATAGAGTGATGATAGAGTGAGAATGATGACCGCTCCTTCTCAATCTATTTGCTT
ATTTAAAAGTCAATTAAAGAAAAGGCCATTTCTATTTAACACTTTGGTCGCCATCGATTG
AAGACTTTCTTATAATTAGTTTCAGATCTTTCTCCATGATTCACAATCTGATGCCGATTC
GTGGTCATCATCAGTCTCACGTCTTCCCATTCATCCTCTTCTCTGGAAGCTGTTTTCTTG
TTGTTCATCATATTTAATGTAACCCGAAGAAGAAGAAGAAAAAAGATGAAAAAAATTGTA
TTGGCCTCACCTCTTCTCTACCATAGTCTCGATGGTCATTAACATGTTTAAACCTGTAAT
ATGGCCTAGAGCATTATCACGATTACCTTTCTCGGTTTATCAACATGTTTCCATTCAATA
TTACTCTGCACTCAGGGAATCACATTAAAGTAACACAAATTAACAGAGCAAACATTAGTT
TTGTTATTCTGCTACATTTCAACGCCTTATTTCATTTCCACTTTCAATTGCCTTGTTATC
ATCATCAACCAACTTTTCATCATTATTAATAATATTATTATCATCTCTTCTTGAATCGTG
CAATTCACTTTGCCGCAGTTTCTTAAGCACATGAACACGTCTTGACACCAACATCTATGG
CCTTTACCTTTACGGTATTAAGGAGCAATTTAAGGTTCCTTTTTGGGTAAACGAATTAAA
ATGGCCAATAATAATTATCGAACTTTTCAAGATTCTTTTTCCTTTTTTCTTTCATTTGTT
GTTTCTTTTCAATTTCAAATTGTTTGATTCACTTGCGCACTTGCTTGATCAACCATTAAA
ATGGTTGATTATCAAAGGTAAAACGTGCTCAACAATCAAATAAACCAAATATTTGAGAAA
CAAAAAGCTCTTTGGACGTGAGCTTAACTTTAATTATTATCATTTCTTGTAATATATTAA
GCTCAATTGACCACAAAGCTTTAGGAACAATCGTGAATACTATTTATTCTCGACTAATCA
TACCTCTTAATTGTTGTTTATCATCACTTTAATCGACCTTTCATCGCATTTCTAACAATA
ATTTACGTTTTAACTCTTAACCTTAAACATCTCTTGCAAGTGATTATTGTTAACAGATTA
GAGTTTAATTTGATGAACAGTAAATAACATTCATTTTAATTGTCATCGTTTTATTTTTGT
AACTATTCAGCTCATAAATAATGCCCTGTAAGAGATGATTCTGGGAAAGAAGAGTTTCTA
AAGTTGCAGAATTGCATTTAAACTTTTCTGCAAGTGCTAAGGTTTACTACAGAATAACTG
AAAAGGTCATTTATCGAGTTTTGGTCAATATTTAAAATAGAAATTTTCTAAATCAAATGA
AACATCTTTTAAGCTATCAAGTTCAATGTTTGGTCTGAAGTTATTGAATGTGTTAAAAAA
ATAGAGTAACACAATCTTGACGAGAAATTAGTTTGTGTAATCGATCAGTATAATGACCGA
AGAGTGTTTATCACTAGTGGAAAAATCCAGAGTCGAAATTTTCTGTTTCAAGAAAGTGTC
ATTCCACAGTTTTAACGCAGTTAAAGATTCAATTTTAACCAACAAAATTGATGCAAATCA
ACACAACCACTTGATGAACATTTCGGATCTCAGTTAATAGTTGATTAACACGCAATAAAG
ACAAGTTTCAGTGTTTGTGTACATTTAGCTAGAAAATTAACAAGAACACGAATAACCTTA
AAATGATATCGAACTGCAACTTAACATTGATTTTTGAATAACCAATCAAGATCTTCCATT
TTTGATGGATAAATTGACAAATATTTCAAGCAGACTCAAGAATAGCAAAACTTAATAATA
TAAAAACATTGAAAACAAAATTTTACCGAAGATCATAAATTCACAAAAATTGATCTGAAC
TGAGATCAAATGAACTTTGAATAACTTTAAAAACTTGCAAACTCACAAATATCTTATTAA
CCGCACTCAACGTAAGAATTAAACATTTGCGTCTACACGAAATCTACTGATTCATTTCCA
CATTTTCCCAGAATTCAGATTTTAATGCGAAAATCCAAACTTCATATTCGATCTTTTATT
TTTACAAATTAAGCATTTTTTTCTTTCAATAGCAAACATTATTTTGCCAGACTTTTATGA
AAATCCAAAAAAATGTATCGAGCTTCGAACCACTGAACACTGATTCCATTAAAGACAACC
GAGATTTACTGTAAAATTTACATTCAAAGATTTACCAATGATCTTGAATATTCCAGATGA
ACTGTTTAACCTGAATATCTTCACAAAATGCGCATCGATTCCAATCAATAGCCAAAAGCA
AGAACTGGACAAACTTGAAATCAGTCAAATCTAATCACAAAATGTTAACACTCGGTGTTA
CTTGATTCTGATGGTTGAATCGATTGACGGTATGAAAAGGTGTTAATCATGATCTACTCT
GAACATGATTCTTTCAACACCTTGGTCAGATTAACAGTAAGTGATAACACGGTGTTTATT
GTTGTATCATGAACAGGTAAAGAATTCAATTACGATTGAAATTGTAGGATAAATGATAGG
AGAGTAAAGATTGAATGGAATGATAAACATTGCACAAAAAAAAGTTATTGATCAGTAGAT
ATAAAGTAATAAGTTACTCGTTTAATGATCCTATTTAATAATATAATGATGAGGTGAATT
GAAGCCGAAAATGAATCACAAAAAAAGGTTCAATTGTTGAAATGAGATTATCATTATTAT
TTCAACTTTCATCATGATTGTTGTTGCTCTTGTTAATTGTTGACTCTATCAAATAACTTG
CGGCTATTTTATATTACTAACCATAATAACGATTTAACAGCAACAATTTTGTCTCTTTTG
GCCCACTCTCAATCAGTTTAAACGATGCAAAGCAAAAAATCGTGATAACAACTTTTCTTC
TTCTCTCAACTTTTTCATATCAAAGGTAACATCGAAAAGCATCACTTTCATCTCGATCTC
ATCTTTTCATCACTTTCATCATTATTATCATCATTTATTCCTCATCTTCTCCTTAATGCT
TTCCAATTGTTTTACCGACAAATCATTTACTCTTACACTTTACTGATCCATTGATGATCA
TTACCTTAATTTTCATTTCACTTGAAGCAAGTTCAAAGCAGTTTAACAATTGAAAGATAA
TGAAAGAAACTGATCACAATCAGTCGATAGTTTCGACTATTAATCGACTGATTAACTTTT
TTTCAATGAAAATCTTTTTTTTTGATTTATCAAAAGTTCTATTACAAAAGAATGCAATAG
ATGGCGCTGTTATGCTGGTTTGTGTTTGTTTGACTTTTATTTGGTTTTTGTTGAGTTTTG
TGTTTTGTTTGTTTGTTTAGTTTTGTTATCGAAGTTGAGGCCACACACATGACGAAGGAC
CACTTATAGAGATATTTACATTCCTTTTGTGCCCTGTTTTGTGTCCAAATGAATGTTCAC
TTTTGGAATGAAGTGAAACAAGGTATTAAAGGGCTAAAACCATTTGTTCAATAAACCTGA
AGATACATAAACTTTGGTAGCTTTAACTGTCAAAAAGCAAGAAGACAACAAAAAGAAAGG
AAAGAAAGAAAGAATAGCTTTCGAAAGCGGATTATCTTGTAAGTCCATTGTTCAATTCAA
GTATCGATCAATGTCCACTTTTGTGTAAATAAAATTTTTCATCTTATTCGCTCTTCTATT
ATCTTCTTCTTACAACCAAATAATGGCGTTAAGTTCAACTATTGAACACAATATTACTTT
CAGTGTTTTCCTGGCGAGAAACAAAAAACCGTTCAATGTTCAGTCCAATGTTGATAGGTA
AAGAGCAGTTTCATGCTGTTCAACCAATTTAACGTCAAGAACAGCCAACGATCAAGTTAA
TTAAATTTACAATAAAAGTAACTGGTCAAAGTACATTTCCTATTCAAACCAATCTTTGGT
CAACTCAAATCAATATTTGAGTAAACTTAATACAAAATTGGTCAAGTTATCATTTTTTGA
AAAGGCAAAATCGAAAAGAAAAATTTCGAATCTGAAAAACTCTTGATTCTGTGATTTGAA
TCGCAAAAGAGGTAAGAATCTTAATGTTTATCCAATAATGATTGACTAATTGCCATTGAT
TAAACAATTAGAGTAACCTGAAGATGGAAAACGAGAAAAAATGAAAGTTAAAGGTGCGTG
TGATTGACGTTTAAAGTAAATGAAACGAGCATTTAAAGGTGAACTCCTGCTGAGCCATGA
TAGCTTCTTGTTTTTCATGATATAATATCGCCCCTTGTTGATGCCCTTTCAGAGGTTTAA
TAATATTGGGTTAACGAGATATTGTGTTGTCTTGTTGTCTGATCACTCAACAGGGGTTAA
CTCAAAATTGAAATTAAACACCAATCTGATTGAAAACGTCTTAAAGCGGCCTAAAAGTAT
CTTTTCAATTTGTCTATCAATCAATAGCAATTGGAATGACTAAAGTTGGACAAAATAATT
GATCAACACAATGATCGCACTTAACCTTTCCACAGCTTGTTAGTGAAACTTTTACTTTAA
TCAAAGTGAATGGTGTAATGTGGTATCTTGTTGGTATGTTCATCTACATTCACTTGGCAC
ACCTTGGAACTGCCCTTTAACTGGCCTTCAATGGTTCATCATCTAACTGGCCTTAAATTT
CAAGGATTGGCTTATTTACCATAGAATGATGATTCAGATTAGAAGGTATGAATTGAAAAG
GTAAAACAAAAGGTAAAAAGAGATTGAAGGTTCAATTAGGCGGAAGCCTGTTAAATTGAC
AATTACACGGATCTATATTTATATCTGTGTAATCACAATTAACAGATGATCCTGATTATG
ATGATTATCATGGAAAGAAAAGGTAGAAGAAGATGCTGATGATTACGAGGTTGATTACCA
GGTTGATTATCATGATTATAATGATGATGATAAATATAATGGCAATGATGATGTTCAAGT
CTTAAGGCGGTCTGGTGAAGAGAGAGGAGAGTCTTTGCCACCAAGTCAACCGCCTTATCC
TCCTTCTTGTCCACCTTCTTAAGTACCCTTCTTGCCCTCCCTCTCTCCTTATCCTCATCC
CAATCATCACAGTATCCCAAACTATCTGTAAATGAAGATAATCTGCCGAAAGAACAAAAA
GAGATCAACTTTTTTTTTCTCTTTTCTCTTTTCTCTTTGCTTCTTCTTTAGTGGGAAACA
GCGCATAACAAATGATTAACAATTGATGAGATGAAATCACGATTCAGTTATTATGATAGC
GGATCTTGGCCAGCACAAGATACACTCCATGTTACCACCTCTTGTTTTAACGTGAGCGAC
TTTAAATGTTAGCTTTGTTAGGTGCAAATGGAGCAACATCTTAAAGACAACAAACTCTTG
TCTTAACATCCTTTACATCATGATGATGTTTATTATTGTTATCATTATTGTTGCCCTTTT
ATTTGGTTGTAAGGCGTGTCTGGGTCAATATGAGTATTGAAAATAAAGAAATATGAAGAA
CCCATAACCATTAGTTTGATATTATTATTCTGGTTGATGGATTCTTGGCACAGGGAACAC
CATTATTCAGGGTTGCAACCAAAGTGGAAAAAGGGAAAACACTTTTCTTCTTCTTCTTCT
TCTTCGCCATCGTGAATGGAAACGACTACAAAACAATTAATTAGGATCCAATTTAGAGCT
GCTAATGAACCTTAAATTTCCCTCTAAAAATGCATCTCAAATTAAGTGGACATTTGATGA
TGAAAAAATAAGAGAGAAGACCATTTCTCTTCTCAAATCACCTTTTATTTGGCCTCCATC
AAGAAGTGCTTAACGCAGCAACACTCAAGACTTAATATTACCTTAAAGTAACTTTAAATT
TATTGTTGATTTCATTTCTTTTTGTGTGTTTATCATTATTATTATTCAATAGTTTGAGGC
CTTTTTGTGTCCCATCATCATTCACATTGTGATTAAAATGATTATTATCACAGTTTCCAT
TGTTATCCAAATAATTATCCATTCATTTATCAAAGAAGCTTGAAACCGTTTGATACACAC
ATTTATGCTGGTTATGATTAAACTGATAACATTAAAAGTTATTGGCGGCGCAACAAGAAG
GAAAAAATTGAATTTAAAGGTTAAATCGTTTGAAATGTTGAGCTTCCCTTGACTCGTGGA
CTCACTCGATACAATGAAGTAAAGCACGTTCCATGGTATTTATCATCCTTAGATCGTCAT
CTTGATTCTCATCCTCACCATCAAGAGCAATAGACTTAAGGAATGAAAAGACTTACTCTA
AGTACGAGTGATGAGTTTGACAAACCAGTCATTCAGTTACCTATTGAATAACAACTGAAC
TGATAAGGGATCAGAAGAGGAAACAAGAGGTAAAAGAGGACAATTTAAATTCTGATTAAC
GATAAAAGAAGATGGAAAAAATGGAAAGAATAAGAGAAAAAGTTGAGAGAAGAGAAAAAA
AAACAGGAAAGGATTTTTTCTTCTATTCAAAAATCGTAATGTTTTTACTTTTACTTGACA
ATACCTGAGACACCCGTTAGCCTGAAGGGTCACTTTTAAGGGCACCATTTTCACCAATCA
ATGAATATCTATATCAGTGGATTCAATCTCCCCTTCGCCATCCATTTGTCAGTTTAGTCA
CCATTTTATTTCATTGATTCCAAAGGAGGAGTCACAATAAAATAATTGATAAAAATAATG
ATAACACAATAATCAAAATGGTGAGGCCATCTGGTAGTTAATATTACAATGGATAACATC
AGTTATCATCAGTTATCATCAGGGTTTATCTTCGCCATCATTTTCCTTCTTCTTCTTTTC
TCTCCAAAGATACTCTCTTTTTTCCGTTTCTCTTCTTGTCTCAACATCATCTTATCATCC
ATCTCAACAATCACACAAATCTGATTCTCATCTCTATTGTGCTACCCACAACCCGTGCTA
CCCTGCATATTATATACACTCTATGGTACTAAAGGTCAGGACCTTTCAAAGTATCGATAA
GATTTTGCTCTCTCTTTTTTTTCCTTCTTGTCGTTTACAACACAAAAATGTGTACAAAAA
GAGGTTATTTGTTCCTGTGACAAATGCTCAAAAGAAGTAGATTCAACATTATCAATTAGT
CCATTAAAAAGGATTCACTTAAAACTGTTTAACATCTTGTCCATTGGATATTGTCCACTC
AAATTGTCAACCAAATTGTCCATCAAAGTGTCTTGAAGCAAAAGAGAGAGAAAAAAATGA
TGTACTAATTTATCAGTTAAATTGTCAAATTAACTGATTTGCTCTTCAGTTGAGAAAGTA
TTGAATATCCATGTTATTTGAGTCAAATGAAATGTCTATTAGAGTTTCAATGGAAAACGT
TAGTCACCAAAGAATCACTGATCAATGTAAAGTTTAATCAACTTTTTTCTCAAACTGCTG
TTCATTTATCAGTCGACAAATCTTGAATCCAATTAAGACTAAATTCAGCCTCAACTTTGA
CTCAATGACAAAATGAAATGTTTATTAGCATCAAATCAACTTTATTCATCAATTGTGATT
CAAAGTTTACACCAGTTACAAGTCTTAGGCCTGTATTTACCAAATCAGATCAAAATCTTG
AACCGACTGAGCGAATGATCCTGATGATCAAATCAATTTTTTATTCAAAGTTGTTTAATT
GATCCAAGACTCAACAAAATAAAATAAAATGGTCCGATTGGTTCATATTGAACTGTGAAT
CAATCTAACCTAACCTAACCTAACCTTACATTTTAAACTCTTACAGATTTTGTCTGTAAA
GGGTTCAACTCTGAATCATAAATGTTACCCCAAGCTTTGCGTTAATCAGCTCTAGTCAGG
GCACTTTGTCATGGTTTATTGTCACTATAATGCAAAATAATCTGATAATTTCAATAAAAA
TTGAAGTTGGAACATTTGTTTTCGAGAAACTGGAAAATTTGTAAATTGTTTGCTTTCTTT
TGTCCAAAAACTTTGTACAAACAGAAAGTTGAAAATGAGCTGCATTGAATTACTGGGTTA
GGTGTTACAAAGGTAAACACAAATATTCGTGATGTTACCTTATTAAAACCTCAAATAACC
GTTAAATTGGTTTCTTTGCATTTATATCTTTAACAAGTAACATATCTTCAATTGTAAACA
GTTAACAGTGATGAAAAATTGTGCTTAAACTTGTACTCTCATTGACTATCCTAATTCATC
AACTGTAATTAATGATGTTCCTTTGTTAACAATGTGCTTTAAATGTTACCAAAGGTAAGG
TTAAAGGTTAGTTAGTTTCCATTGGTCATGGATAATCATGTAAATCACGATTAAAGGTAA
AAAAGATTGAAAACAAAAAGCGAAAAGATAATCCATCAGTTTAATAACAATATTTGACTT
TTACTCATTACTTTACTGGAACAACAAGAAATGTTCGTGTCGACTCCTTTTTTTGACGGC
GCTAAACACGTACTGTTAATCACTGTAAACACGCATTCTGTTGGCTAAACTAATTAACTT
GAAAGGTTAACTTTAATCTTGTGGATTGATTAGCCAAGGTAAAGGTAAACACCCATCCAG
TTACACCTCATGTTTGGGTGTAAATAAAGTTACAATGAACCGAGATGGGTCAATGTTGAC
CAACAAGACAGTGATGGTTAAACTGGTTAAAGGGCAAACCGCAAAAGAATTGATTTGAAA
ATTGAAAGTTTGATTGATTCAAGAGCAATTATCCAATTAAATCAATTGAATGTTGTCCTG
TCAAATTAGGTTAAAGTGTAATAACGATTTGATGATGATGATGATTGCTGTTCAATAGTT
AAATGTATTTTGATAGTTTCATGTAACCTTATTGGAACCTCCTTACCAACCTCTTCTCCT
CCTCGTCCATTGTTGTACTTATAAAGGTGGACAAAGTACATTTGTCATCTACTTGGCCCA
CAATTTTACTAGTAACACTAATCAAAGAGAGAAGAATGAATGTCGAAGAAAACTGTTTAT
GAAGTGAAGAAGAAAAAAAAGTTGAGAAAAGTTGACATGAGAAATAAGAGGCAAAAGTCT
TTCTCTTCGAGTCTTGAGAAGTAAAGTTAAGTAGAATCGCCTGTGAAAAGGCAAATCTTT
GTAAAAAAGGCATTTCGCTTTTATTATTATCAATGAAAATGGGAAGTTACTGTAGGAGGG
CGATGCTTGGGGGGCTCACTATTGTACAAATTTAGTGATCCGAGTGATCAGGAAGGTTCG
TTAAAAGTACCTTTTTATAAACACACAAACATCGACCTCCAAGTGGCCCTAACAGAGAGG
AAGAAAGAGAGAGGAAAATAAAGGTGGAATCAATGTTAATCCTTACGAGACTTGTTTTTG
GGTCAATATTGTTTCATCTCTTTATTGTCAAATGTCACCTACAGAGTGTCTACCGGGTGT
CTTTTGACCCTTGGCCCTTCCAATTGGACAGTAATTTATAAAGAAAAATTGATAGATTTA
TAATCAAAGGTAAAAAACGACACATTAAGTTTGTTCTAATCGATCAACAGTAGAAACCAT
TTGCGTTACATTTTGACCTTAATTTTGTTCCTTGTTTTTAGAGTTTCTTCACAAGTTTTT
TACTCCAAAAGAAAAGTAAAATTTGCGGAAATTTCGAGTTTTAGAAAATTCTTTTTTCAT
CTGATTTTCAAAAATCTAAACTCCTTTTTTGTTTCAAACCTGATTTTTGAAGGAGTTGAA
ATCGATAAGCAAAAAAGCGACCGGAAAAATGAAAATTATTTGTAGTTTAATTACGAAAAT
TGATTGAGATTCAACTTGATAATTCCGTTTCCATTTAAAATTGAACTTGAAAAATTTCGA
TCACTTGATATTCAATTTGCGTCTTTTCTCAAATCGATCACGTTTTATTGCATTTATTTT
AACTGATAAACTCAAATAATTCCTGACATATTCAAGCTCGATTCAAAATCTGAGATTAAA
TTGCTTTTTCAGTCACTTTGATAATCATGATAAACAACAAAACTCATAATCTTGATCAAT
TTTGCTCTTTGATTGCAAAGAGAATCAATTTAATCTGTTCGATCATTTACATTGAATAAA
CTGAAGTCTTTTCTTTCGGTTCATTTAATCATAGTCTTTGTCCGTCTCTTCAAATCAACC
AAGTTTCCCATTGAAAACAGATTCAATTCCGAACGATATTCCTGTGTTGATAAAACTGGT
TAACCCACAGACCTCACTGTTGTCAAGTTAATTGTCATTGAATAAACTGAAACCTCCCAA
ACAGTTTAAAACCTGGGTTAACTCAATTTTCACCAAACAGTGTTCCAGTGTTCCAACGAC
CTCCTATTGACTTTCAAATTGTTATCTTTAGTTTATGAATCAAAAATGGGAAAACAATTT
GGCAAAGGACAGTTTTGTGTGTCCCGAGTTGACCTGCTGTGAAACTAACATCAACTTTTG
TCCAATTCACATGAATCGATAGAGACAATTTAAAACGACTATTAAACTGCATTGAAAAGA
CAACAAAAACAGGAACAATAAATTTACTGCAATTTTTTAAAGCATTCACAAAATGATACA
AAAAAAGAGCAAAAATTTTACCCAAAAAATGAGCATTTAAATTGAGATATTTGGCGATCT
CAAATCAATCTTTTCTTCTCGAAAAAAGATAACTCAAGGTTGATCATCTCATGTCAACAA
TAATCAAATTAACCAATTACCTTTCCAATTTACATTAGTTTATTGTTTTAACTGTTGGTA
TCAATCATTGCAGGTTGACTCAGTGAGTTACCACAAGCTGGTTGACCCAAAGTTGAGGTC
AAAGTTGACGAGCCCAGTCAAGGTTTAACCCTAAAGTTACCTTAAAATGTTGAGTCGAGT
TGAAACTCATCAAGATACTCATCGACTTCAAGTCATATTTAACTGTCAAACTTGTCCTTT
GGGAAAACCATTTTTACCTTTTTCTTTTCGTAAAAAAACGTTTCAGGTAAACTGATTAAT
CGCATGAAGAGTAATTAAAGAGGAAAAGATTGATGAATTGAAAACAAATGGTTTCACTTT
ACAGTCACACTTGTAAGGTAAAAGAGTAAATTCATGAAAGAACAACTTGAACAGATAATC
TTAACGGAAACATGATGAAACTGGGCGAACACACAAAAGTAACATTTCAATTGAAACATT
TTCCCAATCACAACATTTGCCTTTTGTTGCATTAAAAATGATTGTTAACTTTTCCTTTCA
TGAAAGGCATCAATTGAAATCAATTATTGCCATTGATAGTAAACAGTTGAATCTTTTTAA
TGGAAAACAATTTGAGTAAAAGTGATCTTGAATTACTGTTACCTTTGTAGCAACAACAGT
CTAAGGCCATTTTGGCCGTCATTCAACAATGAAAAATGGTTTTTCAAGAGAAAACAAAAT
TCTCTCTTTTTCCCTCTTCTTTCAAAATTGGACACAAAAAAAGGTTCTCTTCCAGGTTCC
AAAATACCTTTTCGCCATCCAGGTAATCTTGTCTCTCTTCAGTTTAACAATCATCTTTCA
AGGTAAAGGAAAGACTTGAGAGAAAGTTTCATTGTTTGTATCAATTTACTGCGACAACTT
AATTCGTTTAATAAATTGTTGAAAAACACGCCATCTTCACTTACCTTTTTCCCTTCATCA
TCTTCATCATCTTCATTATCGTCTCTTCTTCCCATACTAATGATAAGTTTCCGGTTAAAT
TAAGTTGCTAGCGATTGTTGACTTTTGTCACAAAATTGGACATTTGTTTCAAGTTCAACA
TTTGCCTTTTCGAAATTGAATTTCTCCAAATTTAATGTTCGCTCAAGCAATCGATTATTC
CTTTACTTGCGTTCACAATTTATATTTATTTTCATTTAGATACAGTTATAAGTACTATGA
GATGATGAAGAGTGGGATGAGAATTGGGATAAAATGATAGTTACATTTGATTTACAATAA
AATTGAAATTTAATTTTATTCAGTGTTTATTGAGTTTTGACAAAAAAAGGTTGTTATGCA
TGTTAATTCAGTTTTATTATTAATTTGCTTTCCTTAGTCTTGCCTTCATCTGTTTATCAG
CATTTAGTTTTCAGTTTGATTTGAATATATTTATGTATAATATTTATAAATGAGTAAAGT
TGATTAACATGCATAAATCTGAAGATCTGTTTTGATAAGCTGTGATATTTTAGTTTCTCT
CAGTTGGCTTGGTTCAGTGTTTTGCTTTTTTTGTGTCTTTTTGTGTTATCCATTTGTTGA
GGAGTTTTTGGATGTTGGTCACATTGAAAAGAAGTTGATAAAAGGTAGAAAAAAGAAGGA
AAGGAAAGAGAGAGAAAAGTAAGAGAGATGAAGTTGTTATATGCTGGTCAAATGATGGAT
TGGCCAGTGATGAGGGAGAACACAAACATGGATAATGAATAATGTTGATGATCAGGAAAA
ATGATGTCAAAATTCAATGTTTGAATTGACCTTTGTTGCTGCACATGATGATAAGAATGA
CAAGAATAAGTTTGCAACCAAAAAAGTTGATTAACTGCAGTGAAGTTGGACTTATAAGGG
TTGACGACCAATCATCATAATGAGCGAGTTAACAATGCAAAAATGAAGAGGAATAACTTT
TCTTGTCCTTTGTCAGGATTACCATGAGGATGATGATGAGGTTGGTGAAGATGATGATGA
TGATGAGAATGGTGGTGATATTGGCGAATGATGAATGCGAATGAAAATTAATTTATATTT
ATCAAGCCATCGCTCCAACCATGCTACTCGTGGAAGGCAAACCCAATCCTCCGGCTCCCA
TTGAACCCAGAATCTGTCCACTGGCCTGGAATGAAAGAGCTGATAGTCCATGACCTGGGT
GATGTTGATTGGGTCCCATATGCATACCTGTGTGGCTGGACATGAAGTGTGATCCTCCCA
TTCCTAAAGGCATGTTTCCTGCTCCATGAACATAATGGTTAACGGCTGACATTGCTGACA
TCGAGCTCATGGCTGAACTGAGATGACCATGAGTGGGTGCAAAACTGCAGAATGGTTTAG
ATGGATCCAAAGGTTTTAAATGTGGAACTTCGGTTATGGGTAAAAGGCCTTTCTTTTTCT
TTCCTTTCGACGATAATTTTCTATTTCGAGTTTGAATTCCATCCTTTTTCATAGTCAACG
GTCGATTAACCTAAATAAAGAGGAAACAAGAAGAAATTTTTCAATTAAACAAAAAAGAGA
AACACGAAAAGGGTTAAAAAAGCAAAATGTACAAACATTGAGGTTAGTAAAAAAACAAGT
TGAGTTTAAACACTCAATTTACATAGAATTCAATTTCATCTGCTTTGAATTAATCGGTAC
AACTATTAATATCTTAAAAGACCTACAGCAAAAGGCTTTAATGCGTCCTTTCCAATTGAG
ACCACTTTCTAGAGTTGCCCATCTTTCTAACCTTTGAGTCTTGTTGAACGTACAAGTGAA
CATAATATCGAGGTCCACAAGAAGCAGAGACAACACCGTTAATTACATTACTGTATAACA
CTGATGTTATTCGATATCCTGCGATATTATCGATATGCATCGATATTCGCTCAATACTAT
CGGTTATTAAATAATATTGACTTTTCCTTATTAACGGCTTATTTTAACTTTCAGATGTTT
ACTGTTTTTATTGATTTCTTTTTGTTTGATTTCATGTCTTTAATGATGACAAAAATCATT
AAATTTTGAACTAGAATCTAGTTTTTAAGTTCATTTTTAAAGATTTCATTTAACAAGCAA
AGTCGCTAATCTCAACTCAATATCACATTATTTTGTCATTTGAATATCGCAATAATATTG
ATTACTTTAAATAACATTGTACCTTTCAATTGATACTTTTACAAATTTTTGCCCAATTTT
GTTTCAATCAAACGATCCGTAGCATTTGTCAAGATTATCTAATTTCATCTGTTAATCTAA
ATCTTAATCTAACAATTCAAAGCCATTATTTTGTTCAACTCTCAAATGAACAGCAAATTA
TCTGATTAAGGTCATTGATTCAGGCAGAACACAAAAAATGGCAAAAACAGTGTTCACTGA
AAACGCCCGTAGTTTCAATTACCTTTGAGTTAATAGCTAAATTCATCTGATAAATTATCG
GACAAAGATGTTCATCGAGATAAAGATTTGTTTCACAACTCAACTGGTTACATGAAAGCA
AATTGTCGCACAAATTCATTCACCAATAAAGAAACACGCAACATAATGGTTCAGGTAAAA
GGTGAAAATTTACTTGTGAATCTTTCTTTTTCACCTTGTTTTACCTTTAATCTTATCGTT
TAAATCTTTGGGTTATTTCACTTTGATAATCACCAAATGGATTTTGTTTCAAAATATAAA
CGAAAGCCCAAACTCTTGTTAATTGGCTCGAATCTATCAGGTCAATCTTTCCAATCGATT
CAACTTTTACCTTTGTCAACCTGAGAAACAATCTGTCTTCATCTTTCAGGTCATTCCAAC
TCTTTCCTCTTTACCCATCATGATAAAGCTAATTGCGATAATTGCAACAACAATTACAAT
TTCGTTCATTGACTTTCATCTAAACTGTAAACATAAATAAATCACTTCTATATGAGTCAA
CAGCAAAATCAAAGTAAACTCACGATTCCACTTTTGAGCCAAAAAGTTAACCATGAAAAT
ATGTTGATTCAATGATATATTATTAGCATTCTCACTTCTAAGTATAACCGGATAAACTGT
GGCCTTGCATTGACCACAAAATTATAGTTGACCGAGTGTGAACCGATCAACCCAATCACA
CAATTGAACAACTTGAAACAGTAATAATAGAGCTTTTTGATAACATAATGATATCGTAAC
TTTGACGCATTTTCATGTTCAAACAGCAACTTGTTTAACATTTAAATATCAGTTATCATA
TTTTGCTTCATTTTTCAGTTTCCATTATTTTCTTTCTCTCTTTCTTTTCCCCTGAAAATT
GAACATTAAAATTTCTCAGCTTTAATTATGTTTATCATCACCTTGTTGGGAGCAGCAAGA
TGATGATGGTTATGAAATGAGAAACATTTTTTAATAGGAAATGTTAGCCTCTTCCTTTTC
ATATCCATTTATACAATTTTCATAAGGATGTGCTCAGGATGCCAATGAATCTTCCTCTTT
ATTCAATTGTAATATTTACCGAGTCAAATCTTTTGTATTCTCAGTATCATCAACAACAAT
ATTATCTTCATGATGATTCCAAAGTAAAAAAAAGGTAAATGAAAAGCCACAAACTTATCA
TCACCTCATCATCATTCAGAAGATTATAATGATTATCATTTCTTACCCTCAACAGAACCG
GTTGTCCAATTGATAATAGTTAACAGATGATCTTGTTTAGGCTTATATTTATCTCTCTAC
TCTCTCACCTATTTATCATGGTCATCATTATAATCATTACACAATTATCTTCTCAACAGT
GTAGCTGAAACACGCAACAAACAACAACAAAAAACAAACAAAAATTAATCTAAAAGCGAC
TGTCAAATTATCATCTCAAAAGCAACAGATTTAACGACAAATGATCAGAAAGTTCAATCA
AATTGAATCAATTATTTCCATCAAACATCATTAACAAAGCGATGTTCATGTAAGTCAAGC
CTAGTAATGAAATATTTATTACAATCAAATGTTTGACTTTGAATTTTTCAATTCAAATTT
AAGTTGCAACTCAGTTAAAGCTAAAGATCATTGGAACCAAAATTAACTTTAATCACTAAA
TCACTTCTTGAAATAAGTCCTAAAAGCATAAGAACCAAATCGACTGAAATTTAGTTTTGT
TTCAATTTGTTTCATCTTTCAATTTTCATCTGAAGCCACTTTTTGTTCAATTGAAAGGTC
GACTAATAATTTTGAAATTTAATTGCAAATTTTACTCATGATTCAAGTAATTACCTGATA
TCTGGTTATTATATCCAATGATAAGTCAACTCCATTAACTAATTTAATAAGCAAAGTGTA
GGAAAAAAACGATAAACTCTGTTTTTTCTTAACTATCAACCCAAAGGCTGTTAATTTCAA
GTTTGTTAATTTTGTTTTTTTGGCAATAGGACCAGATATCTCATTGATGTTTTGCTGAGT
CTAAGGTTTTACTTTTTCAAGGGTTGATTGACTGAAGTAAGGTTTGCTTGAACAAGATTG
CAAGTTAATCTTATTATAAGTTAACTGTTGTTGAAACTGTAACCTAATGTTGATCATCAT
TATTATCATGATAATGGGAAAAAGTCTGTAACAACTCTTTCCTCCCATTCAATCAGAATA
ATTAAAGGAAAAAGTAAATTGTTTAATCCAATTTAAATTAACCAACCTGTGCTTTCTTAA
AGACATTATTTAAACATCTTCAGAGCGGCAACGGTTTCTTCAACAGATTACCTTGAAAAG
CGTTTCTTGTTTTTATTTCAATAAAATTATTGCTATTTCCAGTCAAGGTTAATTCATTAA
TTCATATCAAAATTAAACTTTTTTTGCTTCATGTTTTTTCCATTTACTTAATTATGATCA
ATAAACAGCTTGGATTGAACATTAATTAAACTTTCCCTGTTTCTTATGCAGAGTAAATCA
TTTTCAATCAATCAAGAGAAATTCATGTTTCTCAAGTCATCTTTTACTTTCATGCAAAAA
TGATGATCACAATCATAATATTTGGATAAGACCGTTTGAGTGCTTCAAGCAAGATGGAAA
TGATTAGGATTGGAATCAAGTTCAATCAATGGAATTATACGGGTAATCTGAATATAAATG
TTATTTTCCAGTTATTCTAAGCGAATCAGAACTAATCACTCAAATCTTCGAATCTTGCAA
AATCGATCGAAATAAAAACGCATCTCGTTTGAGCAATAAAGTCTTGCGTTTGAAAAACAA
CTGAAAATTGTTACAGTAAAGTTACGAGTCTTCCACTGACTAACAACTAGACTACAACCT
AAAGCCTTCATACTTGCCGTCACACTTTTATCTATTGAGGTGCCTTCAACTTGCGACAAT
TTTATGATGGTTAGCTATCAAAAGTCCCATCAGGAAAATGAGTCTCATTAAAAAGCCTGA
TTCCATAATTGAACAAAAGGCGATCGAAATTTCGACTTTGATCTCGATTTTCTCGAAAAT
TATCTTTCAAAGAAATTTTCAATAGCACTAATGGGCTCAGTTATCATGCTCCTAAAAGTT
CCTACTCTTGACTCGAAAATCAAAGTTATGAGTCTCCCATTGACCAGCAACTAGACTTCA
ACCTAAAGCCTTCATGCTTGCCCTTACAACTTTATCTATTGAGCTGCCTTCAACTCGCGA
GTCTAACGTTTTGACAAAGCCATTGATTTGAAGATTTAAAATGGAAAGTTTGTTGGAATC
AAATCAACTCGAATCACTTTATTAATCACAGATCGTGTTTGCTATGAAAGGCTTTATCAA
TTTGCTGTTACAATAGTAATGTAAGCCGATGGTGACAATCGAGTGAAAATGTTTGTCATT
TGAGGAAAGAGACACTCTACTCGACCTAATATTACATAGACAGTTAACATTTTGTTACTT
TCAATGGACTAGATAGTGGTTAACCGCTAGATCTCAATCATTTTTTTGTTGTTGTTTCTG
TTTCTGACGGACATCCTATGTGACATCCTTAGTGAATTAGTGTCTCAACTTACGAAGGGT
GAGTTGAAAAAAAGTAAAGATAGAGATACGGAAAGATGAGGATGAGAATGATGGGTTTGG
ATGATAAAAAGAGACTGAATGTGGTTGTCACGGTTACAAAGTTTCTGGCTCCAGAAAGGC
GAGAAGATGATTACTCTCAATATAATAATATATTCACTTACAAAGTATATATTTAGCATA
CCCACAATATTCATTCAAGTATATCAAGCTCACTTGGCACCAGACATTTTCCTGTGTCAC
ACCAAAAACAAACCATTGCATTCTTGTTCACCCAAGGAAGGATAACATTTTATCCTTACA
GCATCTCTCCTCCTTCCTCTTCATTATCATCATAATCATCATCATCAACTATAACATTAT
TTTTTATCATCATTTTCCTCTTTCATTTCTTCTCATCCTCATGATCAACATCATTTCATA
GACCAAGATTGCTGCTTTTCAATGTTGCAATTGTAACAAGTGAATCTCTTGATCGGATTA
AAAGATTATCAGATTGAGCGATAAAAAAGGATGAAAATTTCAATGAATGGGACAATTTTG
AAATCGCATTTTGATTAGAAGCAAAGTTTGCACATTTTGCGTTTACTGTTAGAAACAAAC
AAAAAAGTTGAACTTACATTATGCAGTTTATAGTATAGACCACATGCATTGCAAACAGGC
TCGCCATTCTGGTTACGGCGCCATAATGTTGTTGTTGATGTTTTACAATTGGCACAACTC
GTCCCTGCTCTCCTTGATGCGGACTGTTGTTGGATAACACGAAGAAGAAAAATATTTGTT
ATTGTTGGTTCAATGGGAAGTTGTCAGTTTATTTAACCTTAACTTATCAATTGTCATTGC
TCATCATCAGTAATGTTATATGCTATTACTTAACATTCTTGCTTTCAACCAACGAATTAA
CATTCTTGAGCTAATTTTTTTGCTCTTCTTTACAAACCAGATTAGAGTAAACTTGAAAAA
TGATTATCCAAGTTGACCGTTTTTAAACCAATATAATGTAACTTTTGTGTAAATGATACT
TTACTCTTCAGATGCTGATACATGCCTTGATGCTGTTTTCACTGGTCCAAGTGACTTGAT
GCCTTTTAACCTTTCAATAAACTCAAGAAACAAAAACAATTTTCTGTTTTTCTTTCAAAA
TGCTTGGCATTCCTAAGAGTGTCGTTTTTTAGCGTCAATTTAGATGTACAGTTGACTCTC
AATTTGCCAACATTGACTTCATTAGACAATATTTCACCCAAAAAATGGTAAAATAAACAA
ATGCTGTTAATAGCAGTTACAGTGACCTGTAATTGGATGATTGATTGACCAGTAAATTGA
TTTGTAACGAAAAACAAAATGTAAATCAGGAGAAGAGAAGAAATTGCAGTAATTTGGAAT
AAATTGATTTAATGATTGGTTTGAAATCAATTTAACCTGCAATTATGTCTCCATGATATT
TGAATATCACTTGTTAATGTGTGTCAATTTTGTCTCAATAAAGTCAATGTGTGTGGCCAG
TTGACCAGTTCGAACAGTCTTTTTCTTTACCTGAATTCGTAATTTTTGTTTCTTCTTTTA
TCTTCAGAGAAGGTAAAAAGTGGGAAGAAAGAGTAATTTGAATAAAAGAAAGCAAAATGC
ATCATAAAATAAGCCTTACGGGAGTTATTTTGACTTGGAGTTTTTACCTTAAGATGATAA
GTCAAAGTCAAGAGGCAACTCGGTTGTTGGTCTTTACCTGGCTCAGCGTCTTAATAATAT
TTTATTTCATCTGAATAAAAGCCAATTGTAACCACAAACACACACAAGATTAACTGTTGA
AGCCTGTTGTTGAATACAGAAGAGGAAAACTCAAGTAGTGACAACTTGCTGGTTCCTTTT
GTATCCATCATCTTTTATTGTTAGGTGATCGCATGTCCATACTGGGAGGAGTTGGGAGGA
GTGAGATGATGATCACCATCGTCTTCATTATTATCACTTATTATCGAGAAGGAAAATAAG
GTGAATCGGGTGGAGTTGATTCAATTGAAACACTTTTTTTCTATGGTAAATAACAATGAT
GCCAACAATGTAAAAAATAAGTCAATGAATCAAAAGTTATTGATAAGTTGAGTTCATGGT
TGAGCTAATTTTACTCCATTGGATATCTTGTTATATAGAGAGACTGTTTACTCATTATTA
AGTTCAATATCAATTCATCAATAACATAATGGATAAAAATCCGCCCTTTTCTCATAAAAA
GAAAGAAAAGAAAAGAATCTCATTTTCACATTTTTATCAAGTCTACCAATAACCTAATGT
CTTTCAAGTCTTGAACACATTTTACCCTTCAAGTCATCGAAGTAACGCATTTTTTGCAAA
AATAACTTGATAAGTATAAGTCTATCCTAACCTAACCAAACCTAACCTAATCTTTGATTA
TTTGAACTTTTCTTCATTTTTGCTTCACATCTAGAATCAAATAAACTTTGAATCACAATC
GTAAACTTTTTGTCACAATAATGGCAAAACTTGTGAGGTTAACCTAACCTAACCAAACCT
AACCTACAACTCAAATTATTGAACTTTTTTTGCGTTTTGACTCAATTGCTATCAAATCAT
AAATCATGAACTCTTTAGTCAATTTTTAAGTTTCAAAGCTTATCGCTGTGAACTTTGTCA
CAATAATTCAAAATAAAACCTTTGAAATTAAACTTTTCATTTTAATTTAGTCAAAATGTT
AACTTATTCAACCAAATTGTTTATAAAATCAAATAAAATGTTGAATGAATAAATTGACCA
AAATGAAGGTGAATAAACCTATGGCTAGCATTGAAGGTAAACAAAAGCTGAATCAATCAA
TTAGATAGTTTAAACTGAATATTATCTAGAGACTAAGCATGATTGAATGAAACTAAATGA
GATTGAATAGGTTAACATTGAATAAGGTTAAATCACTTTACATTAAACATAATGATAATG
ATATAGTTTGGCTAGAATAATGAGCAATAACGGCAATAATAATACTAATAATAATAATAA
ATGTTTACAAGGTGCTGACATGAATTTATCTTGAGTATGATGAAACGTTGTATAAATGAT
GATGGATTGATGAGTTATTAGGCTTTTCTTCAATCAATGTAATTGAGCTGAAACCAGTAA
AGAAGATGAACAAGAAAAAGTAAAAGCATTCCTTGTAGCACTCCCTAAGCTTGTAAAAAA
AGAGCGAACAGAAAACGTTGGCACGAAGATAAAGATAAACTTTTTTTTCCTTTTAAAGTA
AAAGCCAAATAATAGAAGCTTATTAGTCTATTTTTTCCTCATCTTTTATACTTTGGTGTT
ACATGTATATGTTGAGACGAGATAGATTAAATGTTATCCGATATCCGAGGGAAAACTGTT
CATCTATCCAGTGATCAATTGGTCAAGAGCGCTCGGTGCTAATCTTAATGTGCCAATGAA
AAGACAAATCATTTTATCCTTTCAACAAATGGTGGAAACAAACGCTAAAACAAGTTTACA
TGATAACCAGTTAATACAAGTTGACATGAATTGACACTGGATTTTCAAATGTTGTTGTTT
TGTTGTTTTGTTCAACTTCTTCTTCTTCTTCTTCCCAAACTTGCTCAGAATGATATATTC
TTGGTGACAGAATTTGACAGAATTATTGAAACATAAAATTTAAAATTGGTTTCAATGTAG
CCTTTTATTGCTTTAACCACGTTAATAAGGATTATTCAAACGTTTCAAATTTACGAGACA
ATCTGTCTGAATAGTTTCTAATACTTTATCTGATTATACTTTATCATCACCATTTTTTTA
CTTTCACATAAATCTTTTGATATTAACAGAACTCTTAGCATCCGCTTGTCTTCCTTCATT
AACATCAGTTAAACCTTTTAATCGTGCTTCCTTAATCTTCCCAATCTGTTCCTGTTTACT
CGACGTTGGCTAAATCAGAATGTCAGAATGTTAGTTGAAAAAAAGTATTAAAAGTTTAAC
TAACGAAACTAAAGGTTCTAAGGTCATGGCTTTGTGTCGCTTAAAGTGACTGCAACTTGT
TCAATAATCAACACTTGAATCAATTAAATTGATAGCGAATCGAGATAATTGGTTAACTTG
AAATCAATTGAGAAGTTGAGTGAAATTCCCTTTTCTTCATCCTAATTCGTTTTCCTTTTT
TTCTGTTGTTCTTTTTGCTTTTTTATCTGGAAATTTGGAAATGATTTAATCAGGATTTAA
TGTTACATTTAGATGGTAAAAACATTTGGATTAACTGATTAACCTTCTCAATTGCTCAAT
TGATTGTGTAAATCAAAAGATAACTTTACGCTTTTTTTACTCTTTTTGATCCAAATCTTT
CAGTCAACTTGATCATCAATTGATGGCCTTTTTGATTCACTCAAACTGAAAGGTGATGAA
CCATAATTGACTTAATACTTTGTTTCAAGTTAAACTTGCACCTGAATCGATCAACTCGAA
GAGTAAACAAAAATATTGTCCAACAATTTACTCGAAGCGTAAATAAAAGCAATTTAATTT
ACAATCGCAAACAAGTAAAGTTAATCCAACCTTTTTTATGAGCCAATTAGTTACCATGCA
AGTTACACCACAATTGTCATGTTGACTGTCAGTTTGCGGTACATCAATTTAAAGACTATC
AAAGTGTTCATTCGGTGCCTTTTCCCATTTATTATTATTATTAATCTCACACCATTTTGC
ACGCAATGGTAAACCAAAAAACGAATCAAGAGAATGAAGAGAAATCGGTGAAAAAAAAGA
TTTGGATAAACGCGAAGAGCAAATACTGTTAGGTGTTGCTATTGAAGAGTGATACTTGAA
GTGGATGATGCTAATGATGATGAGTGAATGGAAGAGGATAAAGATGACAGAGGAAAGAGC
AACTATCAAACAAATTTTACGCTTATTTTACACCCTCAAGTCTAAATAGACTCCCTGATG
AGTTGGGTTCCTCCTTCCTGAAGGATTCCCTGATGAGTCTCTTGTCACAAACAAAGTGAT
ATTTAGTCAAACACTATTTACTGATTACATCGTTTAACTTGATAATATTTTGCTGAGCAA
ATGAACGAATTGAAGAGACAAAATGAAAAGAGTTCATGAAAGTCACCTGAACATCAGAAC
ACACTCAAGTATCAATCTTGGACAATTTCAACTGGCCGTAAGGCAAATGATGACAACAAG
TTTCAAGCAAATAAAGCAGATTCAAACGTAAACATGGGAGACTGAAGTTAAGGGGAAAAG
GATGGAGAGAGAAAAGTAAGAGAAGAAAATTGATAATCTTGGCTCCATCTTGATCAGCCT
CGGGCCATTCCTCACCGCTTATATTCTTGGCCTTAGAAGCTCTTCTTTTTGAGGTTGTCA
TCATTGGTTTTCTTCTTTTTTTTCATTTTTTTCTCTCCTTTTTTTCTTCTCTTACAGATA
TTTTCAACAGAATTTGTTGCTTTTTTCCTTCGCCTCGCTCAACTTTCTTCGTCTAGACTT
TTCTCTTTTCCCCTGGTTCGAGACAAAGACTGAGTTAAATGAAATTACCTTAAAAGGTCC
AGTTGTTACCTTTTCTCATCTCTTCTTGCAATTGCAAGGCTTTTCTCTTTTCTCATTACC
TTTACCTTTCCTTTTCCCTTTTCCTTAAAACTAAAGTATTGACCAAAAAAGGTGAACCAG
AACATGACCCAAATGAGTCCAGACGGCGACGTTAACCTTAAATATTGACATAACCTTCAC
CTTGACCCATCAAATTATCTCATTTTACTGTTTAACCTTTAAACCCAAAGGAAATTTAAC
AAGTGTCTTTCAATGTCCACTGGTGGACAAGCAATGACAATGAGCAATTAATTGAAGAGC
AAAAAAGGAAGAAAAAAGAGGAAAAAAAGTTGTAATTGATTAATAACTTACCAATCTTCT
TTTGGGCTTTATTAAAGGTCTATTTTGACCATTCATTTTATGGTAAAGTCCACAAGCATT
ACAAAGGTAATGACCTGTTCCGTCTCGTCGCCAGAGAGGAGTTGAAGTAGCACCACAATT
AACGCATTCACGGCCTTCTACATGATTAACATCAATCAAGAAAAGAAAATGAATTTGCAT
GTTAATTAAATGTTTGCAGATAATAAGATAATTAAGTAAAGTAGGTGGTAATAATAGGGA
TTAAAGTGTGAATTCAAGTGTGAGCAGCTATTATGATAAGTGTCCAAAGGAGAACAGAAT
TGGAACAGAATTCAAGAGAAAAGGTCAAAGTTGAATGCAATTAGGTGTTGATTCAGGTTG
GGATAAGGAGCCAGTAAACAGTCAATTATAAATTAATATTCAACATTTTCCTTTGCAAAT
GTTCAACTTTACTACCAAAAAAACTTGGAATCCGGGAAAAGAAATGAACTTAAATTATAA
TTGATTGTTTTTGGTGAGCAAAAATGAAATGGAATAAAATTATTGAATAAAATTTTTTTT
CTTCTTTTGGCTTTTGTTGAGTGTTAATTGGTGATGAAGTAACCAGCATTTTATGGTAAC
AACGGCAGCAGCAGCCGTCACTTGGCCGAGGTTCACATCAAGTCTCTCTGGTCGTTTTGA
TTCACAATTAAATTCAATTGCAACAGTTTAATCGATTATCAAAATATTCAGTTGAAATTA
AATTTCCTTTTAAAAAGTCAAAACCTTGAGACAAGTAAATGACAAAAGCGTCTACATAAA
CAGGCGTAACAGTTAATTGTTTAAACATTTGATTGTAATCCAAGTAAATTAAAGAGTCAA
CGCAAGTGTGACTATAACTATTTAGATTCATTGGTCAGATAATTAATCACTTTTCAGAGT
TTGACAGTTGCGAATTAAAGCAATCTCTTGATTGTCGACAATTAACTGTAAACATAATAA
ATGAACAAAAATTGAATCAAATTTCGTTTCTTTTCTTCTTCTTCTCCATCAACACTCATT
TGATACCTTAAAGTATCACAATTAAAGAGGAAAAACTTTTCACTTTAAATAATCATTTCT
GATCATCTAATCTCATCATTCAAGGGATTGTAATTTAATTGAGGCAATTCTTCAAGATGA
TTAATAATAAAGAGAAAAGTAAAGTTGCTCTTCTCGACCAAAAAAAAGGATGAAATCATT
GAATTTTCAGCTCATTTCTCAAAGAAGATTAACTTTGAAAAAGAAAGAATTAATTGACCG
AATTAATTAATTAATCACTTGTAATTCTTTCTCATGCAAACTCGTTACGTTCAACTTGAT
TGATTCCCCGGAGTTTCAATGAAAAATGCCATTTTCTGTCCCAAAATAGGAAGAGAGAGA
CAGAAAAATTGAAAAGCTTAAAAAATGAATGAAATGATGAACACGCTTAAGACGAGCGAA
TTCAACTTTTCAAGCCGACTCTCAACGGCCGCTAACTGTCGACCAAAATAAGCTTATGTA
AATCGAGTTAATCAATGAATTAAGTTGCTTTCAATTATCAAGTGAATGTCTGTTTAACCA
ACATTTGTTGACCTTTTTCTGCTTCTGTTGTCGTCTCAAGTCTCTTTTTAAACATGAAGA
TAACCATGAAATTGCTTTGAAAAGTGGTCAACTCAGTCAACTCTGTAAATGTTGAATTAG
CAAGCATGAAGCTAACAGATTTGTTGGTTTGCGCGTTAATTGTTGTCATCCTTTTAGATG
GATGAGTCCACAATTAGATGGATTAAACGGAAATTTGAATAACTTAAAGTCTTGTTTTTT
TACAACTTTTTTTGTTCGCTCTCTTCAAGTCAACCTTGCTTCTTGTCCAACCTCACCATT
TGCCTGAAGCGCTTTCAATTTAATCGAGTTTCTCTAATTGTGTGGCCTTTCATTTACAAT
TAGCATTTCACTGTTACTCAATTGTATTGCATTTATGGTTAATCACTTAATTGCTAATTG
ATTCAATGATTCTGTGGTTAAGTCTAATTACAACCTTTTCTGTAAACTGTTTGCTCTCTT
ACCTGTTAATTATCTAACCAACAGGTAACAGTTAATCCATTAAACCATTTTATTGGTTTT
GTGATGAAGAGAGACAAATTGTGATTGATTGTTTCAATCATTTCGCCATTTTTATGCTCA
ACATTGCCTTAGGAAGGAAACAGTTTAACCAATTAAAAGTACAATTGTAATCAAGAGATG
GAAATGAAAAGAAGAAGAAAAAATTGAAATTTTCTCAAAATTCAACTTTAACCTGAATCT
TTTTTTTGCATTAAAATTGCAATTTATTACAAATGCTTTCTTCACTGAAAAGTTGATTAA
AAGGGAAAATTGGTAAATGATTGATTTAAAAATTGATTAATGATGAAAGCTGATTCCAAA
AGAGAATCAATAACAACTGATAAATAGTTTGCTCGCCTTTGGCTGAGTAAAGTTGACCAA
CTAAGATGACCAATGTTGATCCAAATTTTAATGATAAACACTTCTTTTTTTACGGAAAAA
AAAGTCTTATTAAGGTCAAATGCATAGAGTCAACCTGACCAGTTAGACCATTATATTGAT
CTGATAAAGTTTTCAAATTTTCATGTGAATCAATGAATTACTGGTTTGATCCGGTAGATT
TGTTCATCTTCAAGATTAATTTCATTCTCTTCATTTCTTCTTCTTTTACTGCAAAATGAA
ACTTATTCAGATAATGACGATGCTGATGATGATGATGATGATGATGGTTAAATAGCCTAA
CAAACCCCTGGGTTAGGAGAGAAGAGCAAATGATTTATTCTTGGCCCAGCCTGGAAAAGC
CTGTTAATAGCCATTTTCCGTTTTCATGTTACCCGTTGAAATAGCTGATAATGGTTACGA
CTCTAAACTCAGCGTGAAAAGGTTCATCTTAACCGATTGACTGATTATCTCCTGAAGATA
CTTTTCACACAAATTTCCTACAAAATTACTCAATTTGGTTAACTCCATAAAGACGTCAAT
GTAAAGATTATTAATAAAAAAGTAACTTTACGCTTCCAAAGGTAACCAACATTTTTTATT
GACTTTCATTGGAGAGACTTGTGAGACTTGAAGCCAAATTCAAACATTGAAAGCTTATTC
TAATTGTTCTGATGTTTTATTCAGGGAAAGTTGCGACTCATGAAAGGCCATAATTCAAGT
CTTGATGTACTAATTGTTTCAAGTAAAGTAAAGGTAACGAAGTAACGAAGTAAAACAGGG
AAGAAAAGCAAAGAGTAAAGGGAAAAGTTTTTACTCTGTTCATACATTATGACCGGCATT
TTGACAAGTTATTAGCTGGATCCATGTCAAAGTACAATTAAGTTAATTGTTGACAATTAA
AAGTTTCAAAATATTAAGTAGAAGATGAAAGAGAGAGAAAGAAAGAAAAAGGTGAAAAAG
AAATGTTAGTCTAACATTGTTTTACTTTTCCTATTTTATACTTGGTTTGGTTGCTTTTTG
TGGGTAAAACTCGTTCGGCCGCAAATTATAACAACAAACCTTGAAAATGGTTTTCAGTCG
TTTTGTTGCCAATTGAAAGACTTGATATTATTCAACATTTTGCTCTTTACTCAGCCTCAC
CTTAGAACAGCTTTCTCATATTATTTATTGTCAGAGAAAAGAGAGAAACAAAAAAAGTTG
AAATGAAAAATGAAAATGCATTAAGCTAATTTGCAATCGAAGACAACCTTTTCAACTTTC
ATAATGAGAGCAATTAACGATCATTACTCAATTGATTGTGCAAATGATTGAAAGAAATGA
TTTGCAACTTGAATCAGTTGAACTTGAATTATCAATGAAAAAGTTATCGAAGTAAAGTTG
AGAAGACAAATTAGTATCAAAGTATCTATTTTATCGGCTTTAAGACAGCTTTGAACGGTT
AATTTACAGAATCAGTTCAGTTGTTGGTTTTCATCTTTTCGTGTTTACTTGTTAAAATGA
GATGAAGAGCGAGATGAAGAGAGGAGTGACTGCCACCCAGTTTGGTAGTTAATTTGATAA
AATTAAAGTAATTTGATGAAACTCCATTTTCAGGTTTGAATTAACTTGATTTCAAGTAAA
CCTTCGAGGCTTCTCTCACTGTTCAACAAAAGTAAACAACAAAAGCGAGAAGTTCAGTTG
TTCAGTGAAATGTTTCTCCTTATTTTTCTTGTTCTTCTTCGTGAAACAGCAAAGAGAAAA
AAAATGAAAATCAAAAATTAAATAAGAGCTTATTAACTTTAATAATAACTGATAATAATG
ATAATCTTGAATAATCCCTGTTGAGCCCATCATCATCATTATCAACATCACAGGGTGGCC
TTTGCTTACTATTCAATATAATGTGACACTAAATATTTTGTTACATTCATTGGTAATTAA
TTATTTTTGGTGCAAGCACTTGCGCTTGTTCAGCATCTCTTTTTTTCAATGAATCACAAT
AAAAGAAATTAAATTTCAGGTTTACATCAAAACATTGCATTTACAATATTAAACTTGATT
CTAATGATTGATCTATTACATGAAACATTTGTTTGCACATGCAGCCAGCAAGTATGGATA
AATGGTATAAACAAACAAAAATTGTATGAATAAATGAAGTAAAGCATCATTTTTCATCTC
TCAACTTCATCTTTTAGTTTCATCTTTAACATCATCTTTCAAATTTTCAGTTTTCTTCTT
TTTTCCCCACTTTTCTTTAGCTCACTTTTACTTCTTAAACACAATCAACTTGCAACAAGT
TTCATGTAACATTTCACAGTCACTCAAGGCTGATAATTCATATGCAAAAGTCAACAATTT
ATTACCTTTATCTCACTTGATTTGAAGGAAAATAAAGTATTTCTTGTCATTCAATTTTTC
ACCTGAAGTTCACTCTGCTGTTTATCAGGCTTCAATTTCATTATTAAAAAGTTCAATGTT
TTGTATCAAAAATCAAAGCTCATCATTGATCTGTGAGTAACAATTGATTTATTGCAAAAG
ATGAGTTTCTTTTGTTTCGAGGTTTGACTCAAAGTTTAATCTGAATGTTGGCTCAGAGTT
TGACTTAGGTTAGGTTCGGTTAGGTTAGGAATGACTAAAGTTTAACCTGACTGATAGGTT
TATATGGATGACTTTACTCAGAGGTTGATTCACTTGCTTAGGTTAGGAATGACTAAGGTT
TATCAGATCGCAATAAACATTGCATTTAAAACAAAAGTTTAACCCAATGACTAAAGTTGA
TTTTGGTTGAATCTCGAGTTTTTAAGCTCAACTGTCGTTAAGTTTATAAAACAAGTTTCA
ATTTTATGTTCACTGCTCAAGCAAACCTTAAACTATTTAAAGACAATATAAATTTACTCA
GCCATCAGGTAAATGAATGAACAACGAGAAGAAGCAAAAAAAGTATTGAAATATGGTAAG
CAAATTAAACTGACCAAGAAGACAAGTTTACTAAGAGGAAGAGACTGATGATGATGGAAT
GACAGTGATGATGATGAGAGTGGCGAATGTATAAGGACATCATCACCAGAATTTTAACAA
GTTTAAGAAGCCAGATTGATGAACATAGATGGCGGTCGACTAAGCATCAACAAGTCAAGT
CAATGGCCTCGAGGCAAAGTGTAGTATTATGTAGGCAAATTGTAATAAAATGAAAAAATA
AAAAATGAAAGGAGGAAGAAGAAGAAGAAGAAGATGTTGATGATGAGAGACAAGAAGGGG
AGTTAAAGAGCGCCCAACATCTCAAGAAACTAATTTTGACTTAACGTTAATTTTAGTTGT
TCCCATGTAGCAATTAATAAGCAATGGCGTGAAAACAAAAGGTAAGTTTACCCTTTAAGT
ATAACATTTATCATGGCCTTTCCTTTGTTTGAATGTTTCAACAGATTTTTTCTTGTTTCT
CTCTTCCAGATTTATTCAAAGGAAAAAGAAATACTTTTCAATATCAACTTATCAGACAGA
GAGAATGGTGAAAGGACGAAAAGAGGACAGAAAACTTTCTAATATTTCAACCGTTCATCG
GTGCATTCAGTTGAAACATTGAACATCTTTTCAGCAAATTTCTTCTTCTCCTTTGCTCTC
TGTTGATATTATTTTACCTGAAGAAAAACGTTTTTCTTGGCAAAATCCCTTTATTGGGCT
AAATATTGTTTAAAAGCCTACCAATAACAATTAATCATTTGCAAAATAATGTTTAATGAT
GAAGGATAATTTTGCGTTTTTTCAGCCCAAATTTGAATGCTAAAGGTTTGTTAACATGTC
AACGGGAATCAACATTTTCTGCTTTTCCTTTGCAACGTGATTAACTATCATTGCTATGTA
ATGTTGATAATAGTGATTATAATAATGATAATTTATCAAGTGAAATTAAGCATGACAAGA
TAGGAGTTACAATTGGCGGGAACTTTATTGGGTTTCCTTAAAGAGCATCAAGATGAACGC
GATTAAGAGCTATTTAAACTGTAATCATAATGAACCACTTAAACCTGTTCAGGTCACTTT
AACAGTGAAGACCACGATGTGAGTATTTAGGATCAACATGATTTGATGGTGATGAAGATG
AATATAAGGTGAAACAAAAAAAGGTACAATTATCAATATAAGAAAAGGTTTAGTCAGGAA
ACTTGAAGTTGACCTTTAGTCTACTAAGATGCTGTGTAATAGCAAATTAAGATTACCTTG
TAAAACAGGTTGATGGAGATGCAGATGAAGATGATTATCATGGTGATTATGATGATGTTA
CTTTAATAAATCGTCAGCCTGGTTTAAAGGTAAACCTTTTTTTCTTCTTCTATCAACACC
TTTTTTACATATTTTGCCTTCATTTTGTTTTTCCATTTTCCATGCAAAACAAGAAAACAT
GTAAACAAATGAATATTTTATTACCTGACTTGAATTTGGTTAACTCTTGAGATTAATTAA
TTGCAATTAAAATGACATGTTTACTCAATAAAGTTGACCGTTTCTTTGCTCAATACGATT
GAATGAAAAAAAAGAAAAAGAAACTTTCATTTTTTTCTTCATTTCTTTTTTTCGCTGAAT
AACGAAAATCCAGAATTTTTTCATTTCCATTTTGAGATAACATTTTTATTTACCTTTTAT
AGGATCAAACGTTATCAGATTCAATATCATTTAAATGGTGAAACTGATAATTTTGATAAC
TTTTTTACTTCTCACAAAATTTGGGTTTCATCATCAGTTTCATCATTCTTATCGTAACCA
GGAACTTTCGTCTCTGGTTCAGTCTTTTGCTGTTTTTCCCAACCAATCCTGGTTCAACCT
TAATTTAAACCAGGATTTGGTTAAAGTCTACGTTTCCTTCCGTTCAGGATAGACGAATGT
TCATTTTCATGTTTTGCTCTATTCTTTCATTTCAACAATTAATAGCTAATTATCAGTGAA
TCGCCAATCTATAAAGCTGATGTCATGAATAGTCAAAGTTACTTTAAAGCTAAAGGAAAC
AAAATGATTACTTTGTTATTCAAGTTTGGCCCGAGGATAAATTGAAATATTTAATAAATA
GTCAATTGATTCAGGTTAATATTGCCATTAATTTAATCATTTTTTATAATCTTTTTTTTA
CCCGTTTTCTTGACTCACAATTAAATGATACTTTGAAAGTGTTAATTTCCTGCAACAGAT
ACTTTGTCTTCTTCATTAACCTCATGAAACAACAATGAGAATCGAGTGTAAATCTAGTTT
AATCTTCAATTCTGATGAGAGGAAAGAGCCAAGGAAAAGGGTTTTCATGACAGAATCTTT
TCCATCTTTTGGTTTGACCATTTCTCACGACAACAACAGTCGCAATTAACAGAATGATGA
GCTTCAAGGCTTCATCTTTTCTTGCATCAACATCAACTCTTTACTCTCATGGTCAGTGAA
CAAGGCTTGACCCAATTTGACTAATCGGCTAATTATCTTCCGGATTATCATTTATTGATT
AATCAATGAATAACATTCAAAGTTGCCATTTGGTTCTTTTATTGTTCATTTTGACTTCTT
TTTTCTTCTTCTTTAGTCGATTGTTAACTTGTTAATTTAATGTGTGACCATTAACAAGCT
ATTATAATAAGGTTTAATTAACGGTTTTGAATGAAGATTGAAGAAGCCTGAGGATAAATT
AAAATGTTAATCCATCATTGAAAGTTTGCTACCAAGTGAACAACTTGAAACACTTTTTTC
TTGCTTCGGAAACTGGCCTCAGTTTATCCTCATCTCAAGCTATTCTGGTTTTTTGGATGA
AACTTTTGTTGCTACTTTAGGTGCAAGTTAACAATGAAAGGCAACAAAAGAGGAAAAACT
AAATTAAAACTAATTAAAAGTAAACTTAATTGTTTTCCAAAAACATAGCAAACTCTTGAT
TGAAAACGAGAAAAGATTCAATCTCAATTGTGGTTTGGTTCGTCAACATTTTTCCATGTG
TTTTCTTGGTTCACAATCTGAGCTTTGAAATGATAATTAAAGGTTAAAAGATTAATAATC
GATTTGGATGATTTTTCAATAAAAAAATGTTTTCTTTTAACATTTTTGTCACGTTATCAT
GTTTCAGGCAAATTGGTAGGAAAATGAAGAAGAAGAAGCCTGAAGATTCAATATTTTACT
TCTTTGAACCTCATTTTTACCTTGTTTTTAATCTAATAATAGTGAATGCAATTTAATGTG
ATCTAAATGAACTTTCAATCTGTTTACCTGAATAATTATTATCCAAATAAATTTTATTCT
CAATTGCGATTCTGAAACAATTTAAATTCCTTAAGGGTTAAGATGCTCAAGCCCAGTATT
TAATGAGTAACCTCAACCACCCCTTCAACTCCCAGTTAATAGTCTGAATATAAGCAAATT
GGCAACAATTAAAAGAATGATCGGCAAAATTGAAATCATCATTAATATTTGCCGAGTGAT
TGATTGATGAAGATTAATTAATCGAAAAGGTTAACCAAATGATTAATTGTAAAATCATTT
TAATTCTCATCATTGGATTGGCTTATTACAAATGATGAAAAGTTAATTCAGTGAAACTTG
TTCCTTGAGTGAAGAGGCCAGCAAAAGGATAAAGACTTTGCTCTTGACTCTTGTCTTCTT
AATCTTTCTTCATCTTCTTCTTCATCTTCTTCATCCTTTTGCTCTTTCCTTTTTAGTGTC
AGTTGAACTTGACCAACACCAAAAAGTTGAGTGACTGTTATTCATGTGGACCTTTTCTGT
CAATAAAAGGGTGACTCTCTTCAGGTTTGGACAACAATTATCTGCTTGTTTTGCACCAAC
AAGGAATCACGAGAAACAAAAAAAGTGACTTTGTTTCTTGACCGATCAGACTAATCTCAA
CTTTTTTTCCCAAAACTATTCATCTTTAATCATATCGCTTATCAGTTTTTGGAGACAATT
GCTCAAGTCGAGTTGAGAGACTGTAAGAAGCAAAAAGAGCAACAACAAGAATAAGGATAA
ACCTTACGGGCATTTTTATCGAGACTTTGCAAGAAAATGCTTTTTAGAAGAAAAAATTTC
CTCTCTCTGTTGGTCAACATTTTTTTACTTCATTACGGTCCAATGCATTTTTAAAAAGTT
TACTTCAATTGACCAAAGACTAAAGTTACAAATGTCAATTCAATTTAACAAGAGACACAA
AGAAAGAGAAGAAAAAAAGAAACATTCATTTTCCCTTTGGTTACCTTTTCCAAAATAAAT
CAAAGTGGACATTTGTATTGACAAGCTCATTTAAATTTCAAGTCATTTCTCAATAGATTA
GATTGAGTAATGAACGTCCAAGTTTTATCATCAAAAATACTTAAATCTTGATTGTCTTTG
AATCACAAAAAAACCTGACTCATTAGTTAACTCAAGTTTTCACCTTTAAACAGCGATTGC
TGTTATCTTGAGTTTCTTGCGATAATAATGCGAAATAAACTGATGATTAACATCCAACAT
TCAACTGTGAATCAGTTTTCGAGTCAACCAACCATAGAGTTAGATCCTAACCTAACGTAA
CCTAGCCTAAGCCTGTGACTTTACTTTTACTCTCGCTTGTCTTTGGATTAGTTTGACTCG
ATTTGAGTTTTCAACTTTAATCACTGCAAATGCCGTTATCAAAGCTGCTCCAGTTTATGT
TAAAATAATGAATTGGCGACATTCAACTGAAGATCAGTTTTCAGTAGATCTCTGAGCAAC
CCAAAGAGTAGTGTTTCTCGATTTTTGAAAAAATAATCAATCAACGATTTTGATTATTTT
TGAAGGAATATCGATTTAATCGTTGATTAAAATATCGTTTAAATATCGTTAAAAAATCGG
AAAAATGGAAGGGTTTAAATGAGTTTCAATGGACACAATCATGAATATTGACCAAATTCA
TCGTATTAAAAATAGAATTATTGAAAAATTGAAAGAAAATACATAAAATCAAAATTTTTT
CAATGATCAAAATTGAACAGACATTTCCAAAAGTAGAAAAATCAAGCAAAAATGAAATAA
ATGTCATGAAAATTCGTTTCGATTTAGTCGAGAGAAATATCGATAAAAATCATTGAAAAA
ATATCGATTATAATCGTCGATTTGATTTAATCACAGAAACACTACCAAAGAGGTCTTGCC
CTAACCTAACCTTACCTAACCTAATCAAACTGTCACTTTACTTTATCAGAATTTATTTTT
TCTCTTTTTCTCTAAATTAAGATGTTAACTTGATAGTTATCTGTAACCCAATTGGCGATT
ATTAACTAATAAATATGATCTTAGGATTGGTTGTTTTAAGGGAATCTCATAAATTATCAA
AAGGCTTTTCTGTTAATATTAAAGTTTACTGATTATTGGGTGCTTTAATCATCACCAGAA
AAGAAATATTTCATTCTGATTTATTAGATGTAATCAAAGTTAAGGTTTAATTTACTCAGA
TTCACATTGATTATAATAGAGTTTGCTTCAATGTTCACTTAACTAACTTCTTTGTGTGTT
AATCATTGAAGTACAATTACTTTTTGACCCTTGTTAATCAAAGTAAGCAGCAAGCAAGAA
AAACTGAAGCAAACAAACTAAACACTGTAATTTACCTTGAGGCTTGTTAAATTGTTTGCT
TCTTTGTCCAAAATATGCTATTTGCTTCCTTAATTGTGTTAACAGATTTAACATTTTCTT
TCTGATTCATTCAACAATTGATGGGTCAATCAATTTTCAAAAATGAAAAGCAAAAAGTTT
CACATTATTCAAGACAAAAAATAACTGGTTAAACATGAACATTAAAACAAGCTAATCATG
TTCACCATTGAAGTTAACCATTTGATTAAAATGAAAAAACTCTAATCATGAAAAGGTCTT
GAAAATTTGTCAATTTGAAACTCGTTTTGGCGTTAGAAACTTGATTGCAAATTGTTAGGA
ATCCATCAATAATCAATTACTTTTTGACACTAATTTATTCCCAACAATCGATCATCATTT
TGCCATTAATCGCACAAAAAAAGTGTTAACTTTATCAACTCTTAATGCATGGGGTTAATT
AAAGCTTCAATTTTGATCTCATTTTCAACATTTTTGTTTCAATTTAATTTCAATTGCAAA
TCATTGATCAATCGTTAATATTCACTCAAAGGCAATCAAAATTATTCCAGATTTCACTTG
ATTGACAGGAACCTTAAGTGTTTCCATTCCTTGCAAGTGCAATGAAATAAATGCAGCAAA
AAACTGTCAACATTTAGTGAATCAATTTAAATTATGATTGCGAGTAACATTGAAAATGCG
AGCAAATTATATATTGAAACAATCAGATGAGATGATAGGTGTTAAATGTGATTGTTTCAA
TCATCCATTTGTTGCTCATCTCCTCCCAACTTCATCTCAAGTAATGAAAACAACGTTAAA
GGTAAACTAACTTTGCGTTTACAAGCAACCTGTCAAATTGTTTTTATCCTAATTGACTGG
GCCAAGGTGAATCAATCAATAGTCTATAATTAGCAACAATCAAATGGTTAAATTGATTAA
CAGAAATTAATTTAGATTAACCTGTTAACTGTCTCATGTTTTCTCATGTTTTCTCAATGT
TTTTCCAATATTTTGATAATCGCAACTGTTGTCACAGTTTTGATGCGTGTTAGTTGGTGT
TAGCAGTGTTGATGTTAGTAGCGTTCAGAATGTGATTAGTGACCGAAAAGTGTTTCTATT
CTTGTGCTCAATTGTCTAATCGTTAAATCTTTAATCTTACCGGAGGTTGACCTTCCTTTG
GTCCTTGATTTGTTGCTAAGAGTTGAATGTGAACTGGATAAAGACTTAGAACTACTGTGG
AAGATGGATGGAGCCGAATTGGCTGAATGATGGTGAAGATGGTGGGGATGATGAGGGAAT
CCATATGAAGGCGATGAAAGGTCAGTTGAACTTGGTGATGAACTTGCTGGACCGTTGCTA
CTGCTGTTGCTACCATAATAACTGGTATGATGACTGGATAGAGGATGGTGAGGATGAGAG
GTGAGATGAGCTGGATGATTGTAGGATGAGATGGAAGATGATGATGGATGAAGTGGACTT
GATGGATTAAAGGTGGATGAAGATGAACCATTAGTGCTATTTGCATTATTATTACCTTCA
CGGGGTTTGTTTAGGCTACTATTGATACCATTTGTATTACTAGAACTACTTGTTCCACTT
GCCACTGATGACACTTCAACATTACTATTTGAATTGTTATTTCCACCTTGATTATTATTA
CTATTATTATTGGTATTATTATTATTTCCTCCTGATCGACCCTTGCTTCGCGATTCAAGA
GATGAATGTGAATTTGAAGACTTAGAGATGTGTAACATTGATGGAGCTGAAGAAACACTA
ACAGTACCTGAGTTCAAATTGGAGCTGCTCAGGTGATTAGAGCTGGCCAGGGGTGCCTAA
AGGTAACAGATTATTAGATTTTTTTGTCTTTTTTCATTCTTCTTTCTCTTGTTCTTTACC
TGAAATTGAAGTCTTCCCGAGATTGAGTTATTACAATGTGATGAATGGTAAGGATTATCA
TCTGAGTTACAGTTGCTGGATCCAGAAGCCCATGAAGGTGAAGCTCTGAGTCCTGAATTG
TCTGAATCTGAGGAGACATATTGTCCTCTGTATAAACCAATGTATGGATTCTGTTGGTTT
CCCGAGTTGGAATAAGGTGGTCCAGTGACAAAATTTTGAAACATTTTCCTGTATCACCTT
ATTGGATCAATTCAACTTGAGATGAAATTCAAGGTGAGATATCAATCCAATGAAATTAGC
AACAGCATAAGAACTAAATGAACAAAAGATAAATGATGAAAAATAAAAAACAATTACACA
AACGTCACTTTGGATTTCACTTGGTTATGACGTTTAATGAGCTTTTGATTGAATCGATTA
ATCCCGGGATGAAACTGGTTCAATTGTCACAAAATATGCACACTGATAAGATTCTTGTTG
ATCAATAAAAGCGATGAGAGATTCTTGTTGATATCAAGATGTTGAGGTAGTAAAAGGTTG
AGAGATGATAAAAGATGAAGATGAAGATAGAATGAGAAAAAAAGGCCGAAAAAACACGGG
ATTTTGGTCTCTTATTTAAAGATAACGAGAGACAAAAAAGAGAGAGAGATTTATAAGATT
TGGTTGTTCACTTGATTTGAAGGAAAGTAATTGTCAAACTGATGTTACATGAGCTTGTTA
CATGTTGGAAAGAGTGGAATGAGAGAGAGAACTGGGCGGAGTTGAGTGGCAATGATAGCG
ACTCGGCATTGGCTGGAAATGTTCAAATGGGACGAACCAAGAAACTGTTATCATCCAATC
AATGATAAGCCTAAAGATTGAAAAGCAAAGGCAAAAGATATTGTTAGTTGGCTTTGTGTG
TTTACTTGTTGTTCAAGTGTGCAGTGATTTTCATCATCAGGATAGATAAATGATGGAGAC
TGGAATCAGATTTGAGGAGTGGAATCAGATGATGATGATGATGATGGAGGCGTAGGAGAG
GAAAGGGAAAAAGAAAGAGAAGAAAGATTATGAATGATACGCCTTTGAAATGGGCAAGTT
ACTGATAAGATGGAAAGCCAAGTATCGCTGAGCAAACTCAATTTCAGCTCTTTTCTCCAT
TCTTTTGCGTTCTTTTCATGTTTACATGTTTTCATCTAATCAATTGTGGATACATTTTTT
GGCTCAAATTCACAATTATTTTGGTAAAAATGAAACAAGAAAAAGATGTTCTTTTGTTGG
CCAAAATGTTTAATTTTGCTCATTTAATTTTAAAAGTATCAATTCTTTATGCTCATTTCA
TTATCATCTGCGCAAAATGAGAAAATTTTCACAAATAAATTGTTCATTAAATGTTGATTT
GCAATTATTTTCAACAAGAAGTTGAGATTTGGTTTTAAAAAATAGATTATTTTTTTCGAT
ATAAAATGTGCCGTTCATCTGCGCAAAATGAAAGACTAGATGAAACCTAGTCGTTGATTC
ATGTCGTGATCAATGACTTTTCAAGCTTTCTTGTTACAATAATAATGCAAAAAACTCAAT
GATTTCAACTTTGAGTAACTTTTAACAGCTTTGCGATAACCTCATGATTGATGGAATCTT
TGATCAAACATTTTTATTCAAAATCATGCAATACTGTGAATAGTGTTAGACGGTCATGAA
AATTTTATCTTGATCGAGCGATCCTTTGATCAAAAAATAAAGAGAAAACGCAAAAAATTT
CTTAAGAGTAGAGACTTGGTGAGTTTGTGTGACATAAAAACTGAGTTGAGCTGAAAAATT
TCTCAAGTCGACAGTTTTTGAGAAAATCGAGTTGAAACTTCGATCGTCTTTGTGGAACCA
GATTTTTTTACTAAAATGATTTTCCTAATTAGCAGATCAACTGCTACAGTAAAGCATCTT
AAAGGAGCTTTTTGTACCTTTATTCATTTAAAACTTTGATCGATTTACATCGAAAGATCG
ATCAAAATCAGTTCATGAATAACTGTAATTTAAAGTCAATTTTTGTCACAGTTTTGAACT
TCCTTAGTTACTCAGTTTTACCGTTAATGATTCAATGTTTGCCAATGTTGAATATTTTTT
GTTGTTTTTGGTTAACATGAGATGTTGATTGTTGATGTTGATGAATATTGTTTTTGATCA
TTTTGTTTGCTGAGATTGAAAAGTTAATTGCAGAGTCGAGTTTTGTTTGTTGATTCAAAA
GGAAATCATCTTTGACTGAAATATTTAAATAATAACTATGCTCTTAACTGTTCCCATGAT
GAAGTTAAGGATGAGCTTATTTGAATAATAAGCAGACCGAGAGTCCGTTTCCGTCATCAT
CTTCGTCTTGAAAAGTCCCTTTACTTGTAAAAGATGCTTTTGTCTTGTAAACTCTTGTAA
TGACCTGACTAGTTATTATAATGAGAATAAAGGAGAAACTGAAAACTCGCCAAACTTTTC
ATTTTATGCAAAAATGAATAACTCGACAGAGTAAAGACGACGAAGAGACACATGGAACCA
TTCAAATTAACTGATCACAATCTATTTTGTGGTAAAACTAAATTAATAAATTGTTGGTAA
AAACAAATTCCAGCGACTAATTTCCTTCATTTCCCTCTTTTACCCTAAATCATTAAGAAT
AATAATTAACATGAAAATTTTGGTTCCACTGATGAAGTAAACTGAGCAAAGATTTATCTC
ATTATTAATTATCACATTATTCAATCAGAATATTGATATTTAATCAGATTAAATGAACCT
TTTGGAACAAAAAAAGAGAGAAAAAAATGTTAAATTCGATAAACAATGTTGAACCGATTC
TTTTGAATGTTAGTTACGCATGAATTTCATTTAATAATCTCCTTTATTGAGCATGATTCT
TCTCGGTTCACTTGTTATAATCATGTAACAATCGATTATCGATGAAGATATAACAACAAT
ACCTTTTGTAGGTGAAATGGCAATGTTAATTTGCAATCTAAAATTGCTTCTTTGATCCAC
TTTGATTCGCCTTTCGATAACCAATCAACCATTTAGTGATAACTTAATAACATTGAAACA
TGTCCAATAATAGACCATATCTGATCAATTCATTTCATCGATTATTGACAGAAAATTGAA
AGCTCAAAAAAGCACATTTTTCCACTCAAACAATATCGAAATTAGTTTATTGATTAAGGC
TGATTGAAGCTTCAAATTGGAGGTGTAGCATTGAAAAGCGCATTTCTCGATTCAAATAAA
ATCGACTTTGGAAAAGTTTAAAACTCGTTAAGAACAAAAAAATGAGAAAAAGTCGAAAAA
GTAGATTTTTTCATGCAAAAAACATCGATATTAACTTGCGTAAAGGTTGCAATTGAAAAA
TGGAAATCGAAAAACTCGTTTGGACATTAAAAGGTTAAAATTTGTTGATTAATTGTGTTC
GTTTTAATTGATGATTTCATGTTTTTTACTTTGTCTTGTTACTGATAAGGAACATGGAAA
ATGAATGTCAATGTTATCATGTTAATGAAAATGGAAATCGTAATTTGTTGACATTTAAAG
TGAATCAATATTGGCCGTTCAAGTCCAACAATTATCAGTTGAATCGTCATCAAGATAAAT
TGTAATATTGTAATGTGATATTTGAATGATGTTGAATGATGAAGACGATGAATGGCTTAA
TTAGTTGAAATGAATGGCAAAATGATTTCAACTGGAGACAAGATAAAGATGGAAGAAGAA
GAAGAAGAGAAGAAGAAGAGGAAAAGTAAACCAAGTGGAAAGTAAAGATGATTTGGGAAG
ATAGAGATGGATATACAGGGTGGACAAGTTATCATCTGGAATCACCTTTCAATGACATTT
ATGGGTTTACCTGAGACATTATTTTTGCGTTTCCCTTGTTGACCAGTCACAAGAAGAATC
AAGAGTTTGCTCTGTAATTAACGATTGTAAGTGGGAAGATTTGGATGACGATTCGGAGGA
TGATGAGGTTGATGATGAAGAAGATGGTGAACAAGAGTATTCTTATCTTTCCATTGATAA
TGAGCCAATGAAGCCGTAAATCTTGGTCATTATAAAATGACCTTTACCTGGATCTGGATA
AACATTTTTCCAGATAATACTCTTGACTAATTAGGCAACCATTGGTAACAAAATGTATTA
CCTTTACATTGAGTTCACTTTTTTTACTTTCATTTTGTTTCTCCATTTAATTGGCTTAAT
TGTTTTACTCTAATCAATTGTTAATTGTACCTTTCAGTTTATCGTCCTTCTTTATGATTG
TGTCACAATCAATTAAATTGCTTTAATTTATTACAAGGAAACATTTTTAGTAACAATGAT
TAACTAAAAATTTGATTGCGGCAAAAGTTTAATGACCATTGGATTAGACAATCAAACTAA
TTGAAACATTGAAAAATATCGATGAGTTGACCTTTCATTTCATTTATGATTATTTTGGTT
AACAAAGTTGATGCGATTCTAATGATTATTTCAAGTTCAAAGGCTTATTGAAATCTTTCA
TTGGACATTTGCTAGCAAAGTTTGCTTTCAATTCATGAAAATGAATCTTGGACAGGATCG
TGCATTTCTCGAAATGAAACTGTTTCTAATCAAAAATCGCATGTTCAGTTGGTCACAGTT
GATTGAAAAATGAAAATACATTCGACTGTTCTAATCGTTTCTTTTAAAGTCAAAATGTTA
CCTTTTAAAGTTTTTTAACCGCCATCTATTGTTCAAAAATTTGTCTTCTTTCCTTTTCTT
CTTCTTCTGTTCATTTCATTTTAGTTTACTGAGCGAAGTAAAAATGACAATTTTCATTTT
CTAATTGTAATTGTTCCTCGATGAAGGTCAATTCTTGATTCTTTAACTTTCCCCTGAATT
CTGTCGAAATTCATCTTAAAATATCTAAACAGCTAAATATGTTTGTTACTCTTCTCACTC
AGAATCATTATCATGCCTGAATAATGCAAGAAAATCATGTTTGAAAAACATTTAAATATT
GTGAGTTAATCAAATGAATAAAATAGATTTGATTCGTTCTCTTAATAAACATTTCATTTT
AAATTTCCAAAGTTCATAATGATCAATGGTGATGATTATTCAAATGAGTAAAAACTGCCT
TGTAAATTATCATTCATTTATCATCACTCATGAGATTAATGCCATTTTGTTTCAAGCAAA
AGCTTATTTTACATTTCATTTGATGAACAATTACAAGTGCATTTCAAATAGGTGTGATTA
CCGGCAATTACAATGCGAATGGCAAGGATTTGCTAATAAAACTTTAACTAAAGATTCTCA
TTTGTTCCTCTTAACCCATACAATATGCACTTGAATCACATCCAGCTGTGAACTTTATTC
ACCAAAATAGACTAACATTACTTTATTTAGAAATCTGTAAAATCTTTCAGATATTCAGAT
ATTCAGATATGAAGTTATCTCATGTCCTGTCATCAAGCATAGATTTTAATCAAAAATGAA
ATTTGACAATAAATTTCAAACCAACAAGCAGCTACTTTTCACTGCAGAGTTGAAGTTGCA
TGTTAGTTTGAGTATTCAATTTCATTGCCTTCCAAGTCCCAAGAATGATGTAACGTCTAC
AAAGGAAAAGAACGTCTTGCAATTTCGATGAAACACTCCTCCTCACTATCGCCATCATCA
TCCCAATCATCACCAACCTCACTATCACTGCCCATCTTGTTATCAGATAATTGTTGCTTT
ACCTTGCGGGCAGCAAAGGGCAGTTAAGGTCACTCAATGGTAACTTCCATGGATCTTCAT
CATTTTCATCTCTTGTTAACTTAATTGTTAACATTTAATTTTCAACTGCATCTGCCAATG
GATTTGATTAGGTTTACTGAAGAAAAGCTGTAACCACGAGTCGGTTGGAAAAGAAACGAG
AAAAAAAAAGATTTTCATTTTAGCCTTTTGTTGACCTCAAAATGGGAACAAAATTGTGCA
TAGAGACTTTAAAGTTACTCCATTTTGCACTGAAATGGACTCGATTCTGTTTTGTTTGTT
TCTTCATTTTATCGACTCTTTTCATCTTTACTGTTTCCGTTTGCGTTGACAACCAACAAA
AAATGGTTCATTTTATGATCAACATTAAAAACACTGTTTCCGTTTCAACTTTTTGTTTCT
CTTCTTGCCATTTCTTTAAATTGGTTTAACAACCAAATGATCCTAATTAATTAACTACAA
TTCAAGGTTTACTGTTAATTGAATAAACCACAGTTTATTGCTAATTAACTCAGATGCGAC
TAAACATGAACTCACCAATTAAGGAAACATAAATTAACAAGGTAATATCATCACAATTAA
TCGACATTCAAGTTTTAAGACAACATTGAAATTAATGTTCACCAACAATTAATCCCTTTT
AATTTAAATTGCAATCAATCAAATGCAAATTAATCGAAATGAAATGCAGAAAAAAACAAG
GAAAATCAGATGAAAAATCAAAGAATTAAATATTCATGATTTCTTGATAATTTGACTGAA
CAAAATGAATCGCTCACATTAATCTTCACGAGTTTCATGAATAATTATCAAAAGTAAAAT
AAAATTGAAGAAGCGCGCGACTTTACAATATTGACATTTTGCGATTACATGAAAACATTG
ATTATTGAAGAATATGAATTATTGATTTGAATAATGTAACTTTGCATGTTAACAGTCAAT
TTACCTTTGACCTGAGTTGAGACAAGAGAAATGATGAAAAACTGTAATGACAAACTAAGC
AAATATTAACTTTGAAAGCGAGTCAAAGCTGTGAATTTGATTCACACCAAAAGAATGGCA
AAGAATGAAAAAGACAAACATACACTCTATCAAAAAAGTTTATCCCATTCAATTTTCAAT
CAAATTTTTTTAATAAAAGTTAGACAATTAGGGTTTTATATATTGCAAAATTTAGATTTA
ATTTCAAATTAAACTTTTCAATAAACAAAAGGTCTTTGGACAAATGCATTTGACTAGAAT
CGAAGTAAGAAAAATTTAACATTAATGCTATTATAAAAAAAGTTTATCCCATTTGCTAAT
AACTTTGAAACTACAATCAATAATCAATTGATCCACCTTTATTTTGAATGACCTTAATCA
TCCGATCTTTCATTGACGAAACCAACTTTTTCAACAAATCAGCAGGAATATTATTCCAGC
AATCAACAACAGCAATCTTTAGTTCATTTATTGTTTTGAATTGCCGTCCCTGAGCGTAAA
CTTTTCGGGTTAGATAGCCCCATAGATTCTCAATAGGGTTGAGGTCAGGTGAGCAAGCAG
GCCACTGCAAAGTTTGAACTCCATTTGCTTCTAACCAACTTTTAGTGGATTGAGATGCAT
GGATTGGTGCATTGTCCTGTTGAAAAATGTATCCAGATTCAGTGATTAGAGGTGCAGATG
GTAGTAAAAACTCTCCAAGAAGATCCTGATAATCGTTGGAATTCATTTTGATTTTGCAAA
AGGCCAAATCAGTCTTTCCATTTGCAGCAAACGCTCCCCAAACCATCAATCCACCACCTC
CACCTTGTCTTCTGCTAAAAATCTGCCTTTCTTTCCTGATATCATACCAGAAGCATCTGA
TTCCATCAGGTCCATCTAAATTCCATTTCTTTTCATCACTCCAGATGATATTAGCCCATT
GATCATCAGTCAATGAAACCATTTGTTTTGCAAAAGCAAGTCTTGCATCTCGATGTCTTT
TCGTTAGCACTGGCTTGGATTTATGCTTGCCGAATCGAGTTGTTGGGTCAGATACAAGCC
TATTGTAAACTGTCATAGGAGTGCACTGCAAATCAAGCTCATTAGCAATCTTTACCACGC
TCAATCGATCTTTCTTGGCCAACTTTACAATCTCTCGATCCTCTCTCGGTGTTGTTACTT
TTGGTCTTCCAGACCTTTTGGCTTTTTGGTGATTTTCCGAGCACTTCAGAACTTTTCCCA
CTGTGGATCTATCACGATTAACAGCTTCAGCGATCTTGGCGAGTGTCCAGGTTGGATAAA
TCCGACGTAATCTGAAAATTTGAGATCTTTCACTCTCAGTTATCTCTGAAGCTTTAGGCA
TTTCTGAAAAAGTGGAAAAGTTATTCATTTGGTCACACTAAATAAGCCATCTAAAAATCT
TACCTTTTTTTTGACCTGAGAACACTTAAGATTCGAAGGGGATAAACTTTTTTTATGATA
ACTTTTAAGTTTTGAGTTGATTGATTGATAAATTTATTGACTGAACAATTAACAAAATTT
CTAACTTTACTTATGAAAAACAATGCTGCAGGGAATTAGTTTCCATAGTTAATTCCCTTA
ACTAGCCTCTGAAATAGCCGCCATCGATAAAAAATTGAATGGGATAAACTTTTTTTATGC
ACTGTAAATAGAAGAAAAAACTTTGCCAAATTGAATCAACATTATTACGGTGTTTTGCGC
CTCTTCCGTCATCGACACTTGATTGCACCCTAAATGGCGGGAAACTGTTTCCCAGGGTTG
CTAATGATTAGGGCAAATAAGGCGACTATTAATGACAATCACCAATCCTTAACCAGCAAC
CTTTAAATGTATTTAAGTTAACTTGCTAGTTACAACGCCTTAAGCCACAAGTTAATATTT
GCAATGAAAGTCGCTTTTTTTGCGATTTACTTTGTCAATGAACTGATGTCGACTTTGTTA
CTTTCTCATTGACTTTCTGTACCTGAGTTGCTTCTTCCCTTTAACTGGTACATTTTAGTT
CCGTTTGTTATATTTGATCGGATCATTTTCATATCAATTGAATAGACACGCGTTTATGGC
ATCAACAAGGCGATCAACTGATCCTCTCTCACTGCCTTTTATTACATTGTTACTTGTCTT
TTAATGTCACTTTTACTGACTTTTATTATTCCTTGTTAGTCGAGGGTGTTTAGGGGTGGA
TCAGGAGGAGTAGAGATGAAGATGAATGTTAAAGGGATGATGAACCCCAAGCCCATTGAT
AGACATTTAGATGATGACAAGAATGGCCTTTACCATAAATTCCCTGGTGACTTTAAAAAT
CTATTTTTTCTCTTCTTTACATATTCACACAATTGACCTTTAACAGTTTATCACATTTCA
AATTTTTAATATTCATTCGTTTATTCACTTGTTAACTGTTGATGAAAGTGATCAAAACAA
ATGAAGATTCCTTGATTGTTCACTTAACAGATCATTTTAGATCAACTTTATTGGCCATCA
TTTGATCATCATAACTGATCATCTTGATCACCTACTGATTAAGGTTAAATGACCTGCTGT
TAATGTCATCATGTGTCTCTACAGGGAACCTTTCATTTCACCATGTTGATTAGATGTGAT
AATCAGTAGATGGAAAGCCTTTAATGGCTCCTCAATCAGATCAATAATATAATAATTTCC
GCTTGTTTACCGCCATAATCGACAATTTTATTGTTCTTTTTGATTCCAATTCCCATTATC
ATGTAATAAAAACAATGGAAACCTCAAGAGAACATTTAATCGACAATAAAATCCAGTTTA
AACCCTTTTTCGATTTTCTTTTTTTCTCTTTCGATGTTTGCAATTGTTCATTTCCAATGT
CAATTGATGACCTTTTAAATCGAACCAGAAGGTCTCATCTGTGGACAATAAAATGACTCA
TGTTATGTAAATCAGTAAAGAATGAAATTCCATAGAAAAATCTGTAGAATAAAGAAATTA
ATCAAATTGTTTTCTCTTGTTTTCTCTTCTAATTATCCTTTTAATGATTAAAGTGACTTT
AATTGCTTTGAGCATGAGCCTTTACCTGAACAAAATCAATTGCAATTTAATTATTCATTC
AACTGTTGCTTGAGAAATTCATTAATTTGCATTCCAATCGAATATTTCATTCTCAGATTG
AAACTGATTCTTCAGTTGAATAATTGGATTAAACCATTTTTTTGTAAATTACAATAATAA
TGAATGGAATTACAATTAATCAAAGATTAACCTTTTCATGAGAACTGGCATTTCCATGAA
TATCTCGATGATCACAATTGATTAATTGAATTTCTTTCCTTTTCTTTCCGCTAATTACGT
CCTTTGCTCCATTCCTTATCTGGTCAACCTTCATGAATCAACTGATCATGAATCACATCT
GATTGGATAAAAGTTATCATTCTGTTATCAAGTGAGTAAACAAAGAGGAACCAATGAGAA
TAATCATGGAAACAGCTTTTTCCATCGATCCAACCAGTTCCAGTTGAACCAGAAGAATCA
TCCTCATCATCATGAGTAAAGAGAGTGAATCAAAAGAATCTGGCTCAAGATGAGAAGATA
GGATGAGGATGCTCAGATAGTGCACAAGATGGATGAGCAGGGTTAACATGACAACTTTTC
CTCGAACAAAGTAACCAGAATTTTTTTCTCATCATCTTCTTCTCTAGATGAAAGTAGATG
GTCGATGAATAAAAAGGGAAACTTTAATCTTCCAAAGAAAGTTATGATGGTAAAAGAGTG
AAGAGGAGAAAAAAAGAGATGAGAAAAGAAATCAATGATCTAATCAACACATTTTCATGA
TGGAACAGTTTAACATCCTTTTACCATCATTATCATCATCATTATCACTCTCATCACCAT
CATCATGAAGCAAAAATCATCCGTCTTATGATATTTTCCGTCGACATGAAATGCTCTCAA
AATCACCATTATCCTGACATTACTTTACAAACCCATTTCTCCTCATCTTTCCATCTTTAC
CTTTTCCTCTTCTTCTTTTTAATCTTTCACTTTCTGTAAACTTCCGACTTGCAACAATAA
TTATAATCAAAGATAAACAATAAATTGAACCATTTACAGCTCATGAAAGTCAAATTCAGG
TGAAAATATCAGTCGATTGTAATGGATAAATGAATACATAATGATAATGATTAATCAAAA
ATAATCATCACTTTTATAGACACTTTTCTGTGGTTTACTTTGAAAGCCTTTGGACAAAAT
GATGAACAATGACGATTCGAGATTCAAGAATCATGATCTATAGAATCGCTATTTTCTGAA
ACTATTGGCGTTCGCTTCTCATCTTTTCTTTGTCCTCTCTCTTGTCCTCCATCAGCATCT
TTTCAACAAAAGCAAATGGGATTGAGACTTGTTCAGGCAACTATTAACACATTAAACTGA
GTCTCACTTGTCTTTATACTTTTTTTTGTTGCTGTTGGTTGACAATGAAAAGTTTGTACT
GAGTTGGTTGAGATAAGGAAATCTGAGTTGATGATGAGGAGGGTGATGATGGTGAAGGAT
GTGGATGAGGGAATGAAGGCAACCATCAAATGTATCAATTGTAATGAATAGGCAAAAGCT
ATTTAATGCCATTCAATGAGCTTGTTTTCCGATCATCAAGGAGGAGAGAGAGAGAGAAGA
GTAAAGAATGATGAGGATGCAAAGTCAGGGAATTGAACGCGTGTTGAACGTGTGCCGATA
AACGGCTAAACTTTTGTGTTTAGACCTTTGATTGTTGGCTTAAGGCAAATTCATAAATAA
AAAGCTCATCTCGTTTATACAATTTACTGGTTGTTCATCTTGTTGTTTCTTGCCTTATAT
TCAACACACAATTTAAGTTGATCACTTCTTATGACCATTTATTTCATTTCTTACGCTTCG
ACGAATCCAGTCTTTTCTCATCTTTTCTTTCCTTTCTTCCGATGGAAACAGTTTATCCAA
TCGCATCATCAACCGATAATACAGTTGTTCATTAACAATCTATCTTCATCTTCCTCTTAA
ACTATTTTTATCTCTTTTTTCATTTCTTTTTTCATCACAACTTTCATCCTCTTTTTCATT
GCATTTTCATTTCTTTCAACAGTCATTTCATTTTTCATGTAAAGTGATAAATCAGTTTTC
ATAATTTCTATTCATCCATTTATCGTTAAATTGAGAGATTTACCTTTTAAATCTTTTCGC
ATTTCAAGGTAAAAAGATTTTCAGATTTGTTCTAATCGAGATTTTACTTTGGAAAAGTGT
TGATTTCAGGGTGAAGTAAGATTTAAAACTCACGAAATTGATAGAGTTTTCAGGTAAATG
AATTCCGAAACTTTTTTCTGATCAATCGATTCAATGATTTATTCATGTGGGTTCAACTAT
TATGAAGTGTTACTGAGTCTCACTTATTGTTGAAAACATTAGTTTCTCATGTAGAGCTTA
ATCTTCAGCACTTGATTAGATTAAACAGATAAGTGTTGAACTGCATGTTTAATGCATTAA
AGATACTAATACTTCGATTCGTAAACTTGTTCAATGATTTTATTGTGTTCAAAAAGAAAT
TCTTTATTAGATGAAAATTTTTGTCTTTTCAATGGATCTTTATTCAGACAAAATAAAGTT
TTGCTTTTTGTATAATTTTACATACTGTGAAGCTCTACATGATAACAGTGGAAGTCCTTT
CATTCATTCCACGATTTTGACAAAACTCGAAATGTGCAAATTAGGATTATCTCGATGAGC
CGCTGCTTTCGATTTTTTTATTAATAATTTTTTATGTATTTCAGTGTGTAACAGTTTCGT
TTTCATGTTATTCACAGTATTGTGTTTCAATGAAAATATTGTTTTCCAAAGAGTTGCAAG
TTGATCACTGGAGCCGGAAACTGAACACACAATGTTGATTCAATTGAGTTTATTATGAAA
CGCCTTCAAAGTGTATCAAATGAACCTATCAAAATACATGAGGAAAGTGACTCCTATTCA
TTTAACCACCAGTTGAGGGTCAATCTATTGATATAAGGTTAAAACCAAATATTTTGTTGT
GTTAATGCTCGTGAGAAAGGGAAGCTTATCATCAAAACCCTTTTTACAGCATTCATTTTC
AATCAATAAAACCATCAACATGTCAACTATCAGTTCTCAAAATATTATCGCAAAACAGAA
TAAATAATATTTTCTCTAAAATAATCCATTAAAAAGCTAAACAAATAATAAATTTTGCAT
AAATCGAAGTTCATTGAAAAGAAGTTATTTCGCTGCAGAAAGGTTGACAATTGCTTCTGA
ATGTTACAAAATTCAAAGAAATGTCCTTGAATTGTTCAGTTATTTTCAAGCATTTCAAAT
GGGTGAGATGAAAGATTACGAGTTTAGGTTATAGCGAACCTGATTTCGTATCAAAATTTT
TTTATTTCATTGTAGAATCAAATGAAAAACTTTGCATTGTGAATGAAGTAAAGAGAGACA
CTTGAAACATCAAATCATTATTCTGCATCTAAAAATGACTAATTAATGTTCATTCATTTT
ACGGAATAAAGTACAACTTTTTACCCAAATTTGTGTGCAAAATAATCTACAGACTTTTGC
GTTCATTTGACTGATGAAAAATTAACAATTGAAGCTTTTATTAATACTTGAAAGCGATCG
AACGAATCAGTTTTTCATTCTGTTTTCGCTTTACTGGAATATCATCCATTCTCAATTTGA
GTTAACCTGATTGAATATGAAACTTCAAGTATGATGAAAATCTTAGCGACAAAATCAACT
TAATATTTGAACATTAATAGCACAATTATGTGTTCGATAAAAAGGTTTTCAGTACGTTTT
ATGTCGAGTACTTTTGTAATTGTCTTTTTTTCTTCTATTTGTATTTGTATTATAAATGGC
TAAACTGATTGTCCATCAGAATGCAAATCTATATCATTTGGTTGAAAATATTCATCTCTC
AATATCAAAGATAAACTCGGATTTTGCGCAATATTTTCGACTTTCTCGAGTTGTTCATTC
TGAATGGCTATTCAAATATTTTCCCTTTTCTGGTTTTCACCTGAATCTAGATCAGCTTCA
AAAGCTTGTTACAAACAATGAAAGTGAACAATCGAATTAAACTCTTAAATATCACACATT
TGTTACAAAATTTGAACTTCTGAACTGAAACATTACAAGATTGAATAAAAATCTTCTCTT
AACTTGATTCATGGAAATATAGTACAAAATCTACAGAAAATTGAGTTGAAGTGAAACAAT
TTAAAAAAATTTGCTGCAATTAACTTATTTTAATAATGTTCTTTTCGTTGAAATTAATCT
AGATTTCCATTGAATACCAGCAAACTCAGAGTTATCTCGATTTTCTCTTCTATAGAGAAG
ATTATTCTTGTTTTTTATCTCAATTCTTGAGTCTTTACCAGATTCAGCATCAGGTGAATG
AGATAACGAAATGATGAATGTTGATAGATACGCGAATCTTTCCAAATCGTTTCTGATATT
ATCGTAAATTGACTTTGATTTAGTTGATAGTTTTTTATCATTAACTTAAAATCAATGTTA
TCGATTTTTTGTTCAATGTTTATCTTTTCCTTCTGCTCAACTTGTAACACTGAAGAAGAA
GAAGCAGAAGAATGTTGCAAAAAAAAATAAAAAGATAGTGAATCTTGCCGAATTGAATGG
TTCATTTAGAGTTTGATAAAATTTCTTAAGGCGATATCGTTTGTTATGCGATTGTAAACA
ACAAACATTGAAAAGTGCAAGAAAAAAATGATCAGAAAAAAAACAAAAATAAAATGAACC
CAAATGTCAACAGAGAGTCAATTTTACCCACAAAATGTTGGTTTTGAAACGATAAGAAGA
GCAAGATGATGATGAAGATGAAATGATGAAAAAAGATTGCTAGTCAAGAGAAAGTGATAA
AAGAGAGGAAAAAAGATACAATCAAGTTTATCTTGTCAACGAAATGAGCTTGAGTCTTTT
TTTTTGGGTTCAACTTTTTCTCTCGCCAGTTTGTCCTCTTGAGTCGCACATTGGATTTGG
GAAAATGTCCCCAAAGGACCAGAGCCAATTAACTGATGCGTCTTTAACCATCACAATCAA
GGTAAATGTCAAGCTAATTGCAACAAGAGGAATAATGAAAAATAAAGAGAAGAGAAAGTC
TAAAGTCTTTGTTGCTCTTCAATGTCTACACCTTGTTACGTCTTGAGACTGCCTCAAGGT
TATCATTGTCTAGGCTTGTCTTACCTTTTGTATACCTTTACATTCCAGTTCATGAAAAAT
TTCAAGTCTCATGAAGTGAAAGATGAAGAAGGAAAAAAGATATTTTTTTCTCTTCTTTTG
TTTTTCATTTTTTTTCTTTGCTTCTCAACTGTTGACATTCATTGAGCAACATTCATCTTT
TATCTTCATCTTGAGGTAATTTTTTTTCTGGTCTCAAGTTGAAGGTCAGATCAAGATTAG
GATTAATATTGATTTGTATTATTGGGATTAGTCAAATTGTTCATTATCGTTTGTCATTAT
TGTAATCATTGATTTGATTGCCTTTCCATTGAGATTCATGTAAAATCTCATTGATTCAAC
GTTGATAATAACTTCGTCTAATCGTCTCTTAATTTGGTTGACATTTATTCTTGTTTATTG
TTTTACAATCAAATTTGATTATCAATTGTGATTATTGGATTAAATTCATTTCTCTGTTTA
TTAATAGGTTGACATTTGCTTCTAATCCACATTTTATTGGTTACAATGTTAAGGTCAAGA
AACTTTTTCCTTGCAATTTGCTAATTGCTATTTTAATCAACATTAAAACTAGTAATTTCA
CCAATCAGATTCATGAGAAAAACTTTTCACAAAATTGAAATGCTTCAGTTTCGATCGTTT
GACCATTCGAATCAGAATAAACTAAAAACAAAATTAAAATTATTTTCTATTCGAATTCGG
TTAAAGATTTCTTCACATCTGATAATCTCTTATTTTGAACTGAAGATAGGAAAAGTCGAA
AAATTTGATTTCTTAAAATTCCTTATGAAATGTGTTTTTGATATTGTTGTTTATTGAATA
TATTATTGCCATTAAATGTCAAGGCTTAAGATGAAATTATCAGCAATCTGATAAAAAAGT
TTCTTCGAAATTCAATTTGAACCATTTAAAGTATATAAACTGTAAAAAGAAAATCTATTT
TTAGCTCGAACAAAAAGCAAATATTGTTCTAATTTATCCGACAATTCAGTTGATTCTGAC
AAATTGAAAGATGAATCATCAAATTGCAGTATAACCCAAGCTATCATTTCCATGAATTTC
ATGATGAGCATTTTCAATCAACTATCAAATCACCAAAAAACCAGAAAATGGATGCAATTG
TTGCAAAAATATCCAAACTGCATGGAAAACCCAAACAAAAATGAATCAAAATTACTTTTC
AGCTCAACTTTACATTTTCAGTGATTTGCAAAGTCCATCTCAATATTGACCAATTGAATG
AACCATTGAATGGCATTAAACAAGTAAACATTGTGGGTGGATTCATGCGCTTACTTATCA
GGTAATCTTAATAAAATGTGTACTTAATTAACAATAATGGTTAATGCGTTACTCTTTGTT
AGTTAAGTAACAAAATGATTGATGTGAAGGCGGAAAAATGAACCTTTTTTTATGAGAAAA
GAAACAAAAAAATGATGAGACTAATTTTTTGTTTAAAATGGGTGTTGGTTGTGGAGGAAC
ATGAAATGATGATGAAAATGATGATAGGAGAGAGAAGAGTAAGAGAAGATAAGAAGAGCT
AAAAAGATGAGGAAAGATGTAAAAGGATGCTGATTATTTACACGCGCGCGTGTTACTATA
AAGTTGCCATTCCCTTGAGGCTTTTCAATGTAATCATGTGAAAGAGTTGATGTGTTTGGT
GTTAATATGGCGAGAGGAACACTGAGTTAATCGTGAGTTGATTAAAGGAATTGCAATTGA
TAACAATCAATGATCAAATAGATGAAGATGATGATCACTTGAATAGGAGCAGCTCAAACC
TCACCTTTAACAAGGTTAACCACTTTGTGACCCTTTGGCCAACAGAAAGTGCTTCAACAT
TAGATAATGAAAAACAAAGCAAATATTATAAAGGAACCTCTTTTTTTGGGTGAAAAATAA
TTTCGCCTTTTGTTGCCTCCTTCAATATCTTGAGATGCTGATTAATTAACATCAATCTAT
CAACTTACCTTCGCAAGCTTTGTTAACCTTTAATTTTCACCGAACAAAAGTAAAAATCTT
TTATCTCTTTATAACTCAAACTCAGTAAATCATTTCTTAATCATCAACATTTGCAATTCA
ATTTTTGGTTTCTGGAAAATGAACAAATTCCAATGAACAATATAATCGTTGGAACATGTA
ACTTGATCAACTTGATTTCCCCAATTAACCGATAATCTATTGAATGTCAAGGATTATCTT
ATCTCACCTCAAATCCTCCCACTTTTTGCTTACCTTTAATCACCTTGAATCTTGTAATTG
AATATGAAAAAAAAGAAAAAAAGAAACATTTAAATGGACAATTCAACGACATTTGACAAT
TAACTGTCAATGTTAATGATTTATTTTTGATTGTCATTTTGTTACATTTTTATCTAAATT
TTCCTTTACGTTTGAGAAGCAAGTTTAAGTTTAAATGCTTTGCTTTTTTTTGATTCAGCC
AACAAGCTCAGTTTGCGATCACGACTCATTGCAATTATCAGATTTTAAGCAAATAACTTT
GCAAATCAACTTATTCATCGAAAAGGCTGAAAGCGAAAATGCTGAAAAGATCTTCCAAAT
CGTTCATATAGCAGTTACGTAAACTGTGCTGTCAATTTGACCACATCTGACAAGGGAAGA
GTTCAAATCACTTGGAACAAAAATCAATCTTTTTACCGCAGATCAATTAACTTCCATAAA
TGTTTGTAACTCTCAAAATCTTTCGGTTCAAAAATGAAATGCAAACCAGAAAAAAGCATC
AAAAATCTAGTTTCTACATTTAATGAGCACGATAATGAGGAATGAGTGAAATAAAAAGAT
GCAAAAAATCGCAATTAATTCATACCATTGGTTATAACAATGGACAATAAATGTCATTTC
GAGTCTTCTCTTCGTTTGTGAATCGAAAGACGGCGAACTTGTTGTATCAAGATAAATCAA
ATCATTGAAATTGTTTAGGAGCGATTGACACTTTCCTTGTGAGTCTCTTGACAGTACTTA
GCGCAAAACTCCTCAACTCATAAATAACCAAAGCGAGCTGCCCCGTCCTCGAGCTGAGGT
CCATGAATTCGCATGTCTATGTTGTGCAATCATTATGATCGACTTCAAACTAAAGCATCT
TTGTAGCAAAGTACATCGAATTGAATGCACGAAAAAAGATGCAATAAATTCCCTATTTAT
GATTCGTTATTCAATCTTCGTTTTTCACAGAAATTTGAATCTTCATCATCCGAATTTTTC
TGGTTCTGTTTTAACGTAACTTGTGCTTACTTTTTACCCAACATTTAACAGTTTAATTGT
CAAAATTAATGGTTTATTTTGATTCTTCATTTTATTTTGCTTTACCTTTTACCTTTGAGA
AAAAAGTTGAAGCTGGAAATTTTTGGTTTGCCTTTTGATTGAAGGCAATTATTCAAATAT
CAATTATCATTAACAATTGTGTTTTTTAATTCTTATTCAAATATGTAAACATTAACATGG
TAACAATGGCAAGTTGTTATGTGTTCCCATGATAAGGATCAACAGGATGATGAGATATCG
GCTAACTGCTTTCCATTCATTCTGTGTTTATTATGTTTCATTATCTTGATGATTACCGTT
CATGTTGTGGTTTGTTGATTAACAATTAAAGTAAACCTTTTTTTATCTTGTTATTATGTT
GAGTTTCAATTGATAGTTGATCAGGGTTGGGCCAAGCTTTGCTCATCCGAATCATTTCTG
TTGCTGTTTCGCTCTTTGTTTTCAACTTTACATTCAACTGTTCAGGTCAAGGGACTTTAA
TGTTGACTTCATTTTACTTTTTCTTACAGAGATAAATGTTATAGATATAAGAACTGAATT
AAATAGATTCAACAATTATTCAAATGAATTTGGTACAATTGGATACAATTGAACTGAAAG
ACTGGTAATTTAGGCCAATTTAGATGCAACTCATTCCAGTGAAGAGAACAAGTAAAGAAT
TGCAATTTATCATATTGAAATATTAAATTATCAACCAATTAATGCAATTTACATTTTTCT
GTTTCTTTTTATTGCTTCAAGTTATCATTGAAATGCAAATTATATTTAAATGTTTCCTTT
CATTTCATTCATTACATGGTAAAGTCCACAACTTTGATAAACTTAAAAATAAACCAAATG
TTTTTCTTCGGATTAGAAATGTTAGCTTCACGAAAAAACTGATGTTGAGTTGAAGCAAAA
TTTATCGAATCAATTTTATCCAATGGTTTATGTCGATCTTTTAAGAAGTGAAAATAATCC
GATAATCGAATTTGAATTGCTGAGTGTCAGCTATTTACATCAAGAACGAGTCTTGATTCA
TCGAGATGATGGAATATGAATTCTTGATCGGAAAAGATGATTTGACTTTACGATGTTAAT
CAATAGATTTGAGTGAAAACTCACCGTTAAGACAGTAGATTATGTTGACTAAATTGGCTC
GATAAGGTAAACTTTAATTGAGCGAATGTCGATTAGAATCAAATCAAGTTAAGTCATTGA
AGGCTAAAGTTTGATGAACATGGTATTAACGGTGAGCCATTGACTCGCTATCTATCTTGA
AGTTTTCTGAACTTCGTTTTCTTTTGCTCTTAAGTCTCAAAACCGAAATTCAACCGATAA
GTCCAAAGATTTCTCGCTTTTTCATATTCGAAGTTATGTGCGCTTTCAAAGCTTTTTAAC
TCGGTCTGGCGAATGGTATCGGGTGGCTCTACTGGTAAATAACAGATCTGCATGAAAATC
GAAGACTGATTCAAAATCGTGCCTTCATGCCAAACGTCGGAATTTGAGTTTCTGTTATTA
TTTGCCGATGAAGGCTCGAAGCTCAACTAATATTTTTTCATTTCTCCCTTTTGCGTTCAT
ATTTTCATCGGAAACTTTGAATTTCAAACTTATAAATTGTATCACCATTCACTTTCTTCG
GACAGCTTTCAAATGTTAAGTACGCCTAAAAGATGAAAATTCTGGTTTTGTAAAAGTGTC
GAGATTTAAGGGAAAGAAAAATTGATTGAGAACATTGATTTTGAATCGATATTGACATGG
AATGGAAAAATTGACTTGAATAATGATGAATAAGAAAAGTTGACTGAAGTGTAGACAGAT
GAACCAGAGGCTGAGAGGATGAAAGTGATAACAAAAAAGGTTTCATTTTCTTGGAGAAGT
CACTCTTTTTCCTTCTAAACTTGGAATCTTTTTTCTCCTTCTTTTATCATCTCGAACAAA
TTTTCTTGGAATGTGAAATATTTTCTTGCTCAGTTGATCGTCTTGATTGCCAATTGAATT
TATCAGTTTACAGATAAAATTCCAAGGTTAAGAAGTTTAAATGAAAAAGTAAAATGTTTA
ACCAAAAAGGACAACAAAATAGGAAATGATGTGTTAATTTCCGGTAAAAAGAAACTTATC
ATCAGCTTTCATAGCGATCATGATGATGATAATAATAATGATGATGATATAAAAAGAGAG
CAACATTTCTCTTTCGTCCAAAGTTACTTTTTATTATTTAATGGATTCCATTTCAATTGA
TTCCTGATTCACTCGCCATTCCATGTTAACCAGAAAAACCAAAAGCAATAAAAAGCTATA
ATATAATGAATCGCAAATCATAACATCTAAACTTGGAATCGTTCATCATTCCCTCTCTTT
GATTACAATAAGTTTCAGGCTAATTGACATTCATCATGATTCATTCCCTGTATATATACC
TATTTAATATCCGGGAATAACATCATGTTCCATTTAACATTGGAACGTTTCTTCATGGTT
CTGTGAGTTTGTGTCCAAGAAAAAGGGATGAAGAAGAGGAAAAGAGAAAGAACATGATTA
ACCCATAAAAATGAATGAATTGGGTCTTCACATTGTTCTGAGTTATTCTGCCAACAGAAT
GTGATTACATCAGAACCTATACAAAGACAGGTCATGATGGACTCAAATTATCATCATAAT
CATCTTCATCTATTCAACCTTTTTTTTCCTCATTTACTTCATCTTTTTCCTTCTTTGGAA
CCAAAGATGATCCTAAATGACCGAAAAGTCAAAAATAGGATTTAGATGAAATAATATGGC
AAAAGATGATGATGATGAACCTTCTGATGGTTGATGATGTGCTTTATGATCAACCTGATG
ATGAGTTTGACGATGAGTTTGATGATGAACCCGAATGAGATATGAACATTGTTTAACTTA
TCAACTGATGAAACTTGGGTCGAAGAGAGAAAAAGAGAGAAGAAGAAGAAGCAAAAAGAA
GAAGATGAGAAATGATGAGAAGAGACAAAATGATAGAGATTTGGATCCTATAACAATCCT
ATATGACAGCAACCCATGATAGTAAAAAGAATATATTTTGGGTGATAATGAGAGGAAAAA
AAGTTTTTCATCTTTTTATTCTTTTCCACTTTCTTCTCTTCTCATCATTTCTCATCACTT
TTCCCTCTTCATGATCATGCTCTTTCATTGTTATTCAAGAAGAAGGCAAAAAAATGAAAA
CTTATTTTACGCTTTTATCCTTGCAATTGAAAATGAATCAATGAATAAGTATTCAGTTTA
ATGATAAAGATGCTGACTTGGGAAGATTCAACATTGAAATCTCTCAGCATCTTTCACCAT
CTTTCAGCATCTCTCTTCATCTAAAGATTGATTGAGTTTATCGATATTAACTTCTCAATT
TTGCTCATCTTCCTCTCTCACTGGTTATGCTTTGACAACATCAATTTTACCCGTAATCTT
CTCCTTCTCATCCTCATCTTTTCTTCATCTGTAATTGTCCTAAAGTTATCGTTCAAGAGT
GAACAAGGATTTTAGGATATAACCTTATCAGCAAGCCACAGGCATCGCCATCAAACCTTT
TATAGTCTAAACCAGTTACACTTTTACTTGTTTTCATTATCATCTTTTCTCATCCTTTTC
ATTCTCTTCCTCTTTCTCTCTCTCTCTTCTCATCTTCTCATCTTTATTGATCATTGATCG
TTTAAGTCTGTGTTTTTTGTTGTGTGTTTGGTGTAACTGTTACTCTGATAACTGATAACT
TTCAATGTAAGCAAAAAATCGATGAGCGTAAATAACTTATCTCATCTTGTTAGCAATTAA
CATTCAAAGTCATCTTTAGCATCATTCCCATCATTTTGCATCTCAAAATGTTTCTATGGT
TACATTAACTTAACAAGGTTAACATTCATTTTATCTTGTAATAATTACCAAACTTACTTT
ATTTATCCTTTAATCATTATTATTGAATCTTTGCGCCTTTGCTGTTTAAATTGTTCAATG
GTTGAACTTGCAACTGGGAATTGTTGGTGTCAATTCAGAGTCGATTCAAGTTAAACTGTT
TAACTTTCACTTTAACATCAAATTGACATTCAGATTCAATCTTGTCATATTGAATGCTAA
TTTTACAGATGAAAAGTAAATCCCATTTAACGTTATTCCTATTAAAACGCTTTAATAATA
CAAATCAATTGGTTTAATCATTAATTCATAATTTAATGATTGTTTGATAATTGCAAATGT
CAACCAGAATAAGCACAATCATTGAGAAATGATTCAATTTCAATTAGTCACGATTAGTCA
CAGTTTTAACATTTGAAATTTTATTTTTACATAAATTTGTAGTATCAATTGGTGATATAA
ACTGAACTTTGGTTAGATTCAGTTCATTTGTTTCCGCATTAAAAGTCTTTTTTGTCATTT
CTATCGTAAATTTATTCTTCCAGTTTTATATAATTCCTTAAATTCTGATTCTAAATGCGT
TTAATGGTCTAACAATTGATTAAAATATTGAGGGAAAATTACTATTAAAATCTCAATCTT
CAATCCAAATAATGAATTGAGAGAAGGCAAATAATCATGCTTGTGCTGCTCTCTGTGGGA
CAAAAAATCAACTGAGATACTTTGGATTTCGTTTTAACCATTTTGATAAAATCTTTGGGT
TCAGAAGTTTTGACCGATTCTTGAAGTTGATCTTGGACAATGCAACAGAATTTGATTAGA
AATCTGATTGTTCCATGAAAATATAACATCCAACAATGGTTGACTAATTAACCGGCAAAT
CAAAGTTCATTATTGTCTTTCAATGGTGATTCCTGCAAAGTTACATAAGTCTCTCTGGTG
TTATATGGAACAATGGAAATGAGTTTCATGAAATCATAAACTTAGAGATTTATTGTTTCA
ATGAACAATTATTTAAAAAAAAGTATTGATTATAATTTCCATTGACTAATATTGAACAAA
CCTATTGATGGTAAAAGCTGAAAGGTTAGTTATGAATTCCTGGTTTCCTAATACCATTGT
TAGACTCATGTGATTATTTTTTGGATAATCAAAGTTTCGATAATTGTAAGTTGTTGATTT
AAATGAATAATATGATGATATTATGATAAGCTGAGAATCATAAATGTAATCATAAAGGAA
AGAGTAAAACACTATTGTGATGTACGAATTGATTATGATTATTTTAATCAACAATTTATT
CCAATGAGTAAAAGGTTTCCATCATTTTGCTCTCTCATTCAATTAATTAATTGTTTCGCT
CTCTTTCGATGTTCCTTTCAAAATCAATATAAAAGTGATTCCAATTTGTCGAGACTTTCA
TTCAACTCTTTTAATTGTTGTCCAGCTAATTAGTTTACTAACAATGAAGTTAACCGTAAT
TTTCCTCATCACTTTGGCCTGTGCCTTTGCTTCATGCAGAAATGTTGCCAAGCCAATGTC
AATCAGTCTGAAAAAGTTCAGAGATTCCAGATTGAGTTTACTTCGACCTGATTTCTATCG
AAATTTGAATAAACAATTAGCCGATAAATACACTGCAAACCCAACAGTGTCTGCTGAACC
ATTATCTAATTACTTAGGTGAGTAAATTATTTAATTGTTGAATGTTTACCCAATTTTGAT
GGACTTTACTGTAATTTTAATGGTTTAATTCAGTAGTAAATTTATTAATTATCTAAATGT
ATTAGTATTTAATGAATTGTTTATTGATTTACATTCTCTAATTAGGATAATGAAAATTGA
TTGTCGCGGCATTTAATGCGCTCCAATTTGTTGTCTAGTTTGTTTACAATGGGTTAGGGA
TGTGCGATTTCCGATTTTTAGTGCGATCGATTTTTCCGATCAATTTCGCTCCGAAATCGA
TCGATTTTCGATTTTTAAAAGCACATTAATTTCAGAAAAAAATCCCAAAAACACTTAATT
TTTTCATTTTTTTCAAGCAAAAAAGTATCAGCAGACCCCAAAAAGCGTCTTTTGGCTCGA
AAGCACGTGTTTTTAAGGAGATCGATTTGCTCTCGGTTGGGATCGATCAATTTTTGTGCG
AGGAAAATCGATCAGATCGATCTTTAAATCGGATCGGAACATCCCTACAATGGGTTGAAT
AACATTTGCTCTAGATAGCCAATTAGACCATCATTTGATTCGCTTTTTGTTTTTGTTTTA
TTTAATTGTTTATTTCATTTACAGATACCCAATATTATGGTGAAATCACCATTGGAACTC
CTGGACAAAAATTCAACGTCATTTTCGACACTGGATCTTCAAATCTTTGGGTTCCTTCGT
CAAAATGTAAATGGACCAACATTGCCTGTCTTTTACATAACAAATACAACTCGGCTAAAA
GTAGCACCTACAAACCCAATGGAACTGCACTCGAAATTAAGTATGGTTCAGGATCAATGA
CTGGTTTCCTTTCAACCGACACAGTTACTATTGGTAAGTTATTACATTATATTAATAATT
GAACAAGCATAACCTTGTTCTTGTTTAATATGTGGAATTCAATCTCGTAATTCATTGTTA
ACCAAGTAACAAGATGTGAATTGTTTGATAAGAAATCCTCGAGCCTTTGATTTGTTATTG
TAACAATGATTACAATAGTACAAGGTTAAGTAGTTTAATCTCTCGATTAACGATTGTCCG
TTTCCTCTCTTTTTTCCTAGGTAATATTGTAATTAAAGATCAAACCTTTGGCGAAGCTAA
AACTGAACCAGCTTTAAGCTTTGTTTTAGCTAAATTTGATGGTATTCTTGGTCTTGGTTT
CAAAGCAATCTCTGCCGATGGAGTCCCAACTGTTTTCGATAATATGGTTGCCCAAAAATT
GGTTCCACAACCAGTATTTTCATTCTACCTTAACCGAGATACCAAAGGTTCAGTTGGTGG
TGAATTACTTCTTGGTGGCATTAATGATCAACATTACTCTGGACCAATCAGTTATGTACC
ATTAACCAACGAAACTTACTGGCAAATACAAGTTGACGGTATTACTGGTTCTGGTTCTGG
TTCTGGCTCTCCATTATCAATCGATTGTTCAAAGGGATGTAAAGCTATTGTTGATACTGG
TACTTCATTGATGGCTGGTCCATCTGCTTTAATCGATCAACTTCAAACTTACATCGGTGC
CACTAAAATTATTGGAGGTCAATACACTGTTGATTGTAACTCCACCAGTAAATTGCCTGA
TATTACCTTTAGCATTGCTGGTAAAGCTTACACTTTGACACCTAATGATTATGTTGTTTC
CATCAGTCAACTCGGTCAAACAGTATGCATCTCTGGTTTTTCAGGAATTGATGTTCCTGC
TGGACCTTTATGGATTTTAGGTGACATTTTCATTGGTAAATATTACACCATCTTCGACAG
AGGAAACAACCGAGTTGGTTTCGCAGCTGCCAAATAATTTACAAAACAATGATATCAACA
ATTCACTCAATTTTTATGATAATACGATTTCAATTTGAATAAGGAAATAAATCTGAATTC
AAAATTTAATAAGACAATGTTAATTGCTTCTATCGTTATTTGATAATAATCAATAATTTA
TAAAACCATAAATGGCAAACAGTTATTAAACAATAGATAGGTCAGTCTAAAGCGATTTAA
TTTATTACATTTATACACAAAATTTTGAACCAATAATTGCTAACATATTCACGAAGCTGT
AGCTCTCTTTGCTCTCTCCTCTTTTTCTCGAATTGTAAGAAAACTTTCAACGGCACCATA
TTTAGCTCTCAGCTGAGCTCTAACCAATTGTCTACTTCGATGGTAATGATATTTAATCAA
ATGCTTTCCATAACCTAATGTTCTTATGTAATCAGGGTATTTTTTCTGTTGTGTACTCAT
TACTTTTCCATTATTGATGTACATATGGAAATCGGTGTATTCATCTTTTTCAACCTCTTC
GAGTTTTCTTACTTTGCCGTCACTTGGGCTTGCCAGTACTTTCGGGTAAAATCCATTTTC
CTCTCTGAATTCAACCAAATGTAGTTTCTTTTCATTTGCCATCTCTTGAAAGTTCCTTTG
ATTGAAAAGTCCAGATATGAAGGCACGAGCAATATTGAGATAATTTTCTTGATTTCCTTC
AGACTTGACAAAAATATCTTTGATACCAACAGCAATACATAAGTCTCTTATGACTCGGTG
ACAAACTAATCCATATCCAGGAGGCATTTTGAACGCATAAATTTTGTTACAGAAAAATCG
GGCATGGAAATCGTGAAAAATTGTATGACCATCACAAATAGGAACTGCAATACAATTTCG
CGAAGCATCCGCATAAGATAAGGTAATTGAATCCCTCATATTATCAGCATTAGCTTTTCC
TAAGCCAACGATTCCATTTTGATTACCAATAATAGCTAGATTTCGCAAATTTGGAACTTT
ACCTTTGCCAGCTCTAGGAGTCATTTTCAGTTTGGACTCTATTATCGTGCAAACGAAATC
GTGTAAAGCTTCTTTATCGGGATAAATATCTTTACCTCTTGTCCAGGTTCCTCGCGGAGA
GCCTCCCGACCACCCTCTAGAGAGTGGATTGACTCTGACCTTAACATATGTATCTAATTG
ATTACGAATTTCCGTTAAATTTTGTTCAAATGAATTATCTTGCTGGGGAGCCTCTTTAAT
TTCGATAGTCTCTCTTCCTTTAATAACATGTGAATTGAGTCCAGGCCAAATGATACTCAA
TGGGCCAACACCAATTTGTTGACCTTTATTCAAATCCTTAGCTCGACTTTTACCAGCACC
TTTGCCTCTACCTCTTTTTTTACCAGCATTACTAACACTGGTAACTCCTTTCCAAATCTG
CTGAGCATTTACTAGAGTTGCAATAAAAATTAAGTTATAATAAATGCATTAAGTGTGAGA
TATTCTGAAACTTACATCTAGTGAAAAAAGAAGTACTCCATCTAGCTTGGTTAAAATTCA
CACCACCGATGGATTGTGACCAGATAAACTGAGGCTCTCTAATGAGAACGCTTTTAGAAA
CATTAGTTGCAGCATAATTGAGACACTTAATCAAACGAAAACTCATGATTTAACGAAAAA
AAAACATGGACCACAATAAAAAACAATCAAGAAAAATTACAAAAACATTACATGCGTAAT
GATGACAAAATAATTTCTGGTGGTTTTTTCAAATTTTTACCAGAAGAGTAAAGAGCATAA
AAACTATCACCTTTTTATTTTATTTGAAATGGAATATCTCTGAATTTAGACTTAAAAATC
AAATATAATTGAATATTAATTGAATTAAATATCCAGGGAATACGATTTTCACAGATAGGT
CTGATACTGGAACTATTGGTTAGCTGCTAAAACAAGGATGACAGAATGAAGGTTGGATTT
GGTATCGTTTTACAAAATAACTGTTATCTCAATGGTAATATCGGACAAGTTTAATCTAAA
AGCAGTCTCATAATAGTTATGAACCTGATACATTAGGTGTAAATTATTTCCCAAGAAATT
CTGTAAATTTTGATCAGTAGTTCGCATAGTTTGTTACCACTGATTCCAACTGTCCTCAAA
AATCATTCACATCATTAATCATTAATAAAAAAATTAAAACAAGTTGATATTGGGATGTTG
ACCAATAAATTCATCTTTTATCAATCCATTACAACTCTAATTGAAGTACATAAAAGTTTT
TCATTATCTGATTCAAATGAATAGCGAAGTCAATTCTTTGGTGTAGTCATTGATACATGA
ATAGATGTATTTTCTTGAGTTACAAAAAAACTATATTGCGTTTATAAATTGTTTATTTAT
CGTTAATTTAGCTAAAATTTTAAGAAAAATTGATCGACAGTACTTTTGTAAAAATCATAG
CCTCCTAAGTAAACTGCCCCGCCGATGGTAATGAAGAGTATCCTAGGAGATGCTCCAGAA
TATAATCTAAGAAAAAAAATGAGAATAAATCATTGAATTTGTATAAATTCTGAATTACTT
CGAACTTACCCTCTAAACCCTGATTCTTTGAATATTAAACTAATTACAGCTAAGAAATTA
ACTCTGCCATATTTATTATCTTTTTTGGCGAGCATAATACGCGTCTTGGCCACATCGATT
GGATTTGTTGCGATTGCGGCACATAAACCGGCCAAAGAGCCACAAATACAGGACTCTACA
GCGCTAATAGGTTTATCGTTAAACTTGGCCCAAATTTTTTTAAGATGCTCCCAAAGTGGC
AGCTGGATCAATGCAAAAGGTATATCACGGGAAAGAGTGGATAAAAATCCTCGATACATT
CCTATCAACTTATCCTCTCTCAATGCTTGTTTTAAAATAATATTCCAAGAAACTTTTGAA
GCTTGTGTTCTCTGCTTGACAACCTCAACAGGGACTCGAATAAGACATGCTGCCTGAAAG
AGTAAAAAATAGATAATTAATTTCATAGTCTGATTTCAATGTAGAATAACTTCTTACTGT
TTCAGCTAGTGATGCTGAAGTCATATTGATTAAAGTGGGGTCCGTTAGATGATGGTTCAT
GGCAACTTTAGAGTATTCATATACACTGAAAAAAGCAGCAGCTGATAATCAATTGATAGT
AAGATATGGTTAAACAAAAACTGTTGATTACCATTAGGAGCTGAGACAATCATGGCTGAT
CCTAAGCCTCGATATAGCTGCTTGAATCCACCAGAATTTTGAAAACCAAACTGACTTTGT
AATCGAGTTTTAACAGTGTCAAGTGGGAATAGAGCTAAATCGACAGACATACCAGCAATT
GCTCCCGCCTTGAAGAAAGTGCAACAAAATAAGTTTTGATTAAATGCCGAAAAAAAACGA
AATTCAAACTTACCACTAAGGACGAAAAAAATTGCCTCCTTTTATCGTCAAAATCCATAA
CAAGAATTTAAATTTCAAAACATTTTCACAGAAATGCTGGATACATATGATTACCTTAAA
ATAACTTATTCTCACTATTTTCACTACCATGTGGAAGAAATAACTTTTTCAATGGTCCCT
ATTGAAAAAGGTTACACAATGTAATTCATTTCGACTTTTTAGTTGTTCATTAACACAGTT
TAGTTTCATTCGTGAAATATCAATAAAATAACTCGATAACAGTTAGCGATGATAACTTCA
GGCTGAATCAAGCTAGTAAACAAAAAATGAATATCATGGATCCGAGTGCCCGACGAATAG
TGCATTGTGATCAGAAGCAGTTCACAGTTCAACAGTTAAAGTTATAATAAAATAGTTTTA
TTGTTGATAGAAAAATTGTGGTGGAAAAATAAAAATACAATTTCAATAAATTTTCACCAC
AGCATAAGAATAGATATTTTGAATAAAAAGTGTTTGTGAATAGAAAAAGTAACCTTGAGA
GTGAAAAATTTTCCAATCTTCAATTGCTTATTACGCTTACGAAATCTTCGAAAAAGTTAG
AGCTACAATCAAATTTGGGAAATATTTTACCCAAAAAATGACTTTTTCAAAACTTGACCC
AAAGAACCAGATTGATTAATCCAAACAACAAACAATTTAACTCATATAAACATATATCAC
AAATAGTTTAAGAAGAGAAACAAATTATCCTGGATTTGTCCTACTGATGATCATGATTTA
ACCACGATTTTTCAAACGGCAGGACATTGAGTATTCAAAGTAAATATCGGCCCCAAAAGG
AAATTTCATCGCAAATATATTTCGATCAAAATGTCAGATCTCGATAAAAGGCATTAGAAT
ACTTGATTACAACAGGAATTAATATTTCTTTGATTTTCCAGGCTTTCCTGATCCTGTGTC
CTTCTTGTTGATCTTAATATACTCAGGCATATCAGGAGATGGAATAGCTGTAGTTGTAGT
TTCTGTGTCATTTGGTGGGTTGATACGTAACTAGAATGAGAAGAAAAATTAAATCAGCGA
AAATGTTTGAACAGTTCAATAATGTGAACACTCTTAATGTCCATCAGCCTACGCTAATCA
ATAAAAAAGAAAGTAATCACTAATGTTCATGATCCAATTACAATATGCTACCTTGAAATA
ATTATTATTCTACACCCGAAATAGTGAAATGGTTAGTTAAATTCGGACGGTATCAAAGAA
AACTCACCAAAATCCTTTGTTTTTCGGCACAGGCATATTCGGTTTCGTCAATGTCATTAT
AGCAATCGGATCTTGAATTTTTTGGTACACCTTTGCCTCCATATTCACATAATCTATCCA
ATGAACGAGATTTAACAATCATTTTGTTAACATCTGTTGGCTTCTCCAGTGGACAATAGA
AAACCTTGGGTGTTTTGATATCAAAAACGATACTTTTTCTCATCATGTCTCCATGAACCA
AGCCAATAGTCAAAATTATGACAATTAATTTGAAATCTAAGGGGAAAAAGAAAGAAATTG
GATAAACATATCAGATATGTGATTTAGGAAGGGTTAGGTTACTACCGATGATTATGTGAA
AGCATAAAATATTGAGCAGAGTCAAAACCTCTGTCAATCATACAAGAAATAGAGGATGTT
ATATTAATTTGAATAATATCTATAATTTTTATTGAATAAGTTGGTCGACTAAAAGTAAAA
CAGTCACCAAAAACAGTTGGACAATGAAATGAGACAAGATGGACATCTTGTCTCATCTTA
GCGAAACAAAAGAAAGGTCACTAATATTAACTATAGTAATTAATTGTTTTTTTTGGATAA
ACTGACTAGTACAGTAGTTGAATTGACGAAAGAAATAAAGGAATTTTAATCATTAACTTA
CTCATAATGGTCATTGTAGATATTTGGTGAATAACCAGTTGATAAATCTAATGGAATTCA
ACTGAAATTGTGTGGATCAAGAGAGAGAGGATTAGAAATGAAGATGGTGGTAATGGCGAA
TGATGTTATTCATATGCCATAAGTATGGCAAAAGTCATTGAGAAAAAGAAACGGATAATG
GTTAACTCACCTTCTTAGCGTTGATAAAACCGGTTGCACCTAAGAAACTTCCTTCATTAT
TCTTCAGTAGTCTTTTTTATAATAACTTTTTTCTCTACCTTTCTCATCGCCATTCTTCCT
TCTTCTCCTTCATCATTTCATATTATTTTCTCACGATTATCTTTTATTGTTCAACAGATT
TTGAACATGTTATGAAAAGAATGATGAAAAAAGAGTCATTTCATGAGGCCTTGGATTTAT
GATCTTTGATCAATAAAACCTAATCCATCGCTTCAGTATTTAATAAAGCGATAGTCCAAT
TGTTTACTATTTCATGGCCTTTCCAGTCAATAAGTAATGACCTTAACCACCGAGTTATTC
ACAGGTTGTCCTGCACAATCTTGAAAGAATACAGTCAAGAATTGCAATCTTGACCCATCT
TATTTCTAACTGGATGGATTTTAGTCCATCATAAACACCAACTCTTAACGGTCCATAGCA
CCAGAGAAGATCAAGAGTGATGCACATTTTTCAAAAAAGATAACAAAGTCCATTAAGTAG
ACGTTCAGCGGATAATAAAGCAACACTTTAAAAACGGGTTCAATTGATGAAAAGAGCTAA
TGAACAGTGAAACTTCTTCGATAATAATATTATTCATTGGAATGATTTTAAATAAGCTGG
TTTAATAAGAGATGACAAATGTTTAATTTACAACCCCAGGAAGAGAGAGACAATGACAAT
GAAAATTGCTAGCAAAGAGTAAACAATCTTTAAATAGATCTTTCCTTTTCAGCTGATTCT
TTCATAACCTCTGATAGCTCTATAGCGAGCCATATCATCAGGATCTTGCTGACAATTGTC
AGTTCAATGAATCTATTTTACCCCTTAATAACTGTTAGCTGATTATTGGCCAAAGGCCTT
TCCATGCAGTCTTCAGTATACAATTGTGATAAATTTAAACACTTGTAATTTGATTTATTT
GTTCAATGGTTTCCATCATTCCGATTGAGTTAATATTTGTGAATTTGTGCATTCCGTGTT
TTTTCTGTCATTTATATCCCACTCATCACATCAAAAGATCTACTTCCTAATCATCACAAA
TCAACTGTTTAAATTGCTATGAAAATGAATAAACACATCAAGATTTCACTCTTATTTCTA
TTAAATTTAAAATCCTTAATCGCTTTCTCTATCTCACAACGAGATAGTATTCCCCGTTTA
ATTGTTGTATCTTTTGATGGTTTCAGAGGTGATTATCTAACACCTAGCCTTACACCTACA
TTATGGGCGATCAAACGTAACGGTGTTACTGGTCAAATGTTTCCATTATTCGCCAGCAAA
ACATTCCCAAATCATTTTTCAATTGCCACTGGCCTTTATGAAGAGTCTCATGGAATCGTT
GACAACCAAATGTACGATCCGGAATTCGACGAAATCTTTGATAAAACTAATTTAGACCCT
AAATGGTGGGATAATGGATACTCTTTGCCACTTTGGGTAAGTGCAATGACCGATAGAGTG
TTGATTTAAACATATTTATGTTTGTTATTGTCATGGTAGCCTTTGAGTTTACCATCGTAA
TTCTTTTCCATTAATATCAATATTGTTTCATATTTATAGATTGCTAATGAATTATCCGGA
CAAACGAGTGGGGTCATGATGTGGCCAGGCTGTTGTACCGAATATGGAAAATTAACTGCT
ACTTATTGGCATAAATATAATGAAAGCATGAGCTTTGAAGACCGTGCTGATATTGTTTTT
GACTGGATGACTCGACCAGATAATCCAGCCAATCTTGTTTTCCTTTACATTAACCAACCT
GATTCACTGGCACATGTATACGGACCTTTCTCAGAACAGGTCCTTGAGATAGTGTCTGAA
ACAGATAAATTAGCTGCCTATTTGCTCGAAGGGCTTGCTGCCAGAGATCTCTTAGAGAGC
ACCAATATAATATTCTTAAGTGATCACGGAATGACTGAAGTCACCAATTATAATACTATT
AATTTAACAAATGTCTTAAATACTAATTTATTCCGTCACTTTGGCGAATCCCAAACTGTT
GGTATTCTTCCTCACGAAGGTAAATTCAATCAAGTTTATCAAATGCTTAGGAAAAATGCA
CGGAAAAACCATTACAAGGTTTACCTCAAGTCTCAAGTTCCTCAGGAATATTTTTATCGG
TAAATATCAAATTAGTTTACATAACAGCCTGATATCTAACTTCGCCTTTCTTCTCTTTTC
TTAGTGACAATCGACGAATCATGCCTATCGTAATAGAAGCAGAGCCTGGTTATGAGGTTA
CTTTCTCTGATTGGGTTCATAAGACTCCAGCATGGGGCAACCATGGAAATAACAATACCC
AGCCTGATATGAGATCTGTGTTCATAGGTGTTGGACCCAGCTTCAGAAAAGGCTTTGAAC
TGAAGCAGGGTCGGTTTTTCAATATTGATCTGTATCCAATTATGGCTAAGATTTTAAATC
TTGATATCGATTATTATAAGCACAATGGGACTGACAAGCTGACTAAAAAATTTCTAGTTT
GAACATTTGTATGCATATATTTTTTATCTGTCAATAAGCTTTGAAAATCGTTGATTACTG
TACAGGAGTGTCGTTAAAGATAATGTTCCTTGAAGTATCACAGATATTTATCGCAGTTAT
GAGGGATCCAGTGTAAATTATGAATATAAATAAACATGTAAATATGACTGACAAATTTAT
TTATTATAATAAAATTTATTCTCTAATAGTACTTATATTCAAACATAATCAAAACCAATT
CCAAATTGGATACTTCTGTCTAATCGATCACCGGGTTGGTGCTGTAATGGGAAACAGTAG
TTGAGTTCTAAACGAACAAAATTAGGAAATGATACAACAAAACCGAATCCAACAGAAAAT
CTAACTCTATTTACCATGTTATTAAAATATTTAACATGATCTCCCTTGAATGGGAAATTT
CCGATGTTACCAGCATTTAAAAAGAAGTGTGTTTTCAACCAACTATCGGAACTATTCATC
TTCTTGAACGGAAGAGGGGCATATAAATGGAGTCCAGTTATCCAATAGGTACTAGCCCCT
AGCGCATTTCCTTCTGAATGAGGTCCTACTCCATTCATCTTAAAACCTCTAAGATTCATA
GGACCACCTAAGAAAAATCTATCAGCTATGCCACAAGAAGAGTTGATGATCCCAGCTTTT
AGGGAACCTTCAAGACTAATGTTACCAATTAATGGCATTCTATTAGAAACTAAGAATTCC
TGTTTAATAAATGATGTATCGCCACCTAATCCAGCATACTCTTGGTTCAATTTGACTATA
TAATCAAGATAGGGCGAGAGTTCTCTCCGGTCAATAGTCATTGTGTGGTAAATTGATGAT
TTTAGGCTGTGTCCACTTTGCTCTCTGATTTGGAAACTAGGACCGAAAGCTTTGATTTCT
CTCCAAATACCGGCCCACCTAAAATTATGATTGATATCGGCGAATGAATTGAGAGATAAA
TCTACATGGACACCACGATCAGTTTGATGAAATCCAGACCAGGGCCTTTCTCCTGAATTT
TGATAAGCTGCTGATGTGAAAATCGGATTGTAATAAGTCCAAGGTCTGATTGGCGCTTTA
AACTCAACATTGACTCCTTTTTGAGAGTTCTTCGATACTTGGTATTCAACAGAGAGTTTT
TCGGCTCCTCCAAGTACGTTAAGTAAATCAGACTTTAACACTAGAGATCCGTCATTATTG
TCAATCATAGTTGATATCTTTCCTTGAAGTGGACCTTTCTCTTCGACTTTATAAATGATT
TCATAGCCGGTGGAGGTTGCATCAGCTAAAGATTGATGAAATTAAAAAAATGTTTACTAG
GAATAAGTTTACACATAAAGCTAATCGCGGCTTACCTCGATTAGTATCAATGGTTATCTC
AATGCGGTTAAACACTCCCAAGCCCGACAATCGTTCTCTGAATTCATATGCTTCCACCAA
CAAATCCTGAAAGTTGTGAATGTTTTTGAATTTGTTCTGGAGCATATTCACCATTAAGTT
GTCTTTAGTCTTTTTCAAGCCATCAATGGTAATCTTGTCTACCCTGGCTTTAACATTGGC
CAGTATAGATATATCATTGTCACTTTCCATAGACATTCAGAATAATTTCCAAAAACTGTT
CAAATCAAATTGAACATAAAGGTTATTTATCGAAACTTAAAGGTTATTGAAGACTGTTTC
AATTAAACTTGCTCAAGTCAGCTGGTACAATATTAAAGCCATCTATCAAGAGAGGAAGTT
ACTAGTTTCGGCATGTGTTTGAAAATAAGACAACTTTCGATATTATGGTTTATATAATAT
TTAACAATAAAAATATTAAACAACAAAATAATTTAAAAACATTTTGTAAGATACTATCAA
TCTTATTTACATTTTATAATTAATTTACAAGTGAAAAGGCACAAATATTCAAAAGTCATT
TTTTTCCTCTTCTAAAGTATACAACAAAGCGTTTTCGTTGCACATCGTTCATTGTAGCTC
TAACAATTAGAAAGTTGGCATCGGCATCAGGTTCAATAGACTGAATTGTAGTTTCTCGAT
GTAACCAACTCAGTTCCTCCCCTCCATTTGGCACTTTAACTTTAACAATTTGCTGACCAG
TTACTTGAGTTAGTTTGGTATCAATTTTTTCGATTAAAGATTTCAAGTTTTGACCTTCAG
TAACAGATACAGGAATATCTCCTTCTTCGATAGCAGTAGAGTTTTCTGATGAAGATTCAT
CAATTAGGTCAATTTTGTTGGCTACGTTAATCATCGAAGAAACAAGGTTGGGGTTAAATT
TCAAGTAGTCCAAAGTTTTGAGCACTGTGAACTTCTGGTTAGCTAAATCAGGGTGACTAG
CATCATAAATGTGCAACAGCAAATCCGAATTAGCAACTTCTTTAAATGTTACATTGAAAG
AATCGATTAATTCTTTCGGTATATTTGCGATGAAACCGATAGAATCTAAAAACAATACTT
TACGCAATGATGGTAGCTTAACTGGATGAGCAGTAACTTCTAGAGTTGCAAATAATCGAT
CTTCAGGTGATAATTTTCCATCTTGACTTAGGGCTTTGATGAGACTTGTTTTACCAGAAT
TAGTGTAACCAATTACAGAGACTATTGGATATTGAAGCTCTTTTCTTCTTAATCTAAGCC
GTTCTTTGTTTGCTTCAAGTTTCTCTGAAGCTTTTTTCAATACTTTCGCTCGACTTTCCA
AAAGTTTTCGATATCTTTGTCGAGCTGTCATGCCTGATCCTCCGGCAGTTTTTCCAGTAC
TATATTTATCTCCACGAACTTCTGGTGCATATTGGTTGACTCTTGACTTTAAATACAAAA
TTTCAGCCAATCCTAACTGAATTTGAGCTTCAGCAGAAGTTGCATGATTTTTAAAAATTT
CTAGAATAATGGAGTATCTATCAAACACTGGAACCTTTAAGACATTTTCCAATTCATATT
GTTGTTTTCCTAGAAGTCGATCAGCAGCAATAAATAATCCTGTAGTAGATGATCCTTTGA
TTCGACCATCTATTTCTTCGACAGTTTTTTCCGAAAAGAATAGTGGTTTGTGAAAATCAT
TCACACCAAATAATCCAGCATCACTTACTCTCCATTTAGGAATACTATGGATCAAACTGA
TTGATTCTTTTAATTGCAGCTGAGGTGTACTTTTTGGTTCATCATCAATGTTTGTGGGAA
ACCTTATATAAGGTTGACAAACCAGAACGGAATGGGCTTTACGACCATCAACAATATAAT
TTCGTCTTAAAGCGTCATACTCTGGATCAGGTGTTAGTAATTCATGAAAGTTGTAATCAG
TTTCACCAAAGTTGTTTAAATTACACAAAGATCGTATAACTGTAAACGGTTTATAAAATT
TACTACTGAATGTTAGACGCTTTAGAAAATTCATCATTCATTTGATGACAAATAATTTCT
CTAGCATTTAATTATAAAATTCACAATCAAAACAAAATTAAGTTTCATCGCACTAGACTT
GAGTTTCATATGCTTTATGCGATGCGTTTAAAACCTGCGCATCCGCAGTATCTTTATTTT
GACTAGTGTATTTTTGTTTTAAAATGGTAAGTAAACTTCATATTTAACTAATTAATTATT
AATCATTTATTTAATATTACCGATTTCTTTCTGTTTTTTTCAGGCTACTCAACAACCGTC
AACGTCAACTATACCGACAACAGTTACTCTAGTTCAAGACCAATCTCCTCGGACTCAAGG
TTGTATGGTTCATGCTATTGAACACAGATTCATCAACTTCATTAAGGTAAAGACAACATC
ATGTAGTTTATGTGAAAAATCAATGATTATCGGATTAAAGTGTAGACACTGCAAATATAG
ATGTCATCGAGAATGTGTGGATAAAGTTCCACCATCCTGTGGTCTTCCTAACAAATATGT
TGATTTTTTTCGTGAGACCATGAAGAATGAAGGACGAATAATCATCAACAACACAAGTCC
AGCTGCTGATGAATCCAGAAGCGAAAGACTTCGTCAAAATAGTCTTACCATGAGAGAATG
GGACATTCCATATGATGAGCTTACAATAGAAGAAAAAATCGGCGCTGGTCGGTTCAGTAC
TGTATATAAAGGTAGATGGCACGGTCTTGTTGCCATCAAAACATTTAATTTGAACAATTC
CCTAGACGATTGGAAAGCCTTGGAAGCCTTCAAACAAGAAGTAGTCACCTTCTGCAAAAC
ACGCCATGAAAATTTAATTCTATTTATGGGAGCTTGTATGAAACCTCCTCATTTAGCTAT
AGTTACAAGCCTTTGTCAAGGACTAACCCTTTACACTCATATACATTTGAGAAAAGATAA
GTTTAATTTAAATCGTTTAATAATGATTGCTCAACAAATATGCCAAGGAATGGGCTATTT
GCATGCTCGAGGTATTGTCCATAGAGATTTAAAGAGTAAAAATATTTATTATGAAAACGG
CAAAGTGGTCATAACCGATTTTGGTCTTTGTTCCGTTACCAAATTATGTCACGGTAATCG
AATCAGAGGCTGTTTAAAAGTACCTAAAGGATGGCTATGTTATTTAGCTCCTGAACTAAT
CAGAGCTCTTCATGCAGATAGTGATCCACCTCAAGACTTAAATGATTTACCATTTTCTCC
AGCTACTGATTTATACGCTTTTGGAACTGTCTGGTTCGAGTTATTAGTTGGTAGTTGGCC
GTTTATTGGACAACCTCCTGAAGTAATTATCTGGCAGGTTGGTAAAGGTCTTAAGCAACC
ATTAACCAATCTACGAGCACCGAGAGAAATTAAAAATATTTTAATGATATGTTGGGCATA
CCAGCCTGAAGATCGACATGATTTTAGCAAATTGCAACTTTTACTATCCAAATTACCGAA
AAAGAGATTACAGCGGAGTCCATCACATCCTACATATCTTCTGCGTTCAGTTGAGTCTAT
TTAAACAATTAAAAACAACGATTAATAAATAAAAATAATTTCTATTTTACAATAACAAAT
GTATTTTTCATTCAGTAGATTCAACTCAAATATTAGTGAACGGTTATTTAAAAGTCGCGC
TTCTCTTAATTTGCATCTCATCCAAGTAAACTCCTCTCTTCTGTTGCTAGCGTTACGAGT
CAAACAAGATTTTAGCTTTCCGTTTCCTCTCTAACACCAAGTCTAAATTGTATTTGATCT
TTTTATATATTTTGATTAATTTATCGTTAACAGTTATAATACAAAATGAAGTAAGTAATT
CCTTATTATGTGATTTAAACAATTATCTAATCATTATTCGTCTTGCAGGCTTGAACTGTG
TTCTTACAGTGGTTACAAAATCTATCCCGGTCATGGGAAAAAGATGGTTAAAACCGACGG
AAAGGTGAGTTTACTATTAATTTTATCTAATTGACTTAATTCTAAGCACTAGATTATTAA
CTAATCATTCATGCTCAATTTTATTTAGGTATTCACTTTCTTAAATACTAAATGTGAGTC
ATCTCATCTAATGAAAAGAAATCCACGTAAAGTGACATGGACCGTTCTCTATCGTCGAAA
GCACAGGAAAGGTATCGAAGAAGAGACTCAGAAAAAGAAGACCAGAAGGACCACAAAGTT
CCAAAGAGCTTTCGTTGGAGCATCTTTAACCGACATTATGGCTAAAAGAAATATGAAGCC
TGAAGTTAGAAAGGCTCAAAGAGAACAAGCCATCCGAGCTGCTAAAGAAAAGCAAAGAGC
TACTAAAGCCGCAAAGAAGGCCCCACCACCAGCACCATCCAAGGGTAAAGGAAAATCAAA
GGCTGTCAAGCAACCAGCGCTTCAAAAAGCAAGGGTTGGAGGGAAACGGTAAACGCTATT
GACCTTAAATCTCGCTTGTTGATTAGCTTCGGCAACATTTGTATGGTAAAATATAACCCT
TTAAAAGATGCAACATCTTTCTGATCTAAATAAATAATTAATAAGATCAAATTCTGAACC
CGGTACAACGTTTGTGAATCTAAAATGTTTTATCGATCAGATTGCTATCAGATGATTTCA
GCTAGAACAGTGTTGTAGTATCAGTTAGTATGCAATTGATCATAAGAAATAAGTATTCTG
ATTAATTTTTAGATACTCGGTTGAAAATTTATTTTTATTTAGATTAAGTTTAAGATTCAA
GTATTATTTAATATTGTTTGAAGTTGATCTTCTGAACTTTTAGACATTCAAAGTTACATC
TCTTGCTAGCTCAGCAAACTTGAAATGAATTGATAAAATCCAGAATGAACAAAATTAGGT
TTGGTTCACATATAAGATTAATTGGCCAGGATAGAGTTTAATCTAGCTCGTCCTCTAAGC
TTTTTAGTGTATTTACCGCGACGTTCACTTTGGTTCATCCTATGAATAATGTTTCTGTTG
TGGTTTAATAGCTAAGATTATAATGATTATCGATTGCTAATTATAATCTTTAATTGAATG
ATACCGACTTTCCAAGAGATCTTTTTAACCATTCCGTTGATTTCTGCTTGACCTTCATGG
TTTTTTATGATATTTACAATGGACTTTTCCCAACGTTGATTATGATAACGAAGAAGTTGA
TTTTGTGTATGACTTAAAATTTAGGCAATCGATCAAAAAATGATGATTTTGGTCAATCTT
TAGGGCCAATGTTCGATTCATGAGTGATTTCTGTGAGGATCCGATTTCCTTACAAGATAC
TCATATCTTAAAGGAAAACGATTTAATTCTGTTATCAGTTCAATTCGACTTTTGATCGAT
CAGAAATTCGTCACCATCTTGAACATTGTAGGTGTATAGCTTCTTCTGGTTGAACTTTAA
TTCCTCTGGACCCATGACTTCAGAAAGAACATGATCGATATAAAATATTCTCATCTTACC
AATTGGTAAATTAAAGATGGAGCTATTAGTAAGAAAAAAAGAGGAAGATTTTGATGAGAA
TTAATTTTATAAGTAATGTTTGAAATGATTAGTAGAAAATGCGTAAAAAGTGAAAATTTT
TGGCACCAATTCAATCAACAATGAAATAAATTGTTCAGCAAAAACAGCAAAATGAGTTTC
ACGACAAATAACAAAGCAAACAACATACAATCAGCTTGCAAAACTAATCCAACAGATTGG
TTAGGATAATTTTTTGTATCAATCTTTGAACCTTTCAGGCTTGTTCAACATACCTTTAGA
TCTACCTTATCTTTTTCTCAATACAATTTACAATTTGTAATGATTCCAAATGAACTTTCG
TTCGCTTTTCACTTTTTTCTTCCTTCCTCACTATTCCCTCAACCAACCAACCAACCAACC
AACAAACCTTACCTTTACCTTTACACTTACCTAACCTCTACCACTACTTTTACTTTCATT
CTTCACTTTCATTTAACATCTACGATACACTTGATCAAATATAAAATGATCTAATCATGT
CAATTATGACCTCGATACAGCTTAATCTTTCAAGTTTTCACTCATTTACTTTCTTTGTTT
CTTTTTATTTTCTTCTTACTTTTTTCTCGCTAACTACTTGATCACCATCTCAACAAGTTT
TCGTTTTTGGCAAAATTGACCGTAAATCAACAAGTATAAAATGCCGGTTTTGTTTTGCTG
GAAAGAGTGCGTTTTTTGCTTCTCACTTTCAAGTATATGATTATTTGCTGTTGCTTTTAT
TGTTTGTTGTTGTTTTGTTGTTCTCGTTGTGTAAGATGTTGTTTAAATTAATGATAGTTT
TGTTTGGGATTGTTTTTTGTTGACTGTTTACTTGATGGCTAATTTGAACAGCATCACCAA
TCAACAATCTCAGCAATTAGGCCAAGCAACAAACTAGCAGTCATCACTTAAGCAACTACG
ACTGCTTGAGTTAGCAAAATTCATTAAAACCTAGTCAATGTTTACCTTATTTCACTTTTG
AAGTCTTTAACTGATTTGTTGAGATCTACTTTCATTTCTTTGATCTCTTTTTTGACATCC
TCATCACTTGGCAAACAATTGGTATCATAAAATGTACATATGATTTTGATGGTTGCGTAT
TTCGGCGGTGATAGATCAACTTCGGCCAGAGGATCTACCTTTCCATAAATGTCGAACAAA
GTGTAGAATCTATTTAAAGAAAAGTGAAAAGGAAAATTATTTAGTCAAGATTGTTTCAAG
ACTTGAATACTAGTTTCATTGAGAAATCAATCAAGAAATATTGGTTAATCTTGATGAAAG
AAAACAAGAAACAACTGAAAGATTACTCAAGTATAATAGGCTGAGAGACAATCAAGGAGT
AATGCTAAACAACTTTTTGATGTAAGTAAAGATAAATAGAATGAGCGAGTCCTTGAAACA
TTTATTATGAAGAAAACGGTTGAAGTAATCTAAAAAACTTTAACGACTCCGATCCTAATT
AAAGCATACAAGACTTGTTGAGAGTGTAAAAAGGCTTACTAAGCGCATTATATTTTGTAA
CTGATTTGATAATTTCAAAAAAGAGTTATTTAATGTTTTTTTCATGTTTGTGAAACGGTG
GAAAGTTTAATTGACAAGATTAACACAAATAATCACTTTGAAATGTGACTGAGAAGCAAA
AATGAAAAACAGACCTTTCTGGCTTGTTAGCGTCAGTATTTGCAAGGAACCAACGAACAA
AAGCCTTCTCTGCAAACAGCCTTTCATCGTCACTTATTTCACTACCATTTAAACGTTGTA
TATTAGGTAAGCGAGCAATGAGATGTTGTCTTTTACAGTCAGGATTATTGATTGCTTGTA
GGACTTGGATGCCTTGACATCGAAGCTCAGTTAAATGAGTTAAATTGTTTAACCTTTCAA
GAAGTTCCCATTCCTTTATTGGCCAGTTTGATATGTTGAGAGTCTGAAGTTTTGGCAATA
TGTTGCCAAGGTCTTCCGGTATTGTTTCAACATTACAGTCTGCCATGGTTAACCCTTCAA
GGCTTGGAAACGCATCCAAAAGGTTGGATATTTCAAACCATGATTTAAGATTAGGATTTC
CGGATATGTAAAGCCTTCGGATGTTGTTATATTTGGTTGGACCAATGTCTAGAGTTGTAT
AATTGTTGAGGCTTAAATGAAGATCACAGAGATTTGGCATTGAATCGAGAAGCAATTGAA
CAGCAGCAAAAGGCACGCTAGTATTATTTAAGACCAGACTTCTCATATTAATCAGCTCAC
ATGGTTCATGAGGGTTGATTTTGCAATCACTGAGATCATTTTCAGATAAATTAAGAAACC
TTAGATTGGGCATTCCTTTGACTATCCTGAAAATCTCATCAAGCCCCGTGAAACCATTAG
ATGCCAGGTCAAGTTGCTCAACATTTGCACAAAGCTCCCGAATTTTTCTCTCTGAACCAG
AATATTTGATGTTACAGCCATTTAATGACAGAGATGGCGGTAAAATTAGTTGATTGCCTG
ATAAAGGAAAAGGAGAGAAAGAGAAAATGAAAAAAGCATAAATAGATCGCAGGAGAAAAG
AGGAAAGCGTAGAAGAGAGAAAAGAGTTTAATTTTTTCATTTTCTTGAACTCAAATTTAG
CATCTTTGATAAACTAAATTGTGCAGTTTTGTGTAAGATTTTTTAAAGAATAATGTGTTT
GTTTAATAAAATTAACTGACATATTGGTGATATTAATTTAGAGAGTATATCCTAAAAATT
AATATTCTTGATTTTAATAATAGTGATATTCAGCTCGAGGCTGTAGGAAGAGAAATGTTG
GTAAGGAGAAGAGAAGAAATAATAATGGAACAAAATGCAAGAAGGAAACTGTTTTGCTGT
TGCTACTGGCTTACATTTGCTTAGATTCATGTCTCTTAAACTCTCTGCTTCTCTGTGTTT
CTAGGTTAGTAGATAACGAAGGACAACATAATTTTCATACTCTTTATTTTTGTTGATTTT
TCATTGGGTTAGTAGGGAATTTGAGGCAAAAATTAATAAAATAATTACCTGATTTGCCTG
GACTTAGAGAGCCAACAATGAATATTTGGAAAGATCCATTGGACCTGTCATCCCTCAATG
GATCGGAATATCTTTTGAATAGTGCCTCCACAAAAGACATACTTGGTGGTTTACTTGAAA
CGATGACGAGATGATGGTAAAGATGAAGGTAGGAAAAAGGAAGAGAAAGTGATTAGGGGA
AAGAAGGTAAGGTGAGAAAAAAGAGAGAGATTGATGATGTGTGTGTATTGATGGGAAAAT
AGAGAATTACACAGAGAAGTAAAAAGAAAGATGTCAAAATAATAGCGAAAGAGACAGAAC
GAAAGAAGGGGAAGTTAAAGATGACAGAAAAAGAAGATGAAGAGGATGAAAGATGAAAAA
TGAGATGAGAGAATAAAAAAAGAGAAAGTGTTATTGATGTTGTTTATCCTTTCCCCTTTG
CAGTTGCTGTTTCTCTCAAGTATAGCTTCTCAGTTTTGATACTGTTAATGGTTAACATTG
TTTATATTGTTGTCAATAAAATTTTACGGGAAACACTACAGAAGACTACTGGAAGGAAGA
CAAGAAGACGAGAGTAAGAAAGAGAGAAAGAGAGAGAGAAGGAGAGAGAAACATGAAAAA
CAAGAGAGAGCAAGCACTCAATTTGACATTTATATAACAGTTTCTATGACGATAAGATTA
GCGCAAAGTTTGATTATAACAGTTGATATTTCAAGTCTTAATTCAAAAAGTAAACTCTTG
ATTTATTCCAACAGCTCCAAGGCTCTTCCTCAATGGACCACAATTTAACATAAAACCATC
TAAACACATAATCCAAAGGAAATGGTCAAATGATCACAAATTGTAAATAAATAATCTCAC
AATCCATTGAATCAAAACAATATCATGATAATAAACTCATTTCACTTCAAAATAAACCGT
TAATCCTTTCATTTATGAATTTTTCGTTCGACAGATTATTTAATAACAGAACACACCTGA
AATTTCGATAAAAGCTGGAGATAATTAACAGACGCAATTGTTTCATAAGGAAAAATCAAA
TGATTTAACAAATGATTAAGAGTTGACTGAAATTCCATTTAATTCCAACTCTTTTCAGAC
AAATTGCACAGACTTTACCGCCATCTAGCAATAGATTTTTGAACTAATACTGCTCGAAGA
TCTTGACGATTTCAATTATTTGCTTTGTATTTACTTTTTATCTTTAATCAGTTTGAGTAA
TAAACATATTTTTATAGCAAGCGATGTATACTTTGATCAAGGTTAATCAATAAACATCAT
TAAATCTGGTAAATTCAAGTGTTTCTAAAATTGGTCAAGATTGTATTGAAACAAAAGGAG
GACCAAATTGTTTACAGTTGTGAGTTTCATGCAACTAACATTGTTTCATATCTGTGTGAT
CCTAATCAATTTAAACCAATTTCCTGAATCGATTTCAAATATGGCAATACAATGATGCGA
TAAATGAGACACCAATCTAATTGTATAATCACCATGATTAAGGATCTGACCCTGTTTAAT
TGAATAACGAAATGAAACTGTTTTTTACCGGTATTGTGTCTGTTATTATGATTCCCTTAT
ATTACTGTTGACACAATCTTTCAAATGTTTTCCTACAGTCAACAATCAATTTAAAAGGTA
AGGTGTAACTGTTAACAGATAATGATAATGTGAGAAGATACAATTGAACAGATTATTCTT
TACTGGAAATCATGTGAATCTGAATGCGCACGGAGCAACACAAGATGGCGACAAGAGACA
TTAAATACAAGCTATTTTATTCACTATTTTGCCCTTGCTCAATGAAGTCGGCACTTGATA
CTTTAACAGGTTTGAAGTAAAGTAAACAAAAGGCTGTTCTCGAGTTAATCGCAATAATTT
ACTCCGTTAGTCCAGTATTCCTCATCTTCGATTCACTGAGTGTTATCATCGCCAATTCAT
CACTCATCTTTCCATTCAACTTACCTGGTAACAACAGTTCAACATTAAGATACATTGGAT
AACGAACATTTCTGGTCAGTATATTTTTCGACTTTCATTCATTCTCCAAAATATTCAACC
TTCTTTTGATCTTGAACTATTATCTTAACCTTAACAATCGCATTAACTATTTTAGCGACA
ATCGGCTTATTATTGAGTCGACAATTTACTCAATTGTCATAATTTCCTGTTAGTCTCATT
GAACGTTAATACAAATTGTTTGCTCTGTGTTAAGTTGAGATAATGTAAATTGCTGTTAAA
ATGAGTTGAACATTTTCTTTGTTTTATTTTTATCATCAATTCATCTTATAGCAATTGAAA
TTGTTGCCTTTTGCCTCTTGGATGAAAGGCAAATGATGAAGGTTAATTTCATGTTAATTT
AGTTGACAATGGTGATTGATTGATTGTTGTTTAACTGTTTCACTGTTTACCCTTTTGTTT
AAATCATTATCATCGCCATTTTCAAGTGTTCAACTCGTTAAGAAGCAAAAGCCATGCAAT
CATAATAATCTAATCACCCAACTTAACCTTCTTTCAGTTTAAATAAACTAATCATGGAAA
CACCTTAAAGATTTTTTAATTTGCTCAAACGATCATCATTTCAATCTATTAATCAAGTCT
CACCTCAAGCTAACAACAACCAATCAGCTCAATATCCACATGAATTCAATCATTTAGCTT
GAACAAATTGATTATCTGTATCACCAATAAACCATGTATCAACCTTATCAACTGATATCA
AGTTCACTTGTATGAGTTTATGAGTTTTTTATTAATCTTGACAAAATAACAATTGAAACA
ATTTCTTCTTATTTAATCAAAATCATAAAAAGAGTAACAATGTTTGATATTACAAGTTAC
AATACAAGTTATTTATAACAAAAGCAAAGTGAACACAAAAAATCAACCAACCAAATCAGC
TGACTGGTTAACAATGAATTAATAAAACAGTGTTCATTAACTGTCCCTGACCATTTTCAC
CAATCTAATCATTTGTTCATTTCATCCACAGATTCGTTGATGACAATAACTGAATAATTG
AAATGCCTTGGGAAAACATTCAAAGATCAAATAATACCATCAACATCACCAATAATAACA
ACAACAATGTTATCAAGTTAAGCTCAACATCGAGTGGATCATCATTGGAAAAGATTGGAA
CCACAGAAAAGCCGAGGAAAAAGTTCACTATTCCTAGACCGCCTCAGCCATTGATTACTT
TTGATAAAAATGAACTCAAAGCTCGACTCACTCCGATACAGTACAGGGTAACCCAAGAAA
AGGCCACAGAAAGGTATTGACATTCAGTAAACATTAACATTTCTATTTACCTTTAACCTC
CCAAACTTGACAGTTATGTCTTCCTGATAACCTCCCAGGCATTTTCATTTCAATTTTCCT
TCTTTTCCCTTCCCTTCATCATCTTTCCTCTTCTTTGTCTCACCATCTTTTGTTGTTTCC
TAACCCAACTCAATCGATTGGTCATTTGAATGGCCAGGCTCGATACCGGTCAATATCATT
TACAAATGAAAATGATTTTGCTCGAGCTTCCATCTCCAGAGATTAGACTTACAATCATTT
CCAGATTTAAACAGCTCTTCTCAACCTTTTTCACTTTATTAATCTAATTAACTCTAAATC
TAATTTCACTTGAATTTAAATGGTAATTCTTGAAACTTGAAATTTACAGATTCACTTTTA
ATCAGCCAACTCTCGGTGAAAAATGAATGCGACTGTAACTACTTTTACTGTAAACATTTA
TTTGCTTTTTTGGCAACATTTCAAACAATTTTACTCTGAAAACTGGATGAAAACTGAACG
AAAGCAGGTTACATGTTATATTGTTTTTAAATTTAACTATTATTTACTTGAAATGATGAT
TATTCCGAAGTTATTATGAAGAGACGGTTTCATGGTTGGTGAGAAGATGAATATTATTCT
TGTAAAGTTAGTTCAAGGTGAACAAGATGTTTTCAGTTTCAATAAAAATTGACAGAGAGC
TGAAAATAACCAGAAACTATGGTAATCATTATGATGAGTAAGACTTTCAAGAAACTGATG
TTTCATTGAAAACATTAACCAATCCATTAATTGATATTAGGATGCATTTAACCACAAATT
AACTGCCATTTTGTGACAAAATCATTTTCTTAAACAATCACTAAATCATCTTCCGCTTTT
TTATGCTTAATCATTGTATTTAAGTCCGGAAATTATTACCTTTTTTATTACAAATATAAC
TCTTTCACTTTCCTTTCAAACCCAAAAATGAAGCCATTTTCATTCCAACTTGATTTACCC
TTTAATTTTGTCGATCATTCAAATAACGTAAAATTTCCTGTTTTTTCATGTTATTCAATT
TTTTGCACAAAAAAGTCTCAACACTCGATACTAAATATTGAGTTACACAAATAAGGTTAA
CAATTTGTTTGTTTCAATAATGTTTATCAAGTTACTGTGAAAATTGTTCATCACTGTTCA
GTAACACATGTAAATGTTGCAACTCTCATCTTTTAATCTTATTTACTTTCTTTTTTTCCG
TCAGATTATCGCCATTTAAATTACATCTAAAGCTATATTTAGCCTATTCAACTGTGTTCA
GTTGAATGTATTTCATATCAGATCAACAGATATTAATTAGACTGTAAGCAGTTAAAAGAG
CTGTTGATTGTAAACAATTATGAGCCATTCACCTTGTTGCTGCCTTGTAGTAATTTTTAG
TAATATTTTACTTCTTTTCATGTTACCCTTACCGTGAAGTTTAACTGGTAATGTTTAAGT
GTTTTAATTTAGTTGCTGTTTATGGTGAGATTCATGGAGATTCAGAGTACAGCGACTTAT
TCATGATTCGCAGGCGAAGCTAATTTACATGATAACATTGGGGCAATATATTAATTTGCT
AAGTATTTCCTTGGAAACCAGAAATGCAAGCTTTTTTCAGATTATACACCTTTCACTGCG
AACCAATGGTTCTTTGATTGTTTCTTGGCAAAACAATTTAGCAAACATTTTACTTTTTCA
TTTTCACTTTTCCTTTTGTTTTGACGCCTTTGCTTAATTGACAACCAACGTTAACAAAAA
ACTAGTTTCAAGGCTGGTTGAGGAAAAAGCAAGTTAATAGTTTGAATCAACTCTCGTTCA
GTTACTCAACAAAATTTCACATTCAATGTAAAAAAGCTAAACAGACTGAACCACAGATCC
AGATTGACACAACTCTTTATATTCACAATGTTACCAATCCATTGTTAACCTTGATTATGA
TTAATTGCCACCAAAGATACACTTGTCATGGTTAAATTTACACATCTACACAGCATGTAA
AGAGAAAACATTAAATTTTTCCGTTAAAATTGTGGTCGAACATTGTGGCGTCTTTTTCAA
ATTTTGACTTCGGGTTGAACCTGGCTTCAAGAGATACTTTATGAACCGAGTTCGATAAAT
AAAGTAGGATTTTCAAGTCATTTGTCCTGATTCATTACTTTAATCTTTCACTTTTACCAA
TAAGCTGACTAGGGGTTGATTTGGGCGCTTCAATCTATTTTCAGGCTTTTATACCGATTT
TTTGCAATAATTCTCGACTTTAGATGAGGGAAATGTCGAATTTCGAGACCAGACCAGACC
AAAAAATTGGCAATTTTAATTCATGTTATTCTCAGACGTTTGCAAATTTTCAATTTAAAA
CAGGCATTTATATGAACGTGTCTTGCTTACTTTTTTATTTTATTCATTAAATCAAAAAGA
AATGAGTTAATAGAATCTGGGATAATTTCGCGCTATAAATTCAGGTATATCAGAGAAAAT
GTCTCAAGGAATTTTTTTTATTAATTGAATTGGTCAGTATCATTGTAGTTAACCAACAAT
GGAATCGAATAATTGAACTGGTCAGTATCGTTGGAGTTGTATGAGTCTAGATACTTATAA
TCCGATTGGTCAGTATCGTTGAAGTTGTATGAGTCTAGATACTTATAATCAGATTGGTCA
GTATCGTTGGAGTTGTATGAGTCTAAATAATTATAATCAGATTGGTCAGTATCATTGTAG
TTAACCAACAATGGAATCGAATAATTGAACTGGTCAGTATCGTTGGAGTTGTATGAGTCT
AGATACTTATAATCCGATTGGTCAGTATCGTTGGAGTTGTATGAGTCTAGATACTTATAA
TCCGATTGGTCAGTATCGTTGGAGTTGTATGAGTCTAGATACTTATAATCAGATTGGTCA
GTATCGTTGGAGTTGTATGAGTCTAGATACTTATAATCAGATTGGTCAGTATCGTTGGAG
TTGTATGAGTCTAGATACTTATAATCAGATTGGTCAGTATCATTGTAGTTAACCAACAAT
GGAATCGAATAATTGAACTGGTCAGTATCGTTGGAGTTGTATGAGTCTAGATACTTATAA
TCCGATTGGTCAGTATCGTTGGAGTTGTATGAGTCTAGATACTTATAATCAGATTGGTCA
GTATCGTTGGAGTTAACCAACAATGGAATCGAATAATTGAACTGGTCAGTATCGTTGGAG
TTGTATGAGTCTAGATACTTATAATCAGATTGGTCAGTATCGTTGGAGTTGTATGAGTCT
AGATACTTATAATCAGATTGGTCAGTATCATTGTAGTTAACCAACAATGGAATCGAATAA
TTGAACTGGTCAGTATCGTTGGAGTTGTATGAGTCTAGATACTTATAATCAGATTGGTCA
GTATCGTTGGAGTTAACCAACAATGGAATCGAATAATTGAACTGGTCAGTATCGTTGGAG
TTGTATGAGTCTAGATACTTATAATCAGATTGGTCAGTATCGTTGGAGTTGTATGAGTCT
AGATACTTATAATCAGATTGGTCAGTATCATTGTAGTTAACCAAAAATGGAATCGAATAA
TTGAACTGGTCAGTATCGGCATAGAAGTCTGAGATTTTAATCAAAGTATCATACCGTTGA
TCCTCGTTGTAGTTTGAGACTGGGGTTGAGGTACCGTACTCTCGATCCTCCTTGATGTCT
GAGGCTTGAGTTGAGCCATTATACCGTTGGTCCTGGTTGTAGTCTGACGCTGGGGTTGAG
CCATTATACCATTGATCTATGTTGTTGTATGTAGGCGAGCGAGCGAGCAAACTCAGCGAG
CAAAAAGCAACAGTAACAATGAGAGCAATGAATTTCATTTTGCAAATTTTAATCAAACTT
AAACGTATTCACAATTAACTTAATTAGAACTGATGTTTCTTTCTTTGAATTGAAAACCTT
TTATATTATAATTTTGTTTTTGCAAAATGTATTCATCTTCGATGATTCTTCGTCATTTGA
TTTGCATTATTTTTCAGATCCGTTTCATATCAGTTTATCGTTGAAGAATAATCATGAATT
TAATGTTAATATTTGGTGATTTATCTCTTCATTTGATAAACTTGTAATAAATTGTAACAC
CAGCTATTGTTCTCTGAGTTGATATCCTCGTTTCATTTTCGTCGTTCCTTCTTTTCCAAG
GAATTTTATTCTCTTTTTTATCAGTGCATACTATATGGACTTGTTAATTGCTAAGTGCTA
ATTAGATAATCCGAACAAATCCAGAGTAGAAATTGTAGATTTAATTATTGTTATTGAATC
TATAAAAAATGAAAAATTGCAGATAGATTTTCGAACTTTTAGCCTACAATAGATGGCTGA
GGTTTAGGTTTATGTTTTACGAGCTCAATGCCATCTTCTACCAACAATTTTATTTCACAC
GAAATTGAATCTGTCAGATTTTGGACATGGTTCAGTCTGTCCTAAGCGATGGATTGCAAC
CAAACTCCAAATATTATAGAATCATCAAGTTGACTGAGATGTTTCGCGAAAGGGAATCGT
GTTAATACATATGTATTCCCGAACCTGGCGTGGGAGATTGTTTCTTCGGAAGCAAATGCG
GTAACGCAATATAAGCGAATTAGTTACGAGAAATCAAGACTCAATTTTTGCAAGATAAAG
AGAACCTTAGAAAAAAATCTGTAAATTACAATAACAATATTCTGTAAATAACTCAACATT
CAATGATCTATTAATTATAAGATTGATGTTGATCCCAAATTGCAAAGTGAAAATTGAAAA
TCGCTTCTAATGGTTGAGAACGGTTGCGCTTAATTTTTCATCAGCTTTTCAATTGAATTT
TGATCACAATATGAAACCATCTTTCTGTCACCACGTTTGCAATTAAATTATCCAACTAGG
GAATTGATGCGTTTTGTCAATTATTATTAGTGAATTCAAAAACCTTTCATGGTAAATCAG
ATCGGTTTATTTTAGATACAGAATAGAGTTTCATTTGTCGCTCGGAGATCAGATCCTGAA
AAATTGAGTCAAAGTGTTGCTCGACCAATATCTGGTCTCTAAAGTCGTTTCTTGTCTAAT
TGATAAATTTGCCTGAATCAATCATTGAAACACTTCTTCTTTAGCTAGCAACAACAATTA
GACATTGAAATCCCGATTCAAAAAAGTTTAAATTTTCCACAAATCAATTTGAAATCTTAA
CAGTTTTCAATAGCATTTACATCGTAAAGTTAGCTGACTTTTTCAATTTTCAATTTGTTT
TTAAGATATAATAATTTATTGTTCAAATGGGTAACAATTATGGCAAATTATCATTTCTGT
TGCCAACCAACGTCTGATTGTTACTTTTCTTGTTACACTCTGAATTAACCTCACCCAGAA
ATTATTCAAACCATTGTAACATGTCAATTACAATAGCAACATTAACAAATGTGACCATTA
AGTTGATTCCTCTCCATCTTGGCCTATCATTTACTTTTGGTGAGTTCAGTTTAACTCAAT
TATGTTGAAAACTTTCATTACTTTTATTCATTTTGACTGTACAATACAAGCAATACAACT
GTTTCATAAGATTAATCTCATTTGGTTTCCATTGATTGTGTGATTAGGTCCAGGTTTACC
CATTCATTTTTCAGGACAACTTGAAAACTCTAATAATCTTAAATATAATTGTTGTAGGCG
AAAGTAAATAGTTGGTAGATAATTTGAAAACGGTTGATGCTTCATTTGAAGCTTTAATTA
ACCAAAAAAAGAACCGAAAAAGTAATTGCTTGAAAAATGTAATTCATTCAATAACCAAAC
ATCAATTGAAACTCGCATCTTAACCATTTCAACCCAATATAATGTTATTAATTACAAAAC
TCGCAGTTCCAGTGACACCCACTGTTTAAGATTGGACTCAAGTCGAGTTTAATTATAAAT
TTGATTAACCATCAAAGATGAGCAAACATCTCGTAAAATATGGTCATTATTGGGTTTATT
GTTGCTCAAGATTAAATTGCATGTGTTGAGTTAATGCTTGTCAACCTTATTTAACTTGAT
TTGAACATTTCATTATCGATCGCATTTTTGGTCCATCAAATGGGTCCGTCTTTGTGTTGT
TATTTATTGTTGAAGGCATGTTAATGATGAGATGAACCCATCTGTGGTTGAGACTTTCAT
TTAATCAGCAAATGTTAAACACGTTCAATCAATTATTTTTCAGATCAAACTGTTTCCACT
CGTAAAATGGTCCAAAAATGGGCAAATTTACGCTTCTTTTCCTCTTCCTTCATGAATAAA
GCTTGACCATCTATTGTTTGTCTTGTTTGGCAAACCTTTTCATCCTCAATTTTGGTTTTT
GAATCATTATTATACATTGATTGCTTCTTTCCTTCACTTTGCTCAATGACATTCAATAAC
AAAATATCCAACATTATTTCATCCGATTTCGTGTCAATCAACAAATAACCAAATTCAAGG
TTCAGCTTTTATCCTAATCATTCTGGATTCAATTCAAGAAAATCAGGAAGTTGTTTCTAT
TGATAAATAAATAACCTGGAAATAAGGGAATCCTAAAAATGGTTTCTTCTTTGTCAATTC
ATCATTTAAGCAAAATTTTCACTTCAAAACCAAGTAAAGGCCTTTGGGTCTAAACTTGGC
CTAAAAAACGAAATTAATATTTTCTCGATTTCCAATTGTCTTTGTAATTGTTTATAAATA
CATTGATCCTTTCTAAATCATGAATTAAATTCCATTCGATTCATAGTAACTGCACATAAT
TAGCTGAAAATTAGATTGATTCTTTGGAAGAATCGCAAAGCAAAATCGCAATCGCTTTAG
AAATGAAATGAATCCAACAAATCAAATTGTTTGCATTAACAATTAAAACAGATCGATTAT
AATTCGACGATTCTGTATCTACTCATAAATCATTAGAATGCAATAATCATTAGCGAAATC
AATTCGATTGTAATATTTTCTTAAAATTGTGGCATTCGACTTTTACGATTTATTCATAGT
TTTGAATATTTTCACTTTCGCATTGCAAAAAGATGATTTTGATTGATTTCATTTCATTCT
GATAACATTTTGTATTGCATTTACTAACTGAATTATCTTCAATTTCCTGTAGAAAAATAA
TCGATGCTTGCTATTGATAACTCACCTTTTAACGTGATTATTATTGGCCAACCTTTGTTT
TATTGTCAATCAATAATCATCATCAATGATCATCAATAATTGAACTTCTATTGACGGTCA
AACTTGAAATCATTTAGAAACCATTAGAGTTCATTATCTCTTGAGCAGTTTCATGTTTTT
ATGAAACGATTTTATTGTTCAGTTTGTTGACAAACCATTTAAAAATAATGAATAAAATGT
TAAGTAATTTTTGTTGATTTAATTTTAATGTGTGTTTGGTTGAATAAATTAGCAAATTAA
CAATTCTAAAGCAATACTCGAAAATTTATCTTTTGTTGAATCAAGGCTTAAAACACAAAA
ATCACAATCAGTTAAAGTATAACAAGATTTCAAGAAATCGGCCAACAATTAGTGAATGGA
TTGAGCTATTATCGCTTGAAAAATCATTAAACGTAACCAACTCAACTCATTACAATTCAT
GGTTAGTTCCATGATTAGCTTTAATTCTGGATAAATATTTACATTGATAACTGAAGCTTT
TAAATTATGAATCAAGGTAAAAACCTATTTTGAATTTTAACGAGCGAAAGGTTTATTTCA
AATAATTGATTAATGGCTTTCTTCAAATGTCTCAATTTGAAAGGCTTTTAATGAAACCTT
ATGTTGAGATTAACATGGAATCGGTTCAATATCCAATTTGAGATTTGTGTTTAAATGGAT
TGATTACTTTAAATCAATATCTTTGATTATAAATAATTGAACGGTTCTACTCGATGAAAT
GGAAAACATTTCTATCGTTAGAATTGATTTCTTTAAGATGTTCAGCTAAGATTGTGATAC
ATTTCATGTTTATTTCAGACTTTAATTGTAAATCTTGAAGACTGTTCGTCTTGCGGTTTC
TTGTTGCGACTTTATTTGGATTAAATTATAACCCATTCCTAATTGTCTTGATATACTTAA
CCTGAAAAGTTAAACATACAAGTATAATTAGATTTTATTGATACTTTGCACAATTATGAC
AATCAATTTTGTAATGGATTTAAAATGCATCAAACTATTGTTATTAAACAGTAGTTGATC
TTATTTTTTTATTCAATGAAAAATATGTTGATAAATGATGCTGTTTAAGTCTTATAATTA
GATATTGAAAAAAGCAACTGCTGGTGAAATTGGATTGACATTTGAAACTGTACAATCATG
TCAATCAAACTTTGACCCATTTCCATTTAATTGTTGAACCATGTTTTGAAATTTTATTAA
TATCTTTTATTTCACCTTTTTTAGACCATTTTCTGGTGAATATTTGAAACTTAATGATAA
TGGATTGTATTGCTGCTCAGTTTGTGGCGAAGAGCTTTTCTCATCTCAATGTAAATATGA
TTCTGGTTGTGGATGGCCTGCTTTTTACGATATCACAAATCCTAGTAAAGTTGCTCTCAA
GCCCGATCTATCTCATGGTGAGTGTCAACGAATGTTGATGGAAAGATTTAAACTTCAATT
TAAACTCTGTTTTGAGACGCACTAACAGTTGTTTAATTCCAGTAATTTGACCATTGAATT
TGCATTTCATTAATGGTTTCCTTTGCTTTTCAGTTGGAGGTAATTTACTTTTACTTGCCA
TCAAACCAGATCTTGTGAGAACCGAAGTCAGTTGTGCCAAGTGTGGATCTCATTTGGGAC
ACGTATTTGATGATGGTCCTAAACCGACTGGAATCCGATATTGCATTAACTCAGCAGCTT
TGAAATTCAACCGAGTTACCAAAACAATAAACTTAAACGAAGATAAAGTCGACAATAATC
CGGATCTTTCGATTGCCACCAAATAATTTTAACAAAAAAATGTCATCTTTTCCTGTTCCT
CTTGCTACTTTCATTCGTGACCTCATCATTGAAATAATTTCAAATAAAAATTATTATCCA
TTCAATTTTTAACTATTTACCAACATTTCACATAAACGTGGTAATTTAATAACGAACAAT
CTAGAATGTGAGATTGTTGATGCATAAACAATATTGGTAGGGAATGGTTGCAGTTGCTCT
TTACAGTTAAATCTATATCATTTTAATAAATTTGATAATGACATTAAAAGTTGATAACAT
TTTGATTAGCGGTTCATTATTTTCTGGTCAAGGCCATACCAAGACCAACAAGCCCACCGA
CAACGAGAGCTGCTCCACCCGCAATAGCTGCTCCTTTAAGACCATCTCGCTTGATTCTAT
CCTTGATTATCTTCTTCAGGTCACAGGCTTGTCTATTATTAGGCTCAGCTAACAGAAATT
TGTCAACACAGTCCAGGGCACGACTATAATCACAAATCTTGGTGTTAGCTATGGCGAGAT
AGAAAAGGTAATCTCGCTTTTCTTCACCTAATTGACTGCTACACAATTCCTCTAACAGAT
TAATTCCTCGGTTGATATCAGCTCGATATTTACTTCTAATTAAAGACCAAGCATATTCGA
ATTGCGTTTGAGAAGTTAAAGTCCCATTTCTTCGACTTTCTGTATAGTTGCTTTCGAAAT
TTTTCAGATCTTCTGGACTAATATAATCTTCTAGTAACGCCTCCATTTCAAAATTATTAA
TACAGATGATTTTAAGGGAAAACTGAAAGAGAAAGATGAAATATTTACATTTATTAAGTC
ATTCTTTAATACGTAGATAAAAGTGCAAATCGCATTACTTACCTTAGATATTAAAATCGA
ATCAGCAGGCAAAATCTTGAACCAATGAATCAACTAAGAGAACAAGGTGGAATTCCGGTA
ACAAAATTAACAATAAAATTAAAAGGAAAGTCAATAATTGACAGCGATTAGATTTAAAAA
CAGTAAATGAACGAAAGTACAGTTTTTCAGTCAAAAATGTTGAGTATTAGTGAATTGCAA
TTGTTTTTATCACTGAAAGATGGAGCAAGTGAGCAAATTAAAAGGTTAACTTACAGTTAG
AGCCATCTATTGTTATAAATCTCTTTTAGACTAGCCTCCAATTTCAATCTTTTTAATGAT
TCATAAGATTCGTTTTAATAATTGATAATTTATTATGAGCTCATAATTCACATTCTTCGA
TGAAATTAACGCAAATTATAAGTCTTTACCTTTAATACATTTACAGTTAAAGCTTTCTTA
GGTCGATTGCATGCAATCGGTGCGGTTACAACATATGTTTGTTTCGATTACATTGTTTTG
ATTTGAGCCTGAGTAAGTTTTAACTGTTTTTTACAATAAATGGTAATTTACATATTTGGA
TTTTTATGAACAAAATTAGATCATAATTATAATATTAATAATTGTTTTGAACTTTTGCAT
TTGCTTTTACATAGTCTTTCTATCATTCTAACATCTGATTCAATATCAAATAAGATAAAT
ATGAAAATAATGGAGGTAAGTGAAGGAAACATAAAACGAAAGACAGCAAAGAATATTTTC
TTGGATGAAGAATCAGTGTCATCGGTAAAAAGAGCTCTTTCCATGGGTTGGACTTGAAAA
AAGTACTTTATGAAAAATCTTTGTGTTGTCTTGCTTTGAAGAGATTTGTAGATGCATATG
TAAGTTGTTGCAGTAACTAATGAATGGTTTAGCGGATGATAACCAAGCTGATTGGCGAAT
TGTTGCTAGTGGTTGCTGTCTTGGGCTGTATTTTCATCTGTTAAATGATATCGACATGTT
GAGCGTTAACCATTACATATGAACATATACACAAAACATTAGAAAAACTTAGGAGAAACA
GAATTAACAAAAGTAAATTTTTTAACAGTACATTAGTTTTCTAAGCATTTCATATGAAGC
ATTTATAACACCCCATGAAATGAAGGATCTAGTGAAATTAAGATGGACCCCATAGTAAAT
TTTGGTGATACTTCGCTGACGTTCCTCATAAACTAATTTTATGGCACTAGAAATAGACAG
AAATTGACTTCCACCGGTTTGGGTTTGCACTTTAGTTTTGATCACATTAACCGGATAAAA
TAGGGTACTAATCAAGGCACCAATTAGAGCCCCTGATATAAAATTCGTAACCACTTCAGA
CCACCAAACATCATAAGAAGGAAGAACGTCTTTTACTCTTCCTCTGAAGCTAAAGAAAAG
TACATTTGAAGGTCCATTGCGAATAAGAATAGGTGTTAAACCTCGATAATATTCTTTGAT
ACCAAATTTACGAAGCTCCTTAAATGCATGGAAAGTGTTATGAAATTGGTGGTTATATTT
AGGATCTTGTAACAAGGTTTGAACCCTTTCAAAAGGTGTTAGAACTGCTTCCGTGCAACC
AGCGAGTAATGCAGAAACCGTTAATTTCAGGTTAGGGTGAGATGTAAACAAATTAAAGTG
AGTATCGAGAAGATTTTGAAATTGGCTGAATGTTCCAAACATAAGAGAAACTGAAAAAGA
TAATTGAAAATTAGTGATTGCAAGATTACAAATTTAAATTTATCTAAAGCCATTTCGTAC
CACTTAACGTTTTCTGTAGTAAAGGAGGCAATAAGCCTCGATATAATTGGTACAATCCTT
CTTTTCTCATCTGATCTAAGGCTGAATTAGTTTTTATTCCATAAACCATTTGACGAAACA
TAACCTTATTTATGGGAAATGTTATACAAATATTTATAAAAGCTGCTCCATAGCCACAGA
AAAATTCACGGTAGTCTTTCTTATCATCAAGTAGCCTATCAAAAGACTGACTATGCGGAT
GGGACCAAACTGATGATTGCTTCTTTGATTGTTTACTTGTTGATTTTGATTCGAGTTCCA
TGTTTAGATATTAGTTTCCTAAAAGATGAGTTGAGTCTTTAATTAACAGCTAGTAAGGAA
AAGCAAACAGATGACTGACTATTGGTTATTTCGGAAAAATTGAATAGCACACAATACAAG
TTGCAGGGTTCAAAATCACAACTACAATTAATTTGATGAACTTTTATACAGCGACAGCAC
CAGAGATACCCGTGTGTAAATCATATCTGACCAAAACTGATACATATGACATTGACTTGG
TATTGTAGAAGAATGTTGATGATGAGGTGCCAAGAATGGGAAAATTAATATAAAGAACAA
AGAAACAGAAAAAGGAAAATAAAAACAAAAACAATAATTCTGGTGATCAAATTGACAAAG
TGGACAAACACATTAATGAACACAGTTAGTTGATGAAAATCATCAACACCATGAAGCTTG
ACCTCATGAAATTGATAGAGAAGAGAACAGTGGAGGTTGACAAGGATGTTGGTGATAAGG
GTTTTGTTGCTTTAATTGACTCATACTACAATATTAGTAGCCCTCTAAGAACAGGCTATC
ACTAAACTCGTAAATAAATCATCAGCATCAAAATAATAATTAATATTTACAAAAAAACAT
AAACAAGGAAAAAGTAGGTCTACAGTGAAAAGGTAACTTCAAGGAGACTCATTCTCTTCA
AATGGATCTGCGTAGGACTTGACTCACTTTTTGTTGACAACAACCTTTACTTCTTTAACA
TCATACCTGATTCAACTCACCTGATCACAGTAATTTTTGGTTATCTGGATAGACCTTTAA
CTTGTGTATAAATCACCTCTAGATTGTTAATATTGGAAAACCACCTAGATTGTTGTCTCT
AGTTAATCATCAAGATGAACATAAGCATAACCGATATCTGTGAAAACACTAAAATGGGTA
GAGAGTTTGCTCTTCTTGGAAATTATGAAACTTCATTGGTGTATTATCAAGGAGTTGTTC
AACAAATTCACAGATTACTTCAAACTATCAGTGATCCTATTAGAAAAGAAAGGTGGCAAG
AGGTAAGTTATTTTTATTGTAATTTGATATCATTTAATCTATATTAAAGTAAATTCAGAC
TAAATCTGGTAAGTTTTTTTTCTAACGTTATTCTATAGTTAAAATTCCAAACCGTTACTT
GTTTAATTGCTCATTGAGTCAACTTTCAGATGGCTCCTTTTTATAGTATAAAATCAATTA
CCCACAATAAAATCTATTTCTTTCTCATTTCAGATTCAACAAAAGATTGCTGAAGAATAC
GGTTATGTCAAAGATATTCAAAGTCTATTAGTTGGATTTAGAGGTATGATCCGTTGATAT
CATTTGGTATTTGACGAATATTGACTTATTGTTGCCTTTTAAATATCAAGGTTTATGATG
TGCTGATTCATTTACGATTCTCAAGCTGATGACGATGATTGAGATAGCCTGATTTATAAA
AGGCATACAATTATTCCAATATTCATTTTTAAACCAATTCAGTTGAACCTCTGATTAATT
CCATTTGTTTACTCTTTTTCGTCATCTAGGTGATCATCATAATAACCGTGTTGTTGGACC
CATTCGTCAAACATCTCCAGCTTTTACTCTACCTGACCCTGACCCTGATATCTTTTGGCC
CTTGGGCAGTATTAACAATTCACCGCGAGATGCTGACGTTTGGGCTCCCCCACCAGACCC
AAAGCCTGGCTCAAATGCCAAAAATTCTAGGGCATCTAAAAGTACATCAAGTAAAATGAC
CTCGGCTCGAACTCCAACGAATAAAAGTATTTCAGCCAAAAAGACAAGCAATAGTGATGG
ACGCAGCACAAGTAAAACTAATAGTAGCTCACAAGGAACCAGTGAAGGCGGCCCTAAAAA
GAAAGGAACTTCAGCGGGTAAGGAGGAAGCTGAAAATCTAGCAGAAAAGAAATTCGAGAT
TCATGGCCCTGATGCTGAACTTGTGGATATGTTAGAACGTGATATTCTGCAAAAAAATCC
AAATATTAAATGGGATGACATTGCAGATCTACATGATGCCAAAAGATTACTTGAAGAGGC
AGTTGTGCTTCCCATGTTATTACCCGACTTTTTCAAAGGAATAAGACGTCCATGGAAAGG
TGTTTTGATGGTGGGACCACCTGGGACTGGTAAAACGATGCTAGCTAAAGCTGTTGCAAC
AGAGTGTGGTACCACTTTTTTCAATGTTTCATCTTCAACATTGACTTCAAAGTATCGGGG
TGAATCAGAAAAATTGGTTCGCATTTTATTTGAAATGGCAAGATTTTATGCTCCAAGTAC
TATCTTTGTCGATGAAATCGATTCACTTTGCTCAAGACGTGGATCAGATACCGAACATGA
AGCAAGTCGTCGAGTTAAATCAGAGCTGCTCATTCAAATGGATGGTATAACTAATAATGA
AGATCCAGCCAAAGTGGTCATGGTTTTAGCAGCTACCAATTTTCCTTGGGACATTGATGA
AGCTTTAAGACGTCGTTTAGAGAAAAGAATTTATATTCCATTACCCAACAAAGAAGGACG
TGAAGCCTTACTCAAAATCAACTTACGTGAAGTTGAAAAATCTCCTGATCTAGATATTAG
TGATATTTCTATACAATTGGATGGCTATTCAGGAGCTGATATTACCAATGTTTGTCGTGA
TGCATGCATGATGGCTATGAGGAGGAAAATTGCCGGCTTGACTCCTGAGCAAATTAGGAA
TTTATCCAAAGATGAGCTTGAATTACCCGTCAGTCCGGGTGATTTTTATGAGGCAATAAG
AAAAGTAAATAAATCAGTTTCCGAGGAAGATTTAATGAAATATGAAAAATGGATGGCTGA
ATTTGGTTCAACTTGATTTAAGTTAATGTTACCACAAAACATGATGATGAATATATCAAG
CCTTTCAAATCGCTCTTAGATTTAATTCCACCATTTCCCGGTTCAGAACCTTTAGTTTAT
TTCTACAACTATGGAATAAACATCTTGTCATACAATCTGGATTTAGATGCACTTGTTAAG
GTAACTCTGTAAATACCCAAAGTTTTATTTTTTTCAAATTACCAATGTTAATTGGTGAAA
TAGTTGATTTTATCCAAATACTTTAACACTTAAATTTGTTGAATTTAATCTTTCATAATA
TTTTATATTTTTAATGCCATTTGACTAATTCGTCCTATTCTATGCCTAAAAGAAACAACA
TCTCAATTTAATAATACTTAAGTGAAACCCAATCAATCAAACACAACTCTTTACTGACTC
AACTCATAATCTGACAATTCCTACCTGTGCACTTACATTTAATTATTTTGAAGCAATCTT
TAATTCTAAGTAATTTTAACATGTTGACAGTGAAACGAAAATAAAATTTACCTTGTTATT
ATCGAAAAAACTCTTTCATTATCAAATGTAACGATTCTGGTTAATCAATTTTCTTTATAA
AATAGATTATGTATTGTTTAATATTTGAATCATGGGAATAAAAACTGATAGGAAATCATA
AACCTGTAGATAATTTGTTGACCTTTATCCTCATTTATCATGTATATTTCGCCATTAGAT
TGTCACAATGGCTCAGTTGTTATTCATTACAAGGTTGATTATTCAAGAGAAACTGAACGA
AAAAATTTGAGTAGGCAATCTTAATTATCACAAAATACGTAGGTTTACAACACTCGTCAT
AAATTATATCAAACATGTCCTCGATATCAAGCTCAACTATTGAATATTGACTTTAGTTGT
TTCAAAATTTGGCTAATTCTTGACTATAATAAAAGGATAGAAATGAGCTTTAAATTTGCA
TGATAACTGCTTTAAATCGAAAAGATTTGCCACTAAAAAAGCACTTTACCTAAGACTAAA
GGAAGGTCTTCTCCACTCTGGTATTAACCCTTCACTTACCTTGATGTTTACATTGTGATA
CAGTTAAGTCTCTGTTAACACGTGAAACCAATGGAATTAGAAAATGGTTCGATAAGTTAA
TAATTTTTACTGTTGCACAAGAAAAATAAATGCATGTAAGTCATGCTCAAAGTTACGAGT
GATACAGAATCGGTTGAGAAAAACCAACAGACAATACCAAGGTTACTCCAAAACCGGCAA
TTTTGTTGGAAAGAGAAAGGCAAAAACCCCATTTAATGTTGCTATCTGCTGATGACAAAA
AAAGTTAACTTAGCTTTTACCATTTCTTAAGTTTTTTCATTTCTTTTTTCACCAAATATT
TCTGTAAAATAAAATATTTATATTATCTAGGTTCTGAATGTTTATCTTGAGTGTTACTCG
TCAATAATAGAGCATCAGCATCTTCCATCACACAGTCATCATCATTGAACATCGCACCAC
CAAACAGAAACCACGCCACCCTCTCTTTCTCCCATCTGTCTATTTTCTTTCCTCCTATCT
GTCTTCTATTCCTCTCTCTCTCTCTCTCTCTACCTAACTCACTATTTTTACGCAACATTA
CTGACTTTTCTTTTTCTTCATCACAATCTATTCTCACTTGTCAGTGATTCCAATAAATGT
GTGACCTTCAATTAATTTAGTTGATGCTAAATTAAAATATTAAAATTGTAAGTCTGCAAC
ATTTCTTTCGATATGCTGTTAAAACCATGTTAATCAACTCTTTTCTCTCTTTTTCCAATG
TTCATCTCTCTTAACCTTTGCTCATCTTTAATTCGATGTGTTACCAAACCGACTTCTATT
ATTAATTCCATCATTTGTTCTTTATTAATTTCGATCTGTTTCTAGAAATCAAAGGACCAG
GTTTATTCAAGTGTTTTTCACCGGGGACTATAACTTGTCGGCTACAATTATCCGACTATT
TTTCTAGACCAACTTGAAGATTTTGTATTTCTTGTTTAACTTATTAACCCTTTCCATCAT
CACAAAACATTATACTCATCTGCTGGAAAGAGTTTTGTTTCACGGACCATGGAAACCGTT
TCAAGTCAACCAACTATTCAACAGTCAAGTCATTTATCACCAAATTATTCTTACATTTTC
CAATTTGAACAGTCATTCGAGTATCAAAAAAAGAGGGAATGGATGCAAGAACATTGGCAT
GAGGCTTTCTACTATGTTGCTGTTTACATGCTCCTTGTCTTTGGCGGTCAAGCTTACATG
GCAAACCGGCAACCATTTAAATTGAGAAGAATATTAACCCTCTGGAATACAATGTTGGCT
ACATTCTCAATTATTGGTACCTTGAGGTATGTACTTCATTCCCTCACAACCCATTTACTT
TGAAATATTTGTTTTTCATCATTCTATCATCCTTGACTTTCCCACTTTACCATTGAAGTT
TCCTATCCTGACAAACAGATCCATTATTTACAATATTAGTTTTCCCGTAACTCAGTCAAT
CTTTACTCAGTCTCTTCATATCTCATTATTGGTTACTTGATTTTTCACTAGAATCATTAG
AGTCATTAACGGATTTACTCAAACATGAAAAGGCAGTGAATGTTGCTGACAAAAAATGTT
ACAATATTTTTTTATGCTGAAATCCTTTTTTTCGGAGAAACATCAGTTAAAAACAGTACT
TTGTACTCGAACTAAAATCATTCAAAAGTTATCAATATGATAATTTTGTCATTCAACAAG
TTTCATTTTATTGATTGATATTGATATGAGTGGCTATTCAGTATCTTGAAAAGTTGAAAG
TCCAATAAATCTTTGAGAAGTTATATCAGAATTTTTAGGATCAGCATGTTTTAATCCACT
CACCGCAACTCAGCCAATCATCAAATTCAACCCATTCATTATTCAATGATATCATTGTAC
ACTGATAAGAAGATTGATTTGTAGATGCTATCAAAATGTAGTATTCATCAAAATAATATT
ACCTTTCATTAATTAAATTCTCATCTTATTTTTGCAGATTTTTACCCGAAATGTTCCATG
TATTTAATAATTTTGGATTCTACCACACAGTTTGCAATCCGAGTTACATTGAAATCACCC
GAGTTTCAGGTTTCTGGACATGGATGTTCACCTTATCTAAAGTTCCAGAATTAGGCGATA
CTATTTTCATCGTTTTGAGAAAACAGAATTTGATCTTTTTACATTGGTACCATCACATAA
CAGTTCTATTATTCACATGGTATAGTTATGGTCAACATATTTCACCTGCCCGTTGGTATG
TTGGTATGAACTACATGGTCCACTCAATTATGTACTCCTATTACGCCGCTAGAGCCCTTG
GATTCAGAGTACCAAAGAAATTAGCAATGCTTATTACCGTTTCTCAAATAATTCAGATGA
TTGTAGGAGGTTTTGTAACCTATTATGGATATGCCAAAGCTCAACAGGGTATCTTCTGTC
AAATTCCCGAAGGAACAGCCAAATTAGGTTTAATTATGTATGGAAGTTACTTTATACTTT
TTGCCAATTTCTTCGTCAATGCTTACACCAAACCAAAAGGAACCAGTGCAACTTCATCTT
GCATAGAATCAAAATCAAAAGCAAAAACCCAGTGATCTAAGAAAAGATAACCTAAAATCT
CAAAGAAATTCTCCATCAAAGCTTTCTATTGTTCGACCCATGTCTTGTTTTTTGTCAAAA
TTTAGCTATAAAATGTATAGCTTGATTACCAACGAAAACAGATTTATAATTTGAGTCAGA
TGACAAAGTTATTAGTTGAGCAAAAATGATGATTGTCTAATCATTCTTCAACTTTCTAAT
TTATAAAAAATTTCCAAACTAATGTTATTAAATTTCATTTGTATTGGTACAAAATAAATT
TAATCGACTTATAATTCAATTTCTAAGTAAGTTTGCTTCAATAAAAGTGACAAATCAAAG
TATAAAGCTTATAAATTTTCTGATATTTCTAATCATTCAAACCTTTTATTGAATTTTCAG
ACTTTAAGTATCTGAATAACAATGAATGCATTATGTCGAGACTGTCATTCTCTATGCATT
CGATTTAAAAATTAATCCCTTAAAACAAAAATCTTCATTTTATTCAAATTTTTGATCAGT
TAAAACAATATAAAATGGAACCTTTCGTCATAAGTAATCAGCTTAAAACTATTCAACTTA
AACTTCACTTCAGCGAATCTTTTTTAGCGTAAGTTAAACATTCCGAAAGCTAACTGTTAA
GTTAGTTGCCAGGTTCAAATTTGAGAAGATTTAATTTACGAAACCTGTGAATATATTTTC
AATGAATTTTTACTAACCTTCCAGTCAAATAACACAAACGACAGAAATGCGCGCGGTTGA
GTAAACTTTCATTTAAGACGCCGACAACGCATTCTGTGAATTTTGCTCACTTTCGTATAA
AAATGTAAATGACATAAAATAACACCCAATTTATATAAAACCCTAAACCCTAGCCTTCCT
TGGCAAGCCTGGAATATATCAGGTCTCAGTTAATAATCAAAATATTATGTCCAGTACAAT
TGATTCATTTTATTTTATGAATCTTTATTTCCATCTATTTCAAAATTCAAATTATCGCGG
GTCTAATTGAGCAACTCGTTTAACTTCAACAGCTGAGACATTTGTTGTTTTGATTCAAAT
TTTTACTTATTGTTTTGTTTTAACTCGATTAAAATGGATGATTATGCCATCGTTAATTCC
TCTAAATTAAAGCTTAAAGGAGAAAAAAGGTAAGAGATTAATTTAATCATAATGAGTAGC
TTCTAATGCTGTTTTTTTATTTAGGAAAATAAAGAAGAGCAAGAATAAAGATAAGCGTTC
TAAAACTGACTCTGGAACTGACAGTAATAATGAAGATGCATTAAGACATGGTGAGTAAAC
ATTTAAATTAATCATATACAAAAACTAATGCAGTTTTGATCTTTATGTTTTAGGAGGATG
GGTGTGTTTGGATTCCATTGAAACTATAACCGGAACAATCGCCTTTGAAATGTTACCTTA
TTGTTACATTAGAGCCATGGATAATGGACTACTAGCCGTTGGAGATCCACATGCACCCGG
TGGAGATCCACATGCACCCGGTGAACCGCCATATGAAGAGGAAATGTTTACTGCTATAAA
AATTTCTGAAACACATCGAGCTTTCAAATCTGGTTATGATAAATATTTAAGCATTGACAG
TAATAATAGAGTTGTGGGTCGATCCGATGCCATTGGTCAAAGAGAACAGTTCGAACCAGT
TTTCCAGGACGGTAAATTAGCTATAGTAGCATGCAATGGTTGTTTCATATCTGCTGATGA
TAATGGTTATATCGTGTCTAAAAGTCAAAAGGCTGGACCAGATGAGATCGTGAAGATCCG
TTCAAATGTAGATCCAGAAGCTGTGAGGAGAGAAGTTGAAGAATCAAAAGTTCCAGAAGA
AGAGAAAGGAACACTTGAAGATTGTGAAGAAAAGTATATTAAGAAATTCCAAACAGGAAA
GATTAGCAAAATTCTCACAAAAGGTGGCAAAGTCCTAGAATCTGCGAAAGAGGAAGGAAG
ATTGCACGAAGCTCTTTTGGACAGGAGAGAGAAGATAAAATCTGACAAGTTTTGTAAATG
ATTGTGATCAACACTTTCTCTAATTTATCGATTCAACTTTCATCTTGAAACATCTTAACT
GTATTAAAGCACTGCAAACGTTCGTCTTCAACAACCTATTTCTACAACTCATTAGCGCGA
AGCTAGTTTTTATCTAGCTCATTGAATTTGACTTTCAACATTTTTCCAAATTAAAAGTAG
CAATGGAAACAAGTCTGTCAAAGATTAAGATCAAATGTCAGAGTGTCGAATAATTCAATA
TTTTTGCTTAGCTTCGGCTTATCCTACCAAAACTCATAATTTTGAGTCTTTTAGCTTTAA
ATTAATGCTTTTTTGACTAAGCTATCGTTTTTAAAACAAACGATTGAAATATTAATAGTT
GGCTTAAGCGTTAAATATATCATAGAGGCAACAATCTTCATATGCCTCAATCAACCAGCT
TGAAAGTCTAGAATAGAGTCAAACTTGTGATCACGCCAATGCCTTTAGTGGAACCGAAAA
TGAAATTTTTGCAAGACAAGAGGCTTAACATAAAGTTAAAAAATTGTAATGCTTAAGGCA
GAAATGACATGATTAAATAGTATCTCGATTGGAGTAATTTAGTAAAGTAGGGAAAAACGT
ACTCTACTCAACTTCATATTCAAGAAAAGTAAGAACTTTATACTAAAGTCAAAAGAATGC
CCAATTTTTATTTTTCATTAATTACCTTTTAATAAGATAAAAGAAATACAGATTAGTATT
AATAATGCGTAATAATATATTAATACTTGAAAGCAGAATGTGGCAAAAGCCTCGTAATTC
AATTAGGTTTGGGTGTAGTGGTTGACGGCTTTGTTAAAGTACAGTACTGGGCTAAAACTA
CACAAAAAGATATACGATTAAAGCGACCAAAAGAACCAGACCTATCACCATGATTCTTGA
CAATTTTTTTACATGCTTCGATTCGGTAGGTTCTCTCTGGGTTAATATCACAGAACTTTG
CTAGTTCCTCGTCAGTCGGTACTCTACCATCTTCACACTCATAGCGTGGGAGGAGTTCAA
CTGAATTACAAACTTTATATCCATTGCCTGCAGAAATGAAAGCCATTTGCATGGAGATAA
AGATGAAAGTCAGCAAGATTACTTGAAGCTTGGCTAAAGACATTTCTTTGTGTTGATAGT
CACAAGAGTAAAATTAAGTCGAAATCAAATTGAACAGAATTGAATAGAACTGGATGAAAT
ACTAACGATAATCACGAGAAAAGTCCTCTTATTTATAGTTCGTTTAATATAAATACGATT
TATTTAAACATTTAAAAAAATGAATAATTGTTTGGTTTCCGGATTGTGTTTAAACATTAG
TAATTAAATTAATATTAGTTGATGCTAATTTATTCAAACAATGGCAGAGTCTCGCAGCTG
TTGTAATAAGATGTGTTGGGAATCAAGATTGGGACCAATAATCATTTTTGTGAGTAGACG
ATGTTCATGGTGAAGAACCTCTTGGGTCAGACAGTCTCTGAGATACGGGAATGGCTCCTC
ATCTTACTTTTGACAATTTTTAGGTTTAAAATGAAGGTTTCAACATTTCATTATTGTTTA
TTTGAAGTTATGAAGTTAGGCACTGCCATTAGATAGGTGACCACGATTGTAGCTAAATTT
GGTAAAATATCCGGAGTAATGAGGAAAATGCCCATAAATTTGATTCCACAGGATTGTTGG
TTCAATAAATCCATGAAAATCAAAGCCTATTGAAAGTAAAATCAAATTAACTGTTGAATA
AAGATATTGACGAGTACAGACACTAACCTCTGATTTGAATGTGTTGCTCCTCTCAACCAA
AGTTGACAAATAAAGATCGTCAAGAGCCAGTCCAGGACAGGAGTGAAAGCCAAGTAAAAC
CGGGAAAAATATTGACATTGCGATAACATATTGGAAGAAGAGCAGAACATAAACGATACT
AGATTGTAGATCAAGAGGCTTGTAGCCTAAATTATAAAGAATTAAAATGATGTTTGGAAC
AATCGTTGAACAACTGACTGTCACAAATCGTCTAAAGCCAAAATCACACAGTTCAACACA
TCGAACCAGATCATAATGTTGATGGCGAAGACGATAAATAGTCAAATCAGACGCATAGAA
ATCCCTAACAATTTCAGTGATTCGACGATGAATATAGTGATGACCAACCTTAATGTAATT
CCCAGCAATAATGAAACCTCGAAAAATGTTGATGAATATTAAATGGGAATAGATTTCAAT
CAATTTGTTGCCAAGAAAATAAAATTTGTCTGAACTGTTACTTGAACCGATATGGTTTAG
ATATTCAATTGCGCCAGTAATAAGTGTTATACTAGAACCAGTTGTGAATATTATGCTCGA
ACTGATGTTGGCGAATTTCTGTGATTCATGGAGTTCGTCAATAACTGCTGATTCTTTTGA
TAATGGCAATTGAGACCAAATCATGTCAAATGATTCAATGAATTGTGCAGATGGATAGAC
TAAGGTTTCCAAAACAGTGCACAAAAGCCAAGTCGTGGAGACGATATAAGTGATGAAGAA
AGAGTCTATTGATTTTGGACTAAAATTTGTGAAAATTTCCACTACAAATAATGTTGTTTT
AATCGATAATACAGTAAGCGCCAAAAGTGAGTAAAAATAATAAAACCATCGATACCTAAA
TATCCAACGATTGATGAAAAAACTGTTTACAATTGAATTATAAATTGATGTTGTTGGACT
CTTCACTGTATCATGTGAGACTTTAATTTCATATAAACTATAAACATCATTCATCATCTT
GCTAGAAACAATTGTAACTGAAAACTGCAAAATTAATCAATTTCTGGGTTTTCTTTTTGT
CCATGGATTGCAAGTTTTCTGGTAACATTGGATAACCTGTAAACATTCATTGGTCGATTA
AGTAAATCGAATGGTCTTTCTGCAATAATCAATGAGTGATATGATTGCACTTAAATGGAG
TTCAAAAAGATTTCTCAACTGAATAGCTTGATCAGAAGGATCACTCTGAATACAAGGGAC
GTCTTTATTGAGCATTTGGTTTAAATGGATGGAAGGACACACAATACAGTAGAGTACCAA
ATAAAGATGACAGTAAAGAATCGATTACAATTAAAATTAACAAATCTAAATAGCAACTCT
AATTGTTGACTGTTAACGTCAACGCTGACTATTCCTCAATTTTACTAACTTAATTCCAGC
TCTCCTTAAAGGCTGAGCGAAAGCTATTACTTTCAAAAAATACTTTTATATCAGATAAAC
GGGAGTTCGTTAATATAAACTATATGAAGAGAAACAATACTTGGAAATTAGTTAGCTTAC
CAGCTGCTGTACATTAAAGTGTATCAGTATATTGTGATAGCGATTATGCTTCTTTTATTT
TAACCAACAACAACAATTCAGTTACTTTTATACAGTAGAGAAAAACTTACTCTACTCCGC
TTCGTATTCAAGAAAAGTAAGAACTTTATAAAGTTAAAAGAATGGTCAATTTTTAATTTT
CATTAATAACCTTTTAATAAGATTAAAGAAATATAGATTAGTATTAAAAACGCGTAATAA
TGTATTAATACTTGAAAGCAGAATGTGGCAAAAGCCTCGTGATTCAATTAGGTTTGGGTG
TAGAGGTTGTCGGCTTTGTTAATTTACAGTACTGGGCTAAAACTACACAAAAAGATATAC
GATTAAAGCGACCAAAAGAACCAGACCTATCACCATGATTCTTGACAATTTTTTTACATG
CTTCGATTCGGTAGGTTCTCTCTGGGTTAATATCACAGAACTTTTCTAGTTCCTCGTCAG
TCGGTGCTCTACCATCTTCACACTCATAGCGTGGGAGGAGTTCAACTGAATTACAAACTT
TATATCCATTGCCTGCTTTAGGTTTGGGTGTAGTGGTTGGAGTGGTTGGCGGCTTTGTTA
AAGTACAGTACTGGGATAAAGTAAAACAATAAGGTTCAAAAGTGAAGCTCTGAAAAGGAC
CGGTGTCACCACCATGACGCTTGATAAAACTTTTACATGCTTCGATTCGGTAGACTCTCC
GTGGGTTAGTATCACAGAACTTTTCTAGTTCCTCGTCAGTCGGTGTTCTACCATCATCAC
ATTCATTGCGTGGGGGGAATTCACGTGGCGTACAAGATTTATATCCATTGTATTTAAATG
GAATGGCAGAAATGAAAGCCATTTGCATGGAGATGAAGATGAAAGTCAGCAAGATTACTT
GAAGCTTGGACGAAGACATTTCTTTATGTTGATAATCACAATTAAATCGAAATCAAAATT
GAATAGAACTGGATGAAATACTAACGGTAATCAGAAGAAAAGTCCTCTTATTTATAGTTC
GATTATATAAATACGTTTTTTAAACATCTAAAAAAATGAATCATTGTTTGGTTTCCGGAT
TGTGTTTAAACATTAGTTATTAAATTAATATTAGTTGATGCTAATTTATTCAAACAATGG
CAGAGTCTCGCAGCTGTTGTAATAAGATGTGTTGGGAATCAAGATTGGGATCAATAATCA
TTTTTGTAAGTAGACGATGTTCAATGTGAAGAACCTCTGAGATACGGGAATGGCTCAGCT
CCTCATCTTACTGTTAACAATTTTTATGTTTAAAATGAAGGTTCATTATTGTTTATTTGA
AGTTATGAAGTTAGGCACTGCCATTAGATAGGTGACCACGATTGTTGCTAAATTTGGTAA
AATATCTGGAGTAATGAGGAAAATGCCCATAAATCTGATTCACAAGGAGTTTTGGTTCAA
TAAATCCATACACGCCTGGAAATGCGTACTCAATAAAATTCTCAGATTTAGTGCGAATTC
TGCGTTTGATATGCTTTTATGCGCTAAACGCTAGCCTAAATTTCTAGAAATATGGAGTTA
GATAACATCTGAACTTGACTCGAACACATTTCACACTTAATCTCACTTGTCTATCTATCT
ATCAGAGAGACTTTCTAACATAACAGCTCGAGTACAGGAACCAGAAAGGAAAATGTATCT
TCAAACCGATGAGGAAAAGATGGAGCCTGGGATTCTAGTCATCCGGATGAAGCCCACTTC
CAGCTTCAAAAATAAACCCATTCGTTAGTGCAGTTGAGTGCAGCTACAAGTGCATGTTTT
ACTTTTAATCTTGTTGCATGAGACAAATGAATCTACTCAAGTACAAATCTTAATCACGAG
TTAATTGAGAAGTCAGACCAGTAAAATTTACACAGTTGATCAAACGAATCTTGCACTTTA
ATTAAAATTTAAATTTATTATCAAAAGCTCTGATCAGCATTAATGTTGATTAAACCAACA
ATTTTTATATTTAATTCAATTGTTGATTCAAAATGATCAGCAATTATGAAGGAGGATGTC
AAATTGAATAATGATGAAAGCCTATTTTCAGATCGCTGATTAAATAATTTTGTCAATCAA
CATTAATCTAAAGCTTGAAATACATATCTTCACTGATTTAAATTTATTAATACTACCATT
CAGTTATTGCATGTCAATTAGAATTGCGTTCACTATTAAATTTCATTGAGAAAGGGTTGT
TAGATTTTTTGGAATGAACTTGTTTTAAACTTTCAACCTGAATAATTAACAAGAGATGTT
TAAAAATTTCGCTGCTGATCCAATTAAATCAACATTTATGTATGCTAATCAGAGCTTTTG
ATTATCACTCGAGATTTGAATAAATTTGAAATTCGTTTAATCAGTTGTGTCTAATTAAAC
TTTCTATTAAGCTCGTGGTTAAGATTTGGAATTGAGTCTGTCTTCATTTGTCTCATTTCA
GATGCAACAACATGATTAGGTGCTTTGAACGATTTATCAAGATGAGAAATGATAGGGATT
AAGATTATAATATTAGGTTGCCCGGCTCAAAGTGGGGGAACTTTTATTTTTAATATTTCA
TTTATACCTGAATCAATTCAGTCAATTTTTTTAAAAATTATTTAAGTAAAGATTAAGAAT
TTTTTTGACACATCTTAAACCCTTTAGACATTGGTAATTCGAAAGTAATTAGATAAAAAT
CGAAAAATGGCAATTTTGTAAATTTCGAACTTTGTGGCTTTATAGCGTTGTTACCGATGA
AAAATTTTTCAAAGTCATTTCGTCTAATTATAGTAATTGGGTTGATTAAAAATCACTTTT
CTCAATTTTTATCCTGATCTCCAAGTTTTCGAGAAATGCTCGATTAAAAAAGTTTCTATC
GCGAGCAAATCACAGGGGGGACCCTTGGTTTTTTTAGAAAATTTTGAGCCGCACGAAATT
TCATTTTTTTGATTTTTTTCCAATAAATTTCGAATTAGAAAACGGAAAATTATAAATCAT
GTATCATAAAAATTCTGCATCCTTCCTTATATGATTAGCAAAAGAATTGTTTTAATTGCT
TTGATTAACAGTAAAATATTAACATTTAAAGTTCCCCCATTTTGCGCCGGGCAACCTAAT
ACTTTGACCAAAGTCAATTAATTTTTCGCAGTTTATGCGACACTTGAAGACCTTTTGATG
AAAGTAAAATCTGTAAGTATGTCTTTGTTCACAGCATTTAATATTGATATGAGTCATTGT
ATGATGATTGTAGATTCATAAAACTCAAGTGTGAGTAGTATATTAAAACCATCACTACCA
TTACTGTACTGTTAATCCATCATTCATGGTAAACCCACTTTTTTCGTTACACATGGTTTG
ATAGTATATGTTAGTTAGTAATAAAAAAAATGAGCATAAAATATTAAATCCAATGGCATA
CAAGCTTGAAAAAATAATCCATATTAGATCATTCTTTTTGTCAACGTAATCATTCTTTGT
CGAAGTTAATCCCTCCAATATGGACGATTATCTTCCAATTCAGCAATTAGTTGCCGCAAC
TCTTCGGCACTACCAAATCTGTTTGGGTTTGACTCTCGCATTGCCAAAAACGCTTTAAAT
ACACGAATTATTTGGTTAGTTACACGTAAGTCAAAACGTTGACCATGTTCACAAAAATAT
ATTATCGCTCGAACTTTTGGCAGTAAAGGTCGTTTTCGTTGAATATGTCAACACTGTACA
CAAAAGAAATAAATACAAGAGGAGCAAAAATTAAGGTTTGGTGATATTATCCAACTATTT
TACTTACCTGTACACTTAAAGGGAAAAATATTTTGGACAAACCTGTTTAGCTTACTTTCT
ATGGGTCAAATGCTAAGAAGTTTAAATTTTAAACTAATTAACGACGCTAAACTGATTAAA
ATTGAACATTTTCACGAAAAATAGGTTATTTTTAATGGACTATTCAGCTATCAATCAGCC
AAGATGGTTAAATTAACTAATTCAAAAGATATTTCTAGTTTTATTTATGGCAAAGTGTCT
GAAATGAAAAAAACATTGTCTCCAAGTTTAATTGCTACTGAGTTGAAAATTTCTCGATCT
TCAGTTTATAACATCATTAACCGTGAAACTAATAATCAACTTGGTCCCAAAAAGCGTTTA
GGACGTAATAATAAGGTGGATGATCAGCTTCTCAATGATATTGTAAAAGTGGTGAGGGAA
GAAAACCGTGTAACTCTCAAAGGCCTTGCTATCAAATTCAAATTGTCCGAGAAGACAATA
CGTAAAGTTTTGAAAAGTCAAGGACTTTCGCTTCGAGTTCCACGAACGGTTCCGCTACTG
AATGAATTTCAAAAAAATCGACGATTCAACTGGTCAATTAAGATGAATAATAAAACCATT
GGATTTTGGAAAAGAGTCATTTTTTCTGATGAAAGTTTGGTTAAAAAATTCTCTGATAAA
AGAAGACAATTTGTTTGGAAAAGAAGTGGTGAGGCTTATGATTCAAATTTTGTTAATCAT
TCTGTTAGAAATAATGTAAGCGTCATGATTTGGGGTGCAATTTGCTACAATGGTAAGTCA
GAATTATGTTTTATCGATTCTACTGTTAATTCAAACGTTTACATGGATATTTTAGAAGAA
TATCTTATGCCGCTCTATCGCAAGAATCAAAAGAAAAAGTTTGTATTTCAAGATGATGGT
GCTCCATGTCACCGTTCAAAATTCATTCAAGAATTTAAAAAATTTAAAGGTATAAATTGT
TTAGATTGGGTAGGCCAATCACCAGATATGAACCCAATAGAGCATGTTTGGGCATACATG
AAAAGAAAGCTGAATGAGGATCGATTTGGTCCAAATAACAAAGACCAACTCAAATTCAAA
TTAAAGGAAATTTGGGATAATTTGCCTCAAAATTACATAAATAAATTGATATTGGGTATG
CCAAGACGTGTGTTAGCAAATTATAAGGCCCAAGGAGGTCATACTAAATATTAATTAATA
AAAAAAACAATAAAAATTAAACACTTTTCAAAATCTCCATAGAAAGTAAGCTAAACAGGT
TTGTCCAAAATATTTTTCCCTTTATGTGTATATTATAGGCATAGTCTAGATCAACTTAGA
TTAGTAAAAATAAAATTAGATTCAAAGTTTTGGTTGAAAACTGGTGTTGACTGGCTAAAG
TTGGAGTCGATTGTAAAATATTTAGGTTTATTCCAAGCTGACAATTTTATTATTGCTGCT
ACTGAAGTTCTCAAGTTTCGTCGATATAATCTGTGAAGCTGGTTGACTCGCAAATGATTG
ATGCTACAGACCTAAGACTTGAACCACGAGCTTTTGTAGATTGAAAAACCATAAGTGCGA
AACCTTAAGGTCATTCAATTTATTTGACCTTTAATTGAAATTGAGAGGTCATTTTCTGTT
CTTCAAAATTTTTCTTTATTGTTTAATAACATGTGCCATAACTCATGATCGCCAAAGGAT
ATGAGTCTTTCCGTGCCGTTCAGCTATTCATTTGTTTTTGAGAAAAATTTGGTTATCTTC
CCAGTGGTAAGAGTTATGAACATGTGACTAATATTAACCGAAAATTTCGCTCTGTCAGGA
AATGACCTCTCAATTCCAATTAGAGGTCTAATAACGGACTGACTTGAACAATTTTGAGCG
ATCGAGCTTATGGTTTTTCAATCTACAGAAGCTCATGGTTCAAGTCTGTGGTCTCTAACA
TCAACCGTCCGTGAGTTAGGGTTGCAAATAGGCATAAATGAAACGTGCATTAGTCTGACG
GACTAAATAACGGTGAAGTGGACTAAGTGACGCAATAAATTCAAGAGATATGAAAATTTT
TTGTCACACATTAAATGCAACAATTAGATGAAAAATGATTATAATAACAAAATTTTCATA
AAATTACTGCAGGTGGCGACACGATAAATTCAGCTCTTTCCTTTTTTGTTGATCCAAGAG
TGACTCTTTACTAACGATGAAGACATAGTCGTCGATAACAAAATTTCAAATTTTCTTTAA
AATATTCTAATGGTTCAGATATTTCACAGCGTATTCAATGTGGCATTCTAGTGAGATGTT
AGGAAAAAGGTTTTCTAGACCTTTTCAACTTTAGGTTCAAAATCATCCAACCAACGTTTG
TCCTGAATCAAAACACATTGAAGCCATGCGGCCAAGTTTATTCAATGGACTTCATCCCCA
AGATATCCAGAAATTAATCAACAGAATAAAGAATAAGCTCGAAAAATTTGACTCTTAATT
TTTACAGGTTATTTTTATTTATAATACAATAATCCTAACATAACTTGCTCATATTTAATC
ATTATTTCATTCAGCGTCAAAAATTAGGAAATCTTTTAATCTGGAAAAAGTTCATTTTTA
GTGCAAAGAAGGTTAATTATATAAACGAGAAACGAAAAAATTGAGTTCAGATCAAGAAAT
ACCGCACGTTGGCATCATAATTCACGCTTCTGTAGGCTAGAATTGAACAACTCCAAGTTC
ATGTTTTCAAGATAATCCAATGTCGCTTGGTTATTTGGTTTATGAATGACATTTGAATGC
CATTCTCTGAAGCCAAAAACTATCTTATGCTAGTTAAAAGTTCATAACTCATGCTGTCAA
AAAAGATATGAGTGTTTAAGTATCGTTCAGTTAATCAAGTTTGGTTTGACTCAAACTCGT
GTATCTCATTTTATCCAAAAAAGTGTTGAAAAAATCGGATTCAATATTTTCCTTAAACTA
TTCCTCATAAAAATTTAAACAATCTCAGTTCAGAGTTTCATAGATTCTTCCTTAAGAAAT
TGTCGAAAACAGCTTTTGGTGATTTCAGATTGAAAATGAAATGAAGAGTAAATACTCCAT
GAAACATGTTGAATTACAATAAGGTAACAATTTTTTTTATTGATTTCAAGTTATCATAAT
TTTTCGCTATAAGCGGAACAAAAATATATCAAGAGATGAAAGGTGAAGTCAATCAGTTAA
ATGAGTTGAATCAATCCAAAGACTCATGAGAATTGTGATAATCATTATGAATAATATTCA
TGTGACTGTACATAATAAGGTTTTATCTTGTGTCCATGTCAATGTAAATTGTATCTTCAT
TGGTTCAATTTTTTGTCCAAAAAAGAAGTGAACTTGCATTTGGTTGAATTTGATTGTTGG
AAACAATCAAAGAGAAATAAAAATAAAACTTTTATCCATATCATGTATTATCATAATAAC
AAGAAGAAGAAGATGATGATGATAAGAGATTGTTCAATGTTCGAACTGAATCCAGACAAT
TTACCAACTAATGGGAATCCTCATGAGATGATATTATTCATCTCTTGTGTTACCTTCATT
TGCAAGTCCAATTCAGATCAGTGTTTCTTGTCTTGTTCAAGAAGGTGAATACATGGGAAT
GGAAATTTTATTTAAATTGTAATTTAAATTGTTCTCATTGACAATCACATTAATAATTCG
TGTTTAATCAACAAAAGTAATTGCCTTTTTGTTTCATCAAAAAAGCCTTTTCTCTCTCAT
TTCAACCCAATATTCATTTGCTATTCAATTGTCACCATTTCCATGACCCATTTCGTGTGT
CCATCAAATGTCCAGCATTCTGATAGAAAGAGTAAGAAAAAGGTAAGAAAAGGTTAGTTG
AAAGATTAAATGAAATTCAGCATTTTTGTTGTTCTCAACTCGAAGAAGAATCTGCATGAA
ATCGTCTTTTCTCGGATCTTTTGAAATAAAACTTTCCTGAACTGAAGTTTTATGCTGATT
ACGATATCTAAGGAGGACCTGCAAAATCGCCTGTTTTCGATTTTTTTTGAAATGGTGTTT
TTCAGACACAAAATTTAATGCCAATTTCATAAATCAAATCTATTTTTTATAGCATGCATA
GTTTTTGAGATTGGCCAAAATATCTGAATATCAAATAGTATTAGTGACCTTTTAAACATA
ATGAAGATGCCGTCTAAGCCAGCTAAATATTGACATAATCAATGTAATCAAGCATGCTGA
ATAATATAGTGAAGGTCTGGCTCCTGAAAAAATAGCCAAACAGGGTTAAAATTATAAAAA
CTGAACTTGAACAGGGATTAATAAGCGTCTTTTTGAAAATCATGAAGAAGCCGTCTAAGC
CAGCTAAATCTTGGCAAAATAAATGAAATCGAGCATGCTGAATAATATGGTGATTGTTTG
GTTCCTGAAAAAATAGCCAAACAGGGTGTTGCATTGACATTTAGTAAAATTTAACGAAAT
CCAGTTTTCTGCAATTTTCAATCTGTTTGGCTATTTTTTCAAAGCTGTAACCACCACTGT
ATTATTCAGCATGCTCGATTACATTTTTTTTGCCAAGATTTAGCTGGATTAGACAGCTTC
TTCATGATTTTCAAAAAGACGCTTATTAATCCATGTTCAAATTCAGTTTTTTATAATTTT
AACCCTGTTTGGCTATTTTTTCAGGAACCAGACCTGCACTATATTATTCAGCATGCTTGA
TTACATTGATTATGTCAATATTTAGCTGGCTTAGACGGCATCTTCATTATGTTTAAAAGT
TCACTAATAAATCGATATTTTAATCTGTTTTTTTTGCAATTTTAACCCTGTTTGGCTATT
TTTTCAGAAACCAAACCTGCACTATATTATTCAGCATGCTTGATAACATAGATCACGAAT
AGAATCGACTGGCTTAGCGACCCCTTACAACGTGCTAAAAAATGCAACCTTCGAATCATA
ACATGAACTTTCCTTTCGAATGCCTTGTTTTAGTAAAAAAAGAAACAGATATTCGGAATC
AGCATAAAAAAATACATCAAAAAAAGTTGATTTCATAAAAATATCCTAAGAGGAGATTTT
CCCTATTCATTTGCAGGTCCTCCTTTTTCATGATTTTGCTTTATTCAGAAGACATTTGAT
TAAAAAAACTTTTTTTCTTATAACATGATAACAATATGATAGCATTATATGAATAATTTG
ATACAAGAAAGAAGCATTTCAGAATTGAAGTCTCTTATTTTACGTTATTTTTATGATTCA
ATTCCTTCTAAACATGAGTTTGTTTCTTTGTTTAGCATTCTTTTTATTTTTTATTAGAAA
CTTGAGGAATCCTGGACAGGAGTATGAATTAATTCAACCCTTAAGCATATCTTTTCTGTT
TGCGAAAGTTTATGTTTGAATTCGGATTTTCGAGGTCACTCAAAGCCACTCTGTTATTTA
CCTCTGACTGGAATCCAAAGGTAATTTTAAAAGGTGCAACTTTTGACTCTGGGTGTTTGT
TACAAGTTGTCAATCATTTATTAATAAAAGGTACAGAGTTTTCAAGTAAAAAATTCTAAA
TGAAAGTGACATAAACAATATCTTTTGGCCCTTATTAGTAACCGAATTTCAACATCAACC
AGTGTAATTGGCAATCCCAGAAAATAACCTTCGAATTCCAGATAGAGGTAAAATGGAGTG
AAAACTTGGATTTAAAGTTGTTCGATTCTCGAAAGGCAAAGGTACAAATCGAAGTTCTAT
TGCATATACTGTCCTTGAGTTATGACTACAAAAGTAACAAAACTCCATGTGCAATTAATT
CAATCTTTTTTTTGCATTCGTTCTGCTGATGAGCTCGTGATCAGTTCGAATAATATCGAT
TCTCTTAATATTCAGCTTTCCACCAAGATGAGCAAATTTTTGTACAGTAGCTTGAGCATT
ATCCATGGCTTGTTAGACAACATTCATCTAAAAGTTCTGTTCCGTAAATATTTGAGCATT
TTTTATTCATTTACAATTTTGCTTGTTATTTGATCGATTACAACTGTCTTTAGCTTTTAC
CAATAACTCACCCAAAGAAGTAAAAAACCAGGGAAAACCCAAAAATGGTTAACCCTAACT
CAACCAAAGTATAATAATTTGTTTTATCCATTTTTACCTTTCTGTTTCACAAGCCTTACT
TGTTAATTATCCACAGAATAAATCACTGAATGAAGCTTAATTTGATTAAAATTGATTGAT
GTAGACAAATTGTGTGCGCTTTACTTTGGTAACATTTTTTACTTCTTCTTATAAACAAAA
CAGTTTGTCAGCTTGTTTGTTGGATTAAATGTAATTTGATTAACCTGCTTCCGAGCAAGC
AGCTTAAACATGCCAACCTTAATCAATTACTGCAACAATCAATCAAAAATTGTCTATTTC
ATCATGAAAAATAATTGATAATCAATAAAATGTTAATTGTCCATTCAAGTCAATTTCATG
GGTTTGCTTGTCAATCAGTAAATCAATTAAACGCTTCTCATTAGTCCAATGTTGAACCAA
ACAGCTTTTCCGTTGTTAATATCAATATTGGTAAAACTATTATGCAAATACAAAAGTCAT
TCAGATTCAATTTGATTTAAATTTTCTATCAAAGACAAAAATAGAATTAATTTTTCTAAA
TTTGGATTATAACAGAAATTAAAATTAAATATTAAGATTTATATTAAAGATATCTTGTCA
AGAGTTGTCAAAGCATTTGATTAGTAACTTGACGGCAATTCAATGATCTTGTTTTGCTTC
TTGATTTTTATGGTTTCTTGTAAGCATAAGCTTCTGCAAACAGCACAGACAACTCTTGAG
TTTGCCTGATTCATTTATTGCATGATGATGAAAATGATAATAAACTACAATTAAAGTGAA
AATAGTCTAATCCAAGCCACGTGTGTATCCCACGTTGTTTTCATGCAATTATAACATGTA
ATCGTGATAATGAAGCAAAAGGGTTAGTCATTGAATTGTTTTAATCTATTTACATTTTTA
GAGGTTGTGTGCAATTAGCTTCATCATTAACATGCTTCTTTGGTGGATATTATAACCGTA
AAGTAGATAATCCTGGATGAAGATAGGAATGAAATGAATCAATTCCCAATTCAGAGTATT
CCTAGCAATACATTAAATGAAGGACTTTGAGAATTTCATCCTGAATGAATTTACGATAAA
AGCGTAACAAAATTAGCTTGAAAACGATTAAAACATTCAAACTTTTGAGACAAAATCAAT
TTTGTTACAAACCTTCGCTTATAACGGTACTACATGTTAATATATCAGTCAAGGAAGGTA
GCTTATGGTAGAGGTAAAGAGGCTGGTGAGATTGTTGATCATGAGTGCAACTCAGCAGTG
GACTCAGTACTCACAAAGGCAGTCGGAATATGTCACAAAAATAACTTGAAATGGAAATTG
AAAATTTTCTAAAAAAGTAAAAATTTCAAGATCTTACAATTCCTGAGTTTTTTCACCCTT
TGCATGAGTGATCTGAAAGTTAAAAATTATCTTGGTTTTTCCTCCTACCTTTTCGTCTCA
TTCTCATGAAATTAATTTGATTAAATATAAAGTCAGAGGATGAACTGACATGAAAGTGAG
GGTGTGAATGAGTGAACATCATGATACACTCATGATAGGGAAAACTCCCTGTCCAAGCAC
ATTCCGTGTCTGCAACTTCAATTTATTTTTAGTCTGAAAAACAAATTCTTTTCCAAGTGA
ATGCAAATCTTTTTTAATCCATTTCTACCCACGAATCAATTTCCGAATACATCTTTCAAA
ATCTAAAAATAAGATGAAAACATTTCTCTTTCAACATTTTTCGTGTTTTAATTTATTTTT
CATTTGCTATTTATAGTTATACTCGAATGTCCACCATGACCAATGTTGTCTTCGGACTTT
TGTTGATTCAACTAAAACATTGTACTTGGTTTGTTGCCTAATGTAAATTTGATGGAAAAA
ATTTACATTAAAAGCATTCTAATAACTAAACTGATGTAAATTGTTTTATTTGGTTATCCA
GTTATTATTTTATCAATGGGCTTAAATGATTGAAGGAAAAAATAAAGTTCAACTGAATGA
CAATTGTGATGATCCATTTACTTTTGTTTCACTGTTTTCCATGGTTGAATGAACAGGAAA
AATAATAAAAAGCAATAAGAATTGAATATAAACTGACCGTGGCTACTTTGTTGCTGGACC
ATTGGACCAGCGAGAACAACAACAAAAATACTGAGGTAAGATTATTTAACCATAAACATT
TGTCCAGCCAAAACTTACACATTTCTCACATTTTGTCTTCTCTTCATCAATTCATCTGCT
TCATGATAATCTCTTTTCAACTATTTATGCTGAAAGAAACAAGAATTCAATAAATCAAGG
AAACATCAGCCAATTGCAAGGCATCATTATCAATATATCGATTGGTGGCAAAATAAAACA
GAATAAAAATGTTTCTCTAATAATTCTCATATAAATATTGCAGTTCACTTTGAGGTCGAC
AACTGTATCCAAATTGGTACAAAAACTTGTTGCGAATGTTTAAGGAAACTTGAAGCACAA
TAAAAATCGAAATTTCTTTTTTTCCAAATATTCTACACTCGATTTTGAGATCGATGAACT
GCTCGTTTTCCAAGCAAAATCTTCTTGAAAGCAGTTCTGAAGTCGGCACTGAAAATGGTG
TAAATCACAGGATTGAGCATTGAATTGACATAACCCAACCACTGGAAAAGGCTGGTCAAC
AGAGCGGGTGGATCACAAGGTGGACCACAAATGGGCGAAAGAAGAGCGACAATGAAAAAT
GGAAGCCAACAAATGACGAAAATTCCCGTTATTATGGCTAATGTTTTGGCCGCTTTTCGT
TCTCTCTTTGATTCTAATGAATCTCTTCCATTGGTTGAACTCATTCGACTTGACCTTCCA
CATGAGCCATAATTTCGAGTCGACTTTTCTTTATTTGGACTAATCAAACTCGTCGTTATT
CGAAGGGCTTTTCTTTTCGAATTATTCTTGACACTGTTTGCCTTGTTCTTTTTGGATATC
GATGAGTTGCTTTTCCCTCTTTTGCCACTCTCCTTACAACTGTCCTTGTTGGTCACTGAA
GCATAATGATAACTGGTTCCTCTTGAATCACATGTAACAACAACATCACTTGTTACTGAT
ATTTCTTGGCCAATCAAGTTCCAGTCATCGTCAATGTCGATCGTCGATCCACCACAATTT
TCCGGGGTATACTTTTCTCTTTCAACTGGATTACTGTGGATTGGCGTTGTGAGTCCACTT
CGATTGGAAGGTGTTGTCGGTGGTATAAGGCATTCTTTGGCTGGAGATGAGGTTGACAAA
TGGTTGCGATTGCACTCAAAGGTGCTGTTTAAATTTGGACAGTCAATTTCACAACTTAAG
CCTGGATCATCAGCGTTAGGAGAAGGTGAAGATCCATTGGCATTTAGGTTAGAGTCAATT
TGAATGATTGAACTCTCTTCGATAACTTGACTAGCTATACTTGGACAGACTGAGAATCTT
TGACTTGCAAATGACCTTTCAGGACTGGGATTTGAGGCGGTTGTGGTTGTTACTGTTGTA
TTGGTCGACATGTCACTTGAAAAGTTTGTGGTTGTCACTTCAACATTACAAGGCACTGAT
AGACTTTTGGTGGATTCACAGTTATTTTTAACATTCAACACTATTCTGGTTCCTGGTTTA
CGACGGATTCTTAATCGAGCAACCTGAAACAATAAAAAACAAAATTAAATTTCAACCCAT
TTCCATCAACACTTTGCTTTACATTTCACTGGAAACATGTTCAATCATCTAATGACATAA
ATTGTGAAATTGTAATTACATGCAAAAAGTTCAATTACAAAATTCGCTAATGAAAAAAGT
GATAAGACAATGAGTTGCATAGCCATGAATTGATCAACCATAATTCATTCAATTTTATTC
ATCAATTCATTATCCAAAGCTTCAACCTTCAATACAAAGAGTTTTAAGCAGACTTGTGCA
AAGGATTACTTTCATTAAGTGTATCAAGTCGCCCGAGGTTACTTGTAACAGAATGGTTCA
ATTGAAGCTTTCCAGCCAGTTTCAATCAGCGATAAAAAAGTGAAAAATTCACTGATCTTA
ATCTAAAATGAAATTGCAAGGACGATGTTCAATGAAAATCAATCTTGAACGAACATCAAT
CTTAATGAAACAACTCAACTTACCAAGAAACTGGTTTGCTTTGGTTATGAAAATGTAATC
AAACTTGTAATCGAAACAGAAAAGATGAAAATCTCTTTATCGAGTATTTCAAGTTCAGTA
AAATCTAAAGAGTAAAGTAAACTTTATGCAAAAAGTATTAATATTTTTATAACAATTTAA
GAATATCAGATTTGAATGATAACATAACTTTGAAAGAAACTTTTGTAAACTTTTATCCAT
TCGATAATCGATCATTTTCAAGTGCAAAAAATTGAAAAATGTTCTGTTGATTGATTTTGC
AAAGGATTTTCTTCGATGACAAGAAAATTTCCAATCAATAAATTGCACTTTGCAGGTTTT
GTGGTTGATAAGTAGACAAATTCATGTCCATCAATTTGTTGATATGATGAGACATCATTA
TTACCAGTAGAAGGATATTGTTGAATGATGCAAAAAAAGAAGATGAGAATGGAGAGAATG
AAGCGGATGAAAATGGTGAAACACATGCATTGGAAACACGCAAGTAAATCAATTTCTTGT
TAACTTGGGCACTAACGGTTTAATGCAACAAAAGACTTTCAATTGATTATTTTAAATCAT
CAATCATTTTGGTTGCCGCCTTTCCTTTGCTCGCACTTATTTAACATGATCATCATCTGT
TCGCCTTTACCATTATCTTTATTATCTTAAAAAGTTTCAATCACTTACAACTTTGCATCT
TATTTAATAAACAAGTGAAAATTGAGTCAATAACTCAATCTTTCTCTTTCATTGATCAAT
CAAAATAGACTCGAGTTTAACTGGATACTCAGTTTGGAATCATTAAAGTGATTGTAAAGG
GTGTTAAGGTTTATTTCTTGCTAAAACAGGGGAGAGAAAAACGATCTTATCTGAAGATAT
AGATGAAAATGGTGATAATATGACGATAAATATGAATCGGTCACTTGTATTTGCTTAGGT
ATTTTGATTGACCTTTTACTTTTGTGCTTTCATCTTAATCTTCAGATAAGATCGTTTTTC
TCTCCCTTGTTTTTGCGAGGAATGAACCTTAACACCATTTAAGTAAACCAGTAAGTAGAA
AGTTTTACACTGATACTGATTGAGCCATACCCTCAAGTAATGATGAAAATTGGCTGCTCA
AACACTAATCAAGATACCAATGTTATTGATAAGATACCAAGATACCAATATATGATCATG
GAATAAATAAGGAAAAGCATTTCACGGTTTTTTCCCATTGAAACTACTTAAGATCATTAT
CGAATTGATATCTCAAATGTTAATGGTATATAAACCCGAAGAAAGTCAAACAGCATTTAT
TCATTAACAACCTCTTATAGACTTTATAACAAAATATTCAAAGTTCATCTTTTATTTCAA
AATGAGTAACCTGAGTCGAAGTTCAAATAAGCGCTCCATCGATGATGCAAGCATGCCAGG
TGCATCCACAATGGATGAGCCAAGCATTGAAGGACCATCTGTGCTTTATAAGGCGGGTTA
CTACCCCATTGAAAAGATTTTACGACATGGTTTCATCAAGTGCAACGGTAAAAGGCTCCA
TGTAGCTGTTGTGAAATGGGAGGACACTCTTGTGCGTCTGGATGAAAGAGACGATAATAT
TCCTTGGGGTTTAACTCCAGAGGATCATAATTTGGTAAAATCATTTGATGAAGAGGATTT
GGCCATGCCACCTGAAGTGAAATCAGCCTACAGGTGCAGATGGTGTAAAATGGGCCTTCC
GTCTCGTACTTTCAGAAAACGACACGAAAAAAATTGCATTGAAAAGATCTAACACGATCT
ATCTTAGACAGTGTTTAAACAAAGATCTTATCTATGTTTAAAAGATCAAGTATCTTAGAC
AAAATTAATTTATAACAAGAAAATTTTATGTAAATAATTTTTCCCATCATTTCTTGTTTT
TTTTCAAAATGCGCAAACTTGATCAGAGTCTGTACAATATACTCGCTTGATTTTCAATAA
ATTATTTTGCTCAAAATACTGCACAAAATGTGATATAAAAAATGATGTGATAACGATGCG
ATGTTTTGACTTAGAAAAATTCTCAAAAAATATTATTCCTTTTTGGCATTTAACGTTACA
ATTTATGAATGGCTTATGTTCCTACCCCAGTCGTGAGTAAATAATATTTCAACATTGAAA
AAGGTCATTCAAACTCATTCACCTTCCATTTGATACGCTGCTCGGAATGATTCTTCTCCA
TGATTCAGGTTTAATCTTACCAAGTCTCAATTTTAGCTGAATATCTTTCAACCAAACATT
TATATTACTTAACCACAATTTTCAAAAGCCAAGATTAGTTTATTTACTTCATTTATTATG
ATAATCTTTGATTAAATAAAGATTTCAAGATAAGTGTAAAACTTTGAATTTGTATAAAGA
ACTATTTGTTGTTTTTTCCAAGGAAACACAATAATTATGAAAAGATTGAATCTAATTCTT
TCCACTTTCAAGTTGAGTATATTTACACTTGTACTTCACCATTGTTCATTTACTAAACAA
CTTTTTCATTTTGTTGACAAATGATATTAATATTGAATAGTAATGACGATAAAAGAGTAA
AGCTTTTAGTCGATGCTTATTGAAACAATAAGTTGACTTTTCGGTTAAGAAACTTATGAG
TTGAATCAAGTCAACAAGAACTGGGAAGGATTGGAAACAATTCAATACAAAAAATGTTGC
AATTGAAATAAAGTGAATATTTGCGTGCTTTCAGGTGGTTAAGATCACAAGTATGTTGTA
TACCTTATAGCAATCAGTAATGCAACTTTATTCAAACCTTTCATTATTTTTACCTTTACT
TTGATAATCAGTTTCTTTCCTAATTCAATTTTAATCGAAGTTGATCAATCTAATGTTTTC
CCAGTTTTTCATTTGCATTACTGTTCCAATAATGGTTCACAAGTGAATTTAGTTGATATT
AATTAGTAACTTGTTTTTTTATTGAATCAATCAAATCAAGTTTATCATGAAAGTTGCATG
AAAATAATAGAGAAATAAAAATCCTTTCAAGTTAATTAAATACAATAAATTGAAATACTA
TTTTCAGAATATTCCGTGAAAAGAAAAAATAAAACTTTTCTCAAAATGAAACTTTGCAAG
ATTGGATCGCATTGAATTGAATCAAATAATCATTATTTTCGATATTTTTGGATATTAGTC
AATGTGAATAAATGCAAAATGAATTGCATCAATAAATGAGATTAAAGATTTTCTTTGGAG
AAACACTTTGATTAATGAGCTCAGTTTGATATTGCGTCTGGAAATTCAGTTTTTAAATGC
TGAAACTAGTGACGAAGAGAATTGTGAGACAATCAGCATCATGTAGGGAAGAAGAAAGGG
TCAAAATTATATTCTTTTGAGTAAACTGATTTCAATAGAAAATAATTTCCCATGAAAACT
TACAAATAGTGGAATTAAATGAAATTTTCTATTTATCCCATGTTCACATCCTAGCTACTT
CTGGAGACACAAGCCGAGGTATAATTTTTGTCTATTTCTGAATAGATTTGAGGAATACAA
TATTTTTACTGACGACAATTACGAATACGAAATGCATATGACTGATATTACTGATCGACA
CTATAGTATGAATAAAAACCGTATTTGGCGATCCTGTTGAGAGTAGGCCGTAAGCAAACA
TACCAATGACATTTGCTCGAATGCATTCTTAAAGACAAACTATTAAAAACTAATAAAACA
CTTGTCTTGTTCATAAAAAAATTCCAATGGATGACAATCGATATGCATTTTTGCATATCG
AGTGCAGTTGCTGAATAATGTAGCAGAATGTATGAAACTGTAACGGCCCTGTGTACACTT
GAATAGTTATATTGCACCGAAAATGCCGACATTAAAGACAGATCTATTGTTACTATGAAA
ATGCCTCATTAAGCAGAACCTGCAAGTCATGAATGGCTCAAGTTCGTTGTTTACACTATT
TCAATGGAAAAGCTCACCTTCGAGTAATGTTGTGCTCGTTAAGTGCACGAGACATGCACA
AATGATCAAAAAGCGTCAAGCCATTCAAGATTCTTTCGATGTCTTTGCCTTTGCTGTTTT
GTTTCCCTTAGCTTTAGTGCACTTCATGCATTCTTGCCGATTGGCGTGCGAGAGTTGTTT
TATTCAATTAACTGATTTACTAATGTTAGATAAAATCTGTTTGTAAAACTTCTCTGTAAA
AGATTTGGATTAAGAATGTATTTTTTATAAAACTTGAGTAATCATTTTCATCTGAACATG
AAATTGCATTAAGCTGCATTAGCAATTTTAATGGGTTCCAATTCTTGAGCAACTTGATGC
ATGACTTTAAGACATTTCGAGTTGAAATAATTAGCGCATTTAGGATTTACTTAGCTTATT
TCAATCCCACTGATTTCCTCTCAGGTATCAACTTGAATTTAGCAAATAATTAAGGCCTTG
AATGGGTTGATCAAACAGAATCTTGGATCTAATTGATTAAACTGTTAATGGTAAAACAAG
AAGGTTACATGGAGAGCATCTGAAGATATCTCAATTCACCATCTAACCTGTTTCTTTTCC
AAGCGAAGCAAAAAAAGAAATAATTGTAATGCTCAAGCCTCTTTATTCCTAATCCAACAA
ATATTGATAATGGAATAACTGATTTAGCAATAATTTGGTTTCCCAAGTGAATCACACTAT
TTAGTACTTACAGTCACAGTGTGAAGTAAAACTAACTTTCATTTGGAACCGTAATATTCA
TGGTTTTCATGGAGTTCTTATTAACATTTTTCACTTTTCATCAAATTCAATAAATGAGAA
GTAATTGAATGTACATTTACAATCGTAATCCCTGTTGTGTTTTATCAAAGGAAATGTTGC
ATTCGTCTGGAAAAGCTTTAAGTTATTCTAAGACCAAAGTCATTTGCTAGAATAATGAAA
CAATGTAAAGTTGAAACTCGAAATTGAAGGATTTCAAATGACTCAAGAACTTTAACTAAA
GACGAAATGCGGTAAAACAACAAGTTAATCACTGTAAGATATTTAACTTTCATTTAGCAA
ATTCAACAATTATAGTCGAACGATTAAAGGTAAAAAGGCTTTCAATTCTTTACCTTTACT
ATTATGAAGATCAATTTGGTGATAAATAATCTGTTTATCTGATAATCTTGTTTTAATAAT
CTTCACTCAAGTAATGGATTTCATGTCCAATCAATTTAGCATCAAGAAAAGAACAAAAAT
TCAAGTAAAGTCACAGAAGAAAAAGAATATTGCAAAAAGAGAAAAATTCCATTCATGATG
ATATAAAGCGATGAAAAGAAAGACTTTGATTAGTTTTCCTCTAATCAGATTTACCTCATC
AGACTGAAGTTCATTATACATCATATTATAATAGTTTATAACATCTTTCAATCGGACGAA
ATTCAGCAAAAATCAGTTTCTTCTAAAGATCAGTTAATCTGTTGCTGAAGGGCAAACCGA
ACGGGCAATTTTCTGATGATAAATTGATTTCTTTGATCTTTTTAATTGCTCTCTTTGGTA
AGAAATATCTCCAAAGTTAAAAAAATGTCTTATGGTTCATAGTGCAAATTGTTATCTTCG
GCATTCACACTTGTACTACCCGGAAATCAGAGCTCATAAATACTTGAAGTTTCGTTCAGT
ATCGCATGCACCAAGCATGCAAACAGATACGCACAGGCAACAAACGTTTTGTAATTCATT
CGCTTCCATAAATGTCAGAGTTCATGACTCCTTTGGATTGATGAAAATAAACATTTGAAA
ACATCTCTTTTTTCTTTGAATCTGAATTTTATTTCCTCCGGAACAGCCTCAACATTGCCC
AAATTTGAAAAATATCTCTCTACATGAAGTGAAGTCCATTGAGATCAAAATTATGCTCAA
TCATCCATAATGATAGAACGATAATTGTGAATCTCGCGTAGGTGAGGGAAACGTTCAGTA
ATAACTTTTAAAAGTATATTTTCCATCATTTTTCTTTGCTTGATATTCATTTCTCAATTG
TAACTTTCTTAGTAGTAAGTTAAATTCTGTCAAATCTGTTTACTCTGGGACAAAGCAAAA
GCAAGCTGTCAATTGTCAATCAATCGAGACAATTGATTCCAAACTCAGAAACAGGACGTG
TTTATCATTCTGATGCATCTGATGGAAACCATATCGTAAAGATTATGCGGCCGAAACAAA
GGAGCTGAAAAAAGCCTCGAACAAAAAGATACATGTAGTCTTTTACAAGGTTTAGAGGAC
AAAAGCAGAGAAATTGAGTGTGCATTACAAAGTCAAGCAAGATGTGTTGAAGAACCGAAT
TGTTATAAGAAAAGACTGAAAGAGCAAAATTTTCGAAATACATTGATCTAAGACTAGAGA
GATATTTCGGGCAAACGCAAAAAGAATTCATTCGGAAGATGGGCTGAAAGCCGTAATCAA
GCGGAAGGTAATCAAGGTAATCAAACAATCTGTACAGTTCCCCTAATATTGACTCCAAAA
ACTAATATCAAATTTTCATGCCAAGCATAATTTTATGGGGAAACAAATGACCTTAAATCA
TCTTCAAACTAATTGGAAACCAACTCGGAATTAATAGTCGTTCAATTCCCAAAAGTGACC
AGGTCAAAGATTAGCTAGCAAGCATGTTTGATTCATAAGATTTGAAACAAACGATAAATA
AATGAGCTTGAATTGTCCGGTTCTCTTTTGAGCACTTCAAGTTTCCTAATCTGATTATAA
ATCATTTGCATTTGAATTTATAATTTGCAAAACTAGCGAAATGTTGACAAACGATTAAAT
CATAATTACTTAAGTTGATCAAAAGTGAAGTCACATTTGTATTATGCCTTTTCATATTAA
TAAAATAATAGTTTATGTTGAATTATTTGTTAATGTTTTGTACTTTTCATCTTTTCAAAC
AGACTTGCAATCAAGGTTAATGTTTATTAAATTTAATAAAGTGCATCAGTGAAATGAAAC
TTTCACTAAATCCAATTTTGATGTTAATTCAAAAGAAATGAGTCACGATTCTTTACTTGA
CATGATGGAATTCATTTGAATCTAAATGTTTTCAATAAAAATTTAATTCTCTGTGAATTA
GTTTTCCTCAAAGTTACCAATTGAACACAGTTTAACTTAAAGTAAACAGAAGAAAGTTAT
TCCATTTAACAGACAATAATATTGATAAATTGATTTCAAACTAAGAATTGAATGAAAGGT
TAACACTTACAGGATGAAGAAGTAATGAGTTGTTGAAAAGTCGAAATCATCCAACCTAAT
TATTCTGATTGATAACTATAATTATAACTCATAAATTGAGATGAAACTCAAGGAAAAGGA
AAAGTTTCGTTTATCATTAAAGAAGTCATTATAAATCATAATGATTGTTTGGGCGTTAAT
GATAATTCATTCTGATTAATGTTCAACTTGGAAAACCGAGAAAATGGAATTTCGATACTT
GAGAATGCTCATTGAACTTTCGCCTTGAAATAGTCAAGAGACATTTCGTCAATGTTTCGT
AACTTTTTGCCGAAATTGTTTCAATGTTTTCCTTTTTTGTGCTTTTTATTCAATGTTAAA
CTTTTTTCTTTCACTTTGCAGTTTTTGCTTTCACTGTTAATCTTCATGAAATTGAACATT
CACAGATGAACATTTCTCATCGTACCTGATACAATATAATGAAAATTTAAACTGTTTACC
ATTTTTTGACTCTCCTTTTGTTCCCATAACAATGGGATAAAAATGCATCTCTTTGCTTCT
TCCCTCAACTTTGATAATAGCAATTGAAAATGAAATCAGAACAAACTGAAAATCTAATTA
AATCATTGATCTTATCAACGCTTACTCCTCATCATAACCCACGAATTTCATTACTTCAGT
CAATGAATCAACTTTTCATTTTCCATTATTGGGTGACTTCAAAATTGTGATTTCATGTTT
TCCTTCCCTTTCTTTCCATTTCTTTGCATTTAGTTTTCTTTTCTTAGTTTTGGTAATTAA
TTTCAATATAATCATCTTAATTAAGATTTCAAGATACCTTTTTGTTCTCACATGAATCGT
CCAATTGAGATGTTGCCTGGAATTTAGTAAGTGATTAATTGTTGAGATAACAGAATGTTT
GTTCTCAAGCTGTATGTCCTCGAGTAGTTCAAAATTCAATTAAAATTGTCAGTTGGAAGG
TAAAAAGAACCGGAAAATTCAAGGTTAATCAAGTCATCGTACAATTACAAACTCGAGTTT
CTTCGTTAATGACATTCGAAATGCATAGTGATTGCCGATTTTAGCGTCAACGCATAAACT
TGATTTTCTAAATAAGCCATGTCAATTCTCCTCAAAAGCTCAGTAAGGCATTGCGGCCGG
TTACAACGCTTAAAGCTTAAACGTTTTTCGATCATATCTCACAACAGAACATAACATGTT
AGAATGAGCAAATTGACTGATGAGAGTGCATTTGATGAAATTCACGTCAAACTTGATTTT
GATGGACACAAAATGCTCCATTTAATGCTGACTACAGCTGGATGAGACAGTTTTGATGTT
CATTGTGGTTTGGTGCTTCTGGAACCGCCTTATTTTGTTCGTTGAGTTCTAGCTCCTGAG
TGAATAAACATATTCACAACCAATTTTCGTCAAAGGTCTAAAAGCAAATTCACTTTTTTT
GAACAGAGATTGGTGCCATCAAATATCGCAGAATTTTTTCACCAATTGAATCTAGCACAC
ACATTTGCCTTTTTCTGCGACGTTTTACTTGCTTTGATCTTTTTACGGCACTTGTTCTTT
GGGTCGGTAGAAGAAAATATTTCTAGATGGTAAGTTCCCGAAATAAACTATCACGGTGTC
TTTCATTAACGCTTCGATTAACAATTAAAGATTTGCAATATTGATTTAAAACTGCAATTT
CATTTCTTTTCTGTTGTATCAGAATCGATTTTTTTAAACTTTTACACAATAAATTCGCAA
AAAACTTATTTACTTTTCTGTTTTTTGTTGCTATTTAAAAAATATCTCTTTGATATATAT
TGTATTTTCTCAACCATATCATGTAATAACAAGAATTATTTGAATTTTCATTTCATTATC
AAAGTAAATTACTAGAAAATGGACTCGATAGATAGCTGATGATGAATTTTGATGACTATT
TTGAGTGTCAAAGCAATTCATTTCATTATGTTATTTGCATTTTCCTTGTTTTCCCTAAAT
GAAGGATTTGAAAATAAATTGCATATTTAATCCCAGATTATTAAATATTTTTCTTCTGCT
AAATTCTGCATTAAAACATTTAAAATCTGTAATTCCCTTTTTACAGTTCAAGTTCACCAG
TAGCAATAGATTAACTCGGAAAATCAAGAGAAGTTATTTAAAAATTTAAAGATGAAATGA
TTAAAACTTTGTGAAGTGAACTGATTCGATTAATTGAAAGTTTTGCTAATTTCCATTGGA
ATCTTGTTTTGCATAAATATTTTTCTTTAAATGATGAATTTTATTTAAGACTATTTAATA
AAATAGTTGATTTAAAGAGACAAAAATTTTACGAAAAGACAGAAATTAATGAATATTATG
GAAAGCTCCACGAGAATTTGTAATTAAAATCGTAAAAATAGAGCAAAAACAACTCGAGGA
AATTCATAATAAAATCGAGAAATTTATAGTTTTTGTAGGAATTTCGCCCCATTTCCTCGA
TTCCAGACGTTATATGTTCTTGAAATGAAATAGCAATTGACAGGGAACGCTGAATAAAAG
TTGTTAATACAGGATTTCATGACAATAAAAGATTCAATAAATTGAAGGTTCGACTTGTTT
GTAACCAACGAAGTGTTACTGCTCTTATAATTAAGGATTTTGCAAATGATTATTTCGATC
TTAAAGTGAATTGAAAAGTAAAACTTAGGATTTTATCTCAAGTGAATTCCGTTTTTGTTC
ATTTCTTTGCTTAAAAGTTTAGTTCTTTTATCACAGTATTGATGATCATCAATTCGTAGT
TCGAGACATGCAAAATTCCTCTTGAATGATAATCCCAGCTTAGTTTATACTTTAGATTTA
CATGTTAGTATTCAAAACTAGAATAATCTCTGTCTATGAATTTCAAAGGTTACCAAAGGT
TATTTTTAAGACGTTTTAACACATCAAATGTTATTCGAAGAGCCAGTGTTGAAATTTGAA
ACATTGTCTAGAGATTGTTACAAACAATAATCTAAGGTTACAAGGGAATGATTAGAGCAA
AAGAACGAAGTTCAGTTTATAAGCTGTTGACAAAGCCGAAGGTTAAAAGTCAAGATACAT
AAATGGGTAGAAACATTAGTATTGATTTCGATGGGTTGCTTTGCTGTTTGCACAAAGCTA
TAATCTCAAGATGAGACGAAGAGTCGAAATTGACGAAAAGAAACTTTTCCCTTTCGATGA
TAACTCTGATTATAAGTCAATCAAGGAACATTGCTATTGTTATCAAGTATTTTCACCACA
AGTTTTGATGCTATTGCTAGGGTTAAAATACGAATATTAAATACCGAATGATTTATACAG
CGAAAATATCGATGTTGACAGTTTTCCAGAAAGCTGAGTGGAATACTCTTGTTCATATAT
CGAATCTTGTGAGCCACAATCTATTATCAAATGCTTCGAAAGACATGAAGAAACCTGGTT
GTACAATTGACTGACTCTATTAATTGTGAAATAGGAAAAAGAAAAATGACTGAAAATGAT
TTGGAGTAAACTTCTGGTTACGATAATGTGAATCAATATCAACTTTTAAACAGCAACAAG
ATTCATTTTCAATCTCATTTTTGTTCCACTTTCCAATATTCCTATTTACATGAGTTGTTT
CAAGTTGACTGAACAAACAGAAGACAAAAAAGTGTTTACACTGCAAATTACAATGGAACA
AAGTTAACAAGAAAATGAGTGAATAACATTAAATTGTAAATAATCAAGGTCATTGAATAA
AAATATTCTTAAGAATGGAAAAGTAAAACACTGAGTAAAGAAGTGAAACTTCTTGTCCCA
CTGAACATTCTGATCTGTTTTCAATGTTCACCTCATTAGACAAAAAAAAAGAAAATCATT
TCAGAGCAAAAATCAGCAAAAAATTGAATTTACTTAGAAAATCAAATGCAAAATAGAAGA
GAGAAAAAAATGAAAGTAAAAAAATTGGATTCCTATTCATTGAATATTTATAAATGCATG
ATAATAGACAATCTAATGGAACAGACAAAAGTAGATTATTTGACATGAAAGGATGTTGGA
TTAAAAGAAATACTTGAAGAGTAAAGCTTGAATTTGATGAGTATCGTGACTTTTAATTTT
TCATGCAAATAATGAGCGAAAAATTTGTTGATATCAACCTTGATTTCAACTTTGTTGGAA
TTGCATTGGGAGTGAAAACTCCAAGTTGATGGAATCCAAGTTTTATTCCATTCTCTTCTC
TTCTGCTAGTTACATACAAGATTATTGAAGGGAAATAAAAAATCAAATTCGATAATTTTC
ATTGTTCAATCTTCAAACATGATGAAGGAATAACATGGAATTGACTTGAAATATTGTTCA
CAAATTAAGCAAATTGTGAGCAGCATTTCAAAGTCACTTTTTTACTTGTCTTTCATCGGT
TCACTAGTTATTTACTTGTTCATTTTGTTCATCACTCAACTTCCATTGTCACTGGATGAA
ATCTTCTGTTCTGTTGGTTTTAACATTTCCAGGACAATTTATGGATGGTTTAATTGTGAA
ATTTGTAAAGGTGATCATTTCGAGTGGATTCATTGTTTGAATCAAAGTAATTGTCAATCG
AGTGGCAAAATAATGAGAAGTAACTGTTCCTTTTGTTGGATTCTTTAATTTTACATTAAA
GTTTCAATTGTAACTGAATTGAGTTTGATTCAAACATTTCAGCTTTGGATGAAGACAGAA
AAAAATTGTTGGATAAAATGTTCGAGAGGAAGTATTCTCACCTTATTTTTTTAAAGTTTT
ATTCATTAGTCAGAAGGCTTTGTTTTAAAAAAGAAGTTAAAATGTTTTGTGCAACATTTC
GCGCGAGTTTTCGAGTCCAAATTTTAAGCTTCTTGAAAATTGCTTAACTTGTCCTTGAAT
TAGAGAATTTGCAAAACTTCTGCCGTTTTCTGTATTTTTTGAGTTATAACTTTGCATTAG
CTTTGAAAAAGCATAGACGAGAACATAACTCAGAAAGTGCATTTGAATTCTAGAATTCGT
TTCGACCGACTTACGTCAATTTACCACAGATTGCAATCAGTTCAATTAATTAGAAACTAG
AAAAGATGAACATTTGTTCAGATGAGCAATGAAATCGACTCTTTCGAAGATTGATTTATC
GTTGGTGCTAACAATTTGATATTTTTGAGTTGAGATTATATTCAATAGAAATTACGATTG
ACAATAAAAGTCTGTAATTTGGACGGAATTAAACGATAAAACGACATCATTAATGATTTA
TGTTTATTACTATTTGCAGAAACCAGATTCAATGTTTGCTTATTCCGGGCAAATTTACTA
AGATTTCATTTTGTACGTTCGATGAATATCGATGAGTTAAAACAAAGAAATAAAAAGGTC
CTAAAATGGGTCAAACAAATGACAAAAGATCTTAATTCTTGACTAATACTTCAAATGAGA
GCGGAAATGAGTTGTGTTTCAGTGATATATTGAAAACTGGAGCAAACCCATTACAAAGGC
AGTTCATTTGGGACAGATTAAACAAGCAAAATTTAACGTCAAATATAAATGTTTCTCTGA
TTTGGAATTGAAAAGCAGATCTTTTCCTTTGCAGAAACACTTTTATCAAATGCTATCAAA
CTGTATAATTTACATTGTAATTTTAGGTACTTTTAGGTTCTGTATGTGCTTGGAATTGAC
TGTTTCTCTCTGTTGCCAAATTAATTCATCATGAAAGCCAAGTGAATAACAATCGGTTGT
GGCAACTAAGTGATCAAAAAAGATGATAATGATAGTTTTATAATGATAATGACTTTTATG
ATAAAATAGTAAAAGATGTAAACTGTTTAGAATTCTTTGTATAAGAAGAAGCTTTTACTC
TTTAATCAAAATATTGTTTCCATTATCGCTAGAAAATATGATTACTCTGAAGCAATATTT
TTACCTCCTAAGCCATTACTGTCTTCACATGATGATCACTTTAATGGTCATGAAAGAGTC
ACAAATTATTTATCAACAAAATTTGCAGAAGAACGCAAAACGAAATAATTATTAAATTGA
ATAAAAGTTCACTTTGAAATGACGCTCAGTGCAATAATGAATACTTTAAAGGTAAAAGGC
TCTAAAAGGTTTTCGAAAGTTTATCATTCCAATCGATTATGACAAACGATTGTTTTTTAT
TGAATAATTGACTTGTTACTTAAAAAGTTAAAAGCTTTCAACTTGTTTCTTAATAAAGAA
AAATTATTTTTCCATCATTTATCATAATAAAGAATATTTCGTTGGATTTCGCTGTTAAGC
TCAGAACTGATCGATGAAATTGGTCGCTAATCATTTTAAAAATCTCGATAGAAATGTATT
CCAAAGCGAAGGCAAAGACTCGAAGTCGAGAGAATTCAGTTTTCTGATCATGCTTTTACT
TTTCAAAGTTGTTTGTTAGGCTTTTCGATTGAATCATTTACGAAAACGTTGATTTCGTTT
AACGAAAAAAACTTTAAACTTTACTTAATTTGTTTTTTCATTGCTTTTCGATCTGAAATT
GTAGCTTGTGCATGACTATCGGTCGTTATGAGCTTTAAATATTGTAATAAATTCGTAACA
AATGGAAGATTCATCTCGATCCTGAGTTTTCGAAACCAGAAAATGGAAGGAATTTTTTTA
ATTCAATTTGCTTTTATCGTTTGCTTGGATTTATTCAACTGGAATTCATTTGGTCATGAT
TGTAAGGATAATCTCTATCTGCTTCAATTGATCATCAAACCTTGAATGTGAAAATAAATT
TGTCTTTATCTTGAAATGGCAAATGCATGTTCAATATGTACTGTTATGGAAGATGAAATT
GAAATGAAAATCAAAATGAACAATATCATTAATTCAATTGATCGTAAAGTAAAATTGAAA
GCAATAAAATCGAAAACTTATTTAACTTGAAATCACAAAATATAAATTATATTCTGAACC
ATTTAATATCAAAGATAATATTTATTTCAACAAGAAGAGAAATAAAAAAATCTAAATAAT
TGATAACTTCTCATTTCCATAATAATATAGATTTGCACTTGTGATGCACTTTTCTTGCTT
TAAATAGACTCTAAATATACATTTGGATACTTTTAAGTTTTTCAGCTTTTGATGAAATAA
ATTGAGAAAAGTATTAAAAAAGGAAAATCAAATTTTGTCTGTTCTGTTCATAATTCTAAG
AAATAACGATTATGAAGGGAAAAAATGAGGTTAATAAGTTAAGATAGAAAGTGTATCATC
AAGACTCGAGGCTGTTTGATGAAATCACAGGTTAGCTGACTGAAGCAGCATGAAATAATA
ATGATAATAAAGGGTGAACCAAAAGTAGGGACAAATGCATAAAGCTTTCAGCAAGTTTTT
CTGACTGTCGATTGATTCAGTTTCTTCGCAAACTTAATTATATTTTTCAAGATTGCCACA
GTTCGAAAAGCACTGAATAACTAATCAAGCCTGGGATGCCGAATATATGAGTTACGAGCT
TATAATTTTAGTATACCTACAGAGGAAAATGTGCCGCTATGAGCATTTGGATGAAGAAAT
GGAGAATTCGAGTGAAAAATTATTTGTAAATCTTGTAGCGATCATATTATAATATTTGTT
TGTAAAATACACAAGTTCTGTACTAAAGCTATAATATTTCTCAATCCGTTTCTGCTTTTT
TCATTTGATAATAGTTTTCAATTAATCGGCTTAAAAATTTTGTGTTCCTACTCTTGGGTC
ACCCTTAAATAGCAATGATGCCAGAAATAATAATGCTTCGGCTAAATTGGAAAGAAGACA
TGGGATGGCAGAAGAAACTGTTAGCAAAAGCTTCTTAATGGATAAGGTGAACACAGGGAT
TGAAAAAGATATTGAAAAAATGGCTTGAATTTTCAATCAGAATTTCTATTTGAAAAATTA
TTCGGAATTGAATTCGAAAAGAAAAACGGCAGAACAATACTCAAAATTAAAGTTTTCGAG
TGATCTTTTTTAACGAAGAATATACTTGAAAACTTGATGAAATAAAATCTTAGTGCTGAG
AGTGAAACTTATCTTAACTCCCAAAACATTCAGTTTTTCTTCAAACATACTTTCTTTCAG
GGTCCAATTTTTTATTACCTTTGATGCAAAATCTCGTAAGAAGCGAACCCACACAAATAG
TCAACAGTTAGGGCACAAACATACAAAATGCAGTTTCGTGTAAGTTACGAACGAAAAACA
ATTAGAAAACTCGAAAAAAAGTTGCAATGCTGGGAGTGATGATTATTTCACTCCCATTGC
ATTGAGTTTTCTCATTGTGCAATATACTTCACCTTTATCAGTGTTAAGACTAGAGTTTCT
GAGCCATATCATTGAGACGTTACCTTTTTTAGGTTAACCTTTCACGAAATTCTCGTAAAA
AGCGAAGGATACAATTTTCTTTTATTGAAATCCAATGGTCGTTTCTTCATCCATCAAGTT
ATTTGTGGGGTTCACATCCAACAACTTGATAAACCTTTATACATTAATTATTAAATATTG
AGTGGAAAGAAAACTGAAAATTAACTTTTAATGATTGCGATAAGTTCAGTTTATATCCAG
CATTTTGTAAAAAATGATGTTAAACTTTTCTTTTTTGTTCATTTCATTCTGACATGACAT
TAACAATGATGAAACTGTTAAGACCAAGTTATCATCATCTTAACAATTTAATCCATTAAC
ATAGTTGAAAGATAATGATGATCCAGAATCAATCAGCTAAGAGGCAAGTAACACCTAAAA
TTGGCAATAATTCAAGAGCATCAATTATAAAAAACCATGAAAAGAGAAAAAGGATGAAAT
AGAGAAAAGAAGTTTGGGTGAAAACAATTGTGGTGATAAGTTGATGAACACTACAATTGA
TGAATGAAAATTGATTAACAGAAAAAGAAAAATGTTTCCCTTGTAATCTTCTGATGAGCT
AACATGATAAATTATCAGATAATTGAACTTATTGTAATTTGTGAAAGTATTAGTTGAACA
AGTGAACTCGAAGGGAGAAAAAAAGTCAACCGTTTATCGAGAAAAGAATCCATCATTTCA
ATGAGCGACAATTCAATTCCATTAATCAATGTTTATCAACATTGTTAATCACTTTCACAG
ATGATAGTCGACACGAAATGCTCCATTCAAACCACAATTTCATTACAAGTTACAAGAATT
TAGTTTTTTCCAGAACTCGTTGAATGTCAATTTTGAAATTTTGACCTTTTCTTTCTTTTC
ATTCTTACTTTATTAATGTGAACATTGTAACAACTTAATCATAACGAATTTCAAAGTTGA
TTTTGCTTAATCAGATTAAACTTGAAACTTGTTAACTAAATAACAAATGAACTCGAACAA
TATTAATATTTTCATCTCATCTGTTACAATTGATTAGTTAATGATAATCAAATAAAATTT
CTTCAAGTACTTCAACGAATTTGCCCTGAAGTTAGAAAATGAATAAAAAATGAAAAGAAC
AATAACTAATGAGAGGCAAAGAGTTCATGGTTGAAAATTGTATATTCAATTCTTTACACG
ACTCATGTTAGATGGAACGAAGCATCGATGCAAAATCTGCAATGCTTAATTGGAACAAAC
AAAGTCGCTCTTATGGACCGTTCTGCCGATGTTTAGCAACTTTATTCAAAATAAATTTCA
GGCAGAAAATCATTTAATCGCATCTTTAATTTCCAAGAGTTTCTTTGCTTCGAACTCGAA
TTATTCTTGCAAATTACATCTTCGTAAGTTATTTATCTGAATGACTTTCGAGTCAAGTTC
ACAGCTAAACTAGAGTTAAATAAACTTATAACTTCTATGCTGAAAAACTTAAAGAGTAAC
AACGCTAATGAAGATCACGATCAAGATTCTTCTCTCTTCTGATGAACGAAAAACCAACCT
TAAATGTCAATTTTATATTGATTTCTATTCGCAAAAACGTTTACAGGTTCTCGAAGTTCT
AATAGAATTGATATATCAAAGATAGATGTTCGATGAGAAACTTCTCGATTCCTTTTTGCG
TTCATCAATTCTCAACTATTTTAGGTTCGTGTTCACTCCATCGAGATATCGATCAAATTT
TATAAACTCAGTGATGCATAAATTGAGTGATTGATTGAATGGAAATTTGATTTCTGTCAA
TTAGAACTCTTTGCTGAATCATCTTTCACTTTCGAGTTTTCAATTTATCTTTATTGACAA
AAAACTGTAAAAGTTTTCTTCTTTCGGTCTTTCAATTGCATTTCTGTTGTAATATAATAT
TGATAAAAACTTAACAGGTTAACAGCGTTTATCCACCTCAGATTCTTCCTTTTCAAGTCA
AATTCTTGCGTTCAACCATGCATATAATTTTGGTTCAAGTAGGATGAAACATTACCACAG
CTTTTTATGCACAAAATCAAATTTGTTTTCACCTTTTACCATGAAAATTGAGATGAGAAA
ATTGTTTTCCTTCTTTCTTCTTGCCAACATCTTTGATACTTTGACTGTTACTAGATACTT
AAACCTCCTTCAACCTTCTCACCTCTTTCAAACTTCATCATTATCTACTCAGAATCTGTT
CCCTTTCCTTTCATGTTACCCAATTCAAGATGACCGTTAAAAGAGATAACCTTATTTAGC
TGGAATCCATGAAAGTTTCACTTATGAAGATACTTCTTGCTTACATTCCTCTTCCCATGT
TTCTCAGATAGAAACTTAAACATCTCCATTCATCACATTATCCTTGCTTTATATCATTCA
TTTATCCACTTCTTTTCATCATCTAACACTTTTTATTGTCCGAATATAAGTTTATAAATA
TGTTATGAGCACATTTCGATATCCATGAAGACAAATTGATAGACTATTGAAATCAATTTG
TTGGTTAACCAAGACTAAACTTCGAATGTATCCAACTTCGGTTTGAAGTGAATTGAATAA
ATATTGAAATAAACTCATGAACTTTCAAACTTCCGTTCCATTGCAGTAAATAAGTTGCCA
AATGTCATAACCTGAATAAGAATTTCATAACAGACTTGAGTTGAAAAGCTTTTGAATTCG
AAGATTCTCTCGCAGTGCAAAGTTTTGGTAACAAATCAAATCAAGGAAACAACTTGCTAT
TGATGATGAGAGAAAATCAAGTCACTAATGATAGTTTAACTGAAAAAATAGTGAATTGTT
CTGAGTTGGTTGAAATAATGTGACAAAATGCTAATGTTATGGTAAGATTGAGTTGCATAG
CGTTAGTCCTAGAAGTTGGAGCAATTGGAGTTCCATTTCTGGTTTCATTGCAAAATTACG
AATTTCAAAAGTTTCTAACTTGTTCAGCTTTCTTATTCAGCCTGAATGAAATCTCTGCAT
TTCTTCGGAATGTTATTCAAGTAAATTCAGCTTTGATTGCATTATGTTTTTGCGCAATTA
TATTATTAAGCAAACAGTAACGCAGGTTATTAGTTTAATGAACAAAAGGTGAAGGGAAGA
CGAGAGAGGAACTAAAAATGCAGACAAAAAGAGAGTTCTCAAGAGTCTTTGTAATAATGA
TCTTGTAATGACCAAGTTAATATGAGAATGGTTGAGGTGAAGGAAAAGATGAAAGCAAAA
AGTGTGGAGAGATAAATTTCATGAGTAGCCTACAAAAGGCCCTGATACTGGGGAAAAAGA
AGATGAGTTTCGAAAATAGCCAAGGAATGAGATAAAAAAGGTGAAAATAAGAATCTTGTC
AAAGAGAAAGACTCGAAAAATGAAATCTTCGCCATTAGTCCATCACCAGAAAGATTATGT
ATTAATGAATGAAACAACAAAATGTCATTCCTTGTCGATGGACTTTTGATGGACATCATT
TCTATATTTTACCTGAAGAATCATTTTAATCGTTGAACGAAAATAAAATTGAAAACAAAT
GCCAAACAACTGATATGCATGAATTGCAATATCGATATAAGAAAGGAAACGAAACTTAAA
GTTCAACTTTCATTACAATCTTAGAATCGAGACAAACAAAAAGAAGAACAACAAGAAACA
AAAACTTTGCTAACAACTTTATGTCTGAAGCAAAAGATGATTGATGTTTTAATTTAAATT
TAACAAAACTACTTCACAATAGTATTGATGATTTCCTATTCTCATCACCTGAATCGTCCC
TCATGAAGGCTTCGATATTTTGATTATTGTTCCAATAGACAAAGCATCAATCATCTCAGC
GTAATTCATTATTATTTTGACTTTCCCATTAAATTTAAAGCATCTCTTTGCACGAACAAG
CAACAAGTCTATTCGAGTTTAGTTCATTGCGAATGCAACAAATTTCATCACTTGCAAAAG
ATGGTCAGACAATGATGAATAGACAGAGAACACGATTTATTGAAAACTACTCTTGAACTC
ACATTCATTCTTCCAGCTTTTTCTTAAAACATATTTCTTTGCCAATGATCGCTAAACTCT
TCAGATTGAAAAAATAGAAACAGAACTCAAGATTGAAGTTTCAGTTTCGTCTAACAAGTT
GCAGAATTTTCAAGCTGTAAGCTGAGTTGAATGCATTCTGCACTTCAACTTAAGTTAAAA
TTGAATGGGTATCAAGTAAATGTGCAAGTAAATGAAGTTGGCAATGAATGACTTTTTTCA
TGGAATAATTGTTATAATATTATGCCAATCATCAATCATTTTTGTTCACATTAGATAATA
GGTGAAGGTAAACAATGAGCTGTTGAAACTAGCAACTGAACAGGTAGTCAACAGGTTACC
GGTGAAGAGCATTGAGTCAACAATTGCAATGAAAGTGAATAACAATGTTTTTGGGTAAAG
AAGAAAGACTTTCTTCCATGAAAAGTGTTTCGGAATTAATAAGGTTAATTGTAATTTCTC
ATTGGTTTGTCTTTCCATTGGAATAATAGTTTCAGCAACGTTTTCCTGCTGTTTATGCAT
TCTCTAGTTGCTGGAGAAAAGATCAAGAATAAAGCATTTTTCATGATAAAAAAAGAAGCT
ATAATAAGGTTTCAATCGTGAAATTGAAATAAGTAAAAAGGTCATCGGTCAAACAATTGA
ATTGATTAAAGGGAAACAAGGGAAAAATAGGAAAACGCGAAGAAAAAGTTTCTTGGTTTA
TAATCTGATCCAACAAGTAACCATTAACCAAGATAAATCATCTAATTAGACGTGAATCTC
AATGGATTTCATGATGAATGTAACTTGAAACGAGAATTTGGATAATAAAATTAAGCTCTC
ATGTAAGAACTACCAAGTTCCATGAGATGGAAAAGAGAAACTTAAAAACAATTCAATGAT
TAATGAACATGAAACCAAAAAATGAAACAAATATTTTCGAATCATTTAAAGCAAATAAAG
ATTTTTCAAAATTCCAATCCAATTTGAATTGTTTCAAAATCAAAACGATTTATCGTTTGA
AACCACATAAAATGTTCTTCTTTATTGGAACAAAAAATGTTTACATTCTTACATCAGAAC
TTAGCTTGATGCACATACCCATTGAAGAGCTTTTGAATCGTTCGAGTTTCTAGTTTCTCA
TCAAAACGCACAGAATTTGAAAAAAACAATTTCTAACATCAACAACTTTCTTGGATTGAG
TTAAAATTTATGCGCATTCAATGGATAATGTTTTGGAATACAAGAATAATGCATAATTTG
AACATGATTTGGTTATGATCGTATGAAAAGGTTTCGAGCACATCTCATGATTTCTGTTGG
AGTTGGATCTGAATCTAGATTATCTTTATAACCATTCTTCTTGGACTTCAATTAAAGCCT
TGGATAACAATATACAGTTGAATATGTGGCTATTGAATCTGAATTATTTACTTTATTATA
TCTTTTTATGGCTCGATTGAGCATTTGGCTTTTCTAATTTTTCTCGTGGGACTCCAGTTT
AGGTCAAACATTCGAGGATAAACAGCACGTACATTCAAGTTTGCTCAATAAGGAAGTTGA
TCTTTATACTAGAACATAAAATTGAACATTTATTCCATCATGGACTTTAACTGGAATGCT
TTTTGCCGAGAAAAGCAAATGGGTGAGAAAAGTGTGTTAACGAGATTGATTTCAACAATA
GTGGATGAAAAATTAATTCAGATGATCGTGATTATACAGATGTGAATATACTGACGTGAT
GAAAATGCAGTTCAAGTTGATCTCATTTGGTTTGCACATAACTTTCCTCTTTACTCAATC
AACATATGCAACTTTCGATGAAGCAAAGCGTAAAAGCGTTTGAACCATTTTTCATTCAAT
TCTGTTGATTGGGTACTTTAATAAGCAGTTAAAGAGAGAACAGGGAAATTCTGGTTCATT
TAGATGAGAAACAGTTTCAAGGTTTGATGTGACCATTAACTTTGGCCATAATACAAGATG
ATAAAAGATTGGCTCAATAATGGTTCAAGAAGGTTTCTTAAGAGTGTTTGTTGAAAAAAT
GAATCTTTAACATGATATTTTTCGCTATTAAAACATGGCAATAAAAAGATTGTTAAACAG
CTCATTAAAGTTTCAAGTTAACAGAATTGGAACATTTTCGAAAGGAAAACTTTCCTTTAA
AGGAACTATTATTAGACCGTTTATGGTTGCTTTAAAAGTACTAACAGTGGGATTTTATAA
CAAGAGTTAGAAAAGTGAAGAAGCAGGTTTTGTAAATACGAGCTGAGAAATTCGCTTACA
AATCATTTGTCATTGATACGATGCATTACGACGAAATCGCTGCACACGAAGCATCTGCAA
AAGATTTTCATGGAATATCAAGTGTTCGTTTTGGGCAAATCGTTTAAAGAAAGGAGCTTT
TGCTTCTCCTGCTTTTCAAGTTTCTATGCTTCGATAAAGCTTTCAAAGTTGCAAAGTCTT
ACTAATCGACTAAACACAAGATCAGATGAACCGATACTTCACAATTGAAATTGTGTTTCT
GAAGAAGCTTTCATTCGCTTTCGTTCCAAATCGCATTGTTTCTTCAATGATAACTTTGCC
GCAGTCACTTTCAAATCAATGCTCAGTCTGTTTTCGGTTTCGTTTGAAAGGTTATTCAGC
AATTGGAATAAGAGGAAACCTCGAAAAGGCTCAATATATAAAAATGTACCAATTGCTGAG
ACTTTTCAGCTTCGCTGAAGAAATATCGGGAATCTTTGGATAATGAAAAGCTAAACACAA
ACAGTTTGTTTCGCTTTATGAATGATGATGGATTTAGACTGCTAATCCTTCTTAGTACAG
CATTTCAAGCAAAGTTTTTTCATTTGTTTCCTTACTTCCAGTGACATTTGGTCAACACGA
AAAATGAGCAGCAATTTAGATAAGTGTTTAATACATATTTGATTTGGTTCTCGATTGTTG
TCCAGCTTAATACCGTCGAGTATTTCAATTGCTTTTCATCCCACATTCAACTGCAATTTC
ATCACATCTCCGATTAATGCTTACACCTTGTGAGATTTACTTGCTAGATCAAGTCAATAT
TATAGATGATGTCAATTTCATGGACAATTCAGGACTTTTCTGCTACTTCAAACTCACTGG
GCTCATTTTTTTCTTGTTTCGTCCTTCTTTGGTTCTTTGAATCATTTTTCGTCTCAACAG
TTCTTAAGGGTAGGGATTATATTATTAAGAACTAAGAAGATAATAATGCTGACAAAGTAA
TGAATAAGAGATGATATTGTATAAAAAAAGGAGAAGACAAAAAATTGCAACAGAAATAAT
CCGAGTTCATCAACTGAATTGTGGTATTATCAGTTTAGAATTATTCGGATTCTATTCAAG
TTCAACTTTCAGCAATAAAGTTAGCCAAATAGTTCAGTGCATTGATTCATCACGATACTA
ACAATTTCATCTTTTATCTTATTCATCATCTTCATCTGCTCTCTTCTGTTCAAAGCTAAT
ACAATTACTCAAGTGCTCCAATCTCATCCTCTCAACTTTTTATTCCGTTTTTACTCCTCA
TGAGTTTCCTCAAATTCCCAATTCGACTGAACAGTCAAAGTTAAACAGAAGATAAAAGAT
TGCAAAATGATAAGTAAAAAAAGACGAAAAAACTTCTAAAGAGCAATAAAAGTCCAAAAG
AAACGAAACAATAAAATCTCAACGATGAAGTCTAACAATTTTTGATGTATTTTTTGACGA
TTTTCGAGTTTTTCATGTTCTTTGGGCTTGAAATACAATTCAATAAAAACACAATGAGCG
CTTCAATGTGATCAACCTTCAACAATCAAGTCAATCAACCTTCTGTGCGGCTCAAAAATC
TTAGCCTTAAAGTCAACTGCAATCGCTTAAACTTTAATACTTTTTACTATTGAATTGAAG
TCAACTCAAAGCAGATGGAAAACTCGATGTTAGAAAATTTTCTCAAACTTTTCGAGAGTC
TTGATAACTTGGTTTCTTTGAATGCTTTTGAACTGGCAATAGTAATAAGTACAAAGAATC
AAAGTGATTTTGTTGTCTTCAAAAGTCGAACAGCTTATATTTACTAATTTGTCGCAACTT
TTATCGTTTAGGCATTTTTGTTGAATTCAACTTTTCTTTTTTGATAATCTCATTAATCTA
GCTTTCATGTAATGTCACCAAGGCTCAAATTGTATTGTAGTTGCTGTTGTTGTCAATAAA
CATCAAATTGATAGGTTAACATGTTTCATCTCTTCAATTTGATCATCACTCAAAAGTTTA
TCCTCACTCCCAGTTTTCACTTGTACATGCAACTCAAATGAGATAAATAAACTATAACTC
AGAACAATTGATCTTTTTGTTGTTGCGGCCTTTCATGCTTTACTCTCTCTCTCTCTCTCT
ATTGATGTTCCCTGTGAATTGAGAGTGAAATGAAATTTCATATCAAAATAAACTAGCAAA
ATGTCATATTTCGTTTTGTTTCTTTCATCAACTCTTTCTTTCCTTCTCACACTTTTATCC
ATATTCATCTTGTAATTTCAAATTCTTCCCACTTCATGTTCATCCTATTTCCATCCCATT
TCAACTTATCACCCAATGTCAAGAAGGGTTGGAACAAGTTCAACAAATGAAACAATCAAA
AGCACCGTTTGATTAATCGTCAAATTGAATAGAAGGAAAAGAACAAGAAAAAAAAGAAAA
AAGAAAATAATTCCCTGTAATAATGTGAGTAAGTTTGAAACAAAGAAAATTATGCAAAAT
TTGGTTGGAAAAAAGGTTCCAAATCAATTCTCAATCGAACCATGTAAAACCATGAGAATG
CTGAATCATGTGAAACAAGACTTGAAATACAAGAATAATTTGAAAAGTTTCTGATCAAAT
TAACATGATAAATCTTAAAAAAGAAACAAATTCTTTTTTCAATGTCTATTAATCATTTTT
GATTCTTTCGTTTTCTCCGGATAATCAAATTTCCTTTAGCATTGATTTTCCTTGTGGTTC
CATCATTCAAATAGGAATATTTGGATTCCATTTTTTCTTCAAACGACAATTTCTTAATAA
CATTAACATGCTTATGGCAAAATTGATTTTATGTTTTCTCTGCTTGAACAAAATGAATTA
TTTCCAAGTGAAACTTTTCCAATTGAATTGCAGTTTGAACGAGTAATCAATAAAGTACAA
AATATCAAGTTGAGTTTGGATTTTGAATTTATATAAATAAGCAAATGATTCAATGAACTT
GAAAATCATGTTAATTGGCGATAAAAGATGAAAGGAAAAATTGAATAAAAGTCAATTCAA
TTTGTTATTTATTCGTAGTTGAATTGTTTGACTTATTTTGTTGATTCAGTTTTAACACTT
TGAGAGCAAGAATTGAGCTCCAAGCACAAAAAGAGTAAAAAGATGAAATATGAGGAAAAA
AGACTGAATGTTGACTGCAATTTGTATGGTTCAATTGGAATACCTCAAGGTTATGATAAC
TTTAATGTAAAGAAAGAGTTAAGTGGATGATTCAAGATTGCTTTCCAAGCTTTTACAAAA
TTTTTCTTCTAATAATTCATTAGCAAATTGCTTGCAATCAATATTAAACTTGTCGAATGC
TGGACAATTTACAACTTTTTTTCTTCATAATATTTACAATCGTTGATCATTAATAAATGT
TGATTAGTTTCCATTTCCAGAGAAACGCATTTTTGCCTCAATCGATTCATGAAACAATAT
AACATTATTACTCTTTTTATTGGTTTAGGAATTCATCTCAAAATCTTTTTTTCTACTAAT
GCTGAAAGTATAATGATACTTGAAATTTCAATGAATCATCAATCAATTCAGAATTTTGAT
ATTTTGAAAGATCTACTTTTCAGTGACTGCAATGCATTACATTTCTATTAGAGCCTTCAG
AAATGCTGATAATATCACTGAAAGGTTCTATTGGTTTAACCCTGAGATGATTAAGGTTCT
GCTATTGGTAGACCAGAGCGTGAACCGGGCATGGCCGTCAAAATACCAAGACCGAAAATA
GAGTCGATTTCGGTCATTATTCAGGCTAAGGACCTCATGGACATTCGCTGTTACTGAAAA
GCTTAGAAACTGAAATAAGATGTTGACAGAATAAGTAAATTTGAATTTCCTGATCTGTGA
AAATTAAACGAGATTGTTTAGTTTTTCGATAATCGATAAACTGTAAGAATTATTCTTGTC
ACTATCAAGGAACATGGAAATCCTCTGAATTCAAATCTGATAGAAAAATGTAAACTGAAA
AAAGAAGTTGAGGTTTTTGGAAGTTACTGTTTTCAGGGTTAAATGTTTTCCTCTTCAATT
GTTTGGATAGAGTTACAACCAATTCCTTGAGGCAATTGCTAATGTTTATATGTTTTATTA
TTGTTTAAATGAATTTCCAGGATAAACTTCAGTCAATTGGAAAGGAAAAGAAAAAAAAAC
AAGAAAAATTACATTTATTATTTTAATACAATATTTAATAAAATGAATACAATTTAAATC
TTCTGTGAGTAACAAAAAAGTTAAATTATCTTTTTAAAGCATATTAAAGTTATTCACTTT
TCTCATTTCAATCATTTTTCATTGGAAACACAACAAAAATGTTATAACAGCTGAACATAA
TAATAATGATAAAATCACTCAACAACAAAATGATTAACTTTGAATAAACTGAAGTTTCAT
TGTAAAGTAATATTTTTACAAATTCAAGTTAATTAATTTTGTCCATTGAATATGATTACA
ATGAATGGATATTTTAAACAAAATGATGAAACCAACAAACCATTCACAGTTGACTTGAAA
TAATTTCTCGTTAAAATTCATTCCCAGTTATCATTTTCATCAAATTAAATACTTTAATAG
CTATAAATACAAATTATCAGACTAAATTGACCGGAAAATGAAGATAAAAGTTCATTCAAT
GAATGGCTAAAGCTACTTGAAATTTTTAAAAATGTTTTCCTGAAAGTTTACTTTCGGTGA
AAGTTGCAACATTTGTAAAGAAATTCGAAAACTCTTTAGATTTATTTGTAATAAGAGTTG
AACATCGAGATTCGAAATCGAAGAAGGTTTATTTCTTTTTGAATCGAGTTTAGAAAAACA
TTAATTTTGATCTTTCGAAATTTCGTTTATACGTTGGGCTCTGGAATATTAAAATTCTAC
TCTAAGATTTCCAGATAAAAACATCAAAAAGAAAAACAAAGTTCTCAAGTTTTGGTTTTC
ATGAAAAGTCTTCGAACCAAAATGCACCTGAAAAGTACTTGAGAAATCACTAAATTCTTG
TTCAGTTTTGCTGGAAATTCAGTTTAACTTGACATTAGCTCTAAAAGTGATTTTTTGGAA
AAGGTTTCACTGAATAAGATTGAATGTTGATTGTGCTAATTTTGATCCGCAATTTGATTG
ATGATGCAGATTCGGAATCGGTGTTGATAAATGAAAGGAAAATGAATTTGAAGATCATTT
AAACCAATTGGTATGAGATGAGTTTCGACGAGCAACGATTAATTAGCCAATTCAGTCATC
ATTTTAATCTTATTCATGTTTTATAGCAATCAAAATGAGTGTCTAATCATGGGACAAGGC
TTAACAAATGAGGAAAAAAGGATAAAAAGAAAAGAGGAAAAATGAAGAGAAAAGGCTGAT
TAAGCGTGTTAGTTAATGATGTAGTTGCATGAGTTTCAGATTGAAATCAATCTTTACCTA
ATTAGAAAGAATATCTAATGAGAATCTCTTCTTCTTCATTCAAGTTTAATCAATTTTATC
CAATCCTGTGTCTTCTCTCTGCCCAAAAACTCGAACCTCTAACCAAACATTTCTTCTGTT
CAAGGTAAACTCATGTTCACTTTTTTATTTCAATTTTACGGATCAATCAATGTTTGTTCA
ACCCAAATTATTGAGCAAAAACACTGATCGTTATGCAAGCAATTAAACAGTTTACAGGGA
ATTGTGAGATTACCAATAATAATAAATGTTTACTTTAATCTTGAAATCTGATTAACCAGT
TGTAAGCATTACCATTTCTCTGGAAATTTATTCAGACAAATTGCATGGAAAAATGTTTTG
CAATATTGACAGAAATCTGGACTTTTTTTCTATTTAAGTTTCCAGTCAAAGTTGAAGGTG
AAAGATGAAGAGAAACAAGAATTTCAAAACATTTTGAAATGATTGATTCAAAAGGTACAA
TTTTCATCTTAAAGGTAATCATTTTTTGTACATTTCTGTACTGTTCAGCTTGTTACAAAT
GTATCGATATTCATTGAAATTTGAATAGATTTCAAATTTTGAGAGACGACGATTTAAATA
TTTTATCTGCAAATGGTATTCATAAGAATATTACAAAATCACAAAGAAACTAACAAAAAC
TATTCGGTGTGAACATTAACAGTTGTGACAAAAACCAGTCGAGTAGTAAAGCATCGGCTA
TTTCCGACAAAAAATACTTTTATTTTAAAAACAAATTCAAGTTCCGTCTACCATTCACGG
CTTTGCACAATTCAAATACAACAATAAATTGCTATTGAAACATTTTATTGACAGAACTGC
CTTGTATCTACTTCGTTACTTCCTCGTTTCAACGCATCTAAATCGCATTTTTCGTTGCGC
ATGTAAACTTGAATTTCATTTTCTCGACTTTTCCTGAAAAGAGATTCAATATCTCAATAG
CTGACTGAATCAGTTAGAAAATTTGAAAATTTAAAGATGTGTATAAGGGTTGCAGACATT
AAGCTACTCTCGTGAGTTAATTGTTTTCAACGAAAGTTGAATGGCTGAAGCGTCAAATTT
TGAACAGAAAATAAAAATTCCTCCTGAAATGACATAATCAAGAATGATGAATACTTTTTG
ATCGAAAAACTTTTTTCGTGATTAATATTGATCATAATTTTGAATCTTTCATTACCAGAT
AAGAGTGTACATCAGTTAATATCAATTTAACCGCGTTTTATGATGACTTACAAAATCAAT
TGACAATTGATTGAAACTGAAAAAAAGGAAAAGGTAAAGTAAAGTAAAAACTCTAATTGA
TTGAAGATTCATTTTACCTCTTCAATCTTCACATCTACATTGACTTACCATAGATTAAGT
TAATCATCATCTAAGGGTAAATGTTTGTCGGAAATGCATTAAGAAACTCTCAATAAAACT
ATATCTTCTTTCAAGAAGAAGAGCAAAAAGAAGAAGATGAAGAAGAAACAAAAGTAAAAA
GAAAAGGTAAAAGGATGTTTTAGTTGAACTTTGAAGAAGTTGTTATCTTCTGATAACAAG
AAAGTGAGTTAATACGATGAAAATGAATAAGATGAAAGACTTGTAATCGTACAAGATGAG
AGGCAAAATAACATGAAAAGAAGTATTCATCAAAAGTCAATCAATTGCATTAACTAATAT
TTTACTTCAACTTTATCTCAACGATTGTGATGTAAAAATATTCTGTTGACCATTAAAATA
GTTTATCGAGATGCAACCTTTTACTGTTGATCGTTTGACTTTTAGTCAACAGGGATAAAT
ATTCAAATGATGGTTGACATTAGACGAAATGTCTGAAGAATCGAAAGATTCCAAGGAAAA
TGCACTTTGATTTGTGTTCACATCAACTGGACTGATAATGAATGTTGATAAATATCGTTA
ATATGATGAGATCAACTGTCATTATTTGTTTCATGTTCAACTTGTTTGAGGTGAGAAAAA
GGTTTAAATGAACAACTTGTAATGAGATTTTTTTTCTCTCTTTTTGCTTCTTCTTTGGTG
TCGCGAAAGGAATCACTGACACTCAAGGCTTGGAACAATGTTGATGGTTGAAAATGATGA
AAATGCTGAACTCAGCTGACGTCAAGTCGAGTGTTGAGGCACAAAATTTATTGCTTGTTT
ATTATTACATTTGAGTCTTCTTTCTGTTGTTTACAGTTCCAGAGGGAAAAGAGTAAAGTT
ACTTGAGGCTGAAAATGGTCATGATCTAACATCATTACCATCATCATCAAGTTATCATGG
AAAAAATTCTCAACCTTTAACATGCTTTATCTTTCCCTGGATTCTCACCCTAATCAATGT
CATCAACATGAAATTGGCAGCTTGCTGTTGATCAATTTCGTGTTTCATTGAATAACAATT
TTGCCAATATTTTGTTTTTCAATCTTTTCCGTCCTCGACTCTGTAATGAGTCTTGGAAAA
GAGTTGTTACATTGAACCAAACAAAAGCGGAAAACATTGACCTCACTAATGATGGATTCA
CGATCATTTGAATTTCCTTTCAAGATTAACATTTTTATAGTTTTTCATCATGGTCATTTC
AGTATTTGGCCAATATTTTCCATCATGCTCATTGTTGCTCCTGGAAACTTCATGAAACTG
TTTCAAGTTGAACATTAAGATTGTCTTACAAGATTTTGTCTCGAGAAAAGTAAAGCTCCA
TCTTTATCGTTTCCCTTTTAACGGCAGTTTCTAGTTCAACACTTTTAGTTCCTTCCTTTG
ATAATGTTTAGTTCAAAACTGTCAGGAAAATGTTTGATTAGACGGTCAAGATCAGTTTGA
ATTGACACAGATTACAATTAATGAGGTTAATAATAGACAAGTTTAACATGAAAAGTTTTC
TAAGTGAAAGTCATGATATTAACAGATATTATTTGATATCAACTCAAAAGAAAAGATTAT
GTACAAGAACTCTCTTCATTGCCAAATCATTACTCTATACTTCTCTCGAACCATTTGAAA
GTTATACAGTTTTTTCAAGGTGCCTAGAAATAAGAGCGGTCATGAGAAATTTATACTTAA
AAGGCGTGTCCACGGATGAGCCCAAAAAATAGATAAAACCTACTCCGTTAAAGTGCCCAA
GTTCCGACAATTCAAATTGGGTAGGACAACTTGACATCGTTAGACACCATTAAGAAAGTG
CTGAAAGAGAACTTCAGCTATAAGTTTATGTCAAGTGTTTGAAGGTTGTATTTCTTTTAC
AAGGTATAAAAAGAGGGCAATACGTTAATGATCTTTCCGCGGGTTCACCAACGGAAACCT
TGTTACGACTTTTACTTCCTCTAAATGATCAAGTTTGAACATCTTTCCAGCACAATCCGA
TCACTAGTTTCCGAATGGTCTGGATGGATAAGCTGAAGTCCTCACTAAATCATTTAATGC
ACTAGCGGTAGGCAGTGTTACTAATTATTTGTTAATTTACTGTGTCAATCAGTCGTTCAA
CTTTTGGCTGTTTGAATTTTGACTGTGTCCGAGAATTGTGTAAAGTTCATCGTCTAATTG
TGAATATATTACAAGCTGTATTTTGAGTGAATATTTAAAGTGTAATACAAGTGGAATGGT
GCATCTTCATATTTTCTAGAAAAAAATCTTTTCATTTGAATGAAATTCTTGTTCAAAATA
AACTTGCATTTTATCATTCCCTTGATTGAAGAATTTTGAATTGAATAGTAAATAATTAGA
AGTCAGATTTCATGACTTGAATCGTTAGAATTTCAAGAATTCTTTGCAATAGAATTTTCT
AAATATAGAACTTTTATCTGTGAAAATGTGAATCACGAACAAAATGAACAAAAGATTTGG
GCAAAAATTTTTGCTTTATTGGTAATTATTTGGGTCAAAATTTTCATTAAGATTATTAGA
ACATCCCAAACGATATTATTCACAGTGTAATACATTTTATCATCAATTGTATAACATTCT
GTTACTTGATCAAACTCGGCGAAAAGAAGATGAAAAATAATGACTTTCAACCTTCATATT
ATACTTTACTGTTGAATGTCCAAACAAATGCTATCTAATATCTGATGCCATACTGAGCAC
AAAGAAAAGCACGAAATGAAAGCAATAATAATCATGTTAACAAGTTATTGTTAAGGTTAA
ATTGCACATTACTGGAGGCAAGTTGAGCTTAACAGTTGATGAGCTGAAACTAACAGACAC
CAAGAAGGAAAAAATGAAACGAAATTTGTGTCAATTTATTTGTTAAACTTATAACAATTT
TCATTCCTCTTATGGTTTGGTAACAATGTTGACTTGGGATCGTTATTGTTATTCAAAGAC
TGAGCATAAAAAATAACGAGCAAAAAGTCATCAAATTATCAAAATCAAGGTATGAAAATG
AAGTAATAGAACAAAAGGAAAGGTAAGAAATGAGAAAATAAAGATAATGGTGATGACAAT
TATACATCTAATAACCATGAGTGTAGCCACTGATTTAGATAATTGAAATGTTAGTGATTC
CATTCATTCATCAGTTGGTTTAGTTTTTCGTTATTGGAGTTACTCGTTAAACAAATGTGT
CAACTGTTATTCAATTCAACATATTTTGCCTGATATTTAATTCTTCGATGATTGCGCTCT
TTTCGCTTAAAAGTAGATTATCGACTCAGTCGATAAAGCTTGAGGTGAAAGTTTGGAAAA
ACAATTTTTTATTAAAGAGTTTATTTGTCAGGGAATGAAAAATTGATATTCCCTTTAACT
TTGGTGAAGGAATAAACTAAATGCAGATTTCATAATTAATCAGTTGATTATCATACGATT
TATTGATATGAAAGATTTTAACTTCCTTAGTTAACTCCCTAACTATTGATTTGAGAATCG
TTAGAAGCACTTGCAAAGACATTTATGCTAATATGTCAGAGTTAATTTTCTAGACCCACA
AGTCTATTTTATGGAATTGTGAATTTTTAATGACAGATAAACTTTTTTGACGTGAACCTT
CGAAGTGGTTCAGACGTTGAATGACCTTCTCTGAAATGATGTTGATATGGGTAAATAGGG
GATATTGTTGGATGATTATGCAAAGGTAAGTGGCTGGGAGAATAAAAGTTTTCGATTTAA
AAAACGACCTTTGAATATTGGTTAAAAGGTCTGTTATTCGCTTCGCAATTTAAATGAATA
AAAGAAACGCAATGATTGATTCTAACTCTTCTACACATCACTTCATTCAGACAAACTGAA
TACAATTTTATCATTTCCACTTTTCATCAACTTTTCATCTTTTTTATCTACTTTTCGTTT
ATTTCAACTTTCAACTTTTTTGGCAAATTTTTTATTCTGCTTATTTTACTCATGAATTTT
TCATCATTCAATAGATTTCAGCCATTAAAACAGTAAAAATGTAACTTTATTTAGCCTCAT
TTACTTCACATACTGTTCAATGTCTCAAGAGCCAAACATGTGAGATTAATAGAAATGGCA
CCAACTACAAATCACTTTAACTAACGAATTATTAATAATATGGTTTCGACATTGTTATTG
GGTGTAAATAAATGAAAATGAGATTTGCAATAATGTGAGCGAGTTTCGTTAATTTTTATG
CAATTTTTACCTGAAAAAGTGACTTCAAAGATGAAAAACAATAACATTATTTATTATCAT
TCAATTGTAACTAGCAGCGAGATGTAATGGTGTTGACATAGGACAAAGTTTTCAAGTTTT
TAAGCCCCAAATGAAAATGTCTAAAATTTAAGTCAAAATGAATTTGGAAAATGAGATTAT
TCATGAATGAATTCAGGAGCTGCGAAAATATATGTAACATTCAAACATTAAGTGTTTAAA
ATACGAAAGAGAAATGGTCCAAGTTATTCTCCTCTTTCTTTATTCTGTCTATTTCCGTCT
TATTTCTCATTCTTAACAATGGTCAGAAGGGCAAAACTAACTCTTTGTTTTAACTAAAGG
ATTATTGAGAGGAGTTGTAATTATGACTCCAATGTGGTAACATGAAATGACTGGAACTAG
TGGTTGGACAATTGGACCTAGTACTTATTTAATTATTAGTTTGACTAAATTTTAGTTAAT
TCAATGGGACATTGTCCGCTATATGATTATTATTAATAAAATCTTATTAACTAGTCTTAA
AATGTTACATATATTAACCATTTTCTTCGAAAAGCAATCAAGGGTGAACTTGAAGAGTAA
AATTGGAAAGTTGGAAAATTATCGATTGAGTCGAGTTTTTTGCTTCAAAAGTTTTAATAT
TTTGCTCTATTCTCATGTAATTTTTATATTCCTTTCAAGGTTCATGGTGATGTAACTTTT
ACTTCTAATTGGTCTGATTGATGAATTAACTGACGACTTTTGAAGCGAAAAAAGTTTAAT
TTTTCAACTTCTCTTCACTTTCATTTTTCATCATTTTCACTTCCAAATGTTTCATTCAAC
TTTATTTTTTTTATCATTTTGGATTTTCATTAAAAGAAAAAAAAACGTTTCATTTTTTAC
GTTTTTCATGAAAAGGTTAAATGTAATGTCAAAATAGTCTGAATATATTTGAGATGATAT
TGATAGAAATTGAATTGGACTTGGAATTTTTTATACTTTTTACTCTTTTCATCTTGTTTT
TAACTTAGCAACCAATTCATTTCCAGATTGGAATGAACCAAATAGATAATTTAAAAAGAA
GAAGAAGAAAAGATAAATGTTGTCAAAAATAATATCATAAGTCAAATTTTATCAGGAAAA
ACTGAAAGAAACAGAATGATGGAGAAAACAGAGAAAATTAAGTCTACTTGCACAAGTAAT
CATCAGCTTAGTTGACTTCAAAGTCCCGGAGTTTTGGGCTTCAGCATTGCAACAAAAAAA
GATTGACTGATTGAAAATATAATAATTGAATTTTACAGCTTATGTGACAATTCAGAGAAC
CGCAAAGCAAACTCAAAAGTCTATCACAAATCGTGCGATTTCATCAAAGATATTCGCAAG
TAACTCATTATTCTCCAAAAGACACTTTTGCGTAAATTTTACACATTTTGGAGTTCGCGC
TTGTTCAAGAAGTTTGGAGCATTTTTTGATTGCAAAGATTCAAAGCCTGACGAAAGGAGG
TAAAAAATTGCCTCTGGCGAAGATTCAGAAGGAAATCGAAGACTTGTTTTTCGCTCAATG
CAAATAGTTGGCAGTTTATTGACAGCTTCTTCTTCTCAAAGCTATGCTTGGAAACTCGAT
TTCTAGAGTAATTAGTTGTTCTGCAAACAAACAAGGAAATCCAAAACAATGATTTGATGG
AAATTTGCACATTTCTGTTCCATTCGATAACAACAATATAACAATATAATTAAATAATCG
AAATTATCGAAATTGATTCAGTATTCGCCAAATTAATGATCTAACAGATTCTCAATGAAT
GACATTCAGTTTGCATGAAAACATTAAACTCTTAATGAACTTTGCGAGCATTTCGCTCGA
TCGATTTCAACCTTTTGCTTCCTTGACGCTTATACAGTTTGTACTGACGTAAGTTTACAT
AAAAAATATCACTAAAATGCAGTTTCCAAATTGAAATATTAATAATAATTCAATTCTGAA
TTTGTAATTTTGTAGATTAATGAATGAAATTTGCTACTTTTAATTTAACTCAATGGTTAA
AATTAATGCTTCAGATGCTTATTTACTAATTTAGTGAATATTGATTCGCAGAATAACAGA
TATCAAATTTAATATGGCGAAAAAGACAAAGAGTGAATGTTTTAATCGATAAAATTGATT
TCTGACTTAAAAGCTAATCTAGTTTTGCCGTCTAAGCATTTTTTTGCTCTCAAAATTCGA
TACCAATTCTTGTACAGACTCGTTTCATTCATTCATTTACTGCATTTGAAACTGCAATCC
CTTCAGGGAGAGACTAACAGTTGATAAAACTGATCAAATCGAGTATTAAGCATACGAGTA
AAGTCAAGAAAAGAGATAAAACTTAGTTTTTTGTAGTTAATCATTTTAAAATGAGCATTG
TGTTTCAACATTTCTGTTTTTTTGACCCTCTAAAGTGACAAAAATGATCAACATTATGTT
GGTAATGATGTTTAGGATTGTAATATTGCTGAGTAAGAGCTGCGAGTAGCAAGGAAAAGT
TGGCAAAAATAAACACATGATCCATCCAATTTCAGCGAACATTATATTCATTTCCCGGGA
GATAATAACAATTGAAAAAATAGAAACTTTTTTTCACATTTTCCATTTGCAATTAAGTGA
ATAATTTTTCAACGCCTCGTTGTTATTAGTAATTTCAAAATCTCCGATTGATACTCATGA
AATTTTGTCATTAATTATTGAAATTTGTTGAAACTTTGGTTTTTCAATCGGCGAGATTCG
TGTAATGTCAGCTTTTTATCAAGTTCGAGAAAAGTCAAGTATTTATGAATGATCAAGTTT
AGTCGCAAAAGGTTGACGCTTAAAATACACTCTGTTACTTTTCTGACGTAGTGGGAATTT
TTCTCCACTATGCATGTTTGCAGTTCAAACCTATGAACAGTTATACTGCAGGCCAAGCTC
TCATCGTTGGAAAGATACAAGAAATCAATTCGATTCGGAAATCAATCGTCTCAGCTCGAC
TGAAAGCTCAGGTTGGAAAACATCTCCAGCTGTAGCTGCTTCAATAACTGCTACACCATA
CCACCAATGATTCCCGCCGCCCGAGGAGGCTCGACTTTGATGCCTTGTTATCAGCTGATT
CCCTCATGTCCTTCATACCCTTTTACTAGTCATAAAATGTAAAAGTTCAAATGCACTTCA
GATGTTGTGATAATTATTTTCTCAAAATCCAATCAGCTTTTATCCAAGCAAAGTATTTTT
GACATTTTTTGCAAAATCCGACAGAGAAGTCGAAAACTTCAAAAATTCGTTTATTCCCGT
AAATCATGCATTTTTGTTGCCGAATATAACACGTGTACGTTTTAACGTTATTACACTAAA
AAGTAACTGTACTTGACTTTTCAAAGTAAATCACGGACTTTTAAGTCTGATTATTTATCG
AAAAATGTCAGCTTTTCCGTTTTGCTCATTTTAAATACAGAATATTTTGGAATCAATTGA
TATAATTTTTTCATTTACCTCATAAGAAGCAATGACAATTGATGGCCATTTCTCTCATTC
ATATGAGTTTAAATACTTCTCACCATCGTCATCAATATTTGATATTCATTCTGAAATTAA
TAACATTACCTAATAGACATCCATAATGGTTTCTCATCTAAATAAATTCTCACTCATTCT
GATAAGATTTCATTATTATTCCCTCAAGGCTTTTACCTATCAACTAACAATCTAATGTCA
TTTGGAAGTCAAATTGTATTTACCTTGAATGACTGTTTTTTATCTATTATTATCCGTCAA
CTTAATGTGATAAAATAGTAATATTGCCAGCAATGATGACGATAAAAGTGATTATTTGAG
GATAAATTTTCCATCAAATTCTAAGTTGGAATAATATTCAACCTTGATAAAACCATTGCT
AAAAGTTATCAATAATTATTTCAAAATTGAGACTCGATGGACTGAGACGAAAAGAAAAGA
GAAAACAATTCGAAAATTGCATGAATTTCAGATTGTTCGTTGCCTTGCCAGATAAAATCT
GAAGCATTTTCCTTTTCTTTGCGTTTTGATGATTGATTTTTTTCTTGGTGTCAAAATTTT
CTGTCAAATCGCAAGATTCTTTGATTTATCTCACAAAAATTCAGCTGCAACATTGGATAA
CAACTTTTCTGTTCAACTAACCATGATAATAGTCAAGGAAGCTGGTTTTGTGCACAAAAT
AATGATTCAAGAAGAGAACAGAAAATAGAATCCAGATTATGAAAGTTGTCAATATTTCTC
CTTCTTTCATTTACCTTCAACACCTTAATGGAGTGTCAAATTGGTTCAACAAATTGAACC
CAAAAACAAACCTCATATTACTTCAATTAACTCAACATTTTTATTGATCATTGACTTTTA
TTACATAATCATTATCAATATCATAATCACTTGTCAGCAGCTTAAAAAGCAATCATCAAG
TCAGTCTCTTGAACTCCTGAGAATAGTTATTAACAGTGATTTGCTGCTTCATTCAGTTTA
CTGTTTCATTTCAATTTTGACTGAATTTTCAATATTAAACGAAGAAAAACTGAATCGAAG
AAAGGATAAAAAAATTTTATTCTGTTTTCAGTCAAGTCTAGTCTTGATCAGATTGGAAGA
AATGGCTTTGAAGAAGCTTCTATCATGTTGATTCAATTTCCATTCCATGATTAATATTCA
ATATTGAAACACTTCAATGTTTTCCTCATTCTTTTGCATACAACGAAACTTGTGCAATTC
AATGTTGAAGGACAAGAATGTTGTAATGCTTTGCTGTTTAAAAGGGATCAAAGTCCATTC
TGAGTTGAACTGAATAGCATCCGAATGTAACCATGGAAACATTGGAATGAACGAAATTAC
TTTCAATGGATAAATTTATTGAATAACTTCACCGATAAGCTTGTTTCAATTATATTCTAA
TCAAAATTAACAGAGAATCCAATTCTATTTCAATTTATTCAAAGAAAAAAAGAAACAGAA
AACAAGGTTCAAAGGAAAACTTTTTTCATATTCTTCATGGATTCTATTGGAAACGCTTGA
TAATAAACTTTTGGCATGAAACGGGATTTCATTTCGTGGGCTTTTCTTTGCTATCTAATC
TTGTAAACCAATTTTTCGATATTCATTTTATTCCGATTTTACCTGGTTTTTTGTAGTTAA
CATTGCGCAAATTTCATTGGATTTCAATATTCAACTTGCATTGATCAAAGGTTGAGACTG
AAAATTATTTCATTCAATTTCATTTGATCAGGATTTATCAGGTAATCTACTGGACAAGAC
TTGTTCTCATATCAATTGGATAGATCAAAAGTCTGGACTCAAACAATCATGAAAAGTTTC
TTGTGACTGGGATCAGTTTTTGCAAGGTTAGCATTGGCCAGTAGTTATCAGATTTGAATC
TTACGATATTGTTAGCATTGAAAGATGAATTTTGAGCTCATTGAAAGTTTCATTTTTATT
CATAAGAATTCAAAAGACTGAGGTTTGACCTTTCAAATCAGGATCTTAATTTCTTTAAGA
GAAAATCTTGAGATTGAGAAGTTGCTGAAAAGAGGCCAGAAGTGGTAAGCAACCACCACG
AAAATTGCCTTTGGTCTCAAGACCTGGTCGATCAAACAAGGTCGAATGACCGACTCTTGA
AATTGGTCGAATCTTGAAATTACTCGACTTTAAAAAGTACCGTACAGAAATTGTATTTAA
AAATGTGAGAATCTTCTAGATATTAAGAATTGTAATCGTTACTCAACGCATCTGTAAGGA
GGAAGTCGGAAATTGTCTCGACTATAATCGATCTTCAATATTTTCAATAGAGAGAACAAA
AATAAATATTATTCTGTCTCTGATGCCCTTAGATGTCCGGGGCCGCACGTGTGCTACAAT
GAAGTGGTCATCGTGCATACTTTTTCTCGCTCCGACAGGAGTGGGTAACCGCTTGAACCC
ATTCCATGATGGGGACTGGACTTAGTTACTACTCATGATTAAGACATTCCAGTAAGCGTG
AGTCATAAGCTTGCGTTGATTATGTCCCTGCCGTTTGTAAACACCACCCATCGCTGCTAC
CAATTGAATGGTTTAGTGAGGACTTAAGACTGGTCAATCCAGACCACTGGGAAACTAGTG
GTCGGATTGTGCTGGAAAGATGTTCAGAATTGATGATTAATAATTAAGCTATTATAGAAT
CCATTTAATTGTATCACTCAAAGTTACAGAGATATTGGCATCTATCCTCTAAGTTAAAGT
CGTTGAGAGCGTTTTGTAGTCAAAGTGTGTCAGAGTGTCATAGAAAAAAATTCTTAATGA
TTCAGATTCTGCATGTTCCAATCTATATACCAATCTACTTTTAAAATATTTTTGTGAATC
TCTGATCCCGTTCTGCACCAAACTCAGATGGCATTGCGGCCTATGCACGAAATCATTTGT
GAAGACAAACCAAAACAATTTTTCTGTTAGAATAGTTCTTGCTCTTCCATAATTGCTCAA
ATTTGCTCATCTAATTATTTAACTTGATTTTAATCAAGCATTGATTTGTAAGCTAACTTT
TCGTGCAAAACCTCCTGATCAACCTATTATTATCTCTTCAGAATTCCTTTGCACATTGCA
TGCTCTTATTTTATGTGTTTCTCAGGATTAAAACTCGAACCTCAAAATATTATTGAATTG
ACTGTCGAGTTTGCCATAACCGAGAAAAGAAGAAAACTTGTAAATTAAATTTTCGTTGCC
TTAAATAGGATCTAATGAAACTTGCAAGCTTAATGACTGATCGAAACCAAAAACAAGATT
AAAGTTATGATGTTAATGGGTTCATTAATTAAGAAGCATGTCTTACCAACTTCTAGTTAT
TGATAATATGAGATTATCATGAAGGTGTGCGAAATTTAATTAGCAAAACACCTTGAAACT
TATTCACTGCTACTTTCACAGTCGGCTGCTCAAAAGATAACTGAGAATCTGTCAGATTGC
TTGAAATTTCATATAAAAAATGCAACAAAATATCATTAAGTTTCCATTAAGATTCACATT
TGATAGCATAATCATTGCGTTAACATGTTATTCTCCCAAAAAAAGAAAGTATTCAAAATG
TAAAATTATCTCGAACTCAATCGATTCAATTTTTTCATTTGATTTTTTGGTTTTTCCAAA
TTTCTAAAGATATCATTTTCTATTTTTAGAACAAAGTTTCCGAGTTTTCATTCTATATCG
AACTTTTAATATCCATGAAAAAATGAATTTCGTTAATCTTAATGAGAAGGCATTTTAATC
CTTGAATTTCATGTGGAATTTCTTGGGAAAGTTTTATTTTTGGAATAAAAAAATTTAATA
AACAAACGATTATTGATTTTTCCAATTTAATGTAAAAGAGATTATATTTTAATGTTGATT
GAAATTCTAGTAACAAGATGACATTATTTCATTAACAGCTGGAGGCGATCAATCTTAATT
AATATTGAAATTCATCAATGAATATCGGATTGTTTTGTGAAATTAAACGAGTAAATAATT
TCCAAGTATTTGTTTGAAAACAAATCAAATGAACTTTTTGTCGTTTCTTTTGTCATTCAC
TTTTAATGGTTTCCAGTAAAGTACAATGTAATTAGACAGAAATGACAAAAGCTATTCTAT
AACTTTCAAATGGAAACTGAATCAGCCTTGAGCTGAACAGGGAAAAAAGTAGTCGATTCA
AATTATTAATTATACCTGAAAGTAGCACAAAAAAGGTGAAAGATAAACTAACAAAAAAAG
AGTTGAACTTCATTTTGAGGTTCACTTCTTTTTTTAATCAACAGCAATTTAAAATGTTGC
AATCAAGTTCACATTGCTATGAATGGGAAACATTTCAACTTGAAGAATCTTGCTCATCAA
ATGAAAAGTTCAGTTGAGAAACTAGTCTCATTTCAGGTGAATTTCATTTCCAAAGTCATA
TGCATTACAATTGCAGTTAATTTTTTCTTCATTTTGTTTTTTTGTCGAAAAAAAATTAAA
AATGAAATGCAAAAATAAGTTAATATAATGTGCAAGTTATTTAATTTTCACATTAAAAGC
TGGTGTAATAAGCTAATTGCAAAATGCTGAGCCGGGAGTAAATATTAACTTTAATTTCGT
TTGTCAATATTTCATGCGCAAAATAAAAAAACGATCTGTATTCCATCGATGATGATAAAC
TCATGCAAATGCAAGCCTAATGAACTTTACGAGTCATTTTCACCGAAACGATCAAAGAAA
AAAAGATTTTTTTTCTATTTAGAAATCATTGTGTGCTTTTGGAGTTCGTCCTGTTCAGAT
TTTCTTCTACATTGATTTAGAACTTGAAACAGTGAAATATAAAAATTTCAATTCCAATTT
CGGCTTCATTGTTTTCCTATCGTTGCAAAATAGGGTTTAAAAATTGAAGATCCAAAATAG
AGGTTAGTGATTCCAAGCCAGGTTGAGATAAATGTCTACATGAGAGGAAAATTTCTTTAG
TTTTTTCATTAAGCTGATTTATAAGCAATGAGTTAGAGGACGGAATTGTTTTAACTAAAA
GTCAAACTAGAGGAACTTAGTAAACAAGAAGACAAACTGAGAACAAAATAAAAGATAATC
AATAAGCTCATCAATTATCTCAATTAAAAAGAGTTTAACAACGCTTTTTGATTATAAAAA
AACTGAAGACAAAAATAGCGCACATTTGTCATTATCCTTTTATTGTTTTCAGGTTAATCA
TTATTTTGATCATATAATGGTTTCGAGATGAGATAAAAGGGTTTTACAGAATGGAGAAAG
AAAATTTAATGAAAAAATCGATAAGTATTAATAAACTAAACATTCCAAAAATGATTCACT
GAAACTCACTTGTTGATCATTTGAACTTTCAGATGTTCATTTTAAACCTCAACAGTTGCA
GCAGCAACACTAAATCTAAACTGGGAATGAAATTATTGTTATAAATGTATTAATAATATT
GATATAATACTGCTAATTTAATGACCTAATATGGTTTCAAAATACTTTCTAACCGTGTTC
ACCTTAATGAAGTTTTAATTGTTAACCGTATTTGTGAACGCATATGGTAATGCATATTGA
TTACTTTCCTCTTTTAGTAGATATACACATGTGAAAAATGATGTTAAATAAGTTAATTCT
GTTCATAAAAACATTCAGGAAAATATTTTATACCCTTTTATTGTTAACCCCTAAAGTTAT
CTGTTTGTATTACTTTTGGTGATCTGACTTGTAATGCTCATTAAACTTCCCTCTTAATAT
ATTAACTCCCATCTTATCATCACTATGAACCTTATTTTTCGTTACGGAGATGAGACGGGA
TCCGGTGCTTTCAGTCTGGTGTGGTCGTAGACGTTGAAATAGGCTTATTATTACCTTATA
AACAGACTTATTTCATAATGCATTACCAGATATAAACATCAAAATATTTTGTTTCAAATT
TCAGTTGGAAACAAGAAAATGTATGAAATTGTCATTTCCACTTGATTCCAAGTTCTGAAC
AAAGTGAACTAAAAGCACAAAGTACTTTGATGATGGATGAGCAAAAGTTGAATTAAATTA
GTGAATAGATTAAGATGGTAAAAGAGGTAAATAAAGAGCAACTTGTTTATTCATCATCTT
CATCATTCCAATTGTTCATCTTCTTCCAGGATAACTTATCTTGAAATTGGCAGAACAAAA
ATTTGACTTCATTTTCTCTATCAAATATAATCTCAAGTATTCGCAAGTGAACAAAGTGAA
ATCTTCTCATGAGGAATGATCACTGTTTTTCAGACTAATATTCATCTTTGATCACAAATC
ATCATTAATGGTGCACAATATAAGAAATGATCAAGCAAAATAAGAGGCAAACATTTACCA
TTTACTAAATTGTTTACCTTGTCTTCTTCATCATCTTACCTTTAGTCAAATATTTTTACT
TCTTTTCTCTATTCACATTGGACATGAGAAGTTTCAATGAGAATCAATGATAAAATCTTA
TCGATTCTGATTAAACATTCTCATTCCTTATTAGCTATTCATTGTTATCCAATAAGTTGA
TAAACATTTTATCTGGAAAAGAGTGAAATCCAGAAAAGGTAAATCTGTTAATGATACTTG
AACACTTTTATTCTCATCATTCACTGGCTAACCAACAATTAAATCAATCAATCACAATTG
TGATTAAAATATAAATCTCTTTGATTAACCTTCTTCTCTATTCATGGTAAATGTAAGGCT
CAAATCAATGAGAATCAAAGTTTCCTTTGGATTCAATTTTTTCGCAATTTCATCAGATCG
TTCAATAATTGATCTCAAATGAATCACTTTGATGTAATTAAAGATGAACTTTCAAAGAAT
TCAGAAAAATAGATTAATTTTGAAGGAAAAAAGGTCCACAGAGAAGGTTGAGATCTTAAT
CTGGATTTTTCAATTTCATCCAATTTTTCTCATTTTTAATGGCATGATTCAGTGAATAAA
ATGAACAATAAAAAAGATTAAATCGGATTAAAACTGTTTCATCAAGATTATAAAGATGAC
TTTGATCAAACCTTTTGTTCAACCTTTTGCGTTCAATCATCGACTAAAATCATTGTCATT
TTGCTTCCATTTCAATGTTGCTCATAATCTCAATCGATTTTAAGGTAATAATTGAAAGGT
AATCTTTGATTGACTCATCATTTACTTGGAAATTCATGATGAAGTTCAACTGTACTTTTT
TCTCCTGTTTGCTTCTTCTTTTCATTCTTGAACAATTTTTCCTTTTCTCTTTACCAAATT
AAATTAAAAGTAAAGACTATTCATTTAAAACATTTTGTAACCCAATTCTGCAGGGAAATC
AGTCCAAGAATACAAATGGTGAAAGTGAATACAATACAATTAATTAGTTGCAAATGATAC
TGATTTAATAAACATCAATTAACAGTTTAAAGTTTGGTCTGCAAATGATCACATCTTCAT
TAGTAAATGCATTGTTGGAAATAAAAGTTCAACTCGATTCATTCGAAATCAATGATCAAA
CCAATTGTTTTATTCAGATTAACTTGAATCAAGATGCATAAGTATTGATGAAATAGAGTA
AAGATTACCGATTAGTTTTGTCTTTAAAGTTGAATAATGTCACACAGTTATTAGAGTGGA
ATTGAACGATTTTTTAATATTAATACATTACATACACAGTATTTAAGACATAAGGCTGTC
CAGAGCAGGACGAACTGATTTTGGTTTTATAACTTTCTTATTAGAGGCTATTTTGATGCG
AAGTTTTGGCCACTTTTCGTTTCAAAGCTGAAGGATCTGTCCTGTCTCCTCCATGTCCAC
GTTTGTCAATAAGCTGGCCTTGTCTGAATTCAGCTGCGTATTTGGCTACTTGCGATTTAC
TTATCGCCTTATTTCCAATCAACTTTTTGAGGTTTTGGTGAATGATGGTGTTTGAATGAG
ATGAAAGTACACCAAACAGGACAAAAGAACGTTGATGTTCGGTTTTTATTTGTTCGATTA
AAGCACTTTTGTAATCCATATTTGTTTACTACAATCAACACAGGGAAATGATTTTCCGTT
TCCTTAGCTACAAAAAAGCCATAGGCGTAGCCTGAGAAGTTAGTAATAACAAAACGCGGC
TTGTTCAAAATCAGTTCGTCCTGCTCTAGGCAGACTAATACAGCTTTTAATCAATGAACT
TTAGGCATTTGATTCATTTTTCTGGTTGATGCATATAGACTTGAAGATTGCAATCTTATA
TTCTGTTAGTCCTGAGTGTAGATTCATTCATTTTAAGATGGTTAAATACCAGGTGTACGT
GATTCTAGCGGCTGAAAACCAAGTTTTGAAAAGTTTATCTTCGACTTTTATGCAAAGTGT
GAGAATAATTTTTCTAGCGTTTAGAGACAGTTTTAAATACTTTTTGCCTTTCTTTTATGC
AATTTGGTTTTCTTGATTGCTCTCTCTTTTTCTGATTTATCGATATTTAATGAAATGCAC
GTTGTATCCAGGATTCATCATGTGTCACTACTGAGTAGTTCAGAATGTTAAAGAGGATAT
TCGAAAATTTTCGGAATAGTTACCAGATGCTAAGCCATCTGATGCAAAAAGTAAGTTAGA
CATGTTGGTAATGTAATGTATTGTCATTCTCAACTTTCTATTACTTTATTTCTAATACTT
TCGTCTGACCGCATTTGGCAAGAAAAAGGTTCGCATTTTTGGCATGTACTTGCTGTGATC
TTTTTTTGCGTTCATCTTCATCATCATTCAGAAGAAGTCAAGATGCTGATAAACAATAAG
AAAACAAAAATACAGTCATTCATGCGTCTAAAGTTCATTATTTAACACCCTTTAGATAGA
TTACAGGTAGATTAGTTTGCAATTAGAAAAGGAGAATTCAAAATTCTAGCGTTTAATCAT
CCGTCAGGAGTTTATCGATTTTTTAGTTATTAAAGTAACTTTGCATATTACGTCACTATA
TTTTTCAGATCACTTCCTACTGAAAACGCAGTTTTGGGTAAATTTAATAAAAAAAGTCAA
AAATCAAATTTGAAATCGATTAAAATTTTTTATTAAATTCGATGATTCCAATTGATAAAA
GATGGAGAGACCATCTAACAGACAATTTTAATTGTTCGAACGCAAAAAGTCTACAACACC
GGGGGTTCCCAAGTGGTCTCCCTCCCAAGTACTAACCCGGCCCGAAACTACTTAACTTCG
GAGATCGGACGGGATCCGGTGTTTTCAGTCTGGTGTGGTCGTAGACAATGGAAATGTCTT
AAACCTGTTATATAACCAAACAAACTTATTTCAATATCCAATCTGTATTAATCTTTCACT
CTTTAGATTTTGATTTTTTAAAGAGAAAATATAATCCAAAATCTTTCATTCGGTACTAAG
ATCGTAGTTTTGTAACGCATAGAAAGAGCGTGATTCGATACTAGCAAAAGATAAATGTGA
ACCAAATTCAATATGAGTAGACGCAATTGAAAGACTGAACTTGTGTCAAAAACGAAATTA
AAATTAGGAAATTTCGGACTGAAAAATTTCTCTAAATGTTTGCAATGATTTTTCATTTTT
CACGATAAAATTATTTGCATTTTGTTGATTGATGTAAGCTGAATCAGAATTTATCATGCA
ACTTCTCAGAAATTAAATCTATCATCAATGTTTATTCATTGAAAATTTTAAGTACTTTTA
CAGATAATTTGATGTTTTTCTTTCAAAGATTTCATGTTCAGAGTTTAATCTCTCTAATTT
TGATTATAAATCTTTTCATTTGTAAGTAAAAAAGTATAACAATTAATGCAATATTCAACA
TTTAAGGCTTACTTATTGCTTAGTTACATTTGCTTTTGAAATTGTTCATTTAAAAGTAAT
TTTAAATCAAAACTTAAATGAATTTTTCGATTAAATTCAGCAATAGACTAGAATTCATTT
AGTTTCTTGATGCTGACCAAAATCAGGGAATGAGAAAAGAATGAAATAAAGGTTGAGAAG
AAGAAGAGAAAACTATTTTGAAGTTCAACCTTGTTAACACTTTTAGTTTGAAAAACTTTC
CAAGCATTTAGAGAGGAAAATGCAAAAAAAGAAGAAAATAAGAAAACAGAATTTTCTCTC
TAATTTTGCAACCTTTTCTCCTGTCAACGTGATCTATCATGTTAAAGGTATAATACTATC
CATGAATATGCCAAAGTAATCAAACAAAAGAACAACTTTTACCTCTTTTAACCCGCTTCT
AACCTTGCAAGCTTCACTCAACCTTCAACTTGTTCAGGCAAAATTGGTTGAAGTAAACAT
CGATGAACAAAAGCGATTACTTAAAGTTGCAATAATCTTTGGTTCATCAACTTAATCATT
TGCAACCCGCTTCTGATAAAACATGGAGAAACTGATTTGCAATCAAACAAAATGTAACTA
TTTTCACATATTGTTGCAATAACAATAAAAAGCAGAATTGAATGTAAAACAGTTTTGACG
AAAGATTGATTAATGAGGTTTAAATGACTACCAATGTTACCTTATTTACATACCATGGTT
ACCATGAATGGAGGTAACCAGCAAATAACAAGTAAAAGCAAAAGGAGGAAAAAAAGAGTT
TCCAATATTCGGTTCAGTTTGGTTAAGAAACTAGAAGTGAATCACTTTCACCATCTTCAT
CTGATTCTCTGCTTCAGAAGCAAAAAAAGTTGAAGGAAACCTTGACTAAGCAGTAACCTT
GTTTCTTATCATCATCATCTTCATCATCATCAACATCTTCTTCTTCTTCTTCTTCAATCC
TGAGCCTCAAAGTTATTCAAAATATGGTTAACCCATTTTGATTCATTTGCTTTTCCCTTA
AAATTTGTTGACTTTCCTTCATAACTTTATTGCCTGACTTTTCCTAACTTGATTTCATGT
AATTTGGTGTAAAAATATCGATAAATAATTATGATTAAAGGTAGTTGTAAACATGAACAA
TCATCATCACCATCATCAACTATCAACTAATTTCCTGTTTACATTGAAAATCATTAGCCA
GTAACGTAACGTCACTTTGCTTGTTATTGTTGTTCAACTTGCATTTGGCTTGGAGTTTAA
TTTTTGCTTCACATGCTTTAAATAAACAAATAATATTTTAAATCAACACTTAATCACCAA
TTGAAACTGCAAGCTTGTTTGATTAATGAATTTCAAGTTAACACACAAATCACTACAAAA
TGTTTTCACTTCACAACAAATCTCAACAAATGTCACTTCTGATTGCTTTACAATTAGTCA
GCTTTCATAATTTTTGGATTGTTTTGAAAGGTTTAAATGAAACATTTCAATGAAATAATG
AAAATCAACAGTTAAATTGATTCTGTTTACATGTTAATGGTTTTACATTTTACTTTTAAA
CATTTGCTTTTAATGTTAGGGTTGAACTGAAAGTAATAGAAATGAAGTTTAATTTTAAAC
TTGGAGTTAATTCAATGTTATAACAGAAAAATTAAGTCTATTGGAATTAAGGAAAACCAT
AAAGTTAATTAAGTAAACTTTTTGCAATTTGTTTCATCATTTAAAGGAAATTTGATTCAT
TCCCAGAAAAGGGTTAAATTGGATAAACAGTCAACTAATTAATGTTGAACAATCAATCGT
CAATTGCAGTTTCAATGCTATCAAATTTATCCTCCAACTTACATGATGTGTTAATTGGTT
GGATAAAGTGTTAATGTTGAATAAAGTAAATGCAAATTGTTTGATTAATTAAGTTATTAA
CAAGGCTTTATAAATAGCTATCATTGTGCTAATGCACATAATCTGGGTAAAAACGTGAGA
GTTTATCATGAATTGAAATTCCCCAAAAGTCGATCACAGGGAATTGAGTTTGCAGTTTGA
TGAAAGATTGAAATTCATCGCTATTTTGCAAAAAGTTGCAATGAAAAGGAAATCTCTGAA
AAAAATTTCGTTCGAAAATTAAAAGTGAATAGTCGATAAAAAATCGCAGAAACTTGGAAA
ACAGTAAAATTTAAATTTCTTGAAACGCATTTTAATCGAGTTCAATAAGTATTTCAAACT
CTGAGTTTTCCTTTTGTTCGAATCGAATGAACTTCATTTTGAAATTTCACAAAAACGTGA
AGAGGAAAGTTCTGTTTAGATTCGGAAAACATTTTGATTGACTTTTGACTGGAAAGTCTG
AAACTTAGAGATTTCATTGCGACAAGGCGGGTGCATTTCATGTTGAAATTTAACAAAAAA
GTTGGAAAAGGAAGTTTCTGTTTAAAGATTTTTTAGATTGTTTTTTCTTCACAATTTTCC
AAAGTAAATGTAAAGCAAATGTTGGAATTTTGATATTGAATGTTGAATGAATTTTACCTG
ATAGATCCTCCAATAAAGAAGAAGAATGAAAACAAGTGGACCGTAGAAGGTGGCGAAAGT
GGCAACGATTTGGTAGGCGACATCCTGTGAAACGAGGCACTTCTTTTCTTGAAGAAGTCG
CTTCTCAAAGTCAGGATCCTTCCAACCCAAAACTGGTGCAACTGAAATGATGGAGGCAAT
AGTCCAGATACAGATGATTAAAGCACCGATTCGATTTGGATTTCGATTGTGAATGTAATC
AATGTTGGTCACTGCCCAATATCTGTCAATGGCAATTGCTAAGAGGTGAAGTATGGAAGC
AGTGCAACACAAGACATCGGCACAAGTCCAAATGTCACACCATTGAGGACCCAAAATCCA
TTCACCAGACACTTCATAAACGGCACCTAAAGGCATCACAAGGCAAGCTACCATAAGGTC
AGCAATGGCCAACGACAGAACAAGATAATTGCCAACGGAACGTAAATTTTTCTCCATTAG
AATGGCAATGATGACAAAAACATTGCCCACTATAGTGGCCAGTATAAGAGCAGCCAGAGT
GACACCAATGCCAATGGTGTGAAATATCTCACCCAAGTTGGCACCGGCAACACCAGAGCC
AGGTTTAATTGCATGACTTGGATGGCCATTTGTGTTGACATTGGTTGAACTCGATATGAA
AACACTCAACTCTTGTGGTTCAATGGGTGAAGATGAGGTTAACAGAAAAAGTGGATAACT
TGATGTTAAATCATCGAGACGATTGGAATCACTTGAGATGATCATTGGTAGTTGAGTTGA
ACTTGAATTGAAATCACCGTAAATGTAATAAACCATATCAACACATCAACATGTAAACAT
GTTTAACACAAGCCTTCAATTTCACGATAAAATGAATACAATTTTAATCAATTGAAGAGT
CGAGTTGAAAACAATTGTCACAAAACAAATGAACAAAATGTTTCCTCTCTGTTTCATTTG
CAACATTTGACCATCTAACTAACTCTAAATGAAACTAATTTTCCCTTAAATTGCAACAAT
TAAACAAGTAAAGCCAAAAATGGGAATGAAACAAATCCCAAAACTGTTTCACCAATCTTA
CAAACTCAACTAAATCTTTTCATATTGGTAAAGCTTTTAAACAATGTAATCCAACTGCAA
CTGGAAACAAATGAAATGTAAAACACTTGTTAACTGAATCAATGTTGACTGTTTCCTTTT
TTACTGTTGTTTTCACTTTGAATGTTGAATAATCATTTCAAGTGTTGGTAACAAATGTAA
TAAACAATAACAATGATAAACATGTTGAAAGTAATTCTCATTGGTAAAGATGAAACCAAA
AACTGATATCATGTGTTCAGTTGAACTGAAAAGTTACACTCTGCTTTTCCCATCACTTTA
CATTACAGTTATCATCATTTTCATTCTCATCATCATTCTCATCATTGTCATCATCTAAAC
TCCCTCGGCTTCAATCCTATTACATTCACTACTAACCTTATTCCTGACAATTTACTAACT
ACGCAAGACACTTTCCTATTTCACTCCCAGCAACATGAAAACCCAGTCGATGATAAAATG
CGGTTTAATTTCTCGTCTTATGTAACATTTTCCTTGATCATCTGTAACATTAATTACGAT
TAAAAGATTTACAATCAATTTTAAGGTTAAAATGAAAAGTTGAGTTGAGCTTAAACTCGT
TGGTCTAAAGGTTGGTTTGGTCTTTTCAATTGCAAATCTCATTCTCCAACAATAAACATG
CAAATTACAAGTTAATTTGATTTACTTTTTTTACTTTTACTTATAATTATTGTCATCATT
AATATTACTGAGTTTGCTTCTTAAATAATTAATGAGTCCATTTCACTCTCATTGTCTGAT
AATCAATTAAATTCACTGATGATTGCGTTTACAAATGGATAAAATAAACTTGACTTTAAT
GGTGTAATTAAATAATTATTCCCATTCTTTTTTCATGTTTTAATATCAAATTAATGCTTA
GTTTATCAACCTTTTTTATGGTAAATGACTTTACAAGTTGGAACATTGATTTTTGTTTAT
GACTAGAGGCTGATATTGTGTATCATGACTGTGAAATTTCTTTCCACCGATAAATTCAAT
CTACATGCAAAGACTCAAATTATTAATGAAAAATCATCGGCAATGAGAAAAGCTAAAAAA
TAAAATCTGGTTCTTCGACTGAACAAGATGCAGTCCAAATTCAAACTTTCAAAGTGATCC
CATCAGAAACCTTCAATCAAAGAAATTTTTTAACCAAGAAATGGTTTCAGTTCCTGTGTC
CGCGTAGTTTATCTGGTTGCGATTCTGGACACGAAATCAAAGTTTCGGCACTTATTAATG
ATCCAACAAAAACCATAACTTCATCAAACTTGAAATATGCATGTATTTGCTTCCTTTTCA
TACAATTTTATACAAAAATTTGAAGCATTGACTTTATTTTGTTCATGTTAATGGCAGCAA
TAAAATTATCAGAGATATTTATTAATATAAATGTAATAATTATGGGGTAATAATGTCATT
GTGATGCTTTTACCAAACATTTATAGCTTTTTTTGTCAACTGGTTGGTTCATCACAACTT
GTATTGCTTGTGTTGAGATGTTCAGACTGGACTATTTTATTTTTAAAATTGATTATGAGT
TTTCTGTTCTTCTATTTATACTTTTTTATGGTTTGAGATTTTTAAAAAAGCCATTCATTG
AGTTCGGTTCATTTTTATGAGTCAGTTTGGTTGATTGGCTTTGGTTTTATTTTTGATCAA
GAAAATAAGTTTTTTAATAAGTGAATCATTTTGTGGGTTGTTTTTATAACTGTAGATGGC
GATACTATTTGTTTCTGAATGGACTGCCATCTAACGGCAAGTTGGATTCAGCTGACTTCG
TGGGTCACCTTCTTGTCTTGTTTTGATAAACTGTTAATTAGTTTTGCATTTTTTCTGGTA
ATTTGTCTGTTTTAATTTATTCATCTAATCATGTCTGCTAAAAGGATTACTAAAGCGGCT
ACTGATTGGGCTAAAATCCAAGCTCTAACTGGTGAATACAAGCAACAATCTTTCAAAAAA
TTGAAGGCTGCCTCTGAGAATTATTTGCGAAAGTAAGTATTTTTCTAGATTTACCCGTTC
ATTTTTTATTCGTTATTTTATTTATTGTTTTATACTTCTGTTGCAGAGTTCAAGAGTTCC
CTGAAGCTCCACCAGCTATTGATTGGAATGCGATGAAAGCTACTATTTCAAACAAGGCTA
TTGTTGACAAATTAGAAGCCTCTTACAAAGCTGCTTTAAGTAAAATTCCTTATCCAGAAG
ATACTTTGGCATCATCAATTGATAAGATGGAAAAAGAATCCATTGAATCTGCAAAAGAAA
TGATCGCTTTCTATGAGGAGAGAAATGATGAATGTCGACAAATGGTAAGCCAATTAATAT
ATTAAATTTTGCAATTTATTCAATATACATTTCTATTCCTTTACTTTCAGATTGCCAAAT
TTGAAAAGATGTGGCCCATTGAATGGCATACACTAGAGACATTTGCCATGACTTTCCCTG
ATTGGGCTCAGTGGTACGGTAATTCAGGACGAGCTATTTACCCTCCAACTACTCCTAAAG
AAGCAATAGAAGAAGCAGAAAAACCAACCAGATTAGACTTGGAGGCTCGTTTCTAGATCA
GATTATATTCAATCTTGTGAATTATTGCTTAGTCTGAAAATTCGGCCAGGTTAAAGTGTT
ATATTTCGTGGTTAGATCTTTTGAATAAATTTAAAATTTATGTTCACTTGAAATTGATTT
CTCATGTTACTAAAGTCAATTTCTCACATTACCCAAGCTCAATTACACACATACAATTAA
TATTTTACGATTTTAAAAATAAGTATTCGAGTGACTAGAAATTGTTTCAATTTAGTTTAT
TCATTAAAGGTTTTGTAGTAATTGAAGTAATTCCTGATAGCACGATTATACAGAATTGGT
AATGTTTTGAAGAATTTCTTGTTTGAAATAAGTTAATTGAGTGACTTTCTCAACCGGAAT
ATCGTAGATTGACGAGATATCCGCAGGTATATCCTCCTCATTATTGCCACACGTAATATC
TACAAAAAAGGCAAAGCGGATAAGTTTTCTCAATCAATGGAAATGATTAAAACTCATACC
TATCTTTGGGTTAGAAAATTCATCTTTAAACAAAAGGACCGAATCTAGAGGTTCAGTAAG
GCACATCACAATAGAAGGATAAATCACAAAACCAAACGCAACTATTAAAGTAGAGAGAAA
GGTTGGTATAGCAATGTACCAATATTTTGAAGGTAGATAAGTCAAGTTGAAATAGTCAAG
AATTTCATCAGGAACCAACGAAATGACCAAGTAAAGAATTAATAAACAATTAGATATTAT
GTACAAAGCATAGCCATAAATACATCGACCAGGAGAAGGTAAAGGTAAAGCCTCTTCACC
CATTTGACTGTCAATGTCGATCAATGAAACAGGGTTAAATAAATCACTTGTTTGCTATAT
CAAATTTATTGATCGTCTTTTCCACCAATAAAAGCATATCCATGAAACTATTGATGCTGG
ATCTTAAGGCTCGAGTTTCATCACAGGTGAAACTACAAAGTAACTTGTTGTCGCAAGTTT
TGATAGTCTTTGTTACTGTTGATCGAGGAGGTTCACTATCCACAGTTAAACTATTGTAAG
CAATGACAGCATCACGTTCCGATTTGAATGGAATTTCCAAAGAAAGTTTACACTTCGAGC
TATCCCCTGAAGACATTGAAACTAACAGAAGTTTAACTGCGATATAATCACCAAATTAAT
GAACATTTGTTTGTATTGCAATAAAAAATGTCTATAAGTAACATGTGACTAAACGATAGT
ATCGATATTGTAAACCAAAAGCCGATTATAACTGATGAGTTTATAAATTGTAATCGTTAA
TCATGGACATATTAATGACTTTTTCCATCACATTTATCAAAAATAATTATCTATTTGTTT
GATTTTAATAATTACAATGAAATACAATGAATATAATGGCATGTTCCGATATAATCATAA
TAGACTCAAATGGTTACATTGATTTTCATTGAGCTATTGTAATACATAAAGTAGCATCGT
GGCATGAATAATTTTTGAATGAGCCAAATGATTAAGAAGTCAGTTTATTTATTGCAAGTT
TGGTTACAAGTTTCATGATATTGAATGATTAATGAAGAGTCAGAGTTAGTCGCTTTGGCT
TCTTTAACTACAAAATCATTAGCGACCTTTACCATAGCTCTCAAAGAAGAGTTGAATCAA
AAGTTCCTGCACTTTCTGTGGGTTACCAATGTTGGCCAATAAGTCAGCACCAGTGACGGC
ACGTTTGTTTACATTGACGGCGTTTGAGGAATCAACAGATTGGGCTGTTTTATCAAATAA
GATGATTAGTTAAAAATTGTTTTCAACTTCAGGCTGTTTCAATAAGTAACTTACGATTGA
ATTGGCTGAAGAAATCGAAGAGCTTCTTTAAATTTGCTTCAGCATTTTGCTTAGCTTGTC
CAGTAAGCTCTGTAACAAAAATCAATCAACAATTAATAAATAAATTTCATTATAAATTGA
ATAAAAAATGAAAAATGAAACCTTACTTTGAATGTTTTCAGCAAGATCTCGCCTTTTGCG
ACCTTTACCATAGCTCTCAAAGAAAAGCTGAATCAAAAGTTCTTGGGCCTTTTGTGGGTT
ACCAATGTTAGCCAATAAATCAGCGCCAGTGACCGCACGTTTGGTTACATTGACAGCGTT
TGAGGAATCACCAGATTGGGCTGAATTATCAAATTATCAAATATGGTGATTAGTTAACAA
TTTTGTTTCAGCTCTAAGCTTTCATTACAATAAGAAACTTACGATTGATTTGGTTGAGCC
AATCGAAGAGCTTCTTTAAGTTTTCTTCAGCATTTTTCTTAGCTTGTCCAGTAAGCTCTG
AAATAAAAAATCGTTAGCAATTAGTCAACAATTGAATTAAAAATGAAATCTATCCTTACT
TTGAATATTTTCAGCAAGATCTCGCTTTTTGCGTCCTTTACCGTAACTTTCAAAGAAAAG
TTGAATCAAAAGTTCTTGGGCTTTTTGTGGGTTACCAATGTTGGCCAATAGATCAGCACC
AGTGACTGCACGCTTAGTTACATTGACGGCGTTTGAGGAATCAGATTGGGCTGTGTTAAC
AAATGAAATGATTAATTAACAATTCCTGGCTTCAATTCCAAGCTATCTATTCCAATGAGT
AACTTACGATTGAATTGGCTAAAGAAATCTAACAACTTCTTCAATCCTTCTTCAGCATTG
TGTTTGGCTTGCTCAGAAAATTCTGAAGTCAATAAAAGCAAAAAAATTAATTTAACATAA
TGATTGGTTAAATATTATATACAATGTAATATGAAATGTATAAATTAAGGAAAATGATCG
ATATTTAAATCTCAATTGTTATTTTTGTACTTACCTTCAAAAGCATGAAAAGCATTCTGA
GTTTGATTCTGTATATCATCAATGAAACTTCGTTTGTTCAATGAACTGGCAGAAGCGACT
GGAAAGATAAATAAGGTTAAATGTTGTTAATTGTGATTAGTTTAAAATTAATCTCAACTC
ACCTCCAATGGCGCAAAGAGTAAGAAAAATGGTAAAACGCATTTTGATCAAGTTGGTCTT
CAAATGTTGAATAACTGTTGATCCTTAATCCATTCCTATTTATACTCGATTATTATTCTT
AGGCACCTCGAATTTTCATGTGATCATCTTAGCTGATTGACATTCTAAATTATTTACAGA
ATGAAAACAATTTAAATGTCAATCAATACGAAAACAAATGTCATTATTTTTGTTCATAAC
TTATTAGCAATATTTTTTTTCTGTTTCACATTGCTTCTCACAAAGGCTTTACTTCGTTAT
TGCATGTAGATCATAAAGTCAAAGTTACTTCTCATCAGTATTAAGGCATGCTGCTACTAA
CATCAATCACAAAAACAGCCGACTTCAACACATCGTCATCATTAATGTGTTTTTAAAATG
AAAATATACGGTCAAGTGTTCTTATTTGTACTTTTTATATCTATCAAATAATAATAATAA
ATCTACCCAAATAGCATTGGAATAGCATCGTTTCCATTGAAAATAGTAGTCTTCAAGTCG
ATCCTGGTTGAGCATAGTGACCAAAGCTATTTTTTTACTCATTTAAATATATTTTGAGTT
CGATTTTTCATTATTTTATTCGATTTCGCCCAAAAATGATGCTTCAGTCCTATTGATGTT
TTCTAAACAGTTCTCATTTCAATTTCTCAGTTGATTTCTAGTTTATAATATCTATTCATT
TAGCATAATTTACTTGATTTTCAATACAAAGTCTTCTATTAGGCCAAACTTTTCACTCAA
ATATCTAGAGAACTGGTCAGATCGAGTTAGTTGTAACTTTTTATTGGCTTGCTTTTGTAA
AGATACAATTAACACAATTGTCACATTTATGCACAAATTTACTCAAATATTGTAAGAAAA
ATGGGCAAAAATTAAATTTCTTTCAAATTTAGACTCTGCTGGTTTGTAGAGACATGAAAA
CTGGATCCATTTGCGCGATTTGTAAATTTCTATGCTTGACAGATTTCGAGAAAATCGAGA
TCGAAATTGAAACTTCGATCACCTTTTGTTCAATTATGGTTTATTGTAGACAACCAATTA
TTGTATCAGAAAAATGAGTTTCATGAAAAAATCTGGTTTCATAATTGAACAAAAATCGAT
CGAATTTGACCTCGATTTTCTCGAAAACTGTCGATCGGAGAAATTATTTAATAGCACTAA
TGGACTCAGTTTTATGCCCCTGCAAACACTCAAAGTCCTAACTCTTAATTCGAAAGTCAC
ATTTTTTGGCACAACTCCTTTAACTTATCATTCATCTTTTTGATTAATTTTGATTTTTTG
ATAAATTTCTGAACAAAGTCCAGTAAGCGAATCGGGAAATTTGTCTTGAATTGCTTCTTA
TTCCTAATTGTTACGTTTCTTCAACTGCTTTCATTATTGTCCATGCAAAGCTGCAATTCC
TGAAACATGACTAACAAATGTAGTGCGTATAATGTTTGCGATTGAGTAGTTAATTGTATT
TACTGTTTACAATTTTGAAACTGTGAAACTAATTCTTTAATTTCATTAATCGTTTGAATA
AACGTTTATTATTTTTAAATACAGTCTTTCAAAATAAAATTTCTTCAAGTTTATTATTCT
GCCAATAGGTGAAGCTGTTGTTTGTTGACATCAAAGAGTCGATCTGTCAGTTTTTCATTA
AATTCAATTCTTACATAATTTTACAATGTTTCACGTAAATTAGTCCATATTTTAGTAAAT
AAGTGTAATTTAATTTGTAAATTGGTAGCACAACTAGTCGATTGATCTCTGTTGATATCA
TCAATCTATTATTTACATTTCATGATAAAATCATTGTATAATAATCATCTATTCTGTTTT
ATTGCTTTCTCATGTGTTAACTGTTATCAATGTTCAACTCACCTACATTCATTGTTTTCC
TCTCACACCTTTCTTTTACAACGACTTACAATATAGTTGATCAGCTATATTAATCTACTT
TATAATTAATGTACCATGAACTTGTCCAATAATCGTCACCACCATAAATCTATTTCCCGG
CGACGCTGTGATCCATGTGGTGTTATATGTTTTTTACTCACTTACAGTATCATCTCTTAT
TCCGATTATGCATTCCTTTACTGGATTTCATGGAGTCCAGCTCCTTCATTCCTTAGTTTG
GTGAATGGTGCAATTTACCAGATTCTCATTGTATTTATGGTATGTTCACATCTGAAAGCA
AGCTTCTCTGATCCAGGAATCGTTTTACGACCTCAACACAATTTAGATTTTTCCCATGAA
GCTCTGCTTCACGACCGGGAATCATTTCAATCTGAGTTTAACCGTTCCAATGATTCTCGT
TGGTCTGTCTGTTCTAAATGTGAAACATACAGACCTCCACTGGCTCACCATTGCTCAATA
TGTCAACGTTGTATTCGTAAAATGGACCATCACTGTCCATGGATAAATAACTGTGTCGGT
GAATTGAACCAGAAATATTTCCTTCAATTCCTTTTGTATGTTGCTTTACTTTCATTTTAC
ACCATCATTTCCATTTTATTTGAACTTCTCAATAATCGAAACAAAGACAAAACCAAATCT
CTCCACACTATTATTCTTTTGATTGAATCTCTTTTATTTGGTATTTTCGTGATTGCTGTT
ATGGCTGATCAGATGTCAACCATTTTCAATGGCACGACACCCGTAGACAAGTTGCGATCA
AATAAACCAGGATCTCCTAAAAAACCTAAAAAGGTTCGGTTAAGAGAAGTTTGTGGAACC
AGTTCAATGCTTCTTTGGTTAATTCCTTGTCGTGATAATATTGATAAGCGTCACAGACAG
CTTGTTGTTTAATAATCCAATGTTGATCCAAATATTTTAAATTTTGATCCTGCGTTCGCT
CAACCGTCTTAATCTAAGTTTAAAATTCAATTCCAAGTAATTAATGGCTTTTGAAGTTTC
CAAATTATCAAATTCGCACAACTTGATAGAAACACATTCAAAGTAACAATGATAAATATG
GCAACATTGTTTTGGTACCCATTTGTACCAAAATATTACTTAACATCAATATCGAGAACG
TTTCCACCGATCAAAAACACTTAATCCTGTAATGCAGCGTTATAATGGAATCATTTGATT
TTACAAAGTACCACTTCTTAAATTGATCACTTTTTGCGAGCTGTTTTGAATAATTTATAT
TCTCTATATTAGTCATTGAAAAATACTAATTGTTATGAATCCAAGCTTTAAGTTTTTTTT
TATGTTTGAATAATTTCTGAAAATTGCGAGTCATTTCATCGTATATTTTATTTATTTGTT
TATTTCAACCAAATTTTGGCTTTTTATTTCTTACTGTGAATCAAATAATTGAAAATTATT
GAATTCGTAACTTCAAGTGCAATATTGACTCTCCAATAAACAAGAAAAAATAAAAGATAT
TTGATACCATTACTCGTCGACTATTTATTGCTGGCTTTTCAGCTGCTAACTTCGTTAACA
TGTAAATCCATTGAATTTGGTTATCCGAGACTTGCATTTAAAAAAGTTCTGAGATTATCA
AGAAACTTGAAAAATAAATATTAACAAAGTAAATGTTTATGGTGTAAAAGACAGCTTTTG
CTGTAACTGATCAGCCTAAGATATCGCAGCAATAAGCAATTTTTAGCAAACCCAAAATTG
AACCAACTCACTCTTTTCTCTGTCTTCTTCATCTTCCTTGTCTTCATCTCCCACGAATTT
GCAAAACTAAATTTGTATTTGTGAGGTCAATAAATATTCAGTTACTGTTACTTGAAAACC
TAAATTTTACACCTGATGCTTTTTATGGTAACAAACCTAGATTCAGGAAAACATTTGTGA
TTTTGTGATCAGTGCTTTGTTTATCTAAATTAATATTCAATTTACTATGCTAAAATGTGA
TTATCATCAAGAGTTTATTAAATTGTAAATTTCAAAAAACACTTGAGTCATCAAAATATT
GGATTACACTGAGCGCCAGAAAGGGTAACCATGACAATCAACACTTATTGGTCGGCATCG
TCGTTTTCATCTGGTTTACGGTCTCATTTGTTGGAATCAAACTATCACTTTGACATTGTT
CCAATGGATAGAGGACCTTTAATGGAGGTGGCTAACCACCTAATTAAGTTGAACATGTAC
CCTTATTTTGAAGGGGTTCATGGTTTATTGACTGCTCTTTACATCCGTCAAGAGCTTGGA
CCTACAGCTCACAAGTTTTCCCGTCGTCATCCATTCTCCTGTTGGGCTTCAACAATGTTA
AGTTTTTTTTCTGGTTCCTTGTTAGCCAACTTTTTTCTTGCTGAACCTTTAACCGATGTA
TTTAAAAGTTCACAAACTGTTGTTCTGGCCACATTAACCTGGTATATAGTCTTCTATTCA
CCTTTTGACATTGTATGCAAACTGATTAGTTTAAGACCTTGTTACATACTTCTGGATTGT
GCCCGTGAAATATTAAGGGCCAAGGTAGTATACACCGGTGTTACCCATACTGCCCGTATA
TATCCTGGTAACTATGCAATAATTATATTTATTGGTGCACTCAGAGGTAAGTTGCTATTT
CCGATTATGTGTCTTGAACTAATCAAATTTTCTTTCTATTTTTAGCGAGCGGTGGATGCT
TTCTTAGACCATTGGACAGATTATTTAGAGGAGTGTGGACACCAAACATCATTGAGATGC
TTAATCCATCATAGTGGGTTGATTTAATTTTTCATATATTGAGACCAATACTTCTGAGAA
GCTAGCAATTCAGTTGATTTCTTGAAAACTTTCTTAGCCTAGTTAAGTTGTTCCTTTTCA
TTAGAAGACTTCATCTTGATTCAAGCTTTGCATCTTTAGTATACCTTTCATCCGAAGGTT
ATACGTATATTTGCACTAGAGCTTAGCTTTATTAGCTTATGAAATTTTAGATAAAAGAAC
CTTATCATTATCCTTAACGATTCAGATTAATTCCCCTGAATTAATGAACTGTTTCTTTTC
CTTTCAGTCCAACTAAAACAGCTCTTCTAGCTTCAGCCATTTTCACAGTCAACAAGCAAT
CAGATTGGATCAACATATCAACACCGTTGGTGTACCTAGCTGTTGTCTCTTTGCTCATAT
ACCTTAAATTTTCATCACTAACCTTTGGTTTCTACGATCCATTCCGACCAGTTGAAAATC
TTATTTGTTCCCTGCTTTTTGGAAATGCATTTGAAACATTAGAACATGCTCACACAAAAA
GGTATAACTTATATTGTGAAGAACACGTTTTCCTGTGTAAACTAATTCTTGAATATATTT
CTCAATTTTTCAGTGCAAAAAATGAAACTGACAAGACTAAAAGTGGTGTAGGAGGAGGGA
GTGGTGATAAAATGAAACGAGGAGACGCCAAGAAGAAGGAATAGATCTATTTTGGTCTAT
ATCATGACATCATAACCTGTTCAAAACTATATCAGAAGGCTGAACCTTTAAATTTCTTCT
AAATGTGATGAATTTTCGTCCAAAGCGGCAAAACAGAAAAGGCTTTGCCTCGAACATTTT
CTTTGAACAATATTTGTTTAATATGTTGAAAATATCGACTGCAATGTGGAATATTTAAGC
GATCTCATGTTGTACAATCATGTAATAAGGAAAAGATGTTACTTGGCTAAAATACTGTAT
TAATTGACAACAAATCATCAATCAAATAATTTCTAAGTACAAAGTGCAATGTGATTTAAA
ATAAATTTTCTTTAGTTTGCATGTGGGATCTGTATTTTTCCCTTATCATCACTCGATCAT
GAAAACCTCGAAACGTCGAAACTAACTCATCCAAACAAATAATAACAAAATTTTTGATCG
TCATGCGTTAATTTAATTCTGAGTGTTGGTTGAAAGTAAAAAATGAGGTGAAATCATGAA
TCATGATTCCAATAATTTATAGCTTGACGATGGAATAACTTGATTTTGACTGCACATTTT
GATTCGGTTGACCCTTGAATCCTTTTTATCACACGTGATCCACATCCTTCTACTTTTAAA
AGCTTTTGGCAGCGATTTTTCAAAATTTTGAGCGAAATTTTGAATTTCTGATAAAAAACG
AAAAGATTTGAAAGTTGTGGTATCTTCCCTTCTCACTAGGTGGAGGTTTCTTTTGTTTAC
AATGGAAATCGCTATTTGTACTTTTTCATTGTAAAATTAGGCTCCGAGACTATTTTTACT
CGAAGTGCTTTTCTTGTACCATCTCATGTTGAGCTCTCATTTAGAGTTTAATTAGAGCTA
TTTTAGTTTTTTTTTAATTAATTGGACATTATATGTGACACAGGTTTAAAAGTTAATCGT
TATTTAACCATATTAATCTAATAAATGATATAATTTAATCCGTGTGTTTAAAATTCAGTG
TTTGTGTGAAAAACTGAAAGTTTACTCAAACAGGAGGAAGTTGATCAAAGGAAAATACAA
ATATTAACTGAAAACTCTCTTCAATTTCTCATTTCTCATATAATTATTGTTATTAAATCA
GTAATTCTAGTTATAATTGTGATTATCACCAACGAAAGTACAAAACAAAATTACCGCCAG
AAGCTGTTCATCCAATGAAATCAAGTATCATCTATCAAAGTATTGAATCCAAGGAGATAA
CTCCTGTGTAAAAATAGGCTTTACCGTTTACAATTCGGGTCCATCATATGATAGTCTTGT
TAATTTGTATGATTTTTAAAAATTAATTTTAATTAGTGAATCAAATTGATACTCCAGTTG
ATTATTTTTACTATGGCTACAACAGGCGACGTTGAATCTGATAAATCTGAGTCTAAAGAC
ACAACTGATTCTCCGCAAGCTGGCAAAAGTAAGATAATTAATTTCTTCTCCTTTTTGTAT
TACTGAATTAATTCCATAAATTCATAAGAGTAAGATAATTTTTAATCTGAATTCTGTTTA
TTTTTATTTCTGTCAAACAGTTGATATTTTATTGAAAGCCACAGGAGATGCACCAATATT
GAAAAAACGGAAATGGCTTGTGGAAGGAGAAAAAGATATTGGTTTTATTTTGAATTTCGT
TAAACATTCTCTAAAAATGGAGAGAAATGAATGTTTGGTATGAATTACTTATCTTTTTCT
GGAATACTTTGAATTAATTTTCGTATCTTTCATCTTTTATAGTTTATTTACATTAACCAG
GCTTTCGCACCAGCCCCGGACCAGAAGATTAAGAATCTTTACTCCTGTTTTGGCTCGGAT
GGTAAACTCATTTTGCATTACTCTAAAACTCCGGCCTGGGGGTAAAGGCTTAAAACTAAT
ATCGCTTTACTTTTAATAATGTCAAATCTTCTGAGGGAATATATTCAATGCGAGCTTAAT
TCCAAAGAAACAATAGATCTCATGGAAAAGTAGAAAATGACTATTTATTTAAACTCGTTT
CTTTACATATGTTTGTCTGAAATAATTGGAAAATAATATGAAAAAAAGTGTTGCTATACA
CATCAGTTCATAAGCATAAACTTTTGGGTAACCGCAATCATAGATGAGAAGCAAATTTCC
GTGGAGAAAGACAATGATGAACTGAAGCATCTGCATGGTTGTTATGTACTTTTTCCACCA
AAGATATTTTTGTACTTTTGGACCAAAAGCTGCCAAGAAATAATATGTGTACATAACAAT
ATGAATAAAGCTATTTAAGAATCCAGAAAATGTTCCATGGCCACCTAAAGATTGAAAAGA
ATTGAAATTTTTTGTTAAACCTTGATCAAAGATATTCAACACTTTTGAAATATAAATGAA
GAGAGAAATCGGACTTTACCTGGACAAAATTTGAGACCAGACCAAACAATACAAGGCATC
AAGCTGTGATGGATAACATGGAGATTGCTGATTTGATTATTCTTTTTCCTTAAAACAAAG
AAAAGAGTATCAAAGAAGTCGACAAATTTGCTGATAAAATAAACCCAGGACACTCTTGCC
ATTCCATAACCGTCGACACTCATAGAGTAATCCATCGGCTGACACAACAAGTTATATTTT
CCGAACCATCCATGAATCCCAGCTTGATAAAATATGTAACCATTTAGAATGACCATGAAC
AAGTTGTAAACCAACATAAGTTCACGAAGTTGAAGAGGTTTCCGATTTGACATCAACTTA
GGACCTGCTATTTTGGCACCATAAACATATAATACACAAGCAATAATTGTGATGAGAGGT
GAATCGACCAAAGGCCAATCTTTAACCCTGGGATCTCCATTTTCCATTAACCAACGATAT
TTGTTAGTTGATTTTGTCATAAAATTTTGAATACCATCCATCTTTGAAGCAGATAACTCA
AACACTGAACAAAGTAAAACTTGTAGAGCTGATAGTGTATTCAAACACCTTTGGTAAAAC
TTGAATGAAACTTATGGTGAAGGAAACTCGTACAATGGTGACAATCCAATGTTTAAGGTA
CGATGGTCAACTGACTACTGGTGTAGCACTTTGAACTTGAAAATTCCTCTACTGGGCTGT
ATTAATCATCACCTTTTCAGGACCAATCAAAGCTAATCAGGTCAGTTGATTCGAAAACTT
GGCTGAGTAAACACTTTGGTCAGCGTGATGTCAGCGATTGGTCAATTATAGAGAAAGTGA
AAGGTCTTGCTCCTCCTTCAAGCTGAACAAAATCTTGGATTAATATTTTGGAAAAATAAA
TGCTAAGAATTGGAAAAAGAAGAAAAGGATTAAGGGCAAAATCGTGAATCCTTTAAAATC
TTTATTTGTATTTACTAATTTCAACTCATCTTTTTTGGAGTCACTCATCAAGATGAGCAA
ATCAATAGTTGGTTAAATGGTCAATTAATTTTTTATGCTCATTTTCAACCATTTAATTAA
TTCATTTTTAAAGCTATTTACCGATACAATTTTCACGGTAGTCGTTTAAATTAAGGACAA
ATTTGCTGTAAACTAAGATTGCAAGTTTCATGGAAGTTACATGACTAAATCATGTGACAT
TATAATTTTTGCTCATGAAAAATTTCTTTGATAAAATCCCAATTCGATTAACTTGAAAGT
CTAAAGGTTACTGCATTTATATGAGATCATTCGGTTGCGTTGGTCGGTTAAAAAATTTTT
GAAGTACAATTTAGTACAATTTAAATCATTAAAGCATTTTAGTTTCATTGTTTAGAAAAT
TATAAAACAACTATTTTAATGATTAAATTTAATTTTTGTGGTTCAACTTGTTAACTGACA
AGTATCCAGTTTTTCACAGTTGAGCAAAAAGTAAACCAGTTGAGTGAACAGTTGCCATCT
TTTGTTTACCTTTTCTTTTGCCTCTACAAATCTCACCCTATTTCTGTAGTTTTGTCTTTA
ATATATTTCATTATGAATCCATGGTGAATTTAATCAATCTTTATTAAAAATATGACATTT
TAAAATATAATGTGCCTTTATTAATAAAAAATGATCAATTATCAACAGTGACTTTGTGTA
AATTACATTTTTAAGTGAAGCCGGGTCTCCGGCTTAAGATTGGAGTCTTGTTTTTTATCT
TTGGTCTATGTTGATCACTGGTTCTATCTCTTGCATTAAATACTGATGGTATTTCTGCAT
TAATAAATGGTCAATTGATGGGTCACTTTTTAATGAAGCAGATAACTTAAAAGGAGATAA
TGAAAAATAAAAGAAGGGACAGTTTTATAGTTGCTGTCGACCAAAGAGTAAGTGCTATTT
TCCCTTTTCTTACCTTGACCTAAAGTAACTCAGACCATGACTCTCAACCAATCTATAGTT
GGTTTATTTTGTTACTTATAGTCCGGTCTTTTATTAGCATTAAACCTGCCTGAAAGGCTC
TGAAATATCAAAAGATTAGCTGAAAATCTAAGTTAACCCAATGCCTTCAGGTCAATTGAA
CAAAGGAAACCCAAAGATTCAAAAATTCTAGTATGCTCGTCTGTGTATTGAGTTGTGATA
GACCAAGTCATTCAAACCAATTCTTAATTAGTGAATAAAATAGATTATCAATCATGCACA
CCCAATCAATGATCAAAATTAAAGTTTAAGGCACTCACTAAACGATAGGCATAAGTTTAT
GTTTTGGTTTCACCCTATCTTACTGTCTCACTCGTGGTATTATGTAATTGAATCCTGTTT
CGGAAAACAGTTCACCGGAAAAACTTTAGAGTCATGTTTCCTGAATGATTCATTCGTTTA
GATTCCTCAATGTCACTAATTCATACAATATTTGTTCACCCAGGATCTTGTAGATTTAAG
CTGTATTGATTCAAAATTGCAACCATCCAAGTCTAGCACCAAACAAATTTGCCCCAATGC
TTTTAAAAACATGGTCAATAAAATAGCCGATAATTTTCTTGACGATCCAAGAGACCGGAA
ATTTTATGCTGATAATTACAGATGCTGGCCACCGCCAATCTTTATCATTTCGGTGACACT
GATTGAGGTAAGTTTATCTACCAATCAAACCTTAGCATTCAATTTGTAAACTTGTTCTTT
TAATTTTTAGCTTGCCTTTTTCACTTATTATTCAATAATTGATGGAGATGGATCTATTCC
TAAGGACGATTTGTTTGTTTATCGACCTGATAAACGACAAGAAATATGGAGATTCGCTTT
TTACATGGTTCTTCATGCAGGGTAAGACTCTTGTAATTTCACAGTTTTCATTTCAATCAT
TTCTATCATGCATGTACTTTCTATTTCCTCAGATGGGTTCACTTGTTCTTCAACCTCGTA
ATTCAGTTGTTGATTGGTTTACCTTTAGAAATGGTTCATGGATCCGTGCGTATTGGTGCC
GTTTACATGGCCGGCGTGTTGGCAGGTAACTTCCTTTTATTGAAATTGTTTTGTTCGTTG
CTAACATTTTTACTCATTTTATAAATAGGATCTTTGGGTACTTCAGTGTTTGACCCTAAT
GTTTACCTGCTTGGTGCCTCTGGTGGTGTTTATGCATTACTTTCTGCCCATCTTGCCAAT
GTAGTACTTAATTACAATCAAATGGAGTTTGGTTTGCTCAGAATTTTCGGTCTCTTTGTT
ATTGGTACGTAGCATGAAAAAGTATTTAATATTACCAAGACTACCGAAATGGAAATCAAT
ATATTTATCGAAATTATAATCTTTGTCCTCAGCTAGTACCGATGTTGGTTACGCTGTTTA
TGAGAGATACGTTGTAAAAGAGGAATATGGTCAAACATCTTATGTCGCCCATTTTGCTGG
AGCTGCTGCTGGGTTAACCCTAGGTTTAGTTGTACTCAAAAATTTTGAGCAGAAGCTTCG
TGAACAGTTTATTTGGTGGTTATCTCTTACAATCTACATGGGTTGTATGATTTCTGCTAT
CATATTCAATGTTTACATCTGAAACTCTTACTCTCTATGCTGCCTAGGATACAATAAATT
TGTAAGATTATAATTTTTTACGCTAATGGTTTGATTGGCACTCATATTCATATCCAGTCG
AATGTTGAATGCCATGAGGAAATCAACACTATGCCAAAGATTTATTTAAAAGCTTCGAAT
GCTTGAGTTGAAACATCTCTCACCTTATTGATCTCGTTTTACATTATGGCATCATCTGTT
TGATCGACTTCTGCAAAAGTTTAAACTATCAATTTGATAAAATTTGTAAATTATAAATGA
CAACCGAAAATAATTTGATGAACCAATAAATATTTTTTTATGTTTGAAATTATTTTACGT
CTGTACTCATTTGGTGACAACTTTTACTGGTAACTATTGAAATGTGATTGCTCTTATCAA
GGCATTGATAATGAACAAAGGTGCAATAATGCTACAAAATTGAACAATGATTTATATAAA
TACAAAAAGAACTTTAATTAGTTGAGTGATAAAAATGTTATGGTGATTGTTACAATATTG
AGAACAAGATTAACTTTTCTTATTTAAAAAATCAATTAAATGTTTTCAGATAATAATGGA
TAATAGGCTAAGTTGATCAGGATAGTTTTGTTTTTCCATGATTACCTTAATAACAAAACT
ATCCTGAATATAAATTTTTTCAAATTTGTTTTGTTTTGAAGTTTATTTTGGCAAAAATGG
AAAATTAGAAGCAGATATTTCTCAAGTTCTCAGTCTAAGCTGTTGATATCTTTGTCAATA
CCAATAGATAGTGATATAAAAATTACACCACCTATTAAAAGGTAGATTCATTTTGTTGTT
TTGTTGATTTTGTGTCTTTTGTTTGTTTTGGACAGAGTACTAACCAATGTGATAGATTTT
TTTCAAGTATAATGTGATGATGTTAAATGATAAAGAGAAAGTAAAGGGAGATGTATTTGA
GTGAAAATTTAAGAGAAAGAAAGAAAAAGAAAAAAGGGGGTTTCGGTAAAATAAGATTAC
TTAGGAGAGTGTAAGAGTAATTCTTTGTTTATCATAAACCTTTTCAGTTAAAGTTTACTT
CTGACAAAGTTTCATGACTTCCGGTGACAGTATCAAGTTGACAGAAGACTCGAAGAAAGA
CAGTCCTTAAGATTTACCATCCAAATGTCTTTCCATTGGTTGATCGGGAAAAGAGAAGAG
TGGTAATAACATCTTTAAGGTCCTGGTTTTGTTTTTAGTTTTGTTTTGTTTAGAAAAAAT
GAAAAATCCTTTTGTCTAATGGCTGTTAAACTGCACGGAATATCAAGAGATGGTACAACA
TGAAGATGACCCACAGTCTCTCAAATAACCACAGCAATGATTAGATTTATCTTTAGAGTT
GGATAGGCTCATCTCTCTAACAGCCTCGGCAAAAACTTCATTTACATTGCACTTGTTTTT
GGCTGATGTTTCCATGAAAGGACAACCCCAGGCCTGAGCCAGTGACATCCCTTCAACAGT
TGAAACCTCTCTTTGATGAACCAGGTCAATCTTGTTACCAACCAAAAGTATGGGTATCTT
TTCATAGCCTCCTTTTACTCTGATTATTTGTTCCTTCATCGTTTTAACATCTTGGAAAGT
CTGGTGACTGGTGATAGAGTAAACAACCACAAACCCTTGGCCATTTTTGATATATAAGTC
TCTCATAGAGGCGAACTGTTCGGTTCCAGCTGTATCAAGGATTTCAAGAACACAGGGTGC
TCCATCAACTTCGATTTCTTTACGGTAAAAGTCTTCAATGGTGGGATCATATTTTTCCAT
AAAAGTTCCGGAAACAAATTGCACCGTTAGAGCTGATTTGCCTACACCACCGGAACCCAA
AACGACAACCTTGTACTCCCTCATGGCATCTAGATCGGCACTAAAGTAAACATTGTTTAA
GAATGAATCAGATGATTATGATGATGGTAGTGGTGGTGGTAAAACAAACGATGGTAAGGA
TGATGAGGGGCGATTATGAAGGTAGCAAATGGTAAAAAAAAAGAAATAAAAAGTAGGGAA
GAAGAAAGAAGAAAGAAAAAGGAGAGAAAGATGACGATGAAGATAAAGAGAGAGGCCAAC
AGAAGATTTTTACAAATTTTATTAGTGTAATGCTTACGCACAGAATGTTACATGTGATAG
GGGAGGAGTGACTCACTACAGTCATGTTCTGCTGTGGACTACAGCAGTTTTTACCTGTCA
ACAGGTATTTTATGGGTGGGGAGAATTGTTGGATGGGGTATGTTTGATAGTATATTAGTT
TGTTAGGTCTGATGGTGATAGTGTTACGATACTAGTGTCAGGGTTTTCATGTGAGTGAAA
TATGATTTGTTGTGCTAATACAATCTCAATGCACTTTGCATCTTCAATTATTTTCTGGTC
GTGATCTATGTTTCCATTCAGCTTCCAATTGGTTCTTCCATTCGTAACTATCTTCATCTT
TTTGCACTCTTTGAGGTAGTGATTTAACGTCAGTTCCTTCTTCTTGATTCTGGCCAGGGT
ATGAGTTTTGATGTTCAAACTATTTATCAATTGGATGAAGGCTCTTGTTGCTGTTCTGCC
AATTTTGTTGTATCTCGTTATCTTGAATTTGCTTTTTGTTGTTAGGTAGTAGAAACTTTG
TAGCGGATTGTTTTGAATGAGTTTACGAGTCAAGTGAGTCATTAGTTTGTCATCTAGTCC
ATTCATGAACTCTGAGGTTGTGATGATGTTGATGTTTGTTGGAGTTCGTGCTTGTCTCGT
TACCAGTCGTTCTACATAATGTTCATCCGTTTCCATCCAAAACCATCTGGTTCTACACTC
CATTAGGATTGAACTAATATCCTTTATCGTGTTCGAGTTGTGATATCTCGACAGTCTTTT
GCTGATGACAAAAGTCGATAGGCCTTTCGCTTCTTTAATAGCAAGTGAGTAGGCTATGAT
GACTACTTTGAGCGAATTTAGATCTTGATTCAGGGTGTAGAGTTTTTCGGAATGACCAAA
CTTTACCATAATTGTGTTCTTATGTATTTTGACCGTAATCATTGTTCCTATTGGAACTTG
TACTTTTTTGTGATAAAAGTGTTCCACCGCTATTAGTCTCTTCGGGTGGGTTGGAAGTGG
TGAGACTAGGTCAAGTATTGGCCAGTCACCAAGATTCTTCGCTGTTTTTAGAATCGCACC
AATTGCAGTCTTTAACCAGGTGATCACTGGGTTTTTTATACCGAACACGGTTAGTGTTGC
TATTTTTGATGTCGTTATGCCCAGATTGCACAGTTCTTTTAGTCTTGTTAGGACTCTTTC
ATTGATGGCATCGATCAGGCTGATGTAGTCATTGTTTTTGTGTAAAATGATTGGTGAGAA
GCTGTAGCACATTTGTCCAGCTAGTGAGTTGGCTATCAGTCTTAGGTAAAAAACCGGTAG
TTTCGATATGAGTAGCTTTTGTTCACCTAGCCATTCAGTGTTTTGCTCGATTTCTCGCCT
GATTCTTGGTCTTCCCAAGCTTCTTGTTATTACTTTTCCAGTGAGTCTTTTGGCAACTAG
GGTTGTTGATTGAACAACACAGATTTGGGTTTTATCCATATTTAGTTTTAGACCAATGTC
ATCAATTGCTACCCGAACAATTCCAATTATATCTTCAACATGTTTAACTTTACAGATGAT
GTTGAGGTCATCAGCAAAACAGGCTACTGATTTGACCAGAGGATTCTCTGTTATTATCCT
AATTGAGTGATCAAGCGCCATAATGAATAGGATTGGGCCTAAGGCCGAGCCTTGTGGAAC
TCCTCTATTGTCCCTTTTGAATAGTTGAGTGTTTTGATGTTTCGTCCTCAGCCATCTGCC
ATAAACCATTTGTTTTAGCATTCCAATGAGTTCCGGTGTCACAAAGTTTGACAACCTTGG
CCAGAGACGATCTAGTTCCACTTGGTCGAATGCTTTGCTCATGTCCAGTTGAAGTAATAT
CGTATCATTATCCGATTCTTCAGCAACCTTCACATGCATATCTTCATTGTTGACATTTGA
TTGATAGGCAAATTGTGTGTTTTGTTCTAAGAATAACGGAAGAACTGTTTGAAGTCGTTT
GCATAGGATTTTATCGAAGATTCTTATTATGTAGTTGGGAATTCTAATCATTCTCATTGT
TCCGTTGGCTTTTGGTATAAAGCTGGCACCGTAAATTTTTGCTGGTTGAGGAATGTAACC
GATATCGAAGCATATTTTGATGAGTTTGATGATTTCCTTGATGTTTACCGACCAAAATTT
ATCCCAGTCAGCTTTGAGAAATTCATCTGCATGATAGCTTGGTTTCTTGAATTTTAGGGT
TTCAAGCTCGATGAGTTCTTCTGTTGTCAGTGGAGTTGGACCCGTTGGAGCAGTGTGTCC
GAAATGGGGTTTACATTTCGAGAATGGCTTGAGTTCTATTGCTGTTTTGTCAACCTGTTC
AAGTAAGTTTGTTAGCGAGTCTTTTTTGAGTCTTTCCCTAATTTTATTTATTGCTGGCCA
GTAAAGTTTTGGTTTGTTCCTAACTTTATAAAGAAATTTATGGAAGTTTGATATTCTGTC
TGATTGTATTTTTTCTATTTTTTCATTGATCTTTTTGAGTTCATCTATATCCCTAGTTGT
TGGTGGTTTTGCTAGTTCTAATCTTTTCTTTTGTTTTAGTCTTTTTAGTCTGTTTGTGAT
TTTCTGATTTCCTGATGGTTCGTAACTTTTTTGACTGTTCATTGGATGATTAAGTATTTT
TCTAGCTTGTTTGTCTAGATTTTCTGAGTTTGTTTCATTTAGGTCTAATTCAATTTTGAA
ATCATAAATTTTCCTAAATTTGTTCTGTTTTAATTTCAGGTAGTTGATTTTTCCTGTTTC
CACTCTAATTTCTAGCAGTCTGTGATCGGTTATTATATCATGATATTCAATACTTTTACT
AACTACATTTTTTGAGAGGATTAGATCAATCCAGGATTTTGAGCTACCGCGGAGAAATGT
ATAGTTGCTATCATTCGGTTTGTCATTCTCGAGTCTGTAGCCCAATTCGGTTATCACTGT
CTCCAATTTTCTTTCATGAAGTCTTGTAGCACTTTTCATTGACCAAAGTGTTGAGTTAGC
GTTGGAGTTCATTAGAATCACGGTTGGCAGGCCATCATACTTTTTTAATGTTTCTATTAA
CGTGTCAATTGATAGAGCCATACCACTCCAGGCCGTTGGATTTACATAGCAGCAAATGAT
GAGCAGTTGACGATCATCAAGTTCAACCAGAGCTGAGATTTGATCTTTGAATTTCGTATC
GTAGCCAATTATTTTCACATCTTTACCAACAACTAAGATTGTTTGATCATTGACAATAAT
CTTATTGTTTCTGATGTATTTGTTCACTATTAGTCTGTTCGCTTCCAATATACAGAAGCA
TGTTTGATAATGTTTAAGCATCACACTAATTAAGTAGTCCGTGTTATGTCTTGATTTTGC
CACATTTAGTAATGAAACACTTAGTACATTCTGGGTGTCGGAGGAATCATCACCCATTTG
TACTGTATGTTGAATTCAGACACTAATTTACGAACAGTTTCAGCAAGAGATGGACATTCA
GTACTGTATGTGAAGTGACCTAATGCTTTCTCATCACGACAGGTTGCACATTTGGGAAGT
GTTAGATTGTTGAGAAAGGGACATGGACCTATTATTTGGTGAGGTAGAGCACAAATTGGA
CACTTGTTTGGTTGAGGACAATAGGCAGTCAGATGGTTCAGGGCTTGACATCTGTTGCAG
TTTCTCAATCCAATGTCATCATAAACTTTGTAGTTTTTGTTAAGAAAGAATAATCTGCCT
TCATTATTCAGAATCTTTGATCGATTCTGTCTGCTGATGGCAATGGTTATTCTGACACAG
TTACCATATGAACAATCAATATTTGTTACTTTTGTTATTTGGTCAGGAATCCAATTGTTG
GCTAGAACAATGTTGTTTGTTAGGAATTCAGGGGTTTCAATGGCCGCACGTTGATTGGCA
AAGAAGTAAACTTTTGATTGAAGGAGTTTCTTTGGTTCAACTTTCCAATTTAGTAGTTCA
CTTGTGATGTGATTGGCGATTTCACTTTTGTATACACATTTGAATAGACCAACAATTATT
AGGTCTGTTTTGTAGATTACATATGCAATTTTGGTTTGCACATCTTGTATAGTTGCAACT
GAAGTGTCGAAAACTCTCTTGATAGTTGCAGGGCAGTTGAGATCAGGAGTGGATGGAGGA
GTAACAACTAGTTCGATCTTTTTCCTGAGACCCAGAGTACAAATCCATCCATTTCTTTTT
GCTTGGTTTTCTCTGATTAGCCTGTTTTCAGCCATGGTTGGAGATGAGACTTTACAGTCC
GTGTTGTTTGATTGTTTTATTGTGTGTTAAAGGGTGTTAAAGTAGTTTGAATTTGAGCAG
AACGTTGTCTGACAGAGTTGTGGATTAGTTCGAGGAAAGTGGCAGGTATTTATTGATCTT
GTTTTTCAACGACATTTTATTGAAGTAATTTTGAGTTTCGGTTTACAATGTTGTTTGTTT
TAAAGTTAGTTGTTTGATCGGATTAATTTAATCCTTCGAGTTAAGTTATTAGTTTTTCTT
TCAAAGTAATTGAGATGTTTTATTGTTTTGTTTTATTGACTGCAGGTGGATCGGCAATTG
ACAGACTAATCGGGTTAAGTTGGACAAAGTTAAGCTTTATTGGTTCCTAAATTGGTAGTT
TTTAAAGTATCTGTTTTATTAATTTTATTGTTGTTGGCGTGAGAAAGGATTTATTTTAGG
TTCCTTTTCACGGCTTTTATCCTAATACATTATCTTCTCATAGGGATAATTAACTTTTTC
AATTTCTAGCTTGAGTCGTTCAATGAATATTGGGCACACTACTTGGTAGGCATTGTGTCC
CTTTCGCCGACAGTTCGGACAGATCCATTCATTTTGTTTTAGTAGATTCAGACACGGACC
AGAATGTTTGCTCAGACAATGGCCGCAGCGAGTCATGAATGAGCATTTCTGTTCAATGTG
ACCAAATCTAGCACACTTTTTGCATAATTTAATATTAAAATAGTCAGTCGCATTTTTATC
AATGTAACCTAGGCTTACAGTCCCCATTCTCTTTTCAATAATTTCTCTGACTGCTGATGA
GACTTGAATTATTATATCATGAGCATCACCTATTTTACTATAAGCTATTATTTTGTTATT
GATTTTATCGACTGGCCATTTGTTTTTTCTTTCTAAGAATCTAATGAATTGGTCATCTTT
ACTGTTGAAGTATTTTACGTTTTTTAGCTTAATTTGGGGTGGCCTAATTAATTGAACCTC
ACATTGCCAGTCCGGTCTTTCTTTTTTAATTAGTTCCAGTAGTTTGTTTCTAAGCTGAAG
GCTATCACATTTGACTTTACAGCATTCAAAACTTGGGACGATTTTGCTAGCTCTAACAGT
AGGTTCATCATTTGTCATGATTAATTTTTCTACTTCCTCTTGTATTTGTCCAGCTACTGT
CCAGTTACCTTTGTTTTTCAAACCCTTTATTTTAACAATGAAGGTGAAGAAGGTTATTAC
TGGACCAATATCAAACCAGGTTCTGGGTTGAGAGCTATCTCTTGTCATAAACTGGTTGAT
ACTGTTTCTTACTTGATTGTTGGTCAGATTTCTAGTGTCTATTGAAGACGGTTCTGAGAT
CTGAACAAGATCAGTTTCTGTTAACTTGGTACTTAGTTTACTAAAAGATGTTAGTATTTG
AATGGTTCTGTCATCATTTGCTTCGATCCACCTTTCATCATTTAGCATAGCATTTATTAT
GGTTAAAAATTTCGTGTTTTTAAGAATTGGTGTGATGAGATTTGAGTTTGAATCATTGGC
TTCGCCATGTCCAACCAGGATTTCAGTTATTGTTTTCAGGTCATTTTGTGTTAACGTCTC
TTTCTTGTTCTGTAATAGATAGACAAGGGTAAGAGAGTTAGTTTTTTGTGTTTTAATAGT
TTGTGTCTTAAGGTTTGTGTGTTTTATGTTTTTTGTGTTTTTATTATTAGGTTATCAGTT
ATGATAAGACTACTCACCAAGATGGACGTGAGTTTTGACTTCTGTGTGTCATCCATTCTC
AGAGTGCACAGGATTTCTTCCAATTCCAGCTTTATACACGTTTCGTTATTGATGAACTTT
TCAGTAATTCGTATTATTACTTAGATGGTCAATGTTTGAACTGATGGTTATAGTTGTGTT
GGATGATATCATGAAGTTAGTTAAGTTTTCTTATTTTGTAAGCACTTAGGTTTGCGTCAC
TGCTTAAAACAAAAAGATAGTTAGAGAAAAAACAGTTATTTTGATGAGTAGGGTGAGGAG
GAAAAAACTTTGTTCTTGTTCGAACAAACAACAATCTCAATCTCATTCTTTCCCTTTCTT
TATTTCAACCTCTCTCAACATTCTCTGTCTTCATCACGTGCTTCTACTTGTTACCTCACT
GCCATCTGGTGATTCCATGAACACATCTTTGAACAGTTGAATTTGAATCGCAATTTCATT
TGAATTATTTCTCTAATTAAAACCATAGATTGCCATTTAATGATCTATGATTCATGCAAC
GTCCATTGTTTCAAAAGATTGAACTGGCAAATAATTATGCTAAAAGCAATGATAACAATT
CGGAAATGAAATGAATTTTTGAGTTCCTCATTTAAATCAACAATATTATCAGTGTTTGCA
ATCAATTCATTATTTAACAAGCAACAGAATTGACTTTTCAATGAGTTCATTATACCAACT
GTCTTCTTGTAGCTGTGGTTTTTGGTGAAAAAAATAATTTATCTTGATGGATTCATCAGG
TAATGATTGACCTTTGCAGGCATTTGAAATAACTGAATGCGTCGCCATCAGTGTAGATAC
CCAATGATATCCTATCTTGAAAGCTGTCTCACCAGAATAGTTAGCTTCAAAGTTCCCTTC
TTGCTTATCTTTAATCATCTTGGTATTCATTCTTACTCATTACCGATGATATCATTTATT
GCATGAACAACAAGTAAGACGAGACTAACAAGACAGTTACTCTTTACCTAACCAGCCTCC
AACGTTCATCCTTGAAGAACGTATTTTCTAGCAATTCCAAGCTTACCTTTTCTATCGTTG
AATAATAGATTTTTACCGCAATAAATGAAATAACGATTAAGCTTTTTTCTTTCAACTAAA
TTCATTGCATTTTAACTAAATTAATTTGTGTTCAAAATTAAAATCCGCTGCCATTAGTTA
CCGAACTTTAAATACGGTCCTTTTAATTTTCATTAGTAAAAATCTCGTTAGATGGCGATT
TTTCTTTCATCTTGTTTCTTTTAAAAATTTTGTTACTTGACTTGATTTGATTTTAACAAA
TTTGAGTTAATTATCTCAATAATCTGTTTCAAACTTAAATTATTGTGTTATTAATCTGCT
AATTTAATAATAAAAGTTCAAAGGTAAGCCTGTTATTTCTATCACTGCTTCTTATTGCAC
TTCAAAAATGCGAAACGTGTAATCATTATTGGACGTGTTATTAAGATATGGTATTGCTTT
TTTATCACTTATTCATGCATTTTTCATTTCATTTCAGCTTATTGCAGTTAACATGATTAC
GGACATTCAGTTATCTTTCTTTGCCAACATCTTGGGGATTTGCTTATTCCTCTTGGTTAT
AATGTATCATTATGTTAGCGTGATGGCGACCAATGAAAAGCAACAATGATACAGCTGTTT
ACTTTGGCTTAAATAATGTAATTTATCAATGGATTTGTAATGGATTATTAATTAACAATA
TTTTTATTTAATCCCGTTGTCTATTTTTGTTTTTTGACCGTTTGGGATTATTCATCAATC
TAGAATTTTCACAAAAACATCTCGTTCTGACTTCAAATATGCATTTGCAGTTCATCAGTA
GATTCAACCGATAGTTGCCACTTTCGAGACTAAAATACCCGAATGAATAATTGACGTGGT
TTATTCGCTGAATAAGATTTTATCAAAACTAATTGATCGTGACTTTCAGTTTAATTTTTG
ATTTACCGAGACTATATTAAGTATGAATTGAATTGGACATACAACGTAAATTCATAATTT
GATCAATTTTAGAGTTCATCTATGCAGAATGAAATGAATGCAGTAAAAATGTAAATTTTG
AATAGATAAATTAATGATTGGGTTTTTTGAAGCTTCCAATCGCTTCAAATTTCCGTGTTG
ACAAATGTCTACTTTTTGATATTATCAAAACTATAAAAAATAGAAATACTCATGTGAAAA
TTCCTCATACAAAAGATAAGATTGGTAAAGAAGTAGATGATAGGAATATAATCGCATGTC
AATTAAAAATGGATATATCTATTTTTCGGCATATATCATCAGCTTCATCTTCATCCCATA
CAAAAGAGTCTTGATCCATTTTAGTTTCGGCCTCCTGAATATGATTTGATTCTTCTTTGG
GCTGTAAAGAGACTTGATTTGGTTGAGTTTCCATAGGTAGGTCAAGATCCATGGATTTAA
ACAGTTCATCATCGTCGTCATCAAACTCAAATTCATCGTCTTCCTTATGATCTGAATTAA
TTATATCACATGGAGGTTTTTCCGTTGATTTGTGTACTGATTGTTTGAGTGCTACTACTG
GTGCCTGAACAAACTTATTTGGAGCTGAGATTTCGCCGGTCCGCCCAGGAATCTGCTTAT
TATCGAAATTTGTTGGTTTGACTAAAGTTTTACCTAAAGTATTTGTTACTTCTCCTAGAG
CATTTGGTTTGTTCACTAATGGAGGTCGTTCTGCAGATTTCTTAGGCTCACCTTGCTTAT
TATCGTTGATATAGCTCAATATCGACCGACGAATCAATTGCGGTGGTATGGTTTTCCTTT
CCTTAACACTAGGAATATTTTTGTTTTCTTGGTCAAGCATTGCAGAGTCGTGAGATGTTT
TTATTGCGTTAGTAGTTGATTGACTATTTGATTTTGGTATAACATCTTCTCTTTTGGGAA
CAGGGACATTTTCACGGGGAAGAAGTAATGCTTTACTAATAACACCATTATCTCCTTTCT
CAACAAAAGCTTTTTCATCTAGCAAGAGAGCTTCATCAGGTATTTGGGACAACCAATCGC
AATCATCAAAATTGTCAAATATATCTATTTCGGCGAATCAAAAGTAAATGAAATTAATGA
TAGGGCATTAATACGAAGATTACAAATTATAAAATTACCTTCATCAAGTGAGCTAGCAAG
TATTTCCTGGCAACCTGCATGAGATAAATCGTTTTTAGATTCACCGTCACAATGCCGACT
ATCACTTATATTTGCTACAGGCTGTGAAGAACTTAATCCAAAAGAAGTATTTTGTTTCAC
CTCTTGAGACTTAATATCACATTGAGATTTTATGTCGGTGGTTGGATCGACTCGCAAACA
ACTGATCAAATTATTGAGAACGAGCTCAACCTTTTCAACTTGATTTCCATCCGAAGTTTC
CATATTTTCACTTTTATTAGATGTCTTTTCCACCTCTTTTTTATCAGCTACTTTCTCAAC
GGGCTTGAGATTTATCACATTTTTACGACAGCGATTCGGATTGTCATCAGCCCATACAAT
ATCTAAACGGGCATCGTTATTATAGAAATCCGAGTCACCGTCCTCCTCATCCAACATGAT
TCCTTTATCTGAGTTGATTGATTCCACACGATTTCGTTTAGTAGTCCGCCAATAGCTCGT
TATTTCATTGCATATTGGTTCCTGAAGAACTCGACTTGACCTTTTACGTCTGTGGCTAGA
GGTATTCTTTGCAGGAGTATTTGGCTTCACCAATTGAGTTGATGTTATTGTAGGAGCAAA
GTCAATTACGTTTTCTCCATCTAAAAACTGGTCATTCTTTTCAACAGTATGGCTTGAAGC
CATCTAAAAGATGAAATATAAAATCAAATAAATAAATAAAACAAAAAGGTGTAGACCAAG
GGTGTTTAGAAAGAGAAGGCACAATAGATTGGTGTGTAAGATGAAAGTGAAGATGGAGAT
GACAATGAGAATGAAGAAACAAAATAAATCTCAACTAAACCATGAGAAATTAGAGATGGT
AAAAACGACTAGTCAGATAAATAAACGTTAAACTAATCACAAACATCCAAACAAAATAGA
TAAAGGAAAAGTATGTTGCCACCAGCGATGGGGTTCCAGAACAACCAAAAAATAACCGAT
TTATGAGTTAACTGCTGCTATGGAATCCGATTTGAAAGCAGAATTTACTCATTAAACAAT
TAATTACTAAACAATGATGAGTTTACAAAATATATTTAAAATAGATTAAAGTAAAAAAGA
CAAAATCACTTACAGTTTCACAGTTGTTTAAACTGATATTCTTGGCGGCAACCTCACCTG
TCATTGGCTCTTAACCCAGCCTTTCAACCAATCATAAAGCAACTCTCTTTCCTTTCCCTC
AACCAGATCTCTGGTTTACCGAACGTTACCCATTTTTCCGGTTTTTTCAATTTTATATTT
TAATATAACTGTCTTGATTAGTCTAATAATTTAATTTCTGACTTTAATTAACCAATGTTT
TAGCTGGAATAATCAGTTGCCATTCATAATAACTTGCAATAATGAATCAGTTTGTTATAA
ATTCAATATTGTTTCACATCAATTCACTACCGATTTTTATTTTGCTTTTCATTGCAACAA
TTTCACTTTAATTCTTGAAAAGATATCCTCAAAGGATTATTAATTGGAATTTCATTTTGT
GCGTTTTGACTCATCATTCTTGTTCTTGGCCTCAAGGGAAAATCTTACCAACCGACTTTC
AGCCACTAACCCAAAAAGTAATACTCTTTGCACTAACCACTTTGGCTAACAAAAACCCAA
GTTCCAACCCTCGTTCTTTGTTTGAAAAAGAACGAGTTTTCTCTGACTTGTGGTAAGCCC
TTTTTGGGATCTCAAGATTAAAAATCAAACCAATTGATGAAATATTCGGGTGAAAAGAGT
TTTCTGCTGTTTCTTAAAAAAATTCAGAACTTATAGTTTTGGTTTAGAATCGATTATAAA
TTGAAGGGACCGGCTTTTTTCCACCACATCCACCACTTTATCCACCACATTTTTCCACCA
CTTTTTTCCACCACTTTTATTTACCGTCTTTTCACCCTATTGTCCACCATATTGTCCACC
ACCCAATCTAACACATCCACCAAATCAACCAAATCAAACATCATCACTTTTTAGTGAGAC
TTTTCTCAACAAAATTGTCCACCACTTTCATCCACCACTTCAGAGTGGCTTTTTTCCACC
ACATTTTCAAACAATTTTTTATAAGCATATCCACCACTTAAATCAACTGAATTTTTGACC
ACTATTAATCGCCATAATATCCCAAAAGAGGATGTGTTAGATGGTGTAAAAGTGGTCAAA
AATTCGGTTGATTTGGGTGGGAAAAAAGTGGTGGAAAAAAGCCACTCTAAAGTGGTGAAT
GAAACAGGTTGATGTGGTGGAAAAAAGCTGGTCCCTAAATTGAATTAAAATGTGAAATCA
TTACAGCGATTAAATCGCTGCGATTTATCAGAGGTAAAAGCAGCTTTTAAACCAGAAAAC
ACCATGTTTATGCTGCCATCTATAGAGCTGTTTTGCGTTTTGTGTTTTGAAGGTGTGAAT
TGCTAAGCTCAAGTCTATGGCGTTATGGGTTAATAGCTAAAAAGTTTATCAATTGTATGT
TTGCATTTTTGCCATAATTTTTTAACTGATTGAAATGTTTCTTTTTAATGGGAGTATTGC
TTGGTGATCCAGGCTAGAAAAGTCAAAAAATGTCTAGTCTCACCTCTGAAGGGACCAGTG
AAACCAATTGCTCAAATGGTGATAAAAGTGATACTTGCTGTCCATCGATGAGTCAAAAAA
GTGACAACAAACCTTCCCTCAGACCTAAGCCTCTATTGACATTAAACAACAACAACAATA
TTATTATTGATGGTGACAATCTTACTCATCAAACCGACCTTTTAGATTCACTTTCATCCT
CTCCTTCACATCGCCATCAAATCTGTGTTACATCAACATCATCAGTTTCAGTATCAAAAA
CAACTAACACTCAACAACGGTTGCCTTGTCGTCCTGCTCCTGGTCCACCCTCAACTCGAA
GCTCAATTTCATCAGTAATCTCTTCTACTGGATCATTGAATGGTGTTGACGGTGAATTGC
GACGCTCTATAACTCCTAGAGCCACAACACCTAAACCTCCTGTACCTGTCAAGCCTGCTC
ATCTTCGGAATTTGCGGTTTGCCTCTCCATCGCCGCCGGCAACATTAAAAAAATTCAACT
CAAAAGAAAATGAATCAACGGGTATCAAGCAATCATCTCATCTTGACAAGAGTTGCTCAC
CAAAATGTACAACTCAATTAAAATGTCTGCCGGAAAAGGTACAATTTATCATCACCATAA
TGATATAAAGTATTTAACAGCTCAAAGAGAAAAGACAAAAAGTAAACAGGCAAAAGATAA
TATTTGCTGTGATAGTTGATGAGCATGTATTCATATTTAACCATAAAGGCAAAGATAGCA
GTTGACTGTTTTTGTGTTATCAAACTTCATAAGTTTAGTAAATTACTTCTATTAGATCAT
CGTCAAAAGTTCAGTTAAAATGAGGAAATTCGAGTATTTGTACTCGCTTACATTTTGGTA
TCATCTGGATCTTCGATTTTGGTTTTGTTTACTGCTGATCGAGAGCAATGTCGCTAGTTT
AACGAACGTTTTAGGTTAATCAATCTATTCTGTATAATTCAACCATTCATTTTAGTTTAC
AGTACTGAATGGAGTATGTTCAGTTTTGTTTTGAGTGTTAGTGAGAAAGAGTAGGGAAAG
CAAATTACTCACTTGTTATCCAACCTAAATCAAATCAGTTGATTAGTATTACTACTTTAC
TCTAGTCATTCACTTGTTTCTCACTTTGTTTCTTTAATAACATCTTTCATTTACCTCTTT
TTTCTCGTCTAACTCATTCAACTTTGTTATTAATTTTCTGATCGAGAAAATAGACCAATC
AATCAGTTTCGCTTGAACGTATTCTTTCAAAATCTTTTCATTTTCTGTTAACTTGATCGT
GTGTGTACATCAAAAAGTTCAGAAGCAACTTCAACTCTAAGCTTATCCTCTAAAATCAAT
ATCTATACATAATTATGGCTCAAATCAAAATTTATCCAGTTCGTATTGTTACTCCTTGCT
ACTTGTTGATTATAACCTCAATTACCTTTTAAAATCAGCATATTAATCTAACTCTTTTCT
TATTCACAGGCTTCCCCTCCACAATCAAGGAAAATCAAGGAACAACAAGAAGACTCTCTA
TCAGATAATATCTCAATATCATCCCCTGAGTTACGACGAAAATCGTCTTCCGTGAATGGC
ACAATTGGTAGTTTCCTTCATCCACATTCAACTATAGATACACCTATTTCATCGGAAGAG
GAATTCTCGGATTCTCGGTCAATCGGATCCACCAATTCAATTATTATTGCAACTAACACT
GAGATCGATGGAGGAGAAAAAAACATCAACCCTGAAGAGGAAATGAAAAAACGCCAGGAA
CGAAAGTTATTCTTAGTAGCCCAGGAATTAACCAAAACTGAGGAAGATTTTGTCAATAAT
ATGGTTTTACTCTTAGATTTTCGTGAACACATCCGTAACTCCATTCCCGAGGAAATAATC
AATTCAATATTTCGATATGTTCCGGAACTACATGAGTATCACAAACAGTTGGCCGAAGAA
TTTAGAAACCGGATTAATAAATGGGAAAGTAATCCTAAAATTGCTGATGTTCTCATTATC
ATGGGACCTTTTCTAAAACCTCACGCTCCTTATACAAAAGAGTTTACTTCCATGGTTACA
ACTCTTGAAGAGGCAACAAAAAAATATCCAGGTAAGCAATTTGCTTACCAATCATTATTA
TTGCATAGATTAATTGTTTATTTTTCATTGTTTACAATGCAATTATAGCCTTTATGTTTT
TCAAATTCACTCTCAAGGGCAATCCTTGTTATACATATTCACACATTAATTTTATGTCGA
TTTACTTACATTTTCATTTGGATAAAAAATAATCTTGATGAGGATTTAATGATGTTCATA
TTGATATTCAAATGTCAAGATCTTACCCTCAACTTATCAGTATAAATTTAAACTGAACCA
ATCAATAAAGCTGGCTCTTTATGCTAGTCTTGATAGTCATTCATTCAATCATGAAATTAT
TATTTTGAAAATTAATACTTTATAGCATTAAAAATAAATTACTCGATAAACTTTACCAGA
TTAATCAAAGTAAAAAAAGATTTGTTGACTCTAACTGATTGAATATTGTACTGTCAACAG
TTTTTATATTAATTTTTACTGTACATCTCTATCTATTCATCATAAGCCCTTGTTATTATG
TTATTACGCGATGTGAGTGCCAATTCATAACTTAGTATTAATATGTCATCATCATTATTT
CCCATCACCATTTGATTGGATTTACACTTTCTATTGTTCAATCTCATTTGCGTGAAAATA
ATGAAATATGATGATCATCATGAAAATCATAAAGGGAAAACTCTCGCTATTATTATTTCA
AAATTAACCTTTGTTTCATTTTTTTACCTAATACTTTCTGCTTGGAAACAAATGGCATTT
CCTTACAATTTTTATATTTTCAATCAAATGATTCAAAATATTGTGAACCTCTTTGCGTGT
GATGAGAATTTCACTCATTTTTGGCATCAAAAGTGTCATTTTTATCCTTATCAAGATGAA
AATAATCGTTTATTTTTTTCTATCAATATCGAGGTTAATAGCATTATGCGTAATTGTGAT
TTGCATCCAACTAATCAATTAACTATCGCTCTAATTTATTCTTTTTTTTTCTTCTCTTCT
AATTCAAGGTTTTGCTGATGCCTTAAAAGAGTTCGAGAAAACTGATCGATGCAATAAATT
GCTAGTCCGCCATTATATGCACAAACCAGTTCAAAGATTACCACAATATAAATTAATATT
GGAAAAATATCAGACTTATTTAACCGAAGATCATCCCGACTACAAAGATACACTTGCCGC
TATTGAATTGGTCAGTAAAATTGCAGACTTTGCCAATGATTTTGTTCGTAAAGGTGATAG
CTCTTCAAAGCTATTGAAAATTCAAACTTCACTGGTTCGCTCTTACGAGATAATCAAACC
TGGCCGAGTTTTACTAAAAGACGGAGAATTAGATAAACTATCTCGCCATGAACCTCAACC
CCGATTATTTCTTCTATGCAATGACTGTCTCATTTATTTGACCGCGTTACAACAAGGAAC
TGTTTACAAGCTAAACCATGAACTTTCCTTGGAAGGGATGCGAGTCCTAGTTCCTGACCA
TCAACAATTTCAAAATGAATTTAGCATAATTTCGCCGTCTCGATCAATAAGTGTGGCTGC
CAAAACTCCAGCTGAATGTGCATCTTGGATTGAAGCAATTAAAAAGGCCATCAAAGATTA
CGAGACTCGTCGAAATACCTTTAACACAAGTTCACATGGGGACAGAGTGGGCGATCAAGT
ACTTTTGGGTTTTGAGGCGCCTCTTTGGATACCTGATACTCGAGTTACCATGTGTCAAAT
TTGTTCGGCTGAGTTTACGGTTACTTTCCGTCGTCATCACTGTCGGGCTTGTGGTAAAGT
TGTCTGTAATGATTGTTCATCCAACAAAGCTCCTTTAAGGTACTTGAAGTTTAGAGCGGC
TCGTGTTTGTGATCAATGTTTCCCAGTATTACAAGATCAAATGACTAAAAAGTTAACAAT
CTCAATGACAACGGCTCTTCGTGATCACGGTGCTTCTTCTGATGAAGTTAATGATGATTT
GGTTGATGATAGTGGCTCTGTTAACTCCAATGGTGCAACCTCAACAGGATCAACTGTTAC
TCCGTCCAATTTTGACCTAGACAATTTAAAGGCACAATTTGTTCGTATACCTCTAGGCTT
ACGAAGTTCTGGTCGAAGAAAATCTCTTCCTCAACGATTAAAAGAGGTTAGTTGTTTACC
GTTTAATGCAAGAAAATGCCAATTAAATGATGTTATTCACTCTTCAAAACATTTCCTAGC
AATTTGTGAAAATCATGCTCCAATGTCAGAGCTAAATTGCATTGCAAAGTAAAATCCATT
AATTTAATCATGTAAATTTCAAGGACAGAATTCTTGGTGTATAATTACTCTGAATACTTG
TATTATATTTGGCCAGTTCGTAGTCATATTTAAACAAAGCAATGTTATTATATCCTAAAA
TAATATATTTACAACCAATTTAGATCAAAATTAGTGTAAATTCCTTAGCTAAATCTTTAT
GTTTTAGCTTTCTAATGGATTCATTGAGTTATAGTAAAAAAAGTCGATAAACAATTTCAA
TGGAAACAATCAACATGGAAATTGAAACGGCTCATTTAAATGATGTTTTTCCCTGTTCAT
CCTTGAAATAAATGCTGCTCCTTTGTTTGTGTTTATTCATTATTTTCTGATTTCTGTTAC
AGAAAAAAAATCTCACAAACGATTCGATTAATCTTTCATATCGATGACATTTGCATTTCG
CTTTTCATAAACATCTATTAGATTGAATAATCTTTTCAAGATAATTTCTTGTTCAAAATG
TATCCATTAATTGGGTACAATTGGAACCTAATTTGACTAGTGCAAGTGCAATTCTTACTG
ACACAAATCAAGATCATGATTATGAAGCTGATTAGGTTATACAATATTCACATCAGATAT
TCAACTCAATAATCACTTTTCCTCAAAAAGTTGATTCCTTATTGTTTTTATACCGATATT
TTAACAAGTTCACAATTACCTTTCTTTCTGGATCAGTAATTCAAATTGGACTATAATTTT
ACGTGATTGTTGAACATTTTTTGTTTGCTCGAGAAATTATCTCCCACACACAATACAAAA
GCTCACTTAATCGATCGTAAATTAGCATTAGATGACAATTTTAAAATGGTGAATCACTTT
TAATTTATCAATAACATCATTAAAAAGATAATTTTTGCGTAAAACTCTTACGTTGTGAAA
TCAATTGAATCAACCTTTTATTATTAACCTTAATAACACACTTTTTCATTGTATTTTTTT
CATCCTTTCAGGTCTCTGCTGATGATAAAAATTGTTCAATCAGTGGCTATTTGATGTACA
AAAAGAACTACAAAAAGAGCTGGAAAAAAGCTTGGTTTGTGGTCAAAGAAAAAGTATTAT
ATCGATTCAAGGAAAGCAATGATACGGCAGCCCTTCAAAGCCTTCCTATTCTGGGTTATC
AAGTACAATTAGTAACTGATGGTTCCATTGATTCCTCTGAAGCTGGATTAATATTTCAAC
TCTCGCATCCGGGTCAAAATACAATATTATTTAAAACTTTGAACCAAGAATCGGCTTCAA
GGTGACTCACTGAATAATGGTTTATTATGAAATACAATTGATACCAAACAGAATGAAATT
CAAGGTTCACTTTGAATATTGAAATTTATGAAATTCAGTGCATTTTCATCTTTTGTTATT
TGTTTTCCATCAGTGACTATTAGACTATCCAATTGACGTTATTTTCTGGTGAAAATTGTA
TTTCATTTTATCCTTTTTTTACCAAATTACAATAACATTTTCATTTACTAATCTTTGTCT
TTTCATTCTTTTCATTCTACAGATGGATTCAGGAGATTTTGAGCAACACTCAATTGTAAT
TTAATTGCTATCATTTAAAGGATTATTTTGTCAAAATTGTTTAAATCGACTTGTTTTTTT
GTGAATTTTTTCAAACTTTTAACGCCATTTTCAGTACAAATTATTTTCTACTGATTTCAA
ACAAATTATCTCGTTGAATTCTTAAGTATCATGATTATTTTTCTTTCTAATCATTGATTT
ATAATGGTTGTTTATTTTGCCAAAAGTGTATCCATTGTTTTTTTCCGTTTTTTTGTAAAT
TTGTATTCTCAAACAAAGCTATAACAGATTTAAAAGCTCATCAATTCATCATTAAATCTC
ATTTCGATATATTAATTCATCGTTTGACTTCATCCATTTCAATCAACACTAAATACAATA
TTTATTTTAAATAAAAGACTCAGTTCAAGTAAATAATCAACTAGACAGTTCCAGATCCGA
TAAACTCTCAATGAAAGTATGTGAATGACAGCATTGAGAAAAAGATCAAATCTGAATTGA
ATTCTTATCATTGACTTCAAAATGCAGATTAAAGTTAAACTGATATCATCTATGGCTACA
CATTAAACATCCAGTATAACCATAATATTAGCTGAGATTACAACCGAACTTGAAATTTTC
AAGTTGAAATGTCACTTTTAATTTAAATTGCCACTACACTTTGTAATTAATAACTGTAAG
ATGATACACATACGAAGAGTAAGTGATGATTCAAAGAATGAGTTTTTCAAACATTTAATT
GAATATCCTGATTGATAGAATCAACTCTTGATTGATTAACCCACTGAATATTAGAAGAGG
TTAAAGCTTCATAAAGACTATTAAATGCAAGGCCATTTAATTGCTAATTTTAATTTTTTC
AAAAACTTCTTTCAACCCAATTCGATATATTTTTCAATCAATATTTTCTCGCGTAACCTT
TGAATCTCTTATCCTATGACATTTAAAAACAGAGTTAAATGCTATAAAAGAAACTCATAT
AAAATTAAATTAAATTGTATCATTAGAAGGACTTTTGTGGGGTAAAATTGTTTGCTCAGA
AAGCGAATTGAACTTATTCAGGCAAAAATTTCCAAATCCTCGAAAATTTCAATTTCGTGT
TATAAATCTTTAAGGTTTGATATTTTCATCGAGTAGAAATGAAATTGATTGAAAGATATT
TATCTGTACAATGATGAATTTTAGTTTCATAATTTTATCCAAGTTAGATTGGTAATCACC
ACTTGCATGCAAAGTTAATCAGAATGAATTTAGTTGATCAATAGAAAAAAAGAAACACAG
AATGATTCTACTGATATCTACATCGATCGATATTTTATTAGGTGATCTTGAGATGATTAA
ACGCATTCAAAATGAATTTGGCAAACAAAAGTTATCCTGAAGAGTCAAAAGTAAAATTCA
TTTCAAACTTAGCTCATTGCTCATTAAAGCAACTCTCAGATCAACTTTAAGAACCAAAAA
TGCTAAAAATTTTCAACTCTCCTTTAACAGCATTTGCTTATGATTTTATTAAAGCAGTTC
AATTAAACTTTGATAAAAGGCTTCACAATTACGATTGTGAACAGCTTGCGTTCAAATCAC
TTGAAACACAGGAAAAACAAGTCGTCTTTACCTTAACATTAAGACATGGGTTTGAACAGA
GTGTCGACAAAATTACCAAAATGAGACAGAAAATTGACTTTGGTAATTTATTGCTTCGCA
TTGCTTCACTAGTGAACCTCGTAAGAATCATTTTGCTGTTCAGTGTTAGTTATGAAACGG
CCATCTATTTAGGTGATCCATTGTTGGACTCGAAAGACAGAAATGTTTTGCTGTTAGTCG
TTCTTGTTGGACTAACTCCTATGTATATTGTTCATGAATTGGCTGTGATAAAGGAAAATA
ATTATGGATTCGTTTCTGCAGCTTCTGATTTGAAAGTTGTGATTAAAAATGGGTTTTCTT
ATTTTCCCTTTGTTGGACTTGAAAAGAAACCCTTTTGCCGTTTTATTTACTTGATCTGTG
CCTTTCATAACATGATCACTCCAATGATGATTCCGTTCATTACCTTTCTTTATAATTTTG
AGCTTTTTTGCAACCTTTATAACAATTATTCACTCAAAACAATGCTCTTTGCGATTCCAT
GGAGTTTTACACTTACAACAGCTGTGATATTTCTTGCTGCTCAAGCGATCTGTTATAGTT
CAGTTTGTTGTATTTATGTGGGTCTTCATTATTTTCATATAAAGTCGATAACAAATGCCA
CCGGTTTCCTGCTTCAGATTAATGACAAGAGGAATTGTACAGATTTAAATTGTATTATTG
GACAAACTCTTTGGTTGTTTAATAAAATTGATTCAACTTTTAGAGAAATCCGTTTTATTG
TTTTGTTTTTTTACAACGGAATCGCTCTTATGTCTTGTTGGTTTTTACACTTTGGTCTAT
TTACTGGTAATCACAGCGTTGTGATGGACTTTCTCATTACTTGGCTTGGATTTATGATTA
TATCAGATATTTTGGCAATCAGCTTCTTTTGTGCTGCATTTACCAACAAGGTTTTCATTT
CATTTTTCCCATGTTGATCAGTTAATTATGGTTTGCCTCCATCTTGATTCGTTTTAACTG
TAAATCATTTTTTTCTTTGAAACCCACAGGTTGACAGACTTTACCCAATGTGGCATCGAA
TGTATTGTAAAAGTAAAACGACTACAGCCATGAAGTTAAAAGTAAACTTACATTTATGAT
TTTTAGACTTTTTGATTTTACCCAGTTTAACGGATAACAATTTTGTCATTCCAGATGATT
GAGATCTTCAACAGAATAATATTGCCAACGAATGGCATCCAGATTGGCGATTATGGTTTA
ATAACGAAAAAATTTGTGCTGATTGTGAGTACTATGGACAATGAAATATTTTGAAAAAAA
CTGATTTTATTTTTATCAGTTTCTTTTAGAGTTTTCAACAACACTGATGCTGTTAAGAGT
CAATTTTGGATCATATTTTTGAAAATTTTTAATCAGTTGTTTCAGCTTTGTAAAATGGCG
TTTACTTTCATCAAAAAACATGTTAAAATGCGTGTGTCACAATTAGTGAATCATCGTGTT
CACAGTTAAATCAAAAATGTCTTCACGTACAATCCGTTTGAAAATGCAAAAGGTAACAAT
TTACCAAAATATAGTAAATTATTGCTCGGTCCCTGGTTACATAAGGTTTCTGACAAGATT
AATCATATTGAGTTTATTTTTTTCGCGAATTAATTATTTGACTCTTTAATCTGTTATATT
GTGAATTAATAATGTTTGATAATCTGTTAACAAGATCAAAAATGGTTCAATGTAAATAAG
CTTCTTCAACAGTAAAAAAGATTTAGTTTATTTTCAGTTTCACCTGTTGCCTTTGTTTAC
ATTCAAATGATATTTACTTCTAATAATTTTTCACCTTCGATCGCTCTGTTGAACCTGAAT
CGAGTGCAATCAACTGTACTATATTTACCATTCAAAATTAACTCGGAAATACATTTTCCA
GCTGCTGGGCCCATTTGAATTCCATGTCCACTGAAACCAGTTAACCAGTATAAATTTGAC
CAAACAGGATCTTGGCCCATGATCGCATTTTCATCTAGTTCGTTGAAATCGTAATAGCCT
GCCCAAGCTGAAAGTACTTTAATGGATTCAAATGGTTTAACTCTTTCTGCTAGTTGAGGC
CAAATTCGTTGATCAAAGAAGTCATAATCAACCTCAAAATCAGTAGTTTGTGGCTCTTCC
GACTGATGTAGATTATGGAAAACAAGAAAATCAAAAGACTTAAATATTGTCCAATGGATG
GTTTATGTTTAATTTTACCTCTTCTGGTGATAATCCAGTTATATAGTTATCTCCATCCCC
TCGACAATAAACTCCTGATGGATCAATGAGCATTGGAAAATTTTGACCATTCAAAGTTTC
GCATTTAAATGAATATACATAACGTTTCCTTGGGAGATTAAACAGAATTGTTACCAAAAA
TAATAAGTTATAATATAACCAGATATCTTCATAATCCCAATGAAATTAACTAAACTAATA
TCAGATTTCATTTAAAGTCAATGCTGATAAAGAAATACACTTTCTTAAAATATGGTCTTT
TATTTCAACTGGAGCTTAAAACACCCATAGATGGCTCGGCTCTGGCCAGCAGGACGAACA
GACTGATCTAGCTGTCAAATATTCAAGTCGAATTTGTTGATTTACACATTCCATACTGTA
AATGATGCTGAAATAATCTTCCAATTTCCAGAAGGAAATTTTCTTGGTTAATTATGTAAC
TTGGCTAACTTGTTATAAACAAGAAATTTACTAAATCGGAGAACCAGCAAAGGTTGAAAT
TGGACCAAACTTTTTTACGAAAGTCATCAAAAGACATGAATTATAATTCAAAAGATAAAT
TTTATACAAAAAAAAGATCGACTGAAAAAAAATTTAGACCAACCTTGGATTAACTGGACA
TAAAATGCTTTGCGCATTTTGTGATATAAGTTTATTAGACAAAGTACCACATTCTGATCC
TCCAGCTATGACAATTGATTCTGCTGAGTAAATGGCTTGAGAATTTTGCTTGATATGATC
AACAATGGCTCCATTTACTTTACATGATGGTGTTTTGCAAGAGCAAGAAAAATCAGTTAC
AACCCCATGAACGTATTTCACTCCTAATGCTAAAGCTTTTGCACGGAAAGCCATCAACAA
CCGATGAGGATCAAACCAGCCTTCTTTATCGAATCCATAAGAACCAGCAGCAATGCCATT
GGTGTTTAACCAAGGCCATCGAACCGATAACTGTTGTGGGTCAAGAAGCTCAACTGATGC
TCCACACGATTTTTGGATTTTATGATTATTGACTAAAGTATCAACACCGCTTTCAGTCGC
CAAATACAAGTAACCCTTGCGAACTAACCCAATATCTATCAAATCATCTGGATCAACGTT
AAGATAATCGTTGATTTTTGTAAGGAAATCAAAACTGTGCAAGGATAATTTAATATTTTC
TGGAAGCGAGAAATGTGATCGGATTCCACCGACAGCTCGAGTCGTTGAACAGGTCGTGTA
CTGGTGCAAGACAATTTGAGAATTTCGGTTAACATTTCGCTGTTCAGAAGATTTGGTCGA
TGGACAAACAAACCTTTGGATCTTTTTCAATGACAGTCACTGAAGTTGAAGGGCTTGAAT
GTTTAATCCAGAAAGCGGTTGATAAACCCATTATGCCACCGCCAATAATCAAAACATCAC
TTTTGAATTGTTCACTATTTGCTGTCGCTGACAAACTTGCTGTTGGAATCCATTGTGACT
GTAATTTGAGCACATCTTTACAGCTTAACGGTTGACGAAGTAACGAAACTGAGCTCCTTA
AAATGTTGGTTGATTTGAACATTTTGATTTAAAGCTAAAGCTGAACAATTTCGAGGAATT
TCGAATGAAAACTAAGACAATTTGTGAAACAAACAATGAAACGTATCTACATATAAAATA
AGCGAATCCTATCTATCAATTCATTTTCATTGTCTATTCTTTGTAATCTAGTTACTATCG
CCTGTTAAAATGATTATCTACTCTAGATTTACTGCTTAATCACAAGGTTTATTTATCAAG
CTTGGAGCTTTAATTAGAGTTGTCATATTATGAGAGTCTAAGAGATTTCATGATATTCAT
TCATATGTATTTCATGATGATATACCTTAGTCTTTGAAATATTCATTATAAACAAATTGT
CATCATAATTACCAGTCTTAAAACAATAAATTTGCAATAAAATATTGTGATCAGTTAACA
ATTTAGTGGATGCATCTTTACAAATCCAAACATTTTGTTTGGCGATTTTTTAAAGCTTGT
TATTCACGATTATAAAAAGATTATGAATCGACGCTGTTACATCTGTTTATTAAGGTATGA
CCGATAAAGTTTGTCACTAATTTTTGTGAATTGAATTGCGTCAGTTAGACTAGACTTAAA
GGCACCATTTAACCGTTGAAATAAAGGTACACTTCTCAAGCACATTTTGTGCAAAAATGA
ATTAATTTTGACCAAAAATTGCCAAGTTATGACCTTAAATGGACAAAGGCGTCAAAATCT
GATTTTAACTTTACCCAAAAACCATAAATTTTTCAACTTCATACTAAGGCTTCGAATAAT
CGGAAAATATTGAATTTGGCCTCAAAGTTATTATAAAAGATGTAATTCTCTTAATATAAC
CCAGAATAGATCAATTGAAAGGTCCAAGCCATCACCAAAACTAAATTTCATGGACATTTG
ATAAAAAACGGGTCTTCAAGCTTTTTTAAAAAGACTTTTTAAAAAAATGACCTCGATTTC
GAATATTTCGAGCAATTAACCTGCAATAAAAACATTAGCATCTCATAATCAGCAGTAAGT
TTACTTTATGACCTTTTTATTTCAAAATATTATTTCATTGCGCTATCATTTGAATCACAA
TGTAGGACTTCGCTTGAGTTTTGAACTGACCAGCTACAGGTTGCATGGAGTTGATGCTGA
ATTCATTTATTGTCCATCCAGTCAACTATTCGTTTCTTTAAGATATTTTTTATTATAAAG
TTATTGATACATTGTGAGAGGCGAAGGGATTTAAATGGCGAATCAATTTAATCAGATTAA
TCCAAGATCACTACGAACGATAACACAATTTCCAAAGATAATAAAATGTTATGAGATGAA
AAGCTCCTGAAGCTCATAATTTTGGAATACATTTGTATTGATTGATCAGATGTTAGTTTT
TACTGTGATGATGAAAAAAATCTTGAAGATTACCTTTCTCTGAGCTTTTGTGATTGTAAT
AGTTTTGATTGTTACTGTAAGAGTAAAATTGATTCAATATTTTTGCTTGTGTTGATTTGA
TCAGCTTGAGCTTATTTTAGATTACAGATTGTAGTAAACAAGAGAGGAAATCTTGATGCA
TGGGGTAATCTAAACAAAATAAGTGAAATGATCAAGGATTGATTGATTTTTTCCATAGAT
TTGAGTTTACAAATTGGTTTAATGTAAATATTAAGACCTTTTACAAATCTAATCGCGAAT
AGTTAACTGTTGTCATGATAACCTCTCGTTCAAATTGAACCTTAACTTTCGAAAGATACT
GTCAAGATGATCAATTTAATTACAAGAGAAATATTGAGAAGAAAGATAGTTGAGAGCAAG
AAGGAGAAGAAATAACATTTCTTAATGGCCACTTGAATCATTGATACAGCAATTTTGTTC
ACTTTCAACTGTTTCCATGTTTTTCATTCAACATTAGATTTTTTCAAATTTCTGAGCTTC
CCCATCTTTTATATTATTTATTAATCAATTCAATGGCCAATTTACAGGCCAAAATTGTTT
TCGTTATTGCCATTTGTTTGACAATCAATTTAGCCAATGGGATTACGAGACAAGATTTAT
TTCCCTTTGCAGGACCAGATGACGAAGTGTTAACTGGTAAAGATGAAGGATCATCTCAAC
AGGTTAAACTTTCTTCTAATGTAATCCTTTTTGAAAGATCTTATGATTTCCTTTTTGTAA
GTAACCAATTTCAATTCATCTATTTATTAACTATCTCTGTGAGCTTTTAAATTTCATTTT
CTTGCCCTTTTCAGGTCAGTATCAATGGAGTTATATCATTCCTGTCTGATGCTGCTAACT
ACCTTAACTATGCTTTGCCTTTAAGTATTCCTATGATTGCTCCTTTTTATGCTGACATCG
ATACTCGGATTACAGGAAAAGTTTATTATCGGTAACATTCTTGAAAATATTATTGGAACC
AAAACAATTTATTGAGTATTTTTGATTGTACTTTTTTATAGACAAACAACAAATCCTGAT
CAGTTGAACCTTGCCAATGGATACATCAGTTCGGTATTTACATCTGGCTTAAACTTCCAA
GCTAACAGTCTATTCATCGCAACTTGGGTTGACGTTGGTCCATACCGAAACAATTTGACT
TTTATTGACCCAAACAATGAAAAAGTATGAAATGTCTATCAACACTTGTTACTCTTCCAA
GACTAAGTTTATTAACATGATTTATTCAACACAGAAAAATACATTTCAAGTTGTTATTGC
GACAGACGGCAAGGAATCATACGCATTCTTCCTTTACCCTCAAAAAGGTATAACATGGGC
CAAAAGTGATACCAAAGAAGCTCGTGAACCTGCCTTAGCGCAAGTCGGATTTATTGACTT
AAATGGATACCAGTTTTATCCTCTTGATGTCTCAGGAACCAGTAGGACTCTCAATTTAGA
TAGGTAGGTCATCTTGAATAATTTCAACCATAGAAGCATGTTATCTAATACTGAATTACT
TATACAGAATGTCTAATATTAAAGAAGCGGGAATCTTCATATTCCGTATTGGTAAACTTG
GTGTTTCTGGAGGTGTTATTGAACCAGATCGACCTTCATCATCTCGTGAATCTGATGTTG
CACCATCAGACGTTATGGATCGATGTGAAACAACTTTTGATCCTTGTCCACCTGAAGCGC
ATTGTGAACAATATTCAACTGGCTTTTGCTGTAAATGTAAAGAAGGTTTTATTGGTAATG
GAAGACAGTGCATTAAATCAGGTAAGATTTGAACATACGAACAGTCTTGACATGAAGATA
ATTTTTACTCCATAGATCTCATGTTAGAGTAGAAAAATACTCTTCAAATGTGTTCTTAAT
TATAATTAAGTCTTATTTACAATATCTTATCCAAGAGGGAAACTTATGAAGAACCTCTTG
AACAAAGGTCTATTGACATCATTCTATCACTAATCTATTCTTTTTTTCATTCTATACTGG
AATAATTAGACACATTAGATACATCACCAATTCGTTTGGTAGGCCAGGTTCATGGAACAA
TTAATGACCAAAAAATTGGAGACGCTGACATCTATGTCTATGCTGACGTTAACTCAGGTC
AAATTTACACAACAATCAGTCGATTGCAAAACATACAACCCAGTGATTTTCAATCATTGA
TTCCGTTAACTGACCTAATTGGTTGGTTATTTGCAAAAGGACAACCAGGAACTGTAAATG
GGTTCAGTTTGACAGGCGGAGTTTTCAATAGAACTGCCAGAATAACTTTTCCTCAGACCG
GGGAACAAGTGACTGTTATTGAGCGTTATCTTGGACTTGATGTTTTCGGTAATCTTAAGA
TGGATATTGTAATAACAGGAAATTTACCAGCCATTCCAATGGGCTCTAGAGTTGAATTTG
ATGATGCAATTGAAGTTTATGCTTCTAAAGAACCAGGAATGTTCACTAGCTCATCAGGTC
GTTCATATAGGCTTACTGGAGCTTCCATGGATATACCCATTTCAATCGAACAGGAAATTC
AGTTCACGTCATGCGCTTATGCACCAAAAGATCAACAAGTTAAAACAATTAAAATCTCAG
CAAATCGGTATAATATTGATGTGCGAACAATTCAAGATCCAATTCGATTTACGGCTGAAT
ATTCGGTTGTGCCACCAGGTGAGGTTTCTTCACAAAAATACGGATGAAAAAATTATGTGA
ACGGTGAAAATTGAAGATTAATATATGTTGTTTCTTTTTAATTCCAGATGACAATCCTTG
CAAAAATGGCAACGCAGTTTGTGGTGCTAACAGTCAATGTGTAGTTGACGGGGAAAATTA
TCGTTGTGTTTGTAATCCAGGGTTTCGAAGTGATGACCAATCTGATCCAAACAGTGTCAG
ACCATTGTGTTTAGGTAAGCTATTTCTGTATACTTTTGTCGGATTTGTTACTAATTTTTT
GCCCCTTACAGATATAGATGAATGTTTGACAAACCAATCCCGATGTCATAAAGATGCTCG
CTGCCAAAATCAACCAGGAAACTATCGCTGTATTTGTAATGATGGTTTTGTCGGTGATGG
ATACCGATGTCGACCTCAAGGTTAGTTATTCGAATTGGTAATTTATCAAATTTCCAGTCT
TTTAATTGCTATCCTTTTTTTATTTCACTTTTGAAAAATAGATTCAATGTGTGGGGATAA
ATTTTGTGATCCTAATGCTGACTGTTTACCTTCTACTGATGGATCCAAAAAGTGCATTTG
CTTACCAGGTTTTACAGGTAACGGAATCATTTGTCGTTCCGTTTTAGGTCAACCAGGATC
ACCTAATGCTTGTCCAGCTGATTTACGTTGTGATCGTAATGCTCAATGTGCCATTAATCC
AGTCACTAGAGAATATGGTTGTGTTTGCAATCCAGGCTTTACTGGTAATGGTTTGGTTTG
TGAATTGGTTGGAAAAGTTTGTTCGAGTGATGCCAATTGTGGGGAGAACGGACAATGTAA
AACAAGCAATTCTGGAGTTGGATATTGTGTCTGCAAACAAGGGTATTATGGCGATGGTTA
CACCTGTATCAGGACAAGTAAGTTTAAATAATAGAGAAAAAATTAATGTTAGTGAATCAT
TTTCCATTAATTATAAATTTTTTAATTATTGATTTAGCTGAGCCAAAGCAAATTGAAAAC
TGCTTTACAAGTAAAATATGTGATATTAATGCTGTCTGTAATGACTTACCCAACGGCGAA
ACTAAGTGCATTTGTAATGAAGGATATACTGGAGATGGACGTACTTGCACAATTATATCA
GATTGTAAGGAAGACTCTGATTGTCCGGCTTCATCCAAGTGTGACCCACTACCAGAAATT
GTTGACGGTGGAAGATGTACTTGTATTCAAGGTTTCGCCATGATTGAGAACACTTGTGTT
TCAAACGATAAAGCTCCTTGCAATGTTGTTAAAAATTGTCATGCCGATGCAACATGTAAA
TTCAATTTAGAGGAAAAGCAATTTAAATGTGAATGCAATAAAGGTTTCAAAGGTGATGGT
AAAAACTGTGAATCCACTCAAATACCATGTAATGTTTTGAATACTTGTGGATCTCATGCT
GCTTGTAATTACAATCCAATAGAGTTGGGTTATCGTTGTATGTGTCTATCCGGTTATATT
GGCGATGGTTACACTTGTGTACCTTCATCATCATGTCGAGACTATCCATATCAATGTCAT
CGAGATGCTGAATGTGTTTTCTCTCCAACAACTCGTGAATACAAATGTCGATGTAATAAT
GGCTTTTCCGGAGATGGACTCGATTGTTCACCAAACAATCGCTACGATGGACCTTATTTA
GTTGCTGTCCAAGGAATGTCTTTTGCTCGTCTACCTATGGCACCTGGACGTCAGGGTGAA
TTTCTTTTCGTATTGAACAATAATTTACCAGTTGGAATAGCTTTTGATTGTGCAAAAGGC
TCACTCTATTACACAGACATTATTGACAAAGCTATATCAAAAGCTGGTCTAAATGGATCT
CATGACATAACAATTCTTACTGGCTTAATTTCACCAGAAGGATTAGCTATAGATTGGATA
AGTCGTAACATATATTGGACTGATTCGCTGAAGAGAGCTATTCAAGTTTCTCGACTAAAT
GGATCCTCTGTACGAACTTTAATCAGCGACGATTTGGTCAATCCTAGAGGAATCGCTCTC
CATCCAGGTTTAGGTAAAATGTACTTTACTGATTGGAATAGAGCAGCACCAAAAATTGAG
ATGGCAAATATGGATGGTACCGGAAGAGTTGTTCTTGTTTCTGAAGCTGTTAAACTGCCA
AATATGCTTGCTATTGACTATATGACCAATGAACTGTGTTGGACCGATGCTGGCCTCAAA
AGGATCGAGTGTATTGATCTTTATGGTTCTAAACGTAGACTTGTCCATTACACTTCTGGT
TATCCCTTCGACTTGGCCATTGTTGAAGATTACATATTTTGGACAGATTGGGAAACGTGA
GTTAAAATATAAATATTCACCACCGAATCGCTGTGAATGATTGAAAAGATTGATAAAAAT
TAATAGATCGTTTTTATAATTTTCAGTCAAACTCCCGTTGTATAAGTCAAAGTCGATATT
CTAGACTAATAATTAATAATTTTTTAACGTTTTGCTCTTTTGATAGGAATAATGTTCACA
GAGTTGGTCGCAATGGAGGCAAAGAAGAAACCTTAATGATACCTAAAGGATCAAATGGAC
GGCTTCATGGTATAGTGGCTATGGCCGAAGCTTGTCCGGCGATGAGCAATCCATGTAGAA
TCCGTAATGGAGGCTGTAAACATCTATGTTTACCGTCTGGTCCTCGATCACGAACCTGTC
TTTGTCCAGATGATGATGGATCAGGTGAAGAATGCACTTTGATGTTACCACCGCTACCAA
GACCAAGCCCATCTGGAGTTGGAATTATTGGGATTGGATAAATTGAAATTCTATAAAATT
TAAAATTTTATTTTCTCACGCCTTTAAATTCTAGACAATTAAGTATAAATTGTATTCGGT
TGTATTCAATTTTCATTTTCTAATGCATTTCAATCATTGAGCTGAAAATCTTCATTCTAA
CCTCTGATGATTTCAATTAAGTTGACACATTTACTGTTTAAAAATAAACTAATAGTATTG
CTAATATTGAATGTAAAATTGAATGTGTTAATGCTAATATGATGTGCATTTTGCTATTTA
AAGTTACGAAATTTATAAATTATCCTGAAATTGCCTAAAAACTATGGAATGAGATTGAAA
CATCATAAAATAAAAAACAAATCTGAATCGACTAATGGAATCACTTCTCTGCAATTGACT
AACGTAATTTTTATCCATTCAAAAGATTGATCAAATTAAACAATTTTTCGCGGTTACAGT
AACTCACGATGTATTTCCCATTGAGATATTTGTGTCTTCAATCCTGTAACAAGATGAAAG
CGAAATTAATTTTCGCCAAATTATTGAAACTTTTGATTGAAGCCATTAGCATCAACTCTT
CTATCTGGGTGAAGATGAGAAAGAAAGAGGGAAACTCGAATGAGAGACTAGTGACCTTTC
TTTCTTTTTAAACCTTTTCTGGTTCCTTTCTCATTTTGGCTTACTTTGGTTCTCTCTGTC
TGTGTAAAAACTGATGATCTTCTACGATAAGGTCAGATAGGAGATTGCATGTAAGAGCAA
GTGTATTACACAGACTAGAAAATTTTGTCTTTCTCTTCACCTGTCTTCCATGAAACTCTT
GCTTTTGATGGTTATTTTCCCTCAGGGCTTCTCTTTCCTTTTCTGGTTCTTGATGAAATT
GTATGGAAGTGAACATGACTGCTGTGATGAAACTAAGGCTCATGCGTTCCACTTTGGTTG
TGAGAGTGTGAGCAAAAAAGGGGAAATGAAAGGTATGGTACAAACACAGGGAGGAAAAAG
ATAGAGAGAAGAGAGAAAACTCGAAATTTGGTTTTGTTGATCAATACTATTGATCAAGTG
AGTATACATAGTGTATATGGTTGTAGGTTGTGTGGATACGAGTGAAAAAATAGGGAGAGA
GGATAGATGTAGAAAGAGAGAAAGAGTGGAGATGAGAATGTGTGTGTAAGTGTGGGAATC
AAATGGAAGGAAGGAAAATGTCCGCATTTTCATTGATACACAGTGTTTTCAGTGATAATA
CTTTAACTAAAAACCTTAATTGTGATGGTTATATTGTTTCAATTAAAGACCATTAATGAT
TCATGTATGGTGATACTAAAACAAGGTAAGTGAACATCAAGATGATGATCGATAAATTCT
TTAGACTCCTTTAGCTTCCTCCATTTAGATTTTTGCACAGTTCCTTGCTTGATGATTTGT
TGATGTTGAAAATTTCAACGTTATCTCTTTGCTTGCATCCAAAGTAATGATTGATGTTGC
AATAATTTCACACTTTTCCAATGTTCATGTAGACTTTGCTTGATTATCCTTTAATTTTGC
TCATTTAACTGATATAACGCCAGTTTTAACTCATTGCTCCAATTAAACTAGAAAAACGAA
GAATGATAAATAGTCAGAAGATGTTTGACTAGAAGGAATGTAATTGTTATAAAAGATTTA
CCATTTTCATCATTTCATTCTTACCTTGATTTGTAGTACTTAAAGATGGTGTTGAACTCA
GTTTTCAAAAGAAAAAGAAAATCAAAAAATGAACAAAAAAATAGCAAATATTCATGATGA
AAAAAGATTGAACAGTTGGTAGACTTGAGAGATTTTCAATCAAAACAAAAATGGCAAACT
GTTTTGTCTCGTCAAATTAAGTCAGAGTTGAAAGTGATAAGGCAAATTGTCTTTAGACAA
AGATAAGGCGGGATTTTTATAAAAACAAGACTTTGAGACTAATCAATGTAAGAATCTTTC
TTAACTCTTTGCTACTTGATAAGTCTGGATTATCTTCAATGTTTTAATTATTTTCCATTT
TGTTGGCCACAAGTAACCAATTTAAACAAAAGAAATGCTTTCCTTTTTCCCTTTTCTGGT
CATGTCAAATATTCAATTTTACTTTCCCAAGCTTCAATCAATCGTTACTCCACTTAAATT
GATTACCATGCTATTTATGTGAATTTTTTGTTGTGTAAAGAATCTGATTGTTACATTCAT
TGAATGGTTACTCTTTTGGTGCTCCATCATCATTCCTAGGTATAATTCGACCTCATTCCT
TTGATTATTGTCCATTGTTGTGCCGTCATCATTACCCTGGTAAAAATTAGTCCATTTTCC
TCTGTCTCTCTCTCTCTCTTTCCTTCTTTTCTATCCGTGAATTGATCGATGATCATTGAT
TTCCTATTCGTCAACAGCTTCTTATTAGATTAAATGGTTTAGCCAGGTAAATTAAAAAGC
AAAAATTAAACGTTCAACACCAATCTCTGAATGCTTTGGAGCATTGATTTTTAATAAATT
AGTGTCACCACAGTAAACAATGTACTATTCGTTCTGATTATTGTGCAAAAATAACCTTTT
CTTCATTCTCTGTTTCTCTCTGTTCTACATTTTCAATTATCAAGCTTATTATTCTATGAA
CTTGTTCTCATTTTGTTTTTTTACTCTTTTTTTTCCTCTTCCCTTTCTTCATTTGCATAT
TATCATCTTCATGGTTCACTATTGAATTACAAATTTGGATTTCTGTGATTAATGAACGAC
TCAATATTTCCCTTTACTGTAAACTGTAAACAACAAACGTGATTATCATTGGATTCATCC
ATTCTTTTGTGTGTCTACCAAATTTGGATTTTTTTGCTTACTTACTTTGGAATAATTAGA
TGCCAATAGCCAAACATGAAGGGGTTAAAGAAGAGAAATTATCTGCAAACACTTCGAACT
CTCAAGGTAATGAAAAAGATAACCAGAAAGAAACAACAACAACCACTAATAAACCTCAAC
AAGGAACAAGTAAAAGCAGCGATAGTGATAAAACTCAGCCTCATCCATCATCAACAGAAG
TCCATAATACATCAAGAATATGCTCAGCTACATCAGAAGCAAGTGGAAAGTGTGAGGGTG
GAGGAGGTGGAGGAGAAGGTGATGCAATCGAAGAAGATAAGAGGACTAAAGAGACTAGTG
AAATCACCACAAGTAATAACAAAAGGAAAGAAACAGAGGCAGCAAGTAAATTTTCCCAAC
CATCATCATCTAATCAGCAGACAGCTTCCTGTTCTTCTAATACCTCATCCACCCAGCAAA
CATCGCATTATCATCATCAACAACAACATCAGCATCTATCTTTGCAGCAATCTCACCAAG
AATCATCTTCATCATCCTCATCTCCTAGTTCCTCAGCAACACCAGCCTCTTCATCCAGTA
ATAATGGTCGATCAAATTGTACCAAACTGTTTTGCGGATCCGGAAGTGGATCAAGTGATT
CCAAGAGGAAAGATGTTGATGAGAATAACATGAACGGCTCAAGTTCAGGAAATTGTGACA
CAGGAAGCAAATGGCGTAAATCATCGAGAAAGGGAAGCAAGAAAAAGGAGAAATACGCAC
TCAAAGAGATGATCCATGATCCTCATCATACGGGATTTACTCAAGTTACAGGTGATGGTG
TTTCAGGGGAATCGGGTGATATTCAGCAACATTGTTTTAATAGTGCTAGTGTTGAAAATG
GTGGGACAAATGCCACATCAAATCAACAATCACAACAATCTGGTGCCCACGACCGTAAAT
CATGCTGTTTTTGTTGGTGTTGTTGTTGCTCATGTTCCTGGTAAGTTTTGTAGTCAATAT
TGTTATCAGGTTCACCCATCGGTTCAATGAGTGTCGTAAAATTGAATTATATTGCTTTAA
ACAGACAAATTGTTTACCAATATAACTTGATGAAACTTTACTGTGTACCCAAAATCACGC
ATCAATTGTGGAAGCAATCAAAAAATTACAATTTATTATCATATAACAAAAAAATATGTT
TCACCATGGTAAACAACCTTTCCCTCAAAAATAATAATTAACAGTACAACTAACCCGATA
AGATAAATTTACCCAATAACCCATCACGTAACCAGAAACCAGAAACCAGAAGTCTTTTTT
TCTCCTCTTCTCCAACTATCTTTTGATCAGTTTTAATAATATTGTTATTACTTGAATGAT
CATTGAGTAGACATTTCAACTAATTGTCTTTACCTTTTTGCTCAACACTTCAAATCAAAA
GCAGAATAGGAAGTAAACGAGATCTGTTTCATTTTAATGTTTCCAGAATTGCTACTTTTA
CTTAACGTCATCAAATCAGTTTCAATCAAATTTCTTTCACAAAGTTCATCAGACCCACCT
TTTCCCAATCCATTAATCAGTATCTCATTTCAAAAACATTTAAAACATGCTTCTTCTCAA
TCTAACATTGAAAATACTCATTACTCAACTTTACACTTAGCTTCTTGGTAACCTTAAACA
TGAAGACAAATTTTCAATTTTAATTTAAAATTTTCTGGTCAATGAATTAAATTAAATTTC
AATACATTTTCTCATGCACAATCTCTTGCAAAAAATGAACAAAAAGGAGACAAAAAAAGT
AACGTTAACTTTTATTTTGAAAACAGACTAAATGGCTACCTTATGTTGATAGGAACAAAA
ATCGATATTTGACCTGGAATCTTGGAACCTAGTTTAGTGAACAATTTCACCTCCTCTTTA
CATGTTCCTCTTCAACTGTACATATATCTATGAGTTATTGAATACTCACACACACACACA
CTGCTTTTGCACCCTTCCTTTACCAGGAAAAATAGAGATAAAACCTGATGAGTACAACTC
TTTCTTTCTCCTTATTACTGTCTTCAAAGTTGTTTTCTGGAAACAAATGACACTGAAAAT
GATGACTATAGCGATACTGATGTGTTGATTTTGTTGGTTCAACCTTTTTTTTATTCATTA
TTTCCATGTTTCATATCTACTTTTTTTACACATTAACCTGAACACAGGATTGAGAGTAAA
CCAGTAAATATTATTTCTTGAAATATTTCAATCTTTTTCACTCCCATTTATTTTTCAAAA
GCAGCCTTCCAAACCACCTCAACCGTGATTTATGTGAATAAATTAAGCTTCCATGTAAAA
TAATGCATGTAAAACTGTAGAGTCTATCGAGTTGTTTTCATTTTTTCCTCTTCTTTCCCA
TGTTTACGTTTTCCAATAATTTCTCGTATAACATCCCATGTCGTAACAACTTTATTATCA
TCATCATGAAAATCATGAAATTCAACATCTTTTACTATTCTTATCTTTATCCACCTTATT
TTCATTCCTCAAATTCTGGTTTCTTTCCTATTTCCCCATTTTTGCATAATTTTGAGGTAA
AGGTTGTAAACAAGAAACTCACTCTTTTCCTAATTACAGTAATTGAGACTCTAAAATTGA
TCCATGAAAGTGAACAGATAAATTAACAATTGATATTAATATTAGTCCATTTAATGACAG
CTTGCCGGTGAAAAATCAAGGTAAAACTGGTAAGGAAAACAGTCGCATCCAACCATCTTC
ATCATTAGAACACTATTTCAATGGAAATGGTGAACAACCGTAAGTTTATCATTAAACCTT
TCTCCTTCATTTCGATCATATTTTCATCAATTTTCCTAGCAATGAACTTTGCATTCATTT
TCAATTTCAACCTCAATTGATGAAACCTCTTCAACTTATAAAAACATGACAGCTGCACAT
AACATGAAAAAATGGTCATTTTGATTTCCATTTCCCATTCAGATGAGCAAAAAAGAGATA
ACAAAATGTATCACTCAAACAACCCATATTTGAACCAATATTTGGCTCATCTGGTTCTTG
AATCATTTTGTCTCAATTTGTAGCATTTCATTTTCGTTGTATTATCACGATTTCAGTTAT
GCTAACCTGTCACCACCGATTCCTCAGGGTGACAATAGTTCTGAAAATTTTTCGCCTTTT
TTCTCATCTTTACAATTCATTTACTTGATCCATTTCCTTTTTTCTCAAACTATTTTCTTC
TTATTCTAATTCACTTCTCTTCTCTCATTCTAGGCCATCCTTAGAGGAAATTAGGTTATG
GGCAGAGTCTTTCGATAAACTAATGAAATGTCCATGTAAGTCCAATACTCGTATCTTTTC
CCATGAAAACTAAATTTCCATCATCCTGTGAAAAGCATCGAAATGCAACATGAAAAGCTA
AACATCATTATCATTACCAAACAATCAACATTATCGTTTTTTATTCTTTCTCTTTTTTTA
ATTCTCTTCTTCAATTGCAACTTCAGTTTCAGCATCAGTTCCAACTGAGAATAGTCAGCA
TTTAATCAATGAAGAAAGAAACGTAAACCTCGAAATGTTTTCCAAGAAAAAACTGAACGA
AAAAGAATGAACTAAAAAGAAGAAAAAAAATTGAAGCAAAATTCAGCAAAAATACAAAAC
AAAAAGATTGAGAAGAAAATATAAAAATAATATTTAATAACTTAAATCAAATAATGTAAC
TTACTTATCCTTTTAAACTTGTTACTCAATTATCTTTTAATGTCTATTATATTCTTACCT
TTTTTCAGGGGGACGTAAAGTTTTTCGTGATTTCTTGAAATGTGAATATAGTGAGGAAAA
TATACTCTTCTGGTTGGCCTGTGAGGACCTCAAGAATGAATCCAATCCTGAAGTTATCGA
AGAGAAGGCACGAATAATATATGAAGATTATATTTCAATATTATCTCCGAAAGAGGTAAG
GACAAGTTTCCATCAAATGCAGTTCATCTCATTGTCACCATGTTATTATCATGGTTCACT
TTTTTCCATTCACTTACTATTTTACAATTACTCTCACTGTTATTGGACTATTATTATCAT
TGCTATTATTAATCATTAGCACTAGAACCATTATTATCATTATTGGTTCCATTTTTTACT
CTTTACCAGAATCACAATTGTCCTTTGATCGACTTCGATCAAGAAACAGTGTTTCAGACA
AAACTGGATAAATGACATTCAGACTAATGTTCAATGTTTCCAGTCCACTTTGATTGAATT
TACGAGTTCATTTATGAGCTTATTTCTGGTTAATTCATTCATCTCTGTTGCCAAATGATA
ACAATAATAACCAAATGATAAAAATCAATATCACCCAAAAAAAGGATAATGATGTGATTA
ATGTGAATGTTGGTGATAATAATTTTTTTGCTCATGAAAAATAATCAAATGACAATGGCG
ATGAATAGGTGTTTAATCCTTTCTTTAATTGTATTGATCTTTTTGTAACAATTGAAAGCT
TTGATAGTTTGAAAGAAGTGTGAAGCAAACATAATTGATATTTATAATGCTATAGCAAAA
GAGGAAATTTCATTTTTCACTTTTACTATAAAACATTCAATGAATATCCAATCTATTTTT
GTACAGATTCCTACTGTAGACAGTTTACTGGAAACTCTTGATGAAAATTGAATACTTTTG
TTGAACCATTGAAAAAGATTCAGTTGAATAAAGAGTCGGGTAACAAGAAGCAAAAAAGCT
GGACTGAAAGATGACAAAAACTGAGGGAAAATCTTTCTCTTCAATCTCAAGTTTTTTATT
TTCAACAAAACTAATGAAGTGAACAACTTGACCTATTAAATCTCTATCATCTCTCAAGAA
AAGTTCCAATGTCTTTTGTTCTTCACCCAACTCTTGTTCTTGCTTAATCTCTGCAAAGGT
TCAACTGAAAATGACAAAAGCAGATTCAAAGTCAATCTCACTTTCATCATTCCAATTACC
TGATGAAGTTTCAAAATTCATATCAAAAGCAATCAAATAACACCAATCAGGAAAAAGACA
GAAAATTAACCCAAAATTCTTGAACAGAAGTGACAAAACTGATGCAAAATACGAAGCATC
AACTTCGGAACTTAACATCTTAACATCAAAATTAGGAAGCAGTGATATTACTAAGAACGG
ACATCATGACTAGATAAGGTCACTATTCGAGGTGCATGAAAACGTAAACCTCGAAAACCT
AAGTAAGCCAAAGTAAATCATATTTATAACATTTAAAACATACCCAATGTTAAAGAGTTG
ATTTCGTGTTTTGAACAGTTCAACTTTAAAGTGATTCAACACGTCATGTTTCAGTCTTTA
CACATTCTCATTCTCATTATTCAATCGATAAAAAGGTTTCAATTGAAGGAGTAACTCCAA
TCAGATGTGAATTAATATTAAACTAATAACTGTTGATTAAAATTTATCAGCTAATTTTGC
ATTCATTAATTAAACAGTGAATGTTGAATAGCAATAATTATACCTTTCAAGTTAATTTGA
TGCTCATCAAAATTTCTTTACCTTTAAAAGTTGAACATTTCATTGCTCAAGCTAATTACG
TAGAAGGCTCGTTTTTTTTTCTTCGAAGCTTCGATCATTTTTTGCTTTTCCAACGATTAT
CAAATTATTTTGGCTTTCCTCTGTTGCCTTGTTCTTACTCAAATGATTAATAGGCAAAGA
ATCGTATAGCAATGTTAATTAACCACGTAATTTAAGGACCATTTAATTGTTGCCATCTGA
TCCTTAATATTATTGCCTCTCTTTAAAATGACAATTACTATAATATATCAATTAATTATT
CATTAGCCTTTTGCCTGAACCAGAAATATGATATCAAATTGTTTAACAAGCAGCATCTTA
ATCTTGTGCCTCTCAACCAAATAAATAGCCATAATCATTATCAAATCACTTCTATTATTT
ACTAATGTATTTTATTGTTGCTTGGCCACAATCATCAGAGAGACAACTATTTTTTTCTGC
TTCCATTGGTCAACATTTTCAGGTTAAATTGCATTATTTGAGAAAAGGGAGAAACTTTCA
TCTATCATTATTTTTCTTTAAAAAAGTCATCAAAATCTATTAAATCACTATTTTATCGAC
TTTTTCTTCTTTTCTCTCTCGACCATCAAATCAACTGACCAAATGAAAATACTAATAATA
ATGGCAAGGTAATATCAATCTGCAGACAAAAGATTCTTGGATTCATTAGCTGTACAAAAA
TGAGGCTAACAGCGTGAAACAAATGATATTTCACTCATGATTGGGAAGTTTGTCATTTTA
CCTGAAAATTCATTTCGAAAAAGTAAACTACAAAAGATTGAACCATCTTTTGTATACAAA
TGTACGAATATCAAATCCAAAAATATCGATTCCATTCTATTTTCACCAGGGAATTTTTGC
CCTTAGAGCATGGAAATGACTTTGTTAGGGAAGACATCAGAAGACAGGGAAGATGAAAAT
TGAAGGTTGATAAGATAAAAAGAAGTTGATAAAATTGTTTTCCAATGTAAAGTCAGATTG
TTCATGTTTTCACCATTTTCATTGCCTTTCACCTGCTAATACATTTTCACGTTCACCTTG
CAGGCAAAGATGCTCAACATCTAGAAGTCTACAAGATGATAATGAAGATAACGATCATCT
TGATCCAGTGATAATGGAATGAAATGTAAAAACAAAAAACTTGAACAATATTAAATATTG
ATCGAGTTTTCATCGATATCCAAAGTTCATTGATAACATTCAGTCAACTTTGCTTTTCTC
ACTTTATAATTCAAAGGCCTTTTCCATCTTCATCTTCCTTCTCACACTTCTCACTTCTCT
GATGCAATTCATTCATTATTTGGAAAATTCTGCTTCGTCTCTTTGCGAAGCTTCCTTTTC
CACTCTTTTTTTACACCAACAAAATTCATCTTTTCTGGTTTTCTTTTTGTTCATAATCAG
GATAAAAAGATTATGACTTGGAAAGCAATTTTAGTCTTAAAAATTTCCACCAAGGCAAAG
GGAATAATGGGTCAAAAATGATGATGATAAAGAGATTCTTGATTTTCTTTTTTTCGTGAA
AGATTCATAGTAAACCCGTAGGCTTCTTATCCCTTACATGGTATGAGTTGCGTTGTAACT
TCACTTTTCCTCTTCTTTTCATCCTCATCTTCATCATTATCATCGTTTCTTCTTCACCAT
CTTCTTTTTACTCCTTTTCCTTGGTTTGTAGAGTTCGTCTCAACTGTCGTTCATGCTCAA
CTCTTGCATTGTTATTCCCTTTCCTTTCCCTGGATAACCTAGTAAACGAAGACGAAAAGG
AAGAGAAAGTTGGAAAAGATGATAAGACTGATAGTAATCATGGTAGAATTGAATCAAGAG
AAGAGAAGTGATTCTGACTTTTTCCCATTTCTTCTTTCATGTTGACTTATTATTCTAACA
AACTTGGTGTCTGTTGTCTTTTTTTTATTTCATCAAATATTGTTCCTAACAGAGTTGAGT
AACATTACTTGAATCAAGTGGAGATGGGAAGATGATTCATGAAGAAGGAGAAGAACTGAC
GAAGAGAATGGAGAATATTTTTTCTTCTTTCTTTAGATAATGATGATGATAATGAAGAGA
AATGCACAAGGAATGTATTGAAACAAGATTCTGTTATTTTTTACACACTATTTCATCTGT
ATTGAATTGTTCACCAATGAAAATGACATAAATTGACTCGAATGAGTAAAAACAAGAAGA
AAAATCAACTCAACTCACAACACACATAAAAATATTATCAGCTAATCATGAGAGTTATAA
TGCTAATAATGTTTTCATATTATCAATAATTCTTCCTCTTATCTTCATGTCCAAATAACT
TTCCCTTATTAGCCATTTGGTTGGTGCAAAATGAAAATAAATGTTCAACACAACCTGAAT
CACAACTTGAAAGATTACTTTCTGATTCATCAAATTGAACCCTAAATGATCTGTGATTCC
ATGAGCATTTCATTGAATGTTGCACGCATTTTCCACACCAATTTCCTTTCATTTTCAACA
CGTTCTTCCAATTTTCAGGTTACTTGTACCTGTAATTGATCGTAAAACCAGAATTGGTTT
TCATGTTTGCACAAAGTTCATTGTTTACATTTCAATGAAATCAGCTTAGCTCACAACAAT
CAATCACAAAACATCCAATGATGCAAAATTAAATTTTGATATTCCAGGAATATGAAATTA
CTAGACTTTACAGAAAAGATCAAACTTATGCTTCTAAATATCTTTGTTAAACATGTTTTA
ATTTGTTCATGGAAGATTCTTCAACAAAACATTTCTGTCAAAGGCTGAGCCTCAATAGAT
CACAGTACGATAACAAGGGAATGTTGAGATTGTATTAGCACTTTTTGATGGGACAGCGCA
ATCCATACAAATGCACTGGTGTGGAGATTTAGCGGTTCCTGAGATTTTTGGGTTTAAAGT
TTATGCATTTTTATCAAAATCATTTTTAAAAACTAATTTTGTCTGAAAAAGGTCTAGTTT
CATAGGTAAAGGAGTAGGGAAAGTATGGAGTTTTTGGGTTCAGGTTCTAGTGACTCTTTT
TGTTGATCGATTTGAATGATTTAGAAACTTTTGACTAAATAATTTAAAATGATTGTTATA
GTTCAACACAATTCAGCTCAAAACATTCCTTGTAAGTACGGCATTTCCCTTCAATAAGAC
AACCTTTATAATTTTGATTAGTTGAAATGCATCACCAAATCAAATGAAGTCTTAAATAAG
ACAATTTTGATTTGAAAAGTGTAAAAATGTGAAAATTGTCAATATTTGTAAACCAGAAAA
GTGAAGTGAACATTTCTAACCGTTTTCATAATAACTATGATATTAAATGTAAAATTGAAA
TTGACAGTAAACTGGACAATCAATATAAAGCTAATAAAGGTGGCTTAACTTCTCAACCTA
AACTTGTTAGCTTTTCTGATTAAATATTTATTGGCAGCAATAAAAAAGGAATCTTGAAAC
AATTTATCGATTCATACTGAATATTATTTCCATATTACACAATATTGATATTAGCTGTTG
AAAAAAAGGTGCAACGCTTTTAAAAACTCAATGAACCAAGAATCCACTTATAAGTGAGGT
AACACAATAAAAAAAAGACTGAAAACATACTCAGAATGGTTGTTGAATATACACACAACA
TGATCATAAATGTGATCATTACAATGATTGCCATTGTGTTTATAAAATATTAATCAATTG
AATCAATGAGACTTGTCTGTGAACCAACACAATTGTTTATCATGTTTAACATTTAACTAA
CTACTCTTGACATTGATTAACTTTCCTACCAAAAGATGAAGCATAAAAAACGATTAGGTT
AACTTTGACATGCTCTGAATACTTTGCGAGTGCTTTTAATTTTTTCATTGTTTACTTGAT
TTATTTTACCTCTCTTTACCTTCACTTGTCGATTTACTTTTACCATCTCAGTTGTTCCAT
TGGATATGCGCTATTATAATATTTAACCAGTAACCCTTTCAAGTTATCAAGAAAAGGAGA
AAATTCGTTCATTTCGTTAATAGTTGCAACAATAACCCGAGGCTTCAGTTGCTTTTCCTC
CTTCATCATATTAATCTTATTAAAATGTACTTTTTACCATTCCTTGGATAATGTTTCACT
CTTAACTCATTGATGTCGACTCTTCAATCCTATCCTTTAAGCCTTCAATATCGCCTTCAC
AGGTAATATTTATAACAGGAAAAAGATTAAATCATTTGTACTTAAACTGTTTTCTAAGTC
CATTTAATATTGTTACAGAAATTTAAACCTCGCTTCAGGCTCTATCTCACTTGATCAACA
GAATTAATCAACTTTCACTCATTTCAAGTGAATTAAACCGTCACTTGATGAGTAAAATTC
ATTGATCAATTTGGTCAATTATCCATAGATTTTCAAAATCTTTTCCGTGTCAAATACCTT
GAAATAAGAACGGAATTTCAAGAAACTCTTAAAACAATTTTCACGAATTGTAAATGGATT
CATATTCCAATATTTTATTCTGTGGATTTTTTACTCCGAAGAATTTGTTTTTATCGATAT
TCAAGATTATGTTCAAGTTACACAAAATTTGTTATTCGGATAAAATTGCATTGAAAATCA
AACCTAAATGTCACTCCAAGTTTGATTTTGATCAAATACCAAACTTTCAAAGTTTCAGGA
AGTTCATTTTTAGACCAAAATTTGCATTGATAATCTTTCGAACTGAACAGGTGAACAGTT
TGGCAAGAAAAGCAGGTTACTTTCATCTGAACTTATTCGAACTTTTATCCAAATTCTAAC
AGCTGAACCATTTTTTCGTCGTTGAAATTTCTCAGTATTTTGATTGTTCGTTTTAAAATT
ATAAGCTTTGGAGTGGGAAAGTTATGGTTTGTATACATTTCAAGAGACGAAATTTTTGAA
ACATAATTACTCGGAAAGTTGAATTTGAAATGGTTTTAATCTTTTATGATAACAATAATA
TTAAGCATGAAAATTTTATTTCTTCAACTCAGTTGGTTCAGTTATTTTCAGTTTCAATCT
TTCTTATACCGTCTTTAGATAATCCTATTGAAATTAGCATTTCTTTCAAGTATAATCTTC
AAAGTGAACCTTGTTAGTCTGGAAGATGAGAAGAAGCAAAAAATATAAAAATAAAAGATG
ACTTGGTTTATAACATAATAGCTGCTGATAAAAATGCTAATAATGTACAAAGTACTAATA
ATGTTACAACTACTGTTACTAATAATAATAATCATCATCATAATAATGATATAGAGAGTA
AAAATGGATTAAAGATAATGGAAACTTTTCCGATTTTTGGTTCCTTGTAAAGAGAAATAA
AAGTAAAAATTAAACTGAATACGATTTTTGTTATTAAACCTAATCTCAGTTACATTTTAT
TACTATCAATTGCACCTTTATATTCAATCTTTTTTGTTGAAATTCAGGCTTCTTGATTCC
TCCTTCGTCTTTCAGTTCAAATTACCATAGCTACTAGTGCTCAGGTTATCAGTTACTCAT
GTAAAATGAGTCGACGCTTTCGTTGTTATTGCAATACTCATTGCTATTATATTCACATGA
ATGTATTAGGGTGTCTCACGCTATCGCGGATGATTTTTATTTTGAATAACTTCTTTATCG
CTTGGCGAATTCTCTTCAAATTTTATATGCCGAAAGTATTCTTGTTCAGAATCAATATAA
CGTTGCCAGCGATTCGGTAGATGTGCTATTCCGTGTATGAGGCCATCGTCGTATTTTGCC
CTGCGGCAATTTTCCAGACTCAGACTTCAGACTCAAACTGTTTCCTCCTCCCGTGAGGAA
TTTTTTCTCAATTTGGGAATTAATTTGGCAAACATTTGAAGTTACAGGGACGCAGGTCAG
TCGAAAAAAGTCGTCGTTACGCTAGTAGACCACTTTTCAACAATGCTGCAAATTTGAGAA
ATGAGTTTTTTTCTTGCTCACTGATAGATCAAATCAAACCCTGAAATTCTGCGTTAGTTG
AATTTATCAGAGAATAATTTCATGCAATTTTTGCTTCTCTAAGCTACGAAACAAGCCTAA
ATATGTCACTTTTTTTCGACTAGAAGAAAAGTTATTAAGCTAAAAAGTTTTCCGCGATAG
CGTGAGCCAACCTAATATTTCTAGGTCAGCCGGAAGTCGGCGTAGGCTGAGTGAACACTG
TGCTTAAATTGCATGTTCACAAAATTCTGTTGGATTCTTTGTGGGAAAGAGTATTTTTTA
TGGTAGATATGAAAGATGGATATTTTACGAAGTGTCATTCGAGGCATCATGATTTCTGAA
CAATTTACATTCGAAGAATTTGCGATTTTCACTTCAAATCCTAAAATTGTTTTTTTGTAA
CTCTTATCAAAAAGTGAAACTTTTTACAGAAAATTATTTTTGATTGGAAAATTAAATCTT
TAGCTCTTCTTGGTAGTATTGAGATTCTGAAAGCTTAAGACTAGAATGAAATTTTGATTT
AATTTTGAGTTCATTTTTAGTCGATTTAGGAAAATTTTAGCCCAAGACACATTAATAAGT
AATGTCTTCCTTTATCGGGTCAATGCTTCCTTTCATCAGCTCAGATTTCAATGTATCATA
TCAATGGTCAGAAGCATGTACAAAGATTGCCTCGAAACATGAAAAAATCTCTCCTCATTC
TGAAAACATAAGTCTTGCTCCGCTCAGGCTGAAAATATAAAGTCTGAATTTGGTGAATTG
AGTTTGATCATTTCAATCATTTTTCAACTTCAATTCCCAGCGCAAGTTTCAATTTAAATT
TCCAGGAATTTTTTCAACGAAAGGATTTTTATGTGGTTGAAACTGTGCCATAATGGATAC
AGTTAATGATTCGAGTTTGGATGAAACTTTGTACTAAATTTTTATTCAAACCTTCTATCA
ATTGGATTTAAATTTTAAAAGTGCTTAATCAAGATGAACTTGAATTTCTTATTATGACTC
AATCTCAAGGTTTGCTTCGCAGTCGGATTACGAAGCTTTCACAAGCACCTGATTTTCTTG
ACGAAACTCAGTTTTTCCAATTCGTTCATTTGAAAATCCAACTCACAGTATGTCAAGAAT
TGCGATTCAATACAAAGTCTTTCGACTTTCGCTTTTTAAACACAGATTGACATTTGATTT
TTGATTTGACTTGATTTCCATTGATAAAGGTTAACAATCAAATAACGATAACCAAAAACT
AGAAATATTTATCGAAAAGCTTAAACATCTTAAGAAGCTAATATATATTGTCCTCTAGCG
GTTGTTATTACTTTTCCTGATTCCTTCTCTAAAAGCAATTTAAGTGATTGCTCTTGGGAA
CAGGGAGTTGAATTGTGTGTTTAAAGGTATGATGCTGAGATGATATATTCACTAGTTAAG
ATGACATGCGAGTATAGCTTGATTAAGTTTATTGAAATATCACAATTATTCAAATATCAG
ATTATATTATAATATGATGCATTATTTACATTCAGTAGAATTGAATATTTGAAAAATAAT
GATAAAAATTATTGTTGAACCAAAACTTGGGTTAAACTTTTTCCTTTCCTACAAATAACC
CAATAACTTGAAGCTTCCGAGATTCATATTCAACTTGATTGAAATAATCATTTTTTCATC
TCTTCAGTTCATTCACCTACGAGAAAAAAATGAGTTAATTTATGGCTCATTTTTATTCAA
CTTTTGATCAACATTTTGCTCTCCAGTTTAAGAAGTAAATGCAAAAAAAATTGTCTTAAG
AGTTGGGACTCGCGGGGACATTAAAACTGAGCCCATTTGTGAAATTAAATTAATTTTTTC
GAGGAAATCGAGTTCAAAGAGTAACTTCGATTGCCTTTTATAAGTTAGATTCTTCCATCA
AACTCATTTTTCTGGTGCGAATTTTGATGGATAACCAGAACTTCGGGAAATGAAATTTAC
TGTACAAGATGTCACTTCGATTTACGAACAAGTTATAAATTCGACGAAATATCAGAGAAA
ATCTGACCTGATTTCTGTGATAATAAATACCTTTTTAACACACGATAAGATTTGTTAGAT
CACTTGAAGGTTAAATTGAAACAAACTCCATTCTAAGTGAGACAATTACTCTTGAAATAT
CAACATTTATAGCATTTCATCGTCGTTATTATCTAAAAGTGGAAGTAAATAATCATTTCA
AAAGTTGTTCAGTAAAGTATATTTTAAAATTGAAATATACTTTACTCTTCACAGTTGGAA
GAAAAAATTTCCTGATTCTTGATTATTTTCAAATTAATTCAAATATTTGCTAACCTTAAG
TTTGCCATCTTTTTGTATCCAAAACATTGGCAAACCTTTTTATCACTCCCAATGGGTAAC
CTCATTTGTTGAACCAAATGAGTTATATTTAATATTAAAAGACTCAGCTGAGCAAAAAAA
GAATGAGCGGAAAAACCAAAAATTTAATCCATTCACTTGTAAACTCTATTTAGCCATTTC
TACCAAAATCATTTTCATTCAAATCCAAAATAAATATGCAAGGTAAAGTTTAAAACGAAA
AATGTAAATGTAAATGTAAATCTTTGTGGCTAGAGGTCAATAAGGTCGAAGTTTCCACCA
GTCTCCTACGAAGTCTAATCTTGAATCAATGAGGTTGCAAATGAAACTGACTGAGCTCGA
CTTGCATTGAAACAATCAAATTCACAAAAGCAGTCAATCAGTTAACACTAATGATTTAAC
TCTGAAGCCACCTTAAGACTTTAGCTGATAGCATCGCTTAAATGACTTAGTTCCTGATAA
GCCAATCAGTTCTTCATATTTCAATTGATTCAAATAATGAGATTGACATTTGATTGTTTT
GAATTGTTTACTTTTCTGTGCATTTTCAATGCTCTAATATTGAATCACTATTTACCTGAA
CTGAACCATTGCTCGAAAATCGACTGAATCAGTAAATTTTGTGCTGTTTATTGATCTTTG
ATTCGAAAACTGGACTAATTTTACAGGTTTAGCATAAGTTTATTTAGCTCGAATGAGATT
TTACTCTTTAACTTGAGTCATTTAGCCTTTAACTCCTCTTGGGTTTACTTTTTATTCAGT
TCTTTAATGAACTTTAAGGGAGTGTTATTCAGGCTATGAGAAAGTCCTTTATGAACGAAA
ATATGAAAGGCTCTATTCAACGTTGATTAAATTAGTTTATTTTAAACTATTTTTGTCTAA
AATTTGATTCTGTCTAATCTAAAGAGTCTTTTCATATTCATTCAGTGCTTTTTATTGTTT
TCATTTGATGTTTTCAATTCAATTTGAATTGCAAGTTTGATGCAGAAATAATAAGTTGGA
GTTTGTGTGTAAGCTGATTGAACAGACCATAATATAATATGAAAACTATTTTTACTTTGT
ACTTGATATTATTGATAATATTGTTAAAAAATTTAAGAAAAAAATGAGTTTATTTAAATA
ACAACAAAGTGGCTAAAATTGAATTGACATGAAAGGTAATTTAACTCTTATTACTTTTTC
ATCTCGAAATGAAAATCACTGAAAATAATATTAACCATTGGCTCAATATTTACTTGATAT
CTAGTTTCCAGATATTTTTACCTGTTTCTTCCAGTTTCACCTTGGCTCGTTAGTTTACTC
TTTCATCTCATTTTTATTAATATCAACTTACAGGGAGTGTGATAAAATAAATTATATAAA
ACTGCCTCAAGTGACAATACACAAAATGGATTAAATATAGTCATCTATACAATCTATACA
ATATATACATTCATATAAATACATACATAAAGACAATATATAAAATCAAAACATCAAATT
TCTGCAGGAAAATTGTGCCGAAACTGAGCGGTTTCTAAAAAGAATTTTTCAATTCCATCA
AAGCCACGATTAAACTTCAGTTACCAAAAACACTCAGAACTCTTTCTGAATTCAGATTAC
TGAGAAATTCGCGTTTGAACAAAGTGGGGAAAAATGTAGAATCCGTATTTCTAACTTTTG
AATTTGAAGGGTTAGGGTTATTAGGGTTTTTTGGTTCAGTTTGATGGTTTATTGTTGCAT
CTTCATATAAAACTGTCTTCCGAGTAAAGAGTTAGTTTGGCGAGAAAATCTGGTGCCTCA
ACTACTCAAGAAGAGACCAAAGTTACAACTTCGAACTAATAAATTTTACGAACTAATGCT
GAGCATGAGACAACTAAAGCGACAAAAAATATGTTCAACTTTTTTCTAAATCGTTGGACG
TTATGGGTTATGGGAAAACTATGACTTCCGAGTCAAGAGTTGCGGCCTGATAGATTTTCA
GTGACATAAAAACTGAACCCAATTTTTGATCGACAGCTTTTGATCAAATGTCTTTAAAAC
TTGGTTTGCACTTTGTTCAGTTGTAGAACTAGATTTTATTTTATTTTTTACGAATTTCTA
TTTTCTCATTTTGACGAGGGTTTTTCATCAATATTTTGTGCCTTTAAAATTTAAATTGAT
TGATTATGCTCACAAGATTTGTCAGTCAAAATAATCAGTAATGATCGCTTGTAGTAATGA
TAATAAAAATAACATTACATAAAGTAATGCTAAAGTTACATTTCTTTCAAGTACTAATTA
CCTTTTCAACAAAAAGGTAAATCTTTGAAATGTTTGTATTCAATTCGCAACCTTCAGCCA
TTTGAATTTCAATGAAGTCTACTTTGAATACAGTTGCTATGGTTATCATTTCAGTTTAAT
TTAACTTTTATTATCCATTGAATATTTGTATTGTTATTATTTCCAGTTTTCATGATAATA
GCAATGATAATGATAAAGGTGAAAAGTATGCAAAATGAGAAGAAAAGAGAGAAAAAAAAT
CACTTGTAAGATTGATATTGAATCATTTTCTGCATCGATTATTAATTAAAAAATTGAATT
TGTTATGCTAATCATTTCCTTTTCATTTTACAGGTTAGCCTAGATTCTCGAGTTCGTGAA
ATAATAAACAAGAACATGGTTAATCCAAGTCCTCGCACTTTCGACGAGGCACAGCTGCAA
ATATATACACTAATGCACCGTGATTCTTATCCACGTTTTATAAACTCTCCGATGTATCGG
AAGCTGGCTCAATTACCTTCCCCAAGTCGCAAAGGAAGCACTGCTTGACGATGATTGTTA
TACCAGTTGATTAACTATCCATTTAATAAAAGTTACTGTTGATGATGGATGATCAATTTT
TTATCCTTTGGTTTATCAAACATTGGAAATCACCTTTTATTTACTTTTGTATATTCAATG
TTTCTCTGTTAACTACTCTTCTTGATCCTGTTCATTTTTTGAAACCCTTTGGTTATTTTG
GAGGAGAAACATTCAGAGGAAAAAGATTAATCCATCAATTTAAATGCACACTTGGTTCAG
TTGAAGAACCCATTGCAGAGGCCAAAAAGGATTCCAGACTTATCTACGAATCTTTGATCA
AATCATGAAGCAAATTTTTTCTCTGTTGTCTAATAGTTGCTATTCAATCATTTAAGGATA
AATCACAATTTGCTGCGATATCACAATAATAATGGGTTTAAATGGATATTTTGGTGTAAA
AGAAAGGGACAAATTTACCAAACAAGCAAACAAGCGTTACCACGAAGAAAAGTACAAATT
GCCGTTTGATACTCAATAATTGTTATCGAGCTGGTAGTAATTTTAATCCCGATTAATTGA
CTTCAGGCTGATTAATTTTAAGGATAAGCTGTTGTTCAACAAAGAGCCTTTCTTTTGTAA
AAGTCATTCTGTCCTTTTTCATCGACAAAAGGCAAAACCACAAAAACCAAAAATGTCACA
AGTATTTGCTATTTGCTTGTTACTGTCAGTACCAATGTATACCTCACCATCGCCATCAAA
TTGTTCAAAACAAAAGTCTCACAACGATCTGCAATAAGTCCTTATGGACTTATCGTGTTT
CATCAACTCGCTTTTTTGCTGTATCGCAATCATCATCGTGATCTTCATCATTCCATAAAT
TTTCATTTCCCTGTTGAAACTCACCAAAGAGTCTTTAATGGTTGGATACAAAACAGCAAA
TAAACTGCTAAAAGGCCTAAACTGTTGATTAGTTCAATTTGTATCACCAGAAACGGTTAA
AGTGAAAATTATTGTTCCAGCAACTTGAACCTCGCGCTCTTTTTGGTGTTGAATTGAAAA
GCCACCATGAATAGTACAACCATTGAAAAAGTAACCGACCATCATTTTTAGTCCCTGAAT
TGTTCTTAATTTTGCACTAATTTTCTTCTTTTTCATTTAATTACAACTCTAAATGTTTGA
AAACATTCTCGTCAACAGCATCTCTTCAAATCAACACAAGCAATTAACATGGATCCAATT
CTCTCACCTCTTTTACCTCGTTTCATCTCAAGATCCTATGGGAACAAGTGATTATTAATT
TCATCAATTGTTACTTTTTACTTATTACACGAGATTCATTAATGTTTACACATACAACAC
ACACACAAAACTCCACATTCACTCAACTCTTTAACATAACATTGATAACACAAAGTGAGG
ATAAAATAAAATAACTCAACATCAAAATTATACAAAAATTCACCCGAATCGTCACATCAA
CTCTCATCACCTTGCCATATTAACATTATTACAAATTGATACTTATTATATATATAAATA
TATATACATAAAGAAACGTTGAATGTTTTTTTTGGACAAAAATTAACCGACAAAAACCAA
GAATTCAACTCGACAAGATTGAGTTGATTTTTGCAAATTTTAAATTCAAGGGCCATATAA
AGACCAAAATCACCGAAATACCATTTTTTTCTGATTATTATTCGACAATTATACACAGCA
AAAATCATTAGAAAATTTTCAAATCTTCATTCACACTCTTCAAAAGACAAAAACACAAAA
TCAACAAAATCACCAAAAAGATCATCTGTTCCTTTTTGATCACAAACTGAATCTTTTTTC
TCCTTTTTTGCAAAACAAATTCTATTATAATGAATAATAATGTTACATGTATAAATAAAT
AATATAAATATAATAGTGAGCTTGTTATAATCAGCACATTCAACCTTTTAATTAGGTAAG
TCATTTCAATTAGTGCTTAAACCAAACCTTATGTTAACAATGTATTTTAAAATTTGCTAA
TTTGTCTCCGCTTTTCATTTTTACAGAGTTTTTAGACATTTTATCAACAAACACTTTGGA
AACCAAAGCCAGGGTTAACCATGATAATATTTAGTCCATTTTCAATGGAACAAATCTTGT
TCATTTTTTTGGAATAAAAGACAGCCCAAAACCTTATCCTGAACTTGAAATCTTTTTGAT
TATTAACCGGATTATCATCTTGATCACTGTCACCATCTTCATCAACATTCATTACCAGAT
TCAACTCCTGTTCAATCCAAAGATAATTTAAATACGATTAAACTTGGACACGTTTTACCA
GGCGATCTTATTATTACATTAATTGACATAACCCAAAGATTCACAAGCACAACAATACCA
AATACGTGACTCTACACACCAAGCAACCCATCGATTTGCGGCAAATTCATTTTTGGTTTT
AAGCTTTCATTTTATAGCTTTGAAATTACCTTTGTTAAATAATGCAATTTTTCAGTTTTC
CTCTGTTACACCTTTTTGTTAATTCTTGTTACTAAAATTAGTAAGATTGTTATTAATACG
ATTCTGATTATATTCAGTTATTACTATACCTATTAATGCGAGAAAGGAGTTTGTTTTGAT
GTAAATTGGAAGTTGATTTTGACAACAATTGTGAACAAAAAACGAGATGATGTAAAACCA
ACAAAAAACTTGTATTAACTGTTAAAATTGCAATTACTTGAGCATTTAATAGAGACATTT
AAAACTGTCAATAACGTGAAAATATTTGCATACTTCAATTTCTTCTTCACCTTCTGGGTT
CAACTCTTGAACTCAGTGAGAATAACTGATATATTGTTCACTATTTAATAAAAATGGCAA
CAAGACTATTAATTTAATTATTAATTTAAACTGAATTCAATGAATTCAATTCATTAATAA
TTTTGACTTCTGCGCTTTCAAAATATCGGATAGAAAAGGTAGAGTCGATAGCATCGGGAA
TTTTCTTCGCGCATGGTTATAAGAAAAAACATGTGATTTTTGGCATGTTCGAAACATAAT
GTTTTCAAATTCACTTTGATTTAAAACTAAATTTTTGTTTATTTAACAATGGACGGAGAT
CAATCTAAAACTTCATCTAATTCAGATTTCAACGAAAAATTTGACATAATTATAAGGTAT
TTATTAATTTCCTAGCTCGCTTAACAATTGTTAATGATTGATTTTATTTTTTCAACAGCA
TCCTTAAGGATTCCATCAAAGAAAAAAAGTCTTCTAGTACCAAAAAGATTGTCAATTTAT
TAAATAAAGCTCTTGGTGATAAAGTTGTACTCATTGAACATGAATACGTTAAACCTTATT
TAAGAATTGGTCTTATTGTTGACCAAGAACATTGTTTTGAAACCATTATAAAGGGCCCAT
CAGCTGATGAACCAGAGGCAAACGAATTTCGTGAATTTTGGGGAGAAAAATCGGAATTAA
GAAGGTTTCAAGAAGGATCCATAAGAGAAACTGTGTTTTGGAAATGTGACACTGCCGCTG
ATAAACGTGCAATTATTGGAAAAATTGTGAAATACATTTTGCAAAAACATTTAGGAATTC
AGAAAAAGTTGGTCACAATCTCTGGTTCACAATGTGACTCTTTTCTTTGGCCTGGAAAAC
TTTCGATTCCTGGTTATGGAACTGGTGAAGAAGCTAACCAGAACATAGTATTTAATTTCG
ATAGTTTCGCTAAAAAGTTGAGAGGCTGTAAAGATTTGCCCTTAACCTTATCATCAGTTC
AAGGAGTGTCGCCAGCTTTTCGTGGTACAGAGGTTTTCCCTAATCCATCTGTCTTGCCTA
AATATCAACAAAGATTATATTCCAACAAAGAAAATTGTTTTACTTTTCGTGAAAATACAG
ACAATGTTCATCCAAGTTATATTGAGCCAGTCGATGGTAAGTTTTTACACCCTTTCAAAC
AAATTTTATGCTCTTGTTTAATTTATGTTTCTTCTCTTCTAGTTATTATTCATTTTGAGA
CGAGTGGTAAATGGCCTTCAGAACTCGAAGCCTTAAAAAGAGTCAAGGCAGCTTTCATAA
TAGAATTGGCCGAGTTATTATCTAATCAGTATGGACTAATGTGCAAACCCCAAAAAAGAT
ATCTGGATGTATGGCATGAAGGGGTTGTTTTCAGGGTACACATAGCATGTAATAAAGAAG
TTCATCTAATGAAAAATATTATTACATCTGAAGGAGTCGTTAAAACTATTGAATCAAAAG
AAGCTGAAAGATTGAATCAATTTCAGGTACACTTACCCATTATATCAAGTGCATTGGGTA
GTGTGAATTCTCGTTTTTCTGCCTTCAGCTCTGTTACTCGTTTAGTGAAGTGTTGGTTAT
CCAGACATTTATTATGGGATAATATTGATGAAATTTCAGTTGAATTAATGGTCGCTTACC
TTTTCCTGCATCCATCTCCGTACTCAGCTCCAATGTAAGTTGAAATATTTTAGATTTACT
CTTTCGTTATTTTCATCTCTTAATTTTCTTCCATCTTTTCTTTATTTCAGGTCTCCGCTC
ACTGGTTTCATCCGCTTTTTAAAATTATTAATTTCCTTCCCATGGAATCGTAAACCTTTG
ATTGTCAACTTCAATGATCAATTGAAACCCGAAGATATCCGAGAAATCGAAACTTATTTC
AAAGCAAATCGAAATGAATTGCCTTCAATATTCATTGCTACATCTTTTGATAAAAAGAAA
TCAATGTGGACTCAAGAGAAACCAACAATTCCAATTTTCCAACGATTGGTTTTCTTGGCT
AATAAATGTTACAATTACTTGAATGATTGTATTGATACCATTGATAAGGCCGATTTTCAG
GTATTAATCGAATCGGGTTTTTTATGCTTTATTTTGCTTTACAATTTTACTAATTTTCTT
TCTCTTGATAACAGCCTTTGTTTCACACATCCACGAAGATTTTTGATCTGACGATAACTT
TAGAGAAAAAGCATGTTCCGAATTTTCATCTCAACCTTAGTTTCATTCGGACCAACAAAA
TATCTGAAAAACAATTGCAGTCCATGACAAAGACTAAGGATAAAGAATCAATTGAATATT
TCCCAATTGTTGGTTTCAATCCAGTTAAACATTATTTGGATACATTGAAAGCTCATCTCC
ACAATTGCGCTATTTTCTTTTACGATAGATTTGGTGGAACCAAGCTATACTTAATCTGGA
AACCAAACGCTTTTGATAACGAGACATTAAATATATCGGATTTCACTGATTGGAAACTGG
CTGCCGAAAAATGTAAAAGTGGCTTTTATAATACTTCATTCAATGCTGAAGCTGTTCTTG
AAGATTTGTACATACTAGGCGATGGTTTAGTGAAATCTATCGATATAAACGATTCCTAAT
TGACTAACACCAAATTCAAACATTTAAATTATTATAACGTATGGATGCGAAACTATTGAC
TGTTCTCAATTATTGATATCACTATTACGATAAACAATTTAGTTTACAAAATGGAAAATA
AATTTTGGTTCAAATAAAAAAGTTGCTATGGTGATCATTTCTGTTTAACTCTTAACATCA
TGACTCGAATTATTTATATTGTTTCAGTTGCATGCTAAAATGACAATAATAATGATGACC
TATCAAAGTGTAAAACGAGGAAAGCAAACAACTTCAAAACAAAGGAAAGGCAATAAGGAC
TCAAGAAGGACTCATAAATAATTGGTCTATGGATCCATGGACCAAATCATGAAGCAAATC
GATTTCAACAATTTTTTGTTTTCGAAGCTCAATGAATCAATTCTGTGAAACTCTATAAAC
AACTCAGTGTTCAACAACTAATTTATTGGAATGTAAATTATGCTTAAATATTTACAAAAG
CTGTAATAAAACTGTTTGTCAAATCGTATAAAGACTCCATTTAAAGAGTTTACTTAAAAT
TTGTAACATCTTTAACAAACAATAACGGACAATAAATTTAAATTTTCAAGATCAATTGAA
ATTTATTAAAATTATTTATGTACCAATTGCACCCGAAAGGGAAACAAATCAATAAATACA
ATAGAAACGAATTTGTTTTTTTAAATCAAATCAACAATAGCTTAAATTGTTTCAATTTTG
TGAATAATAATTTCGATACTTTTGATTTCAAGATTGCCATATCCAAATTGAAAATCTTAT
TTACACAAATTTGCCATTTATCCAAATGTAGTTATGAATCCATGAAATTGGGTGATCTCC
ATTGAAGCTTGGGTTTACCATTTGGTAAATTGAGAATCAGTGAATTGTCACTGTTGTTGC
CTCTTCCTCCTCCTCCTGATTTGTCCGCACTTCGAGCTCCATTGAAAAGGCCATTAATGT
AAAGGGAAAAGGCAACTCGAAAGCGAGTCGACATCACTGAGTAAAGGATTGGATTAATAC
TTGAATTGAGATAATAGAAGACACCTGATTGAATCGAATGGAAAGAGAATTAATATTTCA
AATCATTATTTCACTTTTGTAACTAACTCACCAGCAAGAAGGAACAAGATTTGATTAACG
CTTCGAAGTTTGTTTGACCATTCAGAATACAGTGAAACGTACAAAAATAACAATCTTTGA
GCATGAAAAGGAGTCCAACAAATGGTAAACGCAATCACAATTGCCACTGAAATAACAAGC
AAAACAATATTAAGAGTTGACTGAAAATTTTTACCATCATGAATCAGGCTAAACTGTCAT
GATGCATCAAAGTGTTAAGTCTCAGTGTGTTTCATTTGAAGTCTTAATATTTCAAGTTTT
CTTCTACAATGAAAATTGCATTTCAACAGTTATCTGTTCATACACAAATAAGTTTCATAG
AATATGAAAATTATTGATTGAAAAGAGTTGAAGAGCTTTTTGGAAAGTCAAACAATCGAT
CAATAACAGGGTCAAAGATTTCATGGATTGACGTTTGTAAACTTCAAGTACAATCGCATT
TGAATAAATGTTCAGCATTGAACTAACTATACTCAAATCTCATTGCGCATTTTGATATTA
AAACTCAATTAACTTTTTAGCCTCATTATTGATCATAATTTAACAAGTTTTGATTCAAAA
TTGTCAATTGCTAAATGAAGAACCAAATCAAACTTTAAATAATTCAATTAATGTTCCAAT
CAAACTCTATGCTTTCGAAAATTCTAAACCATTTGCCATCGGAAAAAATCATGTTAATTA
GTACGAAAAAATACTCTAAACTCGCTTATTACGGTAGTTTAGTCGCGAAAAGCCTTAAGG
ATAAAAAGCAAAGACTCGAAAGCAAAGAAACAGTTTACCTTGGAAGAAGTTTTTCTGACT
AAAAAAAGGAAGAATCGCAATTCTGGAAAATACTCACAACAGCGATGATTTCATGATTAA
GATGATGAACAACAGTTGATTGTAGATGTGAATGAAATGCTAATCAATCGCTTATTACAG
CTTATTACATTATGTTACCTTCAAGGTTCAATTACCACTAACAGCTGCTATGAGAACTGG
TCTAATCTATCAATGGCTTTTACTTCAAGTGGCCTTTGTTTATGTTGATTTTGCGCTTTG
ATAACTCAATGTAACTTGCAAGTCAATTGATTTTATTACTTGCAGGCATCTAATTGTTAG
ATTAGCAAAGATTCGTAATAAACTGTGTAATATTGTCTAAGAGTCTCTTTAAGAGGTTAA
AAGTGAACAATTACAATTGCAGTCAATGCCTTCTGGGCCAGTCTAGAGTCTATCGATTTT
GACTCATGAAATTTGGTTCCTGACTTGGAAACAAATCTGAAAAGTTTCAATGTTTTGAGA
AGCAATTATTCTGGTGAAATATGAAAACATTGAGATGACCAAACACTTGCTATTGGCACA
AAACTTACCTAATAATCTGATGACAATTTTTCGCGATTGCATGATTTTACGAGAACAACG
TTGATCGTTCAGATGAATATCAATGTTTCCAATGGGATCAAGGCGAGTAGCTTTTTTAAG
TGTAATGGCAATAAAATAGTAGAGAAGACAGATTATCAAAAGTGGAAAGATGAAGAAGAT
GATTGTTGAAGTTAACATGATTGTTTCCCATGTTCTGTCTGGATCATTGAAAGGTAATCC
ACACCAGGCTGACTCGATTAAAGGTTCATCATCAAGATAAAGGTAATTGATTCGAGTGTA
CAGAGCCAATGGGACAGCACCAAGTAGACCAAGTAACCAGATTAAGACAGTGTTACGAGT
AAATCGATTGCGAGTTGAGCTGCTCGAGTTTATGTTTGGTGGCGGAGTTTTCGGTGAACC
ACAAATGGCCGAATATCGCTCCAATGTAAAGGCCACCAAAGTCAATATGGAGGCGTTTGC
TGTCGTCTCGGGAATCAACACCTTCAATAGACATGGAAGTCCACCCAATTCCCATGGATA
CTGATGCCAGAGTTGATAAAGTTCCAATGGCATTGCTAATGCAATTTAAGCAAAATTAAT
AATTAATACCAACTGATAAATTTCTTTCTTTCACAATTCTTTCAAAGAAAAGTGTTCATT
GAATTATTGATCATCTCCATTTTAATCATTCTTATTTTGGTTTCGAAATGTTGGACAACT
CGACAAGTTATCTCTTGAAACTCTAAAATCGATTGAAAATTAATTACAATTAGCATTCAA
AGCTAACATTAAATAGGTTCATTTATTATTAAAGAATCTATTTTTAACTGTAAGCTGATT
CCGAAGCTCAAATGTCTGAGAAAGTTATTTTACAAATATCTTAACACTATTACCTTAATG
TTTCCAGCATAAATGATTATCTTAACAACAAAGGAATTAAGCTTTACGTAAATAGCCAGA
CTGCATTGAATCAAATATTAATTGTGAGTAAATTCAATTAAATTTGATTATTTATTGATC
GAACCTGCAACAATTTCTAGAACATTAATATTCATCATTCAATTTCCGTTGAAAGGCAGC
AAATGAGTCGAAATAGCAACTTCAACTCACAAGTGAAGTTCATTAAAATCTCATTAAAAA
TTGTGTTCTACTAATTCAATTTCAAGGCAAATTTCGATTCTTTGGCCAAAACTAAGTTCA
CAAAATATGAATCCAATTATTCGAAAATTAATTGAATTAGAATAATTATTGACAGAAAAC
TTTTCTATTATCGAATAACCAAATCGATTAAAAATTCCAAGACTTTTCATTCTCAACCCA
ATCCTTCCAATTCGTCAAACGAATTTAACTTCCATAAAATTTTTACCATTAAAACGAAAA
AGAATAAAATACAGAATGCAAGATAAAAGCGATTTTCCAAGGAATAATATTCATCGCCTA
TCGATATCATGTTGGATGAAAAGCATGAAACTGAATAATCGATATAATAACATATCAATC
ACAATAAATAAACATCCAAATGACACATTGGGAACAGAATTATAAGCTTTACCATTTACG
ATAATAACATGTTATTAAAGCAGCATTAGGCTCAAATCTGAGCAAACTTATTCAATCTGA
ATTTCTGCAACAATGATGAACATGGAACAGAGAAAAAAAGTTGATACAAAATTGCATTCA
TTACTAAACAAAAGGTTGACAAAATTTTTCACGCAATGATTAGTAAACTTGAATTCGTAT
TAAGAATGCTTCAATTTGTGTAAAACTAATCAATCATAATTAATGACGAAAACTCCAGAC
TCTGAACATTTCACATTTGGATTCACCTTTTGTTCCAATTTCGTCTCTTCCATCAACCAA
TTAGGAAACCAGAAAACCAAGTCTAGTTAATCATGAAAACATTTTAATCACTTTTTCACT
CAAAATATTACGGTGGAAAAAATTCGAGAAAAAATGAGAAAATTCGAAAAAAGCAAATTC
AATTGACCGCTAATCTTTCAAGTCAGTTGATGTAAACATTGAAAGATTATCATGAAAGTC
AATAAAGCCATAAGTTGTGATTAATCGCAATATGAGTTATCAAGCTGGGAGTGTAACTTC
GTTGGAGTTTTACCTCCCAATGAAACGCACAAATTGAATGGAATTCAATTAGTTTCGAAA
ATTTTGTTTTCATTTGTTGGCATAAGAAAAGGTATTTTTGTCTTTTCTGTTCAATTAAGA
GCTGAAATTGAAACTGAATCCAATTAAATTTAAAGTTGACTTGAACATTGAAAACATTTT
GTTTTACGCTTCTTCGTCTTATGATTGCATATAAATTTCATTAGAACAACAATTTATATC
CATTTTGAATCTTCCATCACATTTATTGTTGCTCTTCTTTTCATCTTCTTCTTCCTCCTT
CTTTATCCTGATATAACCAAATAAATTGTGCCCACATTAACAAGACGATGATAATGATGA
TCATGATCATCAAGAAACATTAACAATGGAACAAGTTAACAGTATAAATCAGGAAAAAGT
CATATTTCATGTTGGAAGAATGTTTTCCAACTCTAATTGCATTATGCAGTGCAATTGAAG
TTCATCGAAACATTAATAGTAAATGCGTCAACATTCAATTCATGGATTGAAAGCCATTGT
TATCACAGAATTAGATTGCGATTGAAACTGAAGAAAAGTAAAAGAAAAATTGGAAAAACA
ATTTCAATCATTCAACACTTCACTTCATCATTCATTTCAATTGATATTGTTAACAATAAT
TGACGCTCTAAAGTTCGGCCCAATAATTTCATTAAAAAAACCTTCAACTTGAAATGATAT
TCAACGTTTGAATGTCAAGTATTTTCAGTTCAACAATCAGATAAAGAGAAAAATTCAATT
CAATTCAGTTCTGTGCAAAGATCATAATCAATGTCTAGTAAACTATGCATCGACAAACCA
TAAACTTCAGATCGAAAGATTATTTCTTTCACGATCAAGAATCGTTTCAACGATCGAATG
ATTGAGGCTAGTTTTAAAGGAATTTTTGAAGTTCTTTTTATCCGGTCATTTGCCTTTTCG
TTCAATAAGATGTTTTACAGTTGAATTTTCGATTCGAGTTCATGGATTAAAAGTGATGTT
GATTGTTGAAATGAAATGTTGTGGTTTTGTCAAAAAGAAAATATTTTTTTGTTTTCTTAT
CAGTTTATTCAAATTTGAAAAGAGACTGAATGAGCTTCATGTTCATGGTACAGCTAATCA
AGATGTTACGAAAAATCAGAGAATTTTGTTTCTTTGTTCATTCTAATTGGACCGCAAAAT
GACCTGCAAAAGAACAAAATAAGAAGATAAATCTGAATAAGAATGGAAAATATGATTCTC
TTACAGCTTCCACTTTTCCTTCCCAGTGCATCATTATCATTCTCATACGCATCAAGAGAT
AAAAGAACTTTTTTATCTCTTTTCTTACCTCAGTAAATATTTATTGGGCAAACAATAAAA
CTCCAATCTGGTTAAATGATAAATGTTGCTGTTTCACCAAACCATTTGGATAAAAACAAG
AAGAAGAAAATGTTCGTCATTTTGTTCGCTTTTCCATGCAAATGTTCAAAAAGCGAAAAG
AAAAGTTTCCAAAAGCATTTCAACAATAATCTCATAACAACTGAAACTGGCCAAAATGGA
AATTCGAAAACAGCAAATTCATATAAATTGTCGAGTAAGAATTGGATAAAAGCAAGAATC
AATTGATAATAAAAGCTCAATCAGGTTGGAGAAGAAAATGTTATTTACTTTTTTCTCATT
TCATCCAAATTATTCAAGCAAACAGGCTAATCTGATAAACTACAAACCAATTGGTTTCAT
AGAAAATCTTCTTCCTGTTCTCACCATTCCAATGCTGAACGAGACATGAACTGACCCTGG
CCTAAAAAGGATATCAACTATTCCTTAACTTGTTGACTTATCAAGATTAAGTTGAGAAGA
AAAAGTTATGAAAAAAAGACGAAAATGAGGACAAACAAGAATAACAATATCCAGTTGGTT
GATTCATGGTCTTGTGGTCATCAGATTATTCATTATCACTCGAGATTAGCTCAACTGTCG
ATGATAAATGATCTCTTAATGAGCAATGGAAAAAATGAAAATGAACAAAAGCGTAAACCA
AACAAGACTCGAATTTTCAACGGAAACACAAATTTAGGTCAAGGAGTTTAAGTCAACTTT
TCATGTTGACTCAAGATGTTATGAAGAAGCACTTTAATACAATAATAAAACGACCATTTG
ACAGTTTACAGTTGATTCCAGTTATTCAATCCTTTCTCATTCCCAGTTCCTGTTATTCAT
TCCCTGATAATTTCGTCTATTCAGTGAGAGAAGAAGAAACAGAAAAAAGACAAAAACTTG
AAACATTTTCATTTCTTTTTATCCTGTTTTCATTCCATTCTCCTCGCTACTGATTTCATC
TGTTGTCCAGACTCGATCAGCTTCCTTGACCCTCCAAGACAAACATTTGATTTATATTTG
CTTGAGTATCAATGTTAGTAAACAACTTTTCACAGAAACCAAAAATTCTATTGAAAATCA
GACTTGATTGATAATCTGAATAGTCTGCACTTTTGATGAAGTTTCCTGGAAATTGACAAA
ATTTATTTCTTCGGTTAACAACGATTAACAAAATTGAACCATTAACCTTTCCTGATTGGT
GATAAAGCTTTAATTATTATGATTGCCATAGTTACTATTATCATGTTGCAGAACTAAATT
GATGAGTGTAAATAGTTGAGTTAATTTCATTCACCTTTACATTATAGCCTTCATTTTAAT
GAGTAAATTAAGCTTCGAAGCTGGTTTACGCGTAATTTATGATTACCTTTGGATTAATTT
GAAATCGATATTTAAACTGTTGGAAGGCAGAGTGAATTTTGATTGCCAGTTAAAGTATTC
ATGAAATCCACATGAACACTTTAACCATCAACAAAAAGCATTATCCCTTGCCTTTGGATA
GACATTTTCCTTCTCTTTATTTCTTCAATTTAATCTCACAATTATTGCATGTCTTGGTCA
ATTAACAATATTGTGCTAAGACTTTTGGCTTTGGATAAGAAAAAATATCAAAGACGATGA
AATTCCAAGTTTTTTTTTTCATCAAGCTTACAATCTCGTTAAGCCAAGAGTAACGTTCAA
TTTGCATGTTGCATATGATTATGTTCATTATTTTCATGTTATGCTTTTATGTTTACCCTG
AAATGTTTCTTCTCAAGGTAAGTTGATGAACTTGCAAGCTTGTGAGCAAACCAGATTCTG
CATTTCCAATGTAACCAGACACAATTTTTGTTGCTTTTCAATCACTTGATATTCGTTGCG
AACAACTAAAAAAGGAAAATTTTCACTCTTTTCATTCGGAAAAGGTTAAAATGATCACAA
AACAAGAAGATTGAATGCTGAACTAGATTATGATCAAATAAATGAAAGACTCGCAAACGA
AATTGAAAACGGACTTGGAGTTTAACTATCAATAGAAATGAATGTTTCTTTTATTCCTTG
CTTTAATGCATTACAAGAGTAAGGTTGCAACTATCGTTGGATATCGAAGAGTAAATGATT
GAATGGAAGAATCATAATGGCTAAATATTTACAGTTATAATGCGAATGCAATTGTCGATT
GGGATTCTTAAAACAGAATGAACTTCGTCTGTTAGTTGAAATCCAATGTTTATGACTCAA
TTTTATTTAGAAACACTTTTGCTGCTTTCCGCTGAGACTTTCGACTGTTTCTTAGTTGCT
ATTTCAAATAGTTTTCGCTCATTTTGCTCATGTTCAAATGCTCATTTACTCTCAATAATT
TTAAGTTTATTAGTTGATCTTTTCTCCAATTTTATTATGAAAAGCTTCAATTTTCGTCCT
CAGTTCAAGTTATTAACAATTTTACAAGAATTAACTTCTAACATTCTTGAGCAAAGAGCC
TTTTGTTCCAGAATCTAATTTGAAATCATAATTTCTCGTGAATGTAGCTCATTCATAGTT
GAAGTTTTTTATTACAAAACATTGAAAATGAGGTGAAAAAATGAATAAATGAATAAATTT
TAACCTTAAGTGTTCATTTAAAAACATGAAGTTACTATTTCTCTAGATTATAACATTAAC
AAGTATAATATGAATAGCAAAGCGATGAGGTTGAAACATTTTCTTACCAATAAAAGTATC
TTTTGATGTATTACAATATTTCGCTTTCAATGTTTTCTTAACACACTTTTATGCATTTAC
AGTGGTCAAGGATACTCTTGTGGTCAAGAAAAAGTAGCGAAAAAAGGTGAATTCGAAAGT
TGAATCTAAAATTTTCTGCTACAATCAAGTAAATGCAACTACTGAATGACCAAATTCACC
TTAAAACACTTGCATTTAAATGCAAACAGAACTGATTAAGATTCATTCACTGCTCTTCTT
TTCCAGTTGATTTAGTGTCTTTTCCAACGTATTGCATCTAATGGTTTCAACTGATGGGAA
AAGTTCAAGTTCAATGTCAATGAACTTAAATTTGTTGATCTCTTTATACTCTTAGTTAAC
TCTCTAGTTTCCTCTGATTAATGATTTAACTGGATTTTAGATTTTACTGTAAATCAGTTG
ATTAATGGCAAAAAGAAATCAAATCTAATTTCTTCAGCATTCAACCTAAAGTCGCATTTC
GTGGACAAAAACTCTGCGCTTTATGATTTTACGACTTACAAATCAACCTTTTGTTCAGCT
AAAACTAAATAAATATTCGTTTGGAGCTAAATGCTTCCAAGTTTTATGGTTTTAATTGGA
GTCAATGAAATGATTGTTGCAAAGGTTTGGGTTAAAAAAGCAAAAAGTCAATACTAATTG
AATTTATCGAAGAGTCGAAACTCATTTCACTGTTGAACCAACTTTTATTCAATTTAATGT
ATCAATTCAGTGCGAACAATATTGAACAAAATTTGTTGCTTCTCTTGATTGTCATAAACT
TGACACAACAATAAAGTCGAAAGTGGGAATTTCGAAGCTTTAGTCTCTCGAGATTCCAGT
CAGAATGGATGAATTTTAGATATATTTAGATGGACGAAGCTAATTGATTTGAATTAACCT
TTATTTGGGTTACATTTTTACGCATTAAATCTTTATAAGTATGTAAACATAAAGATTTAA
GGTAAAGCAAAAGATTTGGTGATGAAAGATAACATTGTCAAGCTCAATTGTCCAATAAAT
TGATAGTAGCTGAGTCCAATTTAATGAAAATTTTAATGTTTTTCTTTCATAACAAAATTG
GACAAAAGTAATACAATATCGAGCAATTAGCTGACAATCGTTTGAAGAGCAGCAAAACAA
GATCAAATTGAAATTGGTGAAACGGAAACAATAAAGATTTTAGTTTTGCTGCTTATTTGA
TCTGATTATTGATGAGGCAGAGATTCTGGGAAAACTGTATTGACAACCTGAAACTGAATA
CATCTCAGTTTGTTTCTTGAATAACATCTCATGGGAAACTGGAAGTAGGAAAATGTTGCT
CTTTACACCTTTTCCACCTCTTCAGCTAAAAGGATAAAAAATCTTTATGGGTTCGATTGT
CAAAGAAAACTAATTCGCTATAAAAAACATCTTTTTGATAACTTCCTCGTCTAGAACCAG
AAGAACCGAAATTCAAGCCGAATTATCTTTCAGGTTCCAGTTGAAATCTGACTAACTAGA
CGTAATAAAAAAACAGCCAACTTCCATTTACTTGCAATTTCCTTGTTAACACGATTTCTT
ATGAATCTTGCATAATTGCATTCGAAATATTTACTCATTAAAAGCTCAAGCTTGTCATCT
TAACTCATACCTTGAAGACAATCAAAGTCATTTTGCTAGAAGTTCAGATTCTTAGAGATT
GTTATTAAAGCACAATTAATAGTCAACTTTGAAATTCTGTTGACGAAGTTCAGTAAAGAC
TTTGTCATTAAAAGTTGTGAATAAGTGAGTTTAAGAATCTGTTATTGCTTTATATTTTTG
ATCTATTTTTATGTTTATCTGTTTATTTCTTGTTTTTCATTCGATATTCAAACTTGGCCT
TTAAAGCAAATTTTCTCGACTTTGGAGTACAATGAAAAGATGATAATCGTTGAGCAAATG
GACTTGGAATGAATAGCTTCCTTCTGATGGAAGTTGTTGTTATTTATTTACTATCATTTG
TCTACTCTGTTACTCTTGCTTCTGGTTATATTTGAAAACTGCTTTTTCTTGGAACACAAT
TTCATTGAGAAATAAAAAAGTGCAACATTTTTCATTCGTTTTTTTTTCTTTTCCATTGAA
TTTAATCATTTCATGTTCACATTTTCTTGCCTGGAATTTTAACAGTGCCTATGAAGAGAT
TATTTCCAATGGTTTCAAATGAATTCACTGAGAAAAGGGAAAAGTTATTCTGAAGAGAAT
TTCCCAGGAAAAGAAAATTTTTACCTTTTCTTTATTTCTCCCATTTCAAATGAATTCTCA
ATTTTAAAAGTTGAATCTCAGTTCATTGATGAAGTTAAAGTTGAAGTTTAGACAAAGTAA
CTTTTCGAATTGTGTTTTTATTAGAAAATGCTGTAAAAGTCATTCAATTAACATGGGAAT
TAAATGTTATTCAAGATGAAGTTCAGCTGCAACATGAATGATAATAGATTGTCAAGTTAA
TGTTATTTTGCTTCGAGCAAAAGTTAATGAGAAAACATGAAAATGCAAGAATTTTGATTA
ATGTCTTTGCTTGGGATAAAAAAAAATTCATGATAATAATCGTTCATCTCTCAGTTTCCA
TGAACATCTCTTTTTACAAAACAAAAGGATTGCAATCAATAGATCTGTTCCATTCAAAGA
CTCAACCTGAATAAGCATAAGGCTTCTGAGTTTCATGTCAACAGAATAAACTTGTTATCA
TTGAATGGACAATCACGATTAAAATGAAACAATTGAATCTCTTATTTAATCTCGATTCAA
TTTCTTTAATCCAAAATGATAATTGGAACTCCCTGTTTGATGCAGCAAAAAAACAAAAAC
GAATTTAACTTTTCTTTGGATTTTCACACTTTAATCGATTCTGTGTTTATATTGAGATTA
CAAGTGTAAAATTAAATTGTGAGTTCTAAGAGTAAAACTCAGTTCAACTCCAAGTTGTTA
CGTCAATGATGAATTCTCATCATGAGTGAAACCTCATTGATTCATTGAGGAAGTGAATGT
TGAAGAGTTAATTAAAGGTAACTCACCTTCATTGTTTTCAACTAAACCTTTAAAGAGTTC
AACTGAACCTATTATTAGCATTCAAGTTTTGTCATAAGTTTTGTTATTGGATTAACCGAG
TTAACCATGATTGAGCATTTCCTTTGATTCGATAGTTGCAACAAAATCATTAATTTCGAT
TAAAAGCTCTTCTAATTAGTTTAAGATGCTTTGTAAATGGACATTGTTTTTAAACAAATG
AATTTCGTTAATTGTTTCGTTAATTCAATTTTCATTGACGTTCATCCAAAAAATAGACTT
TGTGTATTCATTTGATTCTTGATTCAAAAAGGAAGAAGAAAAAATTTCATTTCTTTCCAT
TTGATTTGAACGAATTGTCCAAAGTAAAAAAGTTGATATTATCACATTTATCATGATGAT
TTAATGATTTAGAACATCTTAAGAGCGACAAAATGTTCTCAACATTTCAACTTTTCCTGT
AATGATTAGAAAAAAAATTCTATTTTTTAATGGGTTTCCATTTTCTGTTTTCATCAAAAA
CAAAAGCAAAGCAATCATGATATGAAAGATTTGATCAATTCTGTAACATTTTAGTTCAAA
CTCGAAACTTTTGCCATTAAGTTGAAGACAAAAGACTAAAAGTTTAATGTAAATCAACTT
GTTATTGGACAACTTTTGGGTTGCTGAATGAGGAAAATGAAATAATCAGATTCTTTGATT
GCTAATGAAACTCCTACGAGACTGAAAAACATGACAACAATCGAACTCGTAGAAATAATA
AACTGAATGAATTAACTTTTCGCAAAATGAAAGATATTCTGAAAGAATAGACTCAATAGA
AATAAATCTATTTTTATTTCATGTTTACCCAAATGTGAGAGAAGAACAATAAATTCTGAA
TTGTATCGACAATATTTAAGGAAATTATTACAATCAATTACAAATCAATTAATTGAATTG
CAATATTCTTGTTACAATACAATCACATCATTCAATGGTTGGTTGGTTCGTGTCTTTATT
TTGGTAATTTTGTTAATATTTATCATCTATTGACATGATTCCAATATCTGTTTGTCTTGT
TGCGAAAAAAATTAGTTTCAATGATCATGTAGCAATAATGAATCAATTATGTTGAGGCAA
GAAAAGAGGAAAAGCAAATGTAATGGAACATGTTTTTTTCCTTCCTTTGATCAACTCATT
CATTCGCTATTTAGGTTAAATTAACTGATGATTCAACATGTAACTTCATCTTTCAATCAA
CACAATCACCTTTCGAGTTGCATTAATAGCGATTGAAACATGTCAACGGAATATATCTTT
GCTTAGTAAATATAGAATGTTCAAATCTGGTTCTACACAAAATGCAATCCAAATTTGAAC
TTTGAAAAGAATCAGACTGTCGATCAGAGAAATTCGCCAAAATAGTTTAGTTCTTATATT
CAGAAATGTCCATTAGGTTGCAACTCCCAACTCGAAAATCAAAGTTTTTGACCTCATCCA
GCAATTAACCATAACTTTATCAAACTAAAATAAATGCCTTACATTGCTTTAGAATACGGA
TTCTGTTTTTTCATCAACCCTGTTAGAACATGGTTTTCTCAGAAAACTGAATTCCTTGAA
AGCTACAACTATTTTGCGTCACTGAAGTCGAATCTTGGTCTTAGAATTTCTTTCAGAACC
TTTTCCATTTAGGTAAAATTTAGCTGAATTTGTTTTAATGATGTTCGGTTGATGGTTAAT
CTTGCACAGCTAACTTGATCTGAGAAGGAGAAAACACTATTTTACATTGTTTCGTGAAAA
TCTTCACCAATAAGATTCTGTCTACATTCAACTTGAAACATCGAAAATTCGACATTTTTC
AGGCAACAATATTCTTCGGCTTTTAACAAAGTCTTGCCTTGATGTTAGTTTGGTGCAAAC
TCCTTCAGACTGGTAATTATAATGATTCATACACAAGCATTTCATGTATTTAATGACTTT
TCTCATCTTCAGTAATCAACTGTGAAACGCTTCAGGACGAATTTCATTCTCAATTTTTCT
TTTCCTTTCTTTCATACAGAAAGTAACCATTTAATTGGAAAGAACCAAAAATTCTAGAAA
AGATAAAAATTGAAGTAATGGAAGATGAGAGAATGCGATATCTAGCGTGCAGATGAAATG
CTATTAAATTCGCAATTTTTTCCAACTATTGAAGTTACAAAAATCGTTGACTTATGAGCC
TGGAAAAACTTGGATTATTTGTTTGATAATAATTTGGTGAGAATTTGTTTTCAGAAGAAA
AGTCAAGTTTCATCTTTTGAAGAGTTTCCATTGATTTATACTTGAAGATGTAACTGTTTG
ATCATTGTTCAGACTCTAATCTGAATAAATAACTCGAAGAATGATATCAATATCAAGCCT
TGATTTTACAACAAGAAAGTTCGTTCATCGTTTCAGCAAATATTATCATTACGATAGAAA
CCAACAACTTTGTTCTGAAGCTCATTTCGCTTCATCATGTTTCTTCCTGGTAACGTAACT
TCACTAAACTCGCTGTTGGCCAAGATTAAGGTTAATCTTTGGCTCTTTTCTCATCTTCAT
CATCTCAAGGTTTTCTAATTTTCATCTCAATCTCACACAATTGACAAACATTTTTGGATG
CAATCCAAGGAAATAAAGTTTAATATAAGTCAAAGTGAAACCAGATAAATAGGTTCGAGT
GATGATGAGAAGGGAATGAAAATGATGATAGTAATGATAATGTTGAGAGTAAAGTTAATC
TTGAAGATGGCGAGAAAAATGATTCCATGAAAGAAAAGTAAATGAAGATGGCGATAAACA
AAGAGTATGACATTGGAATGGCGAGAGAACCATTTTTAATTAAGATTACCATGAATAACA
AGAATATTAATCAATGGAAATGAAAGTAAATTGAATTTGAATAAACAGAAAATCAATAAT
CGTGAAAATTTCGATCAACTTTTAGCCATTCATTAAGCACGAAAAGAAGAGAAAAATGTT
TCCAGTTTTACTTCTGCCAAGCTTGGCTCAATTACAATGTTAATCAAATTGATTGATCAT
CTAATTAACTGTTAATCTTAGGTAAAAGAAACAAAGTTAATGATTCATTAACAATTTTAC
TTTTAATTAATCACAATTAACTTGAAAAGGTTACATTTATTATCAGGCTGATTCATTGAT
TGACTCAATGAGACATCAAATAATTGAGTCACTTCTGGAGCTTCAATAGCTGATTTTCTC
AATGCTCCGAGTCTCGACTTTAACAAGAAATTTTATTCCACTGATTATTTATAGATTTTT
CAGATCAAATGAACATTTTTAGTTGAACTGCTCTTGAAATTAGAACTATTTTGCCGTTTC
TTTTCGATTTTTTTGCAAAGCCAATTTCATTTGAAACTTTAGGGAAAAATTCGATTTTCT
TTCCAAAAAAGGTTCAAAAATTTTGAGCTGATTGATGAGACTTTATTAGAAAAATCAATT
TCATGATTAATTCGAGATTGAATTGAGTTAAATTTTTTTCGATTAACTATTCAAACTATT
CAACTTTTTTTTGTCGATATTTTTATCCAGAAATGTGATATGAGCGAAGTTTCGACTGAT
TTCTAGGTAATTTTAAGCTGTAGTTTAGTTTGAAGGGAAAAGGTGGGAAATCATGAAAGC
TGATTCATTTACAGGAAAAGTTTCTCACGAAGCCTCGTTTTTTAAGCCAAAATACTAGAA
ATGCAAGCGGCTTAAGGTAACAGGTTTAGAAGTATTTTGTTGTTAATGGCTTGCAGATGA
GTTGCTGAGTTGATTGGATCAAAGATCAAGTGCTTTCGATTTGAAAACTGAGTCGTTCAA
AGAATCAGATGTCACTTTGCAAAGGACAGTTTCAGGTTGAAACCATTTGCCATTTGGTTT
GAAGAAGCTCATTTAAGAGACTTTCTTGTCTTTTCAAGTTACCTTTTCATTATTTTAAAA
GGATTAAAGGCTTTTCAACTTTTAACTCTCTACTGTTAAGCCTAAAAAAGGTAATCCATT
GAAACCGCTTTATTTACCTGAAACTGATTCGAATTTGCAAATTGATTAATGTGGGAACGC
TCACCTATTTAAAAGCGACTTTTGTATTTTGAAAGTTAAATTTTTTGAAAGGCATTAAGA
GAAAGTTTAAAGCTTAGGAATGAGCCAATTGCACAGAACTGGATGAATTGAAGTTTAAAG
AGCAATAAAGTTAAGAGGGTGAACGTGACAAGAAATACAGTTTCAGTTACTAAAAATGTG
CTCATTAACTCATCTGTTCAAAAGTTCAAGACGGAAGATTAGAAGTTGAAGAAAGGCTTT
GGACAATAATTTTGAGCAATTCGTAATCGAATGAAAATTAGGAGAATGTGAATCGAAATT
GCGATTGAATCTGTTTTCTATCATAACTGACCAATGGGTCTGGAATTGTTTTATAACTTT
CAATTGCAGTTAGAGATCGATATTTAATCGGCTAATAGAAGCCACTTTGCATGAATTGGA
TTTTAGGTCAGAGTAAATTTTGTCGCGCAAAGAGTGAAAAAGATTGAGACGAATTCGAAA
CTCATTATTCATGAAATGGCAACAATGAAACCTAATTGATCATCAACTGACTCTTCGATT
TGATAACTTTTAGAATCAATTTGATTACAAAAAGACAAAAGATGTTACGACTGAGCATCA
ACGTGACTTGAAGATTAGTTCACCTTAAATTGGATTATATTGACCCAGGTAAAGGTTTCA
TCATTTGCTTATAATAAAGTCTTGATTCAAATGAAGACCAGAAAAAGCGATCTTCATTGA
TCTAACTTTCATCCTTTAACTGTCCAATTAAATGAAACTACCTTTGCTTCTTTTGGGACA
ATCAATAAAGACAATGAGTAAAGCAATAAAAATTGATTGGGTAAAGTTGTCTCTTACCTG
CACAAAGTGTCAATAAATCAGCAATAGCTAAGTTGAGTAGATACAGGTTGGTTACACTTT
GCATGTATTTGAAGCGTAATATCACAAGAATGGTCGCTTCAAGAATGAACACGATGACGA
TGGAAGAATGGTGAATGAAAAGAATGGGAAAAAAGCCAAGAAAAAAGATGAACATGAAAT
TATTATTAGATTCAAGTACAGTAAGAGTCAAAAATAGAGCAAAGTAAAAGGCCGACAAGT
CACTTTTGACAAGACAATTGAGAGAAGAAGAAACCAAGTTCGAAGAAAAACATTTCGACT
TTTCCCGTTTCACTTACCAGTATTACCGATCACACCGAGGATAAAGATTAAACTGTAGAC
AAACGTCAACAGTATTAACCATGGAAGGCAAATGGCTCGACTTGGGCCGAGTGTAGCTTC
GATTATATCAACAAGATTTGTCGAGTTCATGTTTACTCATTGGTTCACAAAGGTTGATTG
GAAGGACGAAGTTAACGAAATTCATTGAAAAACTTTCGATGGACAAACAGTTGAGACACT
TTTCACGTTAAACATTTGATGCAATCGATAACTGATCGAGAAAAGTAAACTTAAGTTGAT
CGAAATTTGCAGAATCGTAAATCCAAAAGTTCACATTTTCCTACATTTACCGCCTTTCTC
GGTCGACTTTTCATGAAACTGTAAAGTTGAAATCATTTTACATGAGAAACATGATAATGC
GAATGTTTTCTTTAGCTTGTAAACAGGGAACACACAAAGTATACCATGATCAGTGAGTTG
GAAATGAACATTTCCAGACTTGAGTCGAATCAATGAATAGTCTCAATGAAAACGTAAAAA
TGTGTAACATGAAAGAGAAACTTAGTCAACATTCATTTGTTATTTCACGACATTTTACGC
AACTATTTTCTTCTCCAGTTTCAAGATTATAAATCATGATAATCATGTAACATATGAATA
TTTATCAATTTGTTTTTTGCTCTTTATTTGTTTTGTTTCACTTTACCTCAAAGTTTATTT
TATTTTTTGCTATTCAAACGCTTTAAACTTTAATCTCGACTTTCAAGAGACTTAGCCTCG
AATATCGTCGTTCACTCAATCAATGTGAACTTTTCCATGGAACATCAAATTTTCTCTATT
CGAAATTCATATTTAATTCATGATTTTTGTTATTTTTATTGTGCATTTACTCTGTTTTTC
AACTTTATGTTACAAGAATAAACTTTGAAATTCTCATGAATCAACCTGAAATGCTAATTA
AAGTTTAATTTAGTCGAAAGAGTTTAATTATTGAATGTTTGGAAATTGCAGTTTCAATAT
ATTGAGTGTTGAGCTGTTTTTCAAATTCATTTTTCAATTGAAGATGAAGTGATCCAAAGC
CTTGTTAATCGGTCCAAATTTATAATTAATGTTCCCAATGTACGTGATTCACTGTTTTTG
GTTCAACAGGAAAGTCTAGATTAAAAAGTAAATTATACTTGAAAATTTGGGCCTCATGAT
TCAGTGAGAATATGATGAAAATACAGGGCTATTCAGCTATTTTTACCGATGTTAAACGGC
TATATCTTGGGCTGTGATTGACCTTGAGGGGTCAGATTTTTTATAATTAAATTTCGCCGA
TACTTATTTGCTATATTTCAAGGTCAAGGTCATTCAAGGTCATTTGTCGGAAATCGCTCC
TAATGCTATTAGAGGTCAAACGAAGGTCGCATAATAATTTTAAAGGTCAAATAATTGTAC
CGGTCAAGTTTGATTGTTCTGTTATGAGCGTAACCTTTTTTATTCAAACATAAAGCAATC
AAACTCACTTTAAAATTTCAATTTTGCGATTTGATTGTTAATCATTTTCATTAAATCAAT
TTATCAAACTGTCATCAAAATTGGGATTTTCCGGTAGGCAAGGGCACCCGGGTCATCAAA
ACTGCCCAAAGGTCATTAAATTGCAACTTCACCTCCACGCGGTAATGACTGGGTAACTCC
AACGAAGCTCTGCAATATCCACAGCATAATGACTGCAGACTTGTGCATGAATAAAAATGC
CAATAAATAAGGTTACGCTCATAACAGAACAATCAAACTTGACCGGTACAATTATTTGAC
CTTTAAAATTATTATGCGACCTTCGTTTGACCTCTAATAGCATTAGGAGCGATTTCCGAC
AAATGACCTTGAATGACCTTGACCTTGAAATATAGCAAATAAGTATCGGCGAAATTTAAT
TATAAAAAATCTGACCCCTCAAGGTCAATCACAGCCCAAGATATAGCCGTTTAACATCGG
TAAAAATAGCTGAATAGCCCTGTAGAAACTCTGGATGATCCAATACTGAATTCTTAGGAC
AGTTTTTCTTCACTTGGTTCTTTCAGCTTTTGATTTCATGAAATTAGCTCAGCGAAAATT
ACCTTTAATTTTTGAACCTTTGTATATCTACGATTGAGAAAATTAAAAAGTCTTGTCACT
CAAATTGAACTCAAGTTTTGATCAAGGTCTATTTTTGGGTAACTTCCCTCTTTGGACATT
TCGATAAAAATGGCTTGCATTGTTCGGTTATTCAAAAGTGAAATGGCGAAAATGGGATTT
CCAAAATTATGGCAAGAAGTTTATTGAATAGATTACAATGCATTTGAAGGATTCGCAGAC
TCACAAAAGTGATTTTACTTTTTGACACAATTTTTACGTTTGGATTGAAGTCAAAATACC
AATGATGTCGATTCTGCTATCTGGTGTCCATTAAGCAAAATAATTAAGAAAAACATTGAA
ATTTCAGTTAATAGTAGTATAGAAACATACGCTTCTGGCTCAGAAACCGGAAACGGAAAT
AAGGGAAAAACTCGTGCGCCCCCTCAGTCACTGACCCCCCTGACAAACACCGTCTTTCAA
CGGCTATTTTATCCCCTGAGGCACTTCCGCTTGAACACCGTCTTTCAACGACATTTCCGG
TTGAACATCATCTTTTAACGTCTGTATTTGACCTTGAATTCTTGTTTACGATTCACACCG
TCTTTCAATGACACCGTCTGACATTTCCGGTTTAACATCATCTTTCAACGACTATTTGAA
GGTCATGTCCACGATTAACACCATCTTTCAACGACATTTTCATACCCTAAGGCTTGTCAC
AACATCATCTTTTAATGTCTATTTTCGACATGATTTTTGACTGAAACTTTCATAGTGTTG
CAGAGATATTTATACTATTTATTGAGAAGAAAGACAAAAGAATACAAATACATGTATATT
TGAGAATACAGATCAATCAACAAAAAGAGACCCAGAATACAAATGCATATAAAAGAAAAT
GAGTACATAGATCATTGCAAATTCAAGACAAAGGAATACAAATACATATATATTTGAACA
TACAGACTGATAGACAAAAATTAATACAAAATACAAATGCGTATAAAAGTCGAGTAAATA
GATAATTATGATTTCAAGCATATATCGAGAGTGAATGCGTTTATGTATTAAAGCTTGAAA
ACTTTGCAGTATTCATCAATGATATTGTCTGGGACAGGTACAAGAAATTTACCATTTTTA
TCAACAAGAGATATATCTTTACATGTTATATCAGCCCATGGATATCTTTTAGGCTCAGGA
CAGCTCAAAGGAATGGCTCTTTTCTTATACTTTTTATCCAACTCATCTTCAACAATTCGC
TTTCCACAATCGATTCGTAAGAAGGATTTGCCTGTTTTTGGATTTGTCGCTTTTATGCCA
TTTACATGTCTTTGTAAATAGTAAAGTTCATCATTTGTGTAATCACAATAAGCACATATG
TATGTGAATGGATTCTCTCTTACTCTTCTAACAGCTTCTTCCTGCTCCTCTTCATAATTC
AAGGCACCCTTGTCTAGGACTTCTTTCATGGTATACTCCGGGCAATCTTCTGGTGTTTCA
GCATTATGAAAAATGTGCGTTTTGCCATAATAAAGAGGGCAACTGAAAAGTCTTAGATCA
GGGCGACCTTTAATCGTGCCTAGTATCTTGACTTCCCACTCACCACAAACTGCGTTAACT
TTAACTCTAGCTCTCCGTTGTCTAATTTTTGAAAGAATATTGGATGGTTGTCTTCCCCGT
TGTGATCCTTGCCTAGTTGTAATGCCAGATGAGGTTGACGGGATCGGCTCTATAATGGTT
CTCATTCTACTAGATGAGTTTATAGTGGCTGTTGAGGTTGTAGAAGCGGTTGTGATATGC
GGTATTTATCATGAAAAATTCTTTAAACAATAAAATAATTAGTAGAGCAATTATTAATGT
TGCTAGATAAAGGATTTCATATATTTTGACAAGAAATTTGAATTGCCTGAGGTATTTATG
CTAAAGCTTCATAGACAATGAAAGATGATATATTGATGCCTTCAAGAAGGGAAACGTTCG
TTTCCCTTCTTTCAGTCAAAATTCATGTCGAAAATAGACATTAAAAGCTTCACAGGTAAT
GAAAGATGGTGCCTTCAAGAAGGGAAACATTCGTTTCTCTTCTTTCAGTCAAGAATCATG
TCGAAAATAGACATCGAAAGATGGTGTTAATCGTATTTGTCCTCAGGATATAAAATTGTC
GTTGAAAGACGGTGTGAATCGTAAACAAGAATTCAAGGTCAAATACAGACGTTAAAAGAT
GATGTTCAACCGGAAATGTCGTTGAAAGACGGTGTTCAAGCGGAAGTGCCTCAGGGGATA
AAATAGCCGTTGAAAGACGGTGTCAGGGGGTCATTGACTGAGGGGGCGCACGAGTTTTTC
CCCTATTTCCGTTTCCGGTTTCTGAGCCAGAAGCGTATGTTTCTATACTACTGTTAATTT
TGAGAGATTTATTAGAACACTTGGAACTTCCAATGAGAGCGATAATCATCGAAATGGAAC
TGATCTACGATCAGCCTGGAAATTCAAAAATGCTTTTAGAGAATCGAACTCTAGTTAGAA
AACTCAAAAACTTCTATCTTCTTCTTTCATCAATTCCCTATCCCTTTATCGCTTCTGAAT
ACATAAATTTCCATAGAATCCAAACCCTTCGGTATTCAACTAAATCGATTTATATTTTTG
TCCAATTATCAATATTGATAAACATCACTAAAGATTGCATGAGGGAATTTAGTTAAATAT
AAGCAAAAAAGCTACAACTTGGAGATGGACACAGAAAATGAGACATCCAAAAAACTCGAA
ATTCGCGCTGAGAGAATTATCAAAGCTGCTACTAGATGTCACCATGAGCCACTTAAACCA
ACAAGAAGAACCTATTTTTTTAATTCCACACCAGATGTCAGCTCATTACCGATAATCATC
CAACAAATCGTGAATAAAAAACTCAATTAACTCATCAAAGCTATTGAATCATCTGTTAGC
ATAATTTGTTCAACCTTTTCATGAAAATGCAAATTCAATTGATTCAAGTTGAAATAAACT
GGAATAAATGATTGTACAGAAAAGTCAAGGTAAATGTTGTCCTGGATAAGTTTATAAGTC
AACATGAATGCAAAGCTAAAAATGAATCCCAAAGACGTAATCATAAAAAGCAGGAAAAAT
GGTTGAAAACAAATCAACAAGATAATGTTATCTAATAATTGGAAAAGACTAATGATAAAA
ACTAATGATAATGTTGATGAAGCCATTTCAATGAAGAGGGACACCCAAATATCTTCTCAT
TGGTTTAAAATGAATTTCATGCAACTATACAGATTAGCTGAAAGTAACCCAAACTAACCT
CCTCCTCCTCTACCTTTCATCTTCATCTTCATTCTCATCTCTTTTTATTTCTGTTACTTT
CTCATCATCTTGGTCTCCTCGATATATCGTTTTGTTTACCAAAGATCAGGTCTAAAAGAT
CCATTAGTAAAGTAAACATTACGATGTGCATTGCCAAAAATAAAAAGGAAAAGCGAAAAA
CGAAAAAAGCGAAACAAGAAGATGGGAAAGATGAGAAGAGCAAGATGATGGGAATCATGA
GAAAAGGTAAAAGAGTATAGAAGAAATGAATAACGAAAAATTGGATCCCCCAAAAAAAAG
ATGAACATATTGAAGAGAGAGAGAGAAGAGCAAAGTTTTGATAAAATGGAAAAAAAATTT
CTAAAAATGTTCGATCTAAAGTGACCTGAAAAGTGTTGAAAAGTCAAATGCAATTGGTTT
GACATTGAATTTTAATGAGACTATCAGATGTTGGACTAAATCAGTCTGTCAATATTTTCA
TTATTCAATCAAATTTGATTATCATTAAGCGTTACTTTTTGGCTCATTTCTTTATTTACC
AATAAATAATGTTAATAATGTTGATAATAATCTTTTGTACAATTATGAACATCTTACAAT
AAAGTGTTTTATTTGAACGTAAACAGTAAAGACAAACATATCACTCGTTTACAGACACAA
ACACAACACCTACAACATCTTATTTGATTATTATGATAACCCTTGATAAATTTTTGGGAG
AAAATGAGAAATTCAATTTTTTCCCTTTTCTTTTCAATTCCAACATCTTTGCTCTTTTAC
TGATTAGTTAAACAATAATGTGAAATTTACTTTCTGGTTCACTGTTTATCCAATGATCGG
TTAAACTATCCAAATATTAACAGATTAAACAAATACTTTTATTAATGTATTCAATTTGTA
TGTAAATGTGTGCTAATGTGCATTTCTGTTCATCAAAATAAACCAACAATTTTCATGTTT
GTTTCAATTGTTTGGTTCGTTGACAAATTCCTAGGAATGACCGTGATTTACATTCACACA
GTCATTCACACCAATTTCACCAGATTCGTCGAGTTGACAGAAAGTCGAAAAGTCAAAGTG
AAAACCCAATATTTTCCAAACAACAACAAAATCATTTTCGAGTTAGTCTTTGGTCGTAAA
ATTGATTAAACATTTCTCAACTTCGTCCAATGGAATGAATATCGTAAAATGTAAATTGAC
CTTTAGCCAAACGTCAATCCACTTCATTCAAAAATTTTTAGTCTTTACCGAAAAAAGTAA
AATTCGATTTGAAAAGTCGAAAAGCCTTGGAAATACGTAGTTTCCAAATTATTTGACTAA
AAGTTTATACAAATTTCGATTTGATATTTCGAAAGTAAAAACTCGAAATTTTCTGGCGAA
CAAAACATTTTTGAAAGTTAGGCAGTTAGTTTTTTGTCGAAAAATGGATGAGACGAATTT
TTCGATGTCGACCAATACTACGATTTTTTGTTGGTTTTTGGCCGAACATCAGTTTGCAAC
TTTCCAAAATCTCGTTCTTTTGGTCGACTTGGATAGCCGAAGCCTTCATTTCTAATGAAT
TTTGGATATTCTCATCACATTCTCAGAGAATCGTTAACTGTGCAGAAACTGTTCAATATC
TTGTATTGCGCTTGATTAGTGTGAAAAATTATCGATTGGGTGACAGCAGCCTCTATTGAT
CACATTGATTAAAGTTGATTTGATAAGTTTCATTAGAGTTGCTTGCAAAACGGAAACTTA
TCATCCAATATTTGCTTTAATCAGCCGATCATTGTTGATGTTTCAGCAAATTTTCATTTC
ATTCACCTAATGATACGATTAGCTTGTAATTTTTGTCTTTTTTTTGTTTCCGCAAATTTT
CAGTCTCATCGAAGGCAATTTATGATTATGAATAATTTTGAATAAATTTCGTGTCTTCTT
TTGTGTTGAAGGAGGGATCAGTTGACATTCATTTTGTCCTATTAACTCTCATTTTCATAA
TCGGATAAAATGTTTTTATTTGTTGCCGATCATCACAGTAATAATCATGAGCAACATCAT
CATAATAATCAGTCTTCTTTTCATCTGTTCAGTATAGAGTAAAGTATGCCTTGGGTGAAA
ATCTTGTTCTGCTTTTCCATTTTGCAGGTCTTTTAGGTTGAAATGACATACAGAAAGGAC
TATCTATTATCATTATTGTTATTAGTTTTTTTATCACTTTATTTCTCGCTCTTGGAACAT
CTTTTCTGTTCTTCTCTTCAAATCAAAATCCTCTTCTTATTCACTTTTACCCTCAATCAC
ATTAAAAATGGTAATGTTCAACATAAGCCCATTTCTGGATTCACTTAAATCGCATCATCC
ATAATGATTATCATTATGAATATCAATTAGTCTGTAAATATTCAAACCGATTTGCTAACA
GTTTTTTAGCAAATAATGAAAATGAAATTCTCTCAACTCATCAAAGCTCAATATAGAAAA
TAATTTTCGAGTTAATTAAATAAAATTGCACTGAGCTTAGGTTGGGAAGAACGCCATGAA
CTGTCTATTGTTTTAAATGGATCAATACAGCATTTCTCGATGACTTTAGACAAGTTTCCA
AAATGTTTAGACAAAATCTTAAGCCAGTCATAAAACCAGTTAATTTACTCAAAATGTTTC
GCAGTTCTCAGGTTGTAAAGGCGAGTTCTCAGGTTGTTTAGTCTAATTCTCGGAATATTT
AGACAAAAGGGTTTTTTCAAAAACCTTAGTCTTTTTTTAGTGTTTTCATCTTTGACTGAT
TTTGCCTCTTTGAACTTCTGTCTAAATGTTCTGAAAACTGTTTGAGTAAATTATCTGGTT
TTATGACTGGCCTAAGATTTTGTCTAAACATTTTGAGCAGCCGACTAAACATCATGGGAA
CTTTTTTAAAATCATAAAGAAATGCTCTAAGATAAGCAATTGCTCATTGGAATGAAACTT
TGGTGTTGTACTCAATTGTTTTGAGTCATCTGCACCAGCAATAGCATCAACTATATTTGG
ATCATCATCGGCTTCAGATTCATCATCAGGACCAACATCAACCGGTAACATTGATTTTTG
ATACTTTTTTGGTTTACATTTCAACTATAACTGAAAGACTCTGAAAGGTTTATTAATAAT
TATTTACTAAACCTGATTGACCTGTTAAGATTGATTTTCATTCGAAGCTATGGAAAACTT
GCTTTAAGATCTGTGTAGTCACTCGAATGCTATTGATTGTTGTTTAAACGAAATAACAGT
TTGATTCAATCCCATTTACCTGATACAGAGCGAGGTTAATGCGGTCAAGCTTTATAAACT
TCCTGAGTTGATGTCAATTTTAGTTGAAACAAACTGGCCAATAGCTGAACTTGAGTCAAC
CTTCGTGCATCAACTGATTGGAATTCAATCAACCTGCATTTTTGGGTTAACCAAAAGATA
ATTGTTAGAGAAAATTTGCATTTATCTAATTGAATTGTTCGAATGGAAATATTGTGATAG
TTTTTTTCATGTTTTACTTTCGGATAAAGTGTTATGTTTTATTATCAAAGCACATGTTTT
AATGCATTTTTTGTTTCATTTTGATATAGAAAGATGATCGAGATTTAAATGGGTTTGGTT
TTGAGGTTATTAAGTTCAATCGAGTGGATAAGGTTTTCCTTGTTACTAATAGATAGAAGC
AAGTCCACAATAAAACGATATCAATTTGTTTTCATCTCTATCATCATCATCATCATCTTC
CCCTAACCAGTTTTAATGCAATTCCCAACTGATTTGAGACTATTTTTATTTCTCATGTAA
TACAAGAGGAGTAAAGTAAGGTAATCATGATTGGTTACGATCAAAGGGCAAATATTAATT
AGACTCATATCGATACAATCGACAAATGTTAATCTTTTGATTGAACGGCTAAAGGGCAAA
ATAGATTTACAGTAAAACTCTTCTTAACCTTCCTCCTTCTCTTGATCCTCATCCTTCTTA
TAGCCTCTGTTTGAAGTTCCCTGAGGTTAAGTTAACCAAAACTAAATGGAAACAATTAAA
TTGATTTCTCCGATTCTTTATTATCGATATTAAATGGTCAATGGAAACAAACTGAAACCA
GAAAAAATGGTTTAACCACAAACCTCCTGCAAGTGACACAAGACTCGACAGTAATCTTGA
AATGAAACAGAAATTCCAATAAAAATTTCCTTCTATCATCAAAGTAAAAATCGAAAGTTA
AATTCTGACATTTCAGAACATGAAAAAATTTGATAAAAGATGAAAGGTTTTTGTGTCTTT
GGCTTAAATGGAGTTTTTGTTTGAATGTTTTTTTGCTGAAAAGATGCGAATGATAATTAG
AATGGTCAAGTTGAAATGGGTTTGCACAAAGAAAAGAAAAAGTGTCAAAAAAGACGTAAA
AATTGTAATGAATTAGCAGACAATTCGGATGGTCAGTGGATATTATGAGCCGTTGTTTTC
TTCGACCACACCTTATCATCTCGATAAGGTTTTTGTGCCTGGGGCTTTTCAAGGTCCACC
TGGGTTAGCCCAACTTACCAGTCAGCTTGGTGCCAATAACTGAAAATAACAAGGAAAGGA
TTGCAAGAAGAAGAAGAAGAAGAGAAAAGAGGAAAATGACAAAAGACATTCATTGGCACT
TATTTCCTTTGACAACTTGAGTTGTCGTTAAGAAAACTGAACAATCTGAATTAGACAAAA
AAAGAAAGATTTCAATTAATTTTGTCTATTCTTTCTATTCCCTCTCATTACTTCTCCTGC
CACTTGACCCAACCATTGGCACCAAGCTGACTGGCCAGTCCAACTCAGGTGTACCTCAAG
ACCCTTAGGCAACTAAACTGGCAACCCTTTAATTGAGTTTGACACTTGAACTCTTCTCGA
CACAAACCCAGTCCCAACTTTTGCTTCTCATTAAACCAATATAGACTTGAAAGTCGAATG
AAAATTTGAACATTAATTTTCTTACCTCACGAAATCTTGTTCAGTGTTTTAATGAACAAT
CAGCTAATTCCAATTCCACTCTCAATCTTATTCAGTTGATCATTATGAAGAATAACTTAT
TGGAAGAAGAAAAGGAAGAAGAAGAATATTCTTGTTCCAAGACTTGGCTTCTTTATCACT
CTATCATGCTTGTTGAATAAATAGATTAAATGTTGACATAAAGAGTAAAAAAATCTTAAT
GAAATTTGTTGGGATGAAAAGTTTCAACAAATTAAACAAGTTGAAGAAGAAAAATGAACA
GAAAAAAGAGGAAAATAGAGAAGCACAAAGTTTCGACGGATTCATTAGTAAATTCATCAT
CACCAACCTTCATCCTCATCTTCATCAACCTAATCATCTTCAATCAATTACTTCTTATGT
ACACTTGCACAGTTTTACCAAACTTTACATCAAACTTTTCCTCCTGCAAGCCAACCAAAT
CCAGGGGAAAAGGAGAAAAAAGAACTGAACAATTTTCAAGTTTACACAAAAAGTTAGAGC
ACATCAATTGTTCACCTTGGCACTCAATTTAAGAGCAAAACTGTTGTCATCAAAACATTC
AAAGCTTTTTAATTCAATTATGGAATTTCTCTTTTTTTATATTTTCTTTCTTCTTGCAAC
AAAATTCAATTGAAATTTGCAAACCTTGATAAAGGTTCATGTAACAACTTTTCAATTTTT
GCTTCAACAAATGACAAAAGATGACAAGAAATGGATTGCACGATGTAACCCAAAAAAGTA
TGAAGACGATGTAAAAAAAAGTAGAAACTAAATCTTCTAATGGACAAGTTTAACTGTTAA
TCCGATTATTTGAAGGCAAACAAAATGAGGTGAGCATAATTTTTACGCACAATTATGATT
ATCTTGAATCTCTTTGGCCTTTGCCTTCTCACTCCCAGTCTTGGTATTAATGAGACTAAA
GGATGTTTATATGTTAAAGAGGATTGGACTCAATTTAGCTTTGATTTCCTGTCATCATTT
CAATAATTTATTCACATGATCATTTTAGATTCTTGCTGTAGCTTGCTCCTTCTTCCTTCC
TCATCCTTCATCTTTACCAAACATCTACTTTTTTTGCTCAACTTTTCCTCCATCAATCTC
CAACAAATTGTCAAAGACAAACATAATTGTTGACCAAAAACTTTTGTTTTACTTAAAGGT
CGCCGATTAATTTTGGAGTGACTTTGATCCCAATTATTTATAAAAGGTTGTCTCGAGTTA
ACAGGGAAACATAGTGTAAAGCTTAGATCTAGGAGATTAGTTGATGCTATCATGTTCATT
GCGATTACTAAAGACGCAAGTTTATGTCAGAAGTTCATGAGGCAGTGGAAATGGAAATTT
AGGCATAAATTCAAATCAAATTTGAGACGGAATGACTAGACTTGAAGGCATCGAGTCAAC
AAGCCAGCTTTACATGAAATTTCAAGGCAATCTGTCAAATATTGGCCAATTTTCCTTAAT
TAAGCGAATCATAAAGAGGCCAAAAAGAAAACAAAAGTTGAAGATAAAAGACTTGCTTGT
GAAATGCCATTGAAAATAAGGTTAAATTACAAAACTTGAAAAATTGGACTATTATTTTAT
TCGATTTTTCTCATGAAACAGATTTGAATAGCAAAAGTAGCTAGTTATGGTGTATTATCA
TTACTTAATTAACGATCTTGAAAAGATAATTCTCTCACTAATCTGGTTGCTGAATAATCA
TCAAAACAATTTATTCCCAAATTTTCCCACTACCTTGGCTACAGGAAATTGTTGCTCAGT
TTCAGCTGATAGGTAAGGTTCATTTACGATGCAATTGAACTTAAATCTGGTTCATTGATT
AAAGGATTTATCTACATCTGACTGGCCAATTTTCAATCTCTTTCTATCTCTTGTTGTCAA
TCAAGTACAATAATCAAAGATGAACCCACGCTAGGAATTCAGATGTAATATTCAATTCTG
ATTTCCATGAAATGATTGGTTTTGATCTGTCACCTCGCACCTGGCCACTTTCGTTAAATC
GAGTTAAGACATCTTTCGCTTTATACTTCTCTCTTTATGCGCAACTTATTGTTGAATTAA
TTATCTGTAGAATCTCATTTGATTTTCACGATTTCCTTTTCATCGCATTCCTAATCCGTT
CCCGTTCTTGCTTAGTTTTCATATTTATACGCCATAACTCGAACTTGCTCAGATCTGCTG
TTTGTCTGGAGACGCTTCAGAACAAATCCCAAATTTATGCGCAATATAAACAATCCATTC
AAGATCAGATAACAGAGTATCATTAACCTCTAAAAGGCGCTAATAAAAAATGTTTTGAAA
TTTATTTACCATTTTGTGGCTGATATATAAGCAAGAGTTTATTGAAGCTTCAAAAGATAA
AGTTGAATTGTGTTTGAAATTTGACTCAAAGATTAACGCAGAGCCAATTTAGTGACTCAA
GTTGATCTGATCTTGATGAACATATAAAGTTGACTGACTTAACATCAGATAATTTTGCAT
TATTATTACGAAAAAAGGTTAACTGTAAAACAATTGTTTTTTTTCAAACAACTTTGTAAA
TTTTTCGTGTGATTTGTTGGATCAATTTCAAGATCGATAACAGTTTGTGCTTGAATAACC
CATCATGTCAATTGGTAACAAAAAGGCAATTTAATCGATAATCATTAGCACCATTATGAG
CGTGTTCAATTTGAATTGTGAAAAGTGTGTCCAAAAGACTGAAGATAAAAGAGGATTAAA
ATGAAAAGTTATCATTGAGATGAACATTGAAAGGGCGAGAGTTTATTAAAGTGCCCTTAA
AGATTATCATTTATGATCTCCAAGTGATACTTGTATTACTAAGGGAATCACATTTTCTCG
CCTTTTTTTCATTTTAAATGCGACCAAAGACTCTTTTCCTGCACAGTAAAGCGCAAGGCG
TAATAAAGACGAAATAAAAGGAAAAAAATAAAATGAATTGGAATTGGAAATTTTGACTGC
ACAAAATGAATTCACAAGAATCTCAATGTTGACAATTAACTGTTTCCCATTGTGTTCAAT
TACCACTGTCAATTAGTGTTAAAAAGTGTTTCATTTTTTGGTAAGTGTGTGTGAGTTGCA
AGCCAAGTCGCTTCTCATTGGTTATGTTGATGAAGAAGAGGAAAAACTTGAATTCAATTC
CAAGATTGGTTGAAGAAAAAAAAGTAAAATTTTCTCTTTTCAGTTGAACATCGGCAAGAA
GAGCATTTCAATTGCAATGAAAGAATCGATGGAAAAGTAAACAATAACTTTTTTTTTCTT
CACTTGTTCATTCTCTCTCAATTCAATTGCATCAATATGTATACAATATTCTTGTACAAT
GTATTATCTCTCGTGATTCAATGGGTATAACATGATGAACACACACAGCTTTTCCCTCGT
CATCATCATTTCTCTCTTTGATTATCTTTATGATCACAGAAGAAGAAGAAAAGGACGAAT
CTCATGGGAAAAGTGAAAAGTCCATGATATGTTTTCCTATTCAATCAATTGGCTTGAGTT
GAGTTGAAATCTCGACGGAATTTCATTGAATAGCGAAAAAGCGAACAAGAAGAAAAAAAA
GTTGCTTTCTCTTTTTCCATTCTCATTTTGTTATTACATTTTTACTGATTACATGGTTAG
CTATTTGCTTATCATCATCATTATTATCACATCATGAAACATGATAGAACAAGAAATGGA
AAATTGTGTATCAAATTGTTGCAAAAAGCGTCGTCCTTTTGGTCCATTTCGTGTGCGTTG
GTTGGCTGCATCATATAAACCAATATTATGACAACTTGTTGCTAGTTAACAGCTCAAAAT
GTAAAGGTAAACATTTCACTTTGGTGCAAGTGAACACAACAGAACCCAAAGGAAAGTTGA
GTTTCACCTTTTTTTTACCTTATCTTTATTAGCGTGAGAATCAAGGATATAATTGTGATA
ACGGTATGTCCGGCCATTAATCAGTGAACCACATCGAAACTGAATCACTGTGTTATTGGC
ATGTTAACAGGTTCACTTCATCATTTGTAAACCAATAAATGTAATCATTTCTTTTTTCTC
TTTTTTCTCGTTCAATTGTTGTGTGGCATGTTCAGGGTGATTGGGAATCGAGTTTTGGCT
CTCCTTTTTTGATGGGCGAAAATACATTTTTTAAAGAAACACAAAATGGGGAGAAAAGTT
GCATTTAATTGTCCAAAATGAGGAACCTTTTTTTGCTTCTTCATGTATTATTATCACTCA
TCTTTCACTCGATCTGGCAGTGTTTGATTTTGACTGCTGTTTATATTGAAACACAAGCTC
TTGAAAGGCTCTCAACCTTCAAGAGTTGGTCTTATTCAAGAGCCTTTTTACTCATCGGGA
ATCGTGTCGAGCAAGGACAAGATGAAAGGAAATTGCATGGAGGGCTGAAGATGATAAAGG
GCAGTTTCTTCAAGAGGTATTATGATGATCATTATGATGATCAATTTTACTCTGACAAGT
ACTGTAATTAGATATTTTAACTTTTTTTTGCTTTCATTTTAATTCCGTTTAAAGGTTGAA
AATGTCTTGTGATGAGAAGGTGAACAACGGTAGGAAAATGCTCAGGTCATGACTTTTCAT
CAAATGTTTTCTGTCCAATCAGGTCAACCTGGTCATTGAAAAACAAAGTCAATTTAAGGT
GAATCTTTCCAATCTTTCAAATTAATTTTACATTTTTTTAAATTCGAAAATTTTTTTGAA
ATTCTTTTTCAAGTTTTTTATTGGATTTACTTAAAAGTCAAAGTTACCCAAGCTCAGAAA
ACTTGGAATAACTTTAGATTCAGATCATTTCAACTATCGATATCATTAAACCAAATGTTT
GATCAAAGTACAACTTGCTCAGTTAACTATTCACTCTAAATAAATACAGAACACAAATTA
TTCAAAAATTTCATCGATTTTCAGAAGAAAAATTATCGTTTCTTCGGTGAAAACTTGCAA
GAAATTTAACTTTCTAATCTCGATAATTCATCAGGTTCAGCTTGAGTTTTCAGTTGAACA
AGAATCTGAAGATTAGAGAAGATGTCTTGCAAATCAATAATGTGAATTGCAGATAATTGA
ATAAAGTTGTTCATTAATTGTTCCGTTTTCAAATGACAATATATAACTGAAATTGAATTA
AAGATGAAAGAATTTATTTGTTGCTCAAAAAAAACATTGACATTAATAGACTTATATCTT
TCTTCTCTTGACTTTTAACACAAAAAGCTTAATCTATTATCGATTTGTAATCATCATTTA
ATGACAGTAGATCACAATTGGCAATTGTAATGATGAAAATGAAATGGAAGCCAAAAAATA
ATAGTAATTACTATTTTTCGTTTATCACAACAATATTACTGGAATGGCAAGTGTGGTCAG
TAAGTGTGTTGATAGCAATAATGGTTTTGATGATGACAATGGTGAAAGGATTGAAAAGGA
TTGCTTGACAATCAGTTAATCACGTAAAGAGTGAATTAACCTTAGAACCAATGAATAGAG
AAAAGAAAAAAGTAAAAGACAAAAAAAAACTTGAAGACCAAATGATTAGCTGATTGTCGT
CGAGTTTTCAATGAAAATGCATTTTCCAAATGATCAACTCCCTTTGCTCTTGTTTGGCAA
CAAGAGTAACAATTGATTTACATTGAGTGTCCAACACGTGGCAACTTGTAAATGCATTTG
CCGATAGAAAGTAAAAGATGAATAAACGATAAGCACGAGGCCAACAAAGGTTGATTCACT
TTCCTCTAACAGGTAATGGCGATTAATGTCTATCATAAGTGCACACCCAACTGAATGAAA
CATTGAGGAAAAGACAAAAATGAATTTCTTCTTCTCATGATCATGTTAATTAGTCTCATG
CAAATTGTAACCTTAGTTACCTGGCAATGATCAACTTTGATACTTTGATGGGCGTTTGGT
TCAATTTGTTTAAATTACTTTTCTCATGAGATTTCAATTGGAAGAAACAATAAAAAAACT
TAATTATATTCTTTACTCATTTTATATCGAAATATTATTTAACATCATTTTGCGATTCTG
TTTGAATGACCTTTCAATGTTATTGCAACTCTTGTTTTTGCACCATTTGCCAGCATTTAT
TGGAAAAATGATTATCTAGACGCCATCTTTTTCTACCATGATAATGGTTCTATTTTTGCT
CTTCTCTCATGTTTATTCAATCATTTAGTTGATTCTTTTAATTCCTTACTTTTCTTGTTC
ACCTTTTTTCTCTGTCAACCTGAATAAACTTGCATCTCCCCATTGGCAACTGAGCAAACA
CTTTTCATTCCAAGGTTGCTTTCAAGTCTCATTTTTCGAGTCAAACAATATCAGTTCAAT
TGAGTCTTTTTGGCTCATCAGCAACCAGTAAATTCATTGGTTTCATCAAAAAAATTGACT
TCTTTTCATGTCATGTTCCAAACCTGATAAAGGTAATTATATGGCTCCGGTTTATTCTGG
TAAAGTTTCTGGTGATGTTGGGTTTAATCAGGGTTCAGTTCATGTTTAACATGATTGCAT
TAATTTGCTTTCATCTTATGTTTCATTTAACTTGACTTGACTCATTGCGATTATGATTTT
CATTTTTTTAAATATCGAGTTTTGATTTCAAAATGTTTCGACCTTTTGAAGATAAAACTC
GAGCTAATTGCAATGAAAATTCGTGTTTTGACTGTGATCTAATCTTTAATCGATCTAAAT
TTTGCATTCGAAAAGTTTTTTTTGATTCGATAAAATCTAATAAATTTTGTTCATTTTATT
CATTAAGTGATGTTAATGAAACTTTTATTGTGGTTTGAGCTTTATTGGTTATCGGATAGG
TGAGTGAGGAAATTGTAATCGGAAATGTTAACATGAAATGCAATTGCAATAACAATTAGA
AAATCTCGGAATATTTGGGTTGAAATGTAAAATATTTGTTATGACAACAAGTCGATGTAC
ATATAGCGAGGAAAAGATGAAACTGTGAAAATTTGCTTTTCTTTATTTACTGCCAGCTGT
AACCATCTCTGCATATATGCACATGTATGTTAAGGCGATGAAATGCGAAAGATAAACTGA
TGATTGCTCTGAATAAATAGGGAAAAGAAAGAGTGAAAAGTGAGAAAAGATTGTTAGCGG
TAAAAGAATTTGTGGAAAAGGAATTTTTTCTCAAAGAATTTTCTTGTTCACATATTTGCG
TTAAAAAAAAGGTTACAGCTTTGTGAAATATTTGGAACATTTGAAGCTTCTATTTGAAGC
ATTTGAAACATTCAACACTTTGTTTGCTGATTGTCCTTTCCATCTTCTTCTTCCTCCTCC
TTCTCGTCTTGCCTTCCTTTATCTTCCTCTTCATCTTCATGATCATTATCAATGTTGATT
ATCCAATAAGTTTAACCGTAAAAAGAGAAATGCTCAGAAGAAAAGCAGCGAAAAAAGTCT
TTTCTTTTCAATTGCTATGTTAGTCCATTTACCTGGATTTAAGGGTCACAGGTGTAGTTG
CCTTTATTATCAATGCATTCATTGTTCAGTAAATCTCTTTTTACTCTTTTTTTCTCCTTT
TTTGCAGTTTTGTTTTCTTCTTTCATGGTAATTGTTTGAAGGTGTCAAACAGGTATTTAG
TGGTCCGGTCAAGTTAAGCCTAAAGGTATAACAAGTTTGAAATATACCGAGAATAGGTAA
GCAAGAGAAAAGGTTAATTGGAGATTTTGCTAAGGAAGAGGGAAAAGAAGAACATAAAGT
TACTGGACATTTTCATTTTTGTCCAGAAAAAGGTAAAACTAGGTAAATGAAGTGAACAAG
AGATTATTTTTTGGCAGCAAATTTCGAAGCAAAAAACTGGCCCAATTCAGAGGATAGATG
GTGTCACATGGAGGCTTGAGTTTTACGCAAATTGAAGGTTCTTTGCATTTCAAAGGTTGA
CAAGGTTCGCTCATTGAGTCTTTAGCGTTCAAATCATGACTTCAAACTTTTTGCAAGGCA
AAATATCCATTCTTTTAGTTCCATAGGTTTGAATCAATGTTGAATGCGAAAATTTTCATC
TTTGGATTGAACTGCAACCGAACCACCTTTACAAGCAAATCCTTTGGTTAAATGAAATGG
CTAGTTTGAATAGTCAAAACAAAGTGAAATGCAAAATAGTAATTTTAATGAACGGATTGA
AAATGCGCCAAAACTAAAGAAGACCAAGAGATTAAGGTAAAAATAATAACAACAAAACAC
CCAACAGAGTTTAAGATAATCTTGTAAAGGTTGACACAAATCTGGTCAATACAATTACGC
CGTCACTTTACTGTTTTAGTGCAGTGAAATCAAACCTCAAAAAGTAACCTTAGATCACAA
CTTGAAAAACTTTTAAATTGGTAAACAAGCAACTTAACTTTAGTACTCATTTCATAGTGA
AAACCCAAGTTCACGATAAAATAAATCTCGAAATCGAAATCAATGCTTCGCTTGGAATGA
TTATCAAAGGCTAATGTTTGATCAAAAAGAGCACAGAAAAATCTTTTTAGTTATGAGTTG
GGGTTTTTATGTGTATGAACTGAGTCCGTCAGGGCTATTAGCTAGCCCAGACGATCGTTC
GCCAAAATTGGAGCGTTAGTGACGTAAGAGTTTTCATATAGTGTTCATCACTAAGATAGA
TGTCACTGACAACGACCTTGTGAGTTTGATAAATTCAGATTTCAGAGACTCGACAGACCT
TGAATGACCATGTTACTCTTTCTGCCCTCAGCTTAACTATGGAAAGTTTTTATACAAAAT
AGTATCGAAATCGATTATGTAGTTTCGTAGATGTATTCTCTTTTCTTTGGCCCTTCTATT
TTGAAACCAAATTTCAACCTGAGTTTCCGTTAAGTTTAAAGATGTTGAAAAGTCTGCTCT
TTCGGCGATTGATAAATATTGTTTAGACTGAATTTTCTTTCCAGTGCCAAGAACTGTTGA
GTTGTCGGCTTATGGTTGCTTTTGTGTTTTCTTAATTGACATTTGATTGCTGGAGGTGCA
CAGAATGATGTAAATGCAAAAGGCTTGAGCCAAGGATGGTGATGTTGATGAACAGGTGAT
ATTGATGGACTTGATGGTGTCATTGGTTTAGCTGGTGGTGCACTCGGTGTCGGTAGAGTC
AGTAAACTTGGTGCAGACGGCGACTTTTTAACTTTTTTCGCTAAAATTCTCTCCATGCAA
AAGGGTGATTTAAAGATGGGATTAAAAGAACTTGGATTCACGTCACTTTTTACTTGAGTT
TTCACTACACTTTTGATGTTGACCATCTTGTTTATTTTTAATATCAGAAAAAAATTAATT
TCTCAGTCTCGGTAAATCGCGCTCCTGTATCGATTGGCCGAAGTAACCCTTTTACAGCTT
AAACTTAGAGCTCAAAAGTCAACAAAAAATGTTAATTAGTCCAAACAAGTTAATTTAATA
TTCATGAAAAACGTTTAACTTTGATTAATTCAATTAAAAATTGATTTCAATAAATAAGAC
AAATTATTCATTTACATTAAATTGCGCAGTGAGATCAATAAGCTATCAAAATGAAGCTTC
ATATTTCAATGACTAGTTATCCATTTGATGAGCAAAAATTGGTCAACGGCTGAAAAACTT
TTGGCTTAGTTATTGAAGCAATTTCCAGGTAACAACATGTGCGATGTCATGAAAAAGGCA
AATTTTGCATTTACATTGATCATTGTATTTCAAGGCCAGGCGCAAGTTGAACAATACATT
TATTGATTGAAAGACGTGTGACAAGATAAATGGCTCGGATAAAATAAAACATAATATGGA
TTAAATGTAAGGATTAGCATTTTGCACTTTTGATTCTCAACTCAACGGCAAAAGATGATG
TGCTGGAAGAGATAGCAGATGAGCCTTGAACGATGCAGTTTGGGCGAAAAGTAAAATGTC
AAAATAATACCGTTAACATGTTTAAGCTTCTTTACATCATTAAATAATGATGCGTGATGG
CACTTTGATGCATTCAAAAGATGCGATTAAAAAGTTGTCATCAATTGTTCAACTCGAGGT
TGAACTCTTAGAGAATTTTTTTTTGCAAAAGAACTCTGAACGCGAATCATAAAAGGGTTT
ACAAGGTGGTTCTTTGCATGAGCCCAGATAATTTGTTGCCAGTAAAGGTTATTGGAAAAG
TGGACCAATAAGGGTCAGTTGAAGCAGTAAATTTGACAAAAGGATAAGAGGAAAGGTTAA
AGACAACAGTTGATGATAACTCGAGAAAAGAAGGGAAAAGTTATACAAATGTATTCAAGT
TGAGTTGAAAATTATCATCACAAGTGACAAGAAGAAGAGGAAGAAGATGGAAAAGAAAAG
GTTAAAAGAATTAACCTTTAACCTAAATTGGAGCAAATGGGTCAATATGAAAAGGTAATA
ATAGCAATTATGTTTGTCGATAACAGACTCAAGTTGAACTTATAAAGAATTGTGTTTAAA
GTTCAATTTTTCAACCTTTCCCTTTGCTCTTTATTCACACCTGATTTACAGGAATATCTT
TGTTCAGTTTATCTTTTGCATGCAAAAAGGCAACTTTTAATGTCCACTGTAAACCTGGAT
TCTTTACCTGAACCTATGCTTATCGATCGTTTTTTTTGTTCATTTGTTTTCTTTTATTCT
TCTTCTTTTTTTGTGGTCATCTTCACGTTCTTAATATTGTTGTTCTTGAGGTTTTTCGCT
TTGTTTTGTTTTCCTTCTTGAAAGTAAAGTCCGTTTAAACGGGCACCAAGCTGACTGGGA
TTTAGGTAGGAATCCCAGGAATCTTTTGTTCTGTTTGTCCAACACAAACTGGACATTCAA
TTGTTGAGACAATAATATTTGCACATGAGCTTTAATCCATTGTCAATAAAAAGGGAAAAT
TTTTTGCAACCAAACTAAAATGATAATTAATTAGACTTGAAATGCTTTTGTTGTTCACGG
AAATTGAAAAGCTCAAAGAGCAAAACATGAATCTTTGAGATGATTTTGTTTCATTTAAAA
ATTTAAATTATTCAATTCTGCACAAAATCATTTCAAATATAGACTCGAAAATGAAAAGTT
CAAGAAAAGTCGAGTTGCGCACAGAAAGACTTATTGCAATTTGCAAATTCAAAATTATTT
TCAAATATTCTTTGCATAATTGATTGGAAAGTCATTTGATCTTGACCAACTATGGACGCA
ACGAAAAGTTATGACAAAAATTGTCTATCAGTTTGATTTCAAAAGGCTTTCAATACTAGC
GATTAAAAAGGTTTCTTTGAAGAAATGGATATTGAATGAAAAAAACTGCTCATTTTTTGG
CGACTCGATCAAGCTATTAATTGCTCCGAATGATTGAAACATCAATTGTTGAAAGTGTAT
CAATTTGTCAACTGATACAATTGAATGAAAGAAAATTAATTTGCAAATTTCCGGTTGATT
AAGTTTTGATGAAAAGTGATTTACCAATGATTTACTTGTAAAGGAGCAATCAAAGTACAA
CAAGAATAGCACAAAGAATTGGTTTGTTATTGCTTTTTATTTGCCTGTTGAACCTTTTTA
AACGTCCTTTTCATTTCTCATTATCAATTTACAATATATTTATTGAGCTATTTAACTGCC
ATTCCGTGTTATATCGGTTGTTGTTGTTGTTTTGGTTGTTGTAAGACGGAAGAATGAAAG
AAGAAAGATTAAGTGAAAGAAAGAGGAGAAACACAGAGAACACACAAAGGGATGAACAGA
GAAAGAAAGAAAGAAAGAGAGAGAGGATCAACAAGAAAAATGGTCGACACACAAAAAGAA
GCTAATAATAAGAAATGGGCACGAGTCGAGGATTAGATAAGCTCAGGGCACAGGTTAACA
GTTTATTGGTCACAAGGATTATCCTTATTTTCACTCTCATAGGAAATATTTGTTTCTCCC
GTTAATCTGTTCACTTTAACCGGAAAACTATTGAATCTAAAACATGAAGATAAGGATGAT
AATGAGACGATAACTGACAGACACAGTGAGAAGGGCGAAAGAGAGAGAGAGAGAGAACGA
GAGAAAAAAAAGAACAAACGGAAATTCGAATTTTGTCGACTTGCATTTATAAATATTCAT
TGGAATCAATTGATTCTTGCTCTTTACTTATCCTTTTGCTCTTTTCATCTTCTCATCTTT
ATTGCCTTTAAATTTCACTTTAATTTGCTCATCAATGATTAGCACACAAAACGAGGCAAA
AGTGTGCCAACACGCAAAATCTCATTGGAACGCGTGCCGAACCTTGGATTCCTTTTTTTC
TCTCTTGATTGCTCTTTCCATCAATGATGATCAAACCTCTTCTCTTCCTGTGAACACTTT
AATAACTCCTATTACTCCACTCCTTAGCTAATAATCACAATCATAAACTAATCTATTGAT
TGGTTATTTCCGTTAACAAAATAACCTCACCTTTAAAACCCATTTTTGGACCTTTGTCCG
TTCATTTATTATTCATTTGTTTGCAAAATTGTTTGTTTGTTTTATCAACTTTCATTCACT
TTTTTTTATTAATCAAAATTAATATTCCCATTACCGGTAATAATTGTGTTATGAATGAAC
CAAAACTGTTAATAAGATTAAGTTGCTGATAACCTACACTTGAATCAATATTTGAATTGA
GATTATTTTCAGTTGAAACTCAATTTTGTTCAATTTTACTTTTTCTTCTTCTTTTGCAAA
ATTATTGCTTTTCATTTCAACCTTTTTTTTTATTTTGAAACATTTTTGCGACTCTTGAAT
GCAACAGCAAAAAATAGGTGTTGTGTTCGTCTTGCTGTTTTACACCGGATTCATGGTTTA
ATCAATTAGTTAACATGAACCTGTTCAGTTTATTGCTTAACCATACAAATTTACCAAATC
ATTGTTATTATTCACACATTTTTGCATGAGAAACACGCCTTTCCAGCCATTCAATGATTT
GCAGTTTTCATTGCCAATTAGCTGTAAAACATGGAAACCTTGAGTAGTCACTTTTCAAGA
TTTATGAATGAAAAAAAGCCAAATTTTCAATTGCAATTGTTGATAAATTATCTCGAAGTG
ACTGAAATTCAAATTGAAACTTTCCGTTCAAATATTTTCTCAAACTTTTTGTTCTCATTT
AATGCTCATTTCCAATAAATCTCAAGAGCTTCATAGTCAAGAATCAAATCGGTAAATTTT
TTACGAAAAATGGCATTTCATTTTCTTAAACTGAAATCATTTTATGAAACTTTTGCGCCA
AATGATGCATTATATTAGGGTATCAAGTAAATTTTGCGGTTCACTATGAAAAAAAGAATC
GATTGTGGTTTTTGGTTGAAACATTACTCAGCCTTAATTAATCAGTTTCGAAAAAAAATG
CAAATCGAACAAATATTCAAAAAAATTATTGCGTTTTTACAGTTTTTGAAAGGGTACAAA
AATCGCCAAAAATTTTTCTACCAACTTTTTTCATCAACTTTTCTAGCGGCTCTTCAAAAA
ACTTCAGATTCTGATCACAATCTGTCCTGAGTGCCTGATCTCATCTCTATGGGCCTCAAT
CCATCTTAATTTTTTGGAAAATTCATTCACAGAGAATTTCTAATCAGGAACAGAGGTCAA
ATCACTTTTGTCGATCTCTGAGCTGAATTTCATATCTAAACGCAAAATTTATTTGATACC
TAATAAATGGTTACGGTCAAGAGATGCGATATAAAATTCGAGCTCTGGAGTTTTCGCTGT
CTCATGGAGATCTTGAATTGATATTGCAAAAAATGACCAGTCTCTTTACTATAGTATTAA
TTTTTATGATGATTGATATAATTTTTGAAAAATCAATTTTCCATTGATTTACAGTTCGAA
AGGTTCTTACTCTTGCCCAGTTTGGACTTTTTATCGTATTGTTCAGGATTGAAGTAAATG
TAACAAGAAAAATAGTTTTTTGTTTTATTTCTGCTTCAAGTGTGAAAGGGCTTTTAGGTT
TGCACTTGAAAATGTACATTTTTACGAAATGAAAAAGCGATTTTGCAATGATTTTAAGTC
ATGAAAATGTCCAAGTTATTTTCTGGTAACTTTTTGCAAACTCAGAGTTTCCCTGAAAAA
AAGAAAGAAGCAAAAAATCAGATTATTCAGTGGAAATGGAACAGAATTAAGTAGAAATGA
ATGTCAACAAGATGACAAACTGATTTCTTTTCAGACAGCATTAAATCTATAGAAGAAGAT
GAACAAGATGAGAAGATGATGAAGATTGGATGACAAGGAAAAGGAGGATGAAAGTTATAG
GCTTACCTTAGGTACAACTTTGAATGAAAAGAATGTAAACTGAGAAAAGAAGAAAAAAGC
TTTTCTCTTTTGGAGAACATTTTTTTTCGTTATTCTACTCAGTTGTTATCATGGAAAACA
ATATTATCACTTTATTAATTCCCTTCCTTTTCCTGTTTTTACATCAACACTTTGCAAGAA
GAAAGAAAAAAGAGAGAAAACAGAAAAAAACAATTTCTTCTGGCAAACTATAAAATCTGT
TTTCAGAACATGTTGTCAAACTGAAACTTGGCCAAATTCAGGCAAAGGTCAAGTTGAATC
TGTTATCAATAGTTTAAATAATCTGGTAAAAGTTGGCCGAGTGAAACACTTGAAACAATT
GATAAGAAAAAAGAGAAAAATAATTATCTGGAAAAAGCTGGACAAAGGTTAATCTGTTCA
GGAAATGATGTTGAACAGTAATCGATGATTATCAGATTAGATTGAATTGGTAAATGCAAC
AGATTTTCTGGTGAAATAGCAAACCTATAAAAAGCGAAAGAAAGAAAAGAAAGAAAATGA
ATGTAAATGAAAAGATGAACCAAAATGGACTGACCATTATCATGTTCATGAAGAGAGAAG
CATTTTCTTGTCATTTTCACTTGTCATTTCAACATCTATAAACATCAATAATATTGTACA
ATTGAACATTAAACCTGTCAGTTTCAACACTTGATAAAAACTGTAAATCACAGGTTTTCA
TCTTTTCATCTTTTCTCTTTCATCTTTCATGGTTAATCTAATTAACCGTATAATGGTGAA
AATGATTTGTCACTTTATCCATCAATTTGCTTGATAACTTGTTCTTCCCCTGTTTATCAA
CAGTAACAGTTATAAGAATAATAATTTGATAACTTGATAATAATGGTAATAGTCACTAGA
GATTGATCAATGAATGATCAAGTTAATAACTCGCCCTTTGGATGGCTTAAGTAGGAGAAG
AGGGCGAACAGGCGAAAAGAGAGGAAAATTGAAAAAAGCATTTCAGAACTTTATCCATTG
AATGTAAATCGCTAATTGGATTAGCCATTGAATAACCATTGAAAATGTTGAACCGCGAAA
AGATTAACAGTGGCAATGAGTTTCAATGAAAAAACTGTCCACCTCCATATGCGCGCTTGA
CATTAATCACATTAACAATTCTGGAATTTAGACAATCGATAGGTGGCGCAAGAAGAGAAT
CCAAGTCACGTGAGTAAAACTGATACAATGTTTTTTCAAATTTTCCAGTTTTTCGAATTT
TTTTTTCGAAAATTTTCTTTTCCAATTTTTGCTTTTAGCCAACATTGAAAAAGGTTTAAA
CTTGGGAAACTTGGTAAAAGGTTCGGGTTAATCAACTATGAAAAAGGGTTTTGAAGTTGG
TTAGGAATCGATTGAAGCGGCGAAACAAAGTTGAATGAAAAGTTGAATGAAAAGTTGATT
AATTTTTGTAACGTTGATTGCTGTGAATGGATCCAAGTGAATGACAAAATTTCAACTGAG
CTTCGACCTTTTATAGCTCATCTCTTCTTTTTTTTATTGTCACAGACTTTGGAAAATATT
TACACTTGTTTACTCTCTCACTCTTTACCTTACTCACTCATCGTCTAACAAGCTCCTCAC
TCCCCTTTTTGATTTATCCTCTTTAAACATTCTTACCTTTACTTTCAATTACTCTTTTCT
CTCTCTCGCTCTCTCACCCTCTTCTACTCACTCATTCACTTTGATAAATTTGATGATCAA
TAAATATTATCAAAGTAAATTTGCTTGAATCACTTTCCCTGCTCCTCTCCCCCTTCCTCC
CACTGTTTATTCTCATCTTCATCATTCCTTTTGATTCGCCAAGATGATAATGATGATGAA
TAAGAAGATGAGGAGAAGATGATTAAGAGTGAGTCTAGGTATATCTGTACTAATATTTAC
AAGAGAAACAAACAAATTTTTAATATTTGCATTGGTAACAAACAAACACAGAATCTGTTA
TTCCTTTAGTTTATCTTTCCTCATTCATTCATCATCATCATTTCTTTCATTTACTCAATT
CGCGTATTGATCATCAATGGAAAGGTTAAATTTTTCAATTTACTATCTCATTGCAAGCCT
TGTGTGTCATGTTAACCTTTTTTACGCTTCTCTTGCCTTTTCAGGTTCCAGATGAAATTC
AACTTTTCACTCTTCTCTCCATTATCATAATGTCGTATCATTAGTATTCATTGGATCAAC
TCAATGGGAACATCTTTGTTTCTGGAGAATGATGATCATCATGTAATCATGTTAACAAGG
TGTTGCTTTTCTGTATTCAAATCGTTATGTAAAATGTTCCAATGTTTACATGGACAAATG
TATCAAAAGTTTATTCATTGACTGTTCATGGCATGACGGCTGCAAATCAACAGTTTTGTT
TAAAGTTGATCTGATTCTCATTCCGAGCATTTGTTTCAACTTTTCCGTTTCTCTTTGACT
TTTTACTTGAACATCATTTTTCATTTAACCAATTATTTGAATGATGGTACCAAGCTGACT
GGTCAAACCCTTTGTCTGGGTCAACTGTCCAGGTGCAATACCCTGTTAGGTATAGCCTAA
GGTAAAAGGGTCTGTTATCACTGTAATCACCTTTTCTTTTTTTGACTTTTTTTCGTATTC
TTTTCACGCTTCCTTTTTGTTCTAATGCAAATAAAGACCATCAAAAATTGACCTTTTATC
GAGAGACAGTTTTGTCGATCATAAATGAAGAGAAGATAACAATTAGCGATTGGAAAAGAA
ATGATTGAAAATTATAACTTTTTTTCGATTTCAATAGTTTATCAGTTCTTGCAGTTTATT
TTATTTCTCTGGTCAAATAAACTCAACCGGAACCATTAACCTTGTAAAATACACATCAAG
GTTAACTGTTTTACCGTTTGATAATGGAAGACAATCCAATAATGATATTTGAATCTCACG
AAACCGGAATCAAAATGCTTTTTGCCTTTTCTCTTTCAAGCTTATTCTCATCACATCGCT
ATTATTATCACTCCTAAACAGTTGAAATCAAGTGTCAAACGACAAAATTGCTTGGGAAAT
GTTACCTTAGAATTGATCTGCTAATTTTCAATCAAGTTAAATACGTTTAAATAGTTCACT
TACAGACACAAAGATCTACAATTAAAAGCAAAAGGTTTCATTTCATCGAATTTTTCTAAA
GCACTGAAAAATTATCTTTTTCCAGGATAAATATTATTAACTAATTCTTTCTGTGTCTCA
GCTCATTGATTCAGCTTTGCTTTTTTCCAAAGCTTCTATGAATCTATTAAAGTCAATATT
TATTTTTCACCGGAATTTGAGAAAAGCACCCATGATAAATGCCAATTTTCTGGTGATACG
GCGATGAACTTTACTTTGAATAAAACACTAAAATTTAAAAACAAAAAACTAACAATTGTC
AGGCAAAAATGAGTTAAAAATGAACAAAATTTGCCCTGAAATGACCTAATGACTGATTAA
GCTTTTGATGAAAATGCAAAGTCTTTGATTTAATAGAAAAAAGTTAATTATGAAAAGCCA
CGAAAATTAATTTAGATTAGCTTTGATTAAATTTATTGATCTACATTAATTTAGTTTTAA
TTAATATTATTGCTAATCAAATTGTTGCCGAATCAAGTCTCAATCAGTGATTGTAATCAA
GTTGTTAATGAATTTCCTAAAGATGAGCAATTCTTTATTGCTTTTGCATTGGTTTGATTG
GTTTGGTTTCAATGGTTTGAAACTCTTTTTAAATGTCATTTTTCATCGAACCAATCAGTC
TTATAATCTGGTTTGGTATGAGAATCAAATTGAATTTTGACTAAAATTTGTGAAAAGCTT
TTCTGCCCAAGTCAAAGTTCATTTACCATTGAGGCAAATAATGTTTCATAATTTGTTTCT
TGTTTGTTTGCTATTGTTTTATCTTTTGCTCAACAAACATCAGATGACCTAGAAAGGTGT
TGGATTTATTACCTACTTTTTGGTGTTGCATATTATGTTGCCGTTCAACAAAAACTATGA
TCCAGCAAAAGGTTATTAACAGTGAGAGTGAAAAGGAGATAAACAAGGTAAAGAAAAAGA
GATAAAAGTTTAAAGAAAAGTCTAGTTTTCTTTTTTACCTTTACCACCTTCCCTCCAATC
ATCATCATCATTATCATCAAAATTGGCTTCTCAAGTCTAACTATTCTCGAGTAAAGACAG
TTTCTCATAGTTCCCCTCGACACACTCACATTTGCTATCGATTGATATTGCACATAATAT
GAAGGCAATAAAAAAAACAAAAGTGAAAACTAATCTCGGTTAAGTAAGGTAAGGTTAGGT
AAATTTTCACATAAAAATGGCAAGAAAAAAAGTTTGTCCTTTTGATAGGAAAACATTGCA
AGCGCAAAAAGTAATGTTTTATTATCGCATGTAATCATTATCATTACTGTCTAAACAAAT
ATTAAAAGCAAAAGCACAAGAGGTTATGATGAGGCTTGTTAAGTTGTGACTTATGTCAAT
CAGCAAGAAGTTCAATATTGCTCCGAGAATGATTGTCACAATTAATAAAAGATTATCTGA
GCAACGGAATAAAAAAAGAGAGAATAAAGTTTATGAAAAAAAAGTAATAATGTTCAAGAA
CAAGTCGTTTGATATTGAATCTTCAACTTTGCCTAAAGGTAAAGACTTTGCTTGAATCAA
TAAATTTTCATTTTCAATTTTGAAGCTCATGGAAGAAGGGAAAAAAGTGAGAAACTTTTT
TTTCTAATAAACTAGAAATGAATTGTTAAAGAGGATGAGAATGAACAAAGGGAACATAAA
GTGACCCTGATTGAGAGACGAGATTCAGGATTGGGCAAAACACTTGAAATCAATAATCTG
TTCATTCTTAATGCGTCCTCATTATTATATCTTCAAGGTAACCATAATCATGACAATATG
AATATTGAATGTTCATCTATTTATTGCAAAATCTCACAATTATCTTGCACTTTTACCATC
ATTAACATCATCTTCATGATTTCTGAATGAACAAGTCCGGTTGGTAAAGTGAATGAAGAG
AGAAAAAAGGAATTTCTTTGAAAGCTTCAAACGTTTTTTCTTCATCTTCTTCAAGAGGCT
TGTCTATCTAGTGTTCATCTTCACTTTTGCTCATCTTTTTTGTTTCCCTTTTCAACTGGC
CAATGCTTCACAAGCCGTGATTCAACTCAAGCATTCATCATCTTCATCTTTATTTTTGCC
CTTCTTTACTCAATATCAAATTCCTGTCAAGGTTTTCTGTTTCACTTCCCATTCAAACAT
TTCTTTTTCGCCATCTACTTGATTACATTATTACCTTTATCATTTCAGATGAAATTTGGT
TCAACCAAAAATAGGTTTCAACTTGCGCCGAAACAACGAAAATTTGCAAAACTTGAAAAC
GTTATCAACGATAATCTTTATTATAATAATTATGTTTAGACCAATATTGTAAAGTTTTTA
TGGCAAACACAAAAATGTCTCAATTCTTTCCTTCGACAACATTAATGATCTTTTCCTCTT
TTCTGCCTTCAAACCATAAAAGTTTCCACTTTATTCACTTTTCATGTGTTAAGTGACTGG
AAATGGCACCAAGCTGACTGTGGGTCCAGGTCAACTCAATGTTGGGTCCAACGTCTTTTC
ACCAAAAATAACGCCAAAGCAAAAGACTAAACTAGAGCAAGATTGGTAAATTAAAATGGT
AACAAATGATTTTTATAGTTATCATCATAAATTGCAATAAAGGTTAGTTAAGTAACACCT
GCAACTCTGGCCTTTTGCGTTCTGTAACATTCGGAAGAAGTCGAATATTTATTTTGTGAA
ATTCTTTTTCTTGTCAAATTTTGTTCTCCGTTCTTGAACTTGAACCTCTATTTGGCTCAG
TGCATGTAATGTCAATGGGAAATGTCTATTGCAAGCACATTCTCTTGCTCCTCTCTAGAC
CGAGTCTCCAGGTGTAATACCTGGTCCATTGCCTCAGGTAAAATACCTGTTATCATTGTA
ATGCTTCTTTTTCGTTGTTTTTTTTGCTCAGACTTTTCCATTCATTTAGTCTTTTGACAG
TCCATAGTGAACATGGAAATAGAGATGAAAAATCGGAAAGAGAGGGAGAGACAAATGACC
AAAATTTTGGACTCTTTTCCTTGAGATTACAGATTATCACCAATTTAACTGTTAACCGGA
AATTTTGTCAACTTGGACCTTCCTAATTTATACTTACCTTTGACTTGCAGCTCGGGAATC
AATTTAATTTCAAATCTCACGGAACCGGAAAGATTATTATTTCGGGTTGGGTTCTTTTAA
GTTAATGTTGTTACTTTTTTACTAACTGTTAACTGTACCTTGATTGACCTCGTTAAAGTT
CAAAAAAGTATCCAACTATAAACTGAAATAAATTTTCGCTCAAAAACCAAAAGGATTTCG
AGAAAAGCTTTTCCCTTGAAAAAGCGCTAAGAATAGTAACTATCCAAAAAAAAATGATTT
GATCATCGCAAAAAAGTACTTCTAAATGATCTCAAATCGACTGCAGAAGAACGCGAAAAG
AAAGCAAGAAAAATCGGAATCTTTGGGATTGCAAGCAAATCGATAAATCGACTGAAAATA
GATTTGGTTCGATCACTGTTTGAGTTGAGTTTGTCAATGTTTAAGGTTCAGTTTTGCTCA
ATATGTTAATATTGATTTTAAATCATTCACATATTAAGAACATGTTAGTATTTCATTTGG
AATGAAAGTTTTGGGCGAAGAAGAAAAGAAACAAAAATTGTTTCAAATTGCAAATCATTT
TAGTTTAATGTTTAGTTTTGTGAAGCAAACTCGAGAAAATCAAATTTAATTGCTGTTACC
ACTTACATGATGATCATTTCATCTGAACAAGTGCCTCTTGAATAAGGATAAAAGATTGTT
GCTCTTTTCCAATGAAATTAAATCAAATGAAAATGTTTACAATTAACACAATTTCAATTC
TTTGCTTTGTTTTGTTTAAACCTTAAACTCAATATAGATTATTGCATCTCATTGAATTCA
ATTGTTGATGGTTAGACAAGTAATAAAGATGATGTGGTGATGAGACGCAAGAAAAAATGG
GATGAAAAAAGATGAAGGATAAGGTGAAATATTGCTTGTTTGTGGACTCAGTCGATAAGA
AAAGTATTATAATACTTAAAACAACTGCAACATCACGTCTTTTAAATGTTAAACTTTTCT
TAGATGTTCCCTTTTATTTTTGTATGTTGAACAATCAATAACGATTTTATCAGTTTACAA
ATGTTAATGTCGAGACCTTTCATTGAATTTAATTTTCCGTTTTGCATTCAATTTCTTTAA
TCGTTCCGAGTTTATTGCTAATTTGACAATATCGATCATAAATAATTCCAGAAATCTTCG
ACTTGCGACCTTCAAAATTATTAAAGTTTCAAGTTTGAAACAAGAATCACTTTTTCCAAG
TCGTTTCGGAAAGTTTATTCATTTTTGTACGAAGTACTCTGGATGACACAGAATCGGTTC
AAAAAGACAAAAAATCTCAAATTCAAATTCGATTGACTGAATCAATGAGTCTTGAAACTT
GCATTGATCCCGAGAGGAGATGAGAGAAATGAGAAAATGCGAATTCAAGATTTTTTTGAA
AAGTCTATCATATTATCAGAATATTTTGAGATTGAAAAATGGTTTGAATCGCTTTTGTTT
GCATCTCGAATAGTCTCTGACTTTAGCGATCAACTGTGCACAGATAATGTCAATTGATAG
AGATCATTATTCCAGATTGGATTACCGATTGTCATTAAAAATGATTTGTTTTGTTTTGTT
GCACGGCAAGGCGTGTTTACCTTTTGTTTTTACCTGTCTTTCCATCTTTTCTCAGCACCT
TCTTAACCTTACCGGATACATGGTTAATCAATTAAACAAGTTAACTTGCTCTTTAATGTT
CACCTTACATTCAATGAACCATTTCAATTTACCAAATCATTGTTATCAACTTACAATCAT
TTAAATCAATCAAAACGGAAATGAATACGCCTTTCAATTTCTCACCCTGTAACAGCAATG
ATGAAGCAATTCTCATTATCCAAGGTAAATCAACAGAATTTAGGTAAAAACTTGGCGAAA
CCATCAACACATGAAAAAAAGGCAAATTTTAAAACAAAAAGAAAAGCAACGAAAAAAAAC
GGAAACAAATAGGCGTGTTGAGGTCACACTTTCTTGTAATAACATACCTTTTCATGTTAC
CTTGTTTCACCTAAGTAGAAGCAGTAATTACATGAACATGAAAGGATTAAAAAGGAAAAA
ATGTCGAAACTCGAAAAGTAGAAGCAACGGAAAATGTCGATAAAAAGATCGTTAAATCGC
ACAATTGACTTGGACTAATATCATTGATAACAATTCTCGCCATTATCATAATGCTTCACC
TCCCAAGCATTTATAACATAATACCGATAAATAAATAAATAAATAGTCTTTAACCCATCA
GATGACCTTATCCACCCCCTGGAGTGACCCACTTATATTCTCAATGAAATTTAATATACA
CTGATAAATATAAGTATACACATTTATTGAGTGACCTTTTGCCTTTTCTTGCCCTCCCAT
TTAACTTGAGGCCAAGGGAAAAAAGTCAAAAGAAGAAAAGGAAAAAGAGAATGAAGAAAA
GGAAGGAGAAAGAAAAATGTCTTGAGGTTACTCTTGTTTGGTTAAAATTATCAAAAGACC
TCCTGATGAGTGACACATATACAATCAGCCCACTCTGTTTTCAACCTCCTCCTTTCCCTT
CATCATCATCTTACCTCAACAATAAACACCATAGATGAAACCATTTGTCAGTCTAAAGGT
TGAGGTTAAACTCCCTTGACGCTAGCCCAATCACCTTCCTCATCCCTCTGTCAACCCAAC
ATATCAGACTCTAGACTATTGCCAATAATGATTGCATAAAAAACTGCCTTAAAGGCACAT
TAAACATTGAAAACTTTCATTACTTTTACTTTTAAAAGTGATCATCAAAGTAAATCTAAA
GAGGCCGAGATGTTTGTCAAGCATAACCTAAGCAACTCACTTTCCTCCCATCAACATGTA
ACACACAATGAACCCAGTTTCGGCAATTTTTTTTCTCTCCTTTTCTCATCTTCGCCATAA
TTAACATTAATTTTTCTTCTCTTCTCTCTCTTTACTTTGTCATTTCTCTTCGACTTGCCT
TGAACCTTTTCAGAGTGGATTAACTATTTTTGTCGAGTTGTACAAATTTTGCTTTCTTTT
CATTTGCCTCTCGCTTTTCCTTCTTCTTTCGTTGAACAATAAATGAAAAAAAGACTGGGA
TTAACACTGAATGAAAAATACAAACACATCTACAAAACATATCTATTTGTATTTGAGGAT
AAAATAAAAAGACCACCAAAAAACCCACCAGACCACAAAATTAATTTTCCCCATTTTACC
CTTGGACCCTTCCCTCCCTCCTCACTCCTCCATCTTTCCCTTCATCTTTCATCAGCTTCA
CCAGTATTCTTGATTATCCACAGAGAATTAACAATTTAACTTGTCTTCTCTTTCAATAAT
ATGTAATACTATCAACTGCTCTTTGAAAGGTTCAATAATTTGCTCAATATTGGATAACAG
ATTTTATTATTTTCACAATTCTCCATCAAATTATCCATCTGATTTGACAAACAAAATGCT
ATTAAAAGTAATACCACAAGACTCGACAACTCAATAATATGTTCAACCTTTTCCATTAAA
AACCTGGTCAAAGAGCAACATCACTAATGAAACCATTTCAATATTCAACTTTATTCCGAG
TAACTGAGTAACTCTACCAATACTTTTTAATGTTGCCACTATTTTCTGGTTCTCCAAATG
AACAATATCAACATCTCTACCTGAAAACTCAATTTTACCAACATTTATCAAGGCTCCATC
GATGAACATTAAAAGGCTTTTTGCCTTTCTTTTTTGCGTTTTCAAGAACTGAACCAGTTT
CCAATGAATTTTGATCAAACTAATCAGACAACACTTACGTTGAGTACAATTTGATTTTTG
ATCAACTAAGTTGAACAAATAATCGATGATTATGTTAATAATGATAAATGAAGAATCGTA
CTTTTTGTGAAAATTGTTGAAAATAAATGTTTAACAATCAATCAACTTGTGATTATTGGG
AGATTAAACATTGAGTTTTGTTATCAAACTTGTTCAATGAAAAATGAAGAATGAAAAAGT
TGATCTTCTTTTGCTCTTCTCTTTACATGGATTAAAGTCAATTTTAAAGGGATAAGAAGA
TGAAGAGGCCAATGGCTATTGAAGCTTTCTTTCACTTCTATTCACATGATGGCAATGATG
ATAGGTTAAGGTAGTTTCAAGTTGCTTCAGTGATTAACCTTAAAAATGATAATTCCTATT
GAAATCATAAAGATCAACAAAGAACAAGATGAACAAAAATTGAACTTGATTTAGCATCAA
ATTTTAAACCATTATTGCTATCACTTGATTCATAACAAACTAATGTTCATTAAACATCAA
AAGCGATGATATTGATGATGAGTTTGATCAACAATTTAATCAAACTTGTTTTACTCAGTT
ATATTTTGTTCAATTGTTGTTCAAAGCCTTTTTTGCCATCAAAAAAGGTAAGATGATGAG
AGAAGGGAAAAAAAGTAAAAGTTGTCTTCAAGAGGTTCAACCCATCAAAATGCTCTCAAC
TTGACTTTCCTCTTCTCCTTCAACTCTTCCAATATCAGTGCTATTATCGTTGCCATCATT
ATTCATTCAATTTGTTCATTTTTCACTTTCATGGCCATGATGAAGGTTAAATGAACATGA
CGATAAATTTGCTGAAAAACAATTCAGTTTGAGTTCAATTTTGTCACATTTACTTTTGAG
CAAAACTATCAGCTTCAATTGAGAAAAAAGGAAATTTTGCATTCTCCAAATTTTGCTGAA
TTTTCTGAAATCTCAAGTTCCATAAAATTGAAAATTGGTAAAAATATTGAAGAACACCAA
AAATGAAGGAAAAATTCTGTAGCTGAAACATTCTCAAAACACTCAATTTCGCTAATGACA
AAAATGCGAGAAAAAAACCTTTTACTTAAGAAGAGGAATCAAGGTGACGAAATGTCCTTT
ACTCTGAAAATGAATCGAGTGCGATGAATCAAAGATCGAGTTCTTTTCCAACTTAATCAC
ATTTGAACAGGCCACTTACGTGAACCGAAAAAGCAATTCATTGAAGAGTGAAAACTTCGA
ACTGCATTGAAGCATCAGTTTATTTTCGACTCGGTTTGAAACTTTGCAACTCATCAGTTT
GTGTTCAGAGAAAATTTGCCTAAAACTTCGATTTTCTCGACGGCATCAATTATTCTAATC
CGAAAGAGAAAATTCAAGCCCTTCTTAGTGGCCTTAAGCTCTGCCTTTTCAATTACCTTG
TTGAGGGATAAAAATGGTTTACATGATAATCTGGATGAAATGCTCGATAATCCATGAAAC
CCTTGTCTCCTCACCATCAGCACTTCTCAACGGAATAATATAGATTTACAAAATTGGTTA
TGATGAAAATATCACTTAAATAGTTTTCTGTTTACTCTTCAACATTGTTGCCCATTAAAT
GCAACAAACTGTATCAAATACACTTGTGTGCCTAAAGATAATCATATAAATAAACTTTTG
CTACAAGTGATGACAATATGGTGTTGGATGTGAATCCATCATTTCTTGGGAATTTTTCAA
TCTGTGAAAAGCAAAAGAAAGAAAAAGTAAAATGATAAAGATTGAAGATGAAGATGCTTT
CAATTGCAAGAGACAAAAAAAAGGAAAGTTGGCGAAAAGGTTCAAGTGCAACAGTAAAAA
GAGAAAAGGATATTCAAAGGATTATCAAGAATCTCCATTGAATCGCCATGCAACCTTTTA
CCCAAGAATGACCTTTGCATCAAAATGAGCATCTCTCATCGAAATATCATGATCCAAAGT
TGAACCAATTTTAAGAGCAACTTTTCCCTTTCATGTTACCTTAGGTTATTCAAGAGGCTC
TTCACTTTAAAACTAAACTGTCCAAACTGTTTATCCTCATCATTCCATCTTTTATCCTTT
TGTCTTCATTCCATCGTCTAGATGAGCAACATGCTTGAGATTTACTCTTGTCTTTAATGG
TACCTTTGGTAAATTGTTTGTAGCACCTATTTCTTGTCTTCAATAAATATTTTGAGAGTA
AATTTAGTCTACAGAGAGAAAAAAAAGTAAAGCAATCAAATAATGATAAAGATGAAGGAT
GTTGATGAGGAAAGCGATGCTGAAGCAGCGTCTGAAGATGTTTTAAGTGAGCCAAACATA
AACAAAAAAATTACCTCAATATTGACCATGATAAATATTTACCGATTTAATTGTGGTTCA
TTTGAATATCTGTTAACTTGTTTTTACTTTTCATTTCATTGCACCAGTTTTACCTTGTTT
ATCAACTTTCAAGTTCATCTTGTCATCAAAATGAACTCATCATGAAAGCACAACACTCAT
CTGTTTACCTTTTCGTGTTTATCTTTTGTCTTTTTTTATCATCTTTTCTTGTCTCATTTT
GTCAGTTTTTCCCGTTCGATTCCTTGCCAATCTGTTCAGCTATCATAGCTGTTGAAATGC
AAACTCAAAGGGAAACCCAAAAACGACTGTAACAGTTTATTAATAATTGCTTTGGATCAA
CTATTCATTTTACTCTGTAAATAAACCAACAAATCAAATCAACGTTTAAATGGAAGCTTA
CCTTTTGATTGTTTTTATCTGTTTGTCTGTTTATTGTATAATGTACATTTCAGGTTTCAA
TGAATGAATGCTTTTCCCATTCTTAACATTTTTCGCGTAACTCTCGTCTTTTATTGATAT
AATGATTAAGTTATCAATTTAGTTGAAATTGTTCATTGTTCAATTGAAGATTACATGTTG
GTTAAAGGGAAAAACTAACAAATGTAAATATCAATAACGATTATCAAAAGTCATTTGTTT
TATCCAAACAATGGAAACATCGATAATAGTTTCATCTTATTTTTTGATCAATCATAAAAC
ATTGAATCATTTGTACTTCAACCAACAATCATGAAAAGGTAAACTCGGTTAAAAGAACAG
CATTTCTTCATGACTTTAGAAAATTTTCCATAATTTTTTCTCGTTTTCTCAAAATGTTTA
GACAAAATCTTAAGACGGTCATAAAACCCGTTGAAAATGTTTCGACAGTTCTCAGGTTGT
AAAGTCGAGTTTTCAGACAAAATATGAAACTGAAAATGCGAAAAGATATTTTCGTTTAGC
ACATCGATTGGTTTCCTTGATGTTAAGCTCATCATTTGATCAGCTGAAAGTTGCACGAAA
AATTAGTCTTTATTTGTCATTGTTGGAGCAAAATTTGTCTTGCAAATTGATTTTATCCTA
ATGAACATGTCATTCATTTTGATATTGAGCTTGGCTACAAATATGTTAATGAGCTCAGTT
TGTTTCATTTACGTGATGAAAATGGATCAACAATAATTTGGAGAAAAGAGTTGCCAGGAT
TGAAACAATTTCACGATTGTTATCTTTTTCAATAACCAAACATTTCTCAATGAAAATTGC
AAGTTGATAAAAGCATAATGGAAGACATTTTCACGGCTTTTTTCCTTCATTTGATTCATT
GTTTTATTTATATTTATTTATTCCCAGCCTGTCATGTTGACGCTTGTTCTTGATATTTGA
TTGAATAAATTAGGAATAATTCTTCATTTCTTTCATTGATATTCAATGTTGTTGATATAA
TCAAGAGTGAACAATTGATTTAAAACCAAAAACAAGAAGAAGCAAAGTTTACCTTCAAAG
CAAACAACCTTTAAATTGTGAAGTTCATGTAAGACTGAAAGGGAAGAAGAAGAAGAGAGA
AAGAAAATTTAAATAGAACAAAATAATTCATGGAATCAATCTTGAACATCAAATAATGTT
GAGCTGATAAAATAAAATTGAAATAACATCGTAATTTGAGTGAAAAAAGGAAAGGAAAAG
AAAGCAAAACTGAATATAAATTTAATTACATAACTGGATAAAGTTGAGCGACAACAATGA
ATTACGATTCAACATAATTCGATAATATTGTTATATTGTTTACAGAATTTTATTGTTACT
TGCAATCTGAATTAGAAAATCTGAAATTGTAATGTTGACGAATCAGTTTTCATGATGACT
TTCAATAACAATAAGAATACATTAGAAGCTGCATGATATCCAAAGAGAAACATTGATGGA
ACTTTTCCCTTTTCCAACTTTTCAACTTTTCCCATTGAAACATATTCAAAGTTAAATGAA
TTCAACTCACGATTATTCATTTTTTTCAACCTTTTTTTTGTTCCTCTTCACTCAATGAAA
CAATAATGTCCAAGGAATTGAAGAGCAAAGGTAATGAGAAGAAACTTTGAAATTATTTTT
CCCATTCAATAAATTATCTGTTTCCATATTTCATGAGAAACTCAAGTTGAAGAAGTAAAA
TGTTCATTTGGTTTACGTTTTTCCAGATTCTATAGTTGCATGATCAACTCGCTTTTTGGA
TGCAAAAATTATTGTTATTTTTATCGTGAAAGAGCAAAAGTTTTCATCATTTTATCAAAT
CTATAAATATAGGAAACAATATAAGCATAACATTTGACTATTTTCATATTTAACCCAAAA
AAAGATGATGTTAATGAGAATGGATGAGAAATGATGACAACTGAATAAAGGGCCAGATTT
TGCGCACATAAAGAAGAGTCTCACTGAAGATGAAAAGTATCAGAAGGAAAAGTCTTTTCC
GTCTACTTTTTGGTTCTACTTTTCATTATAGGACTTATTTTTGCTCTTTCTTCCTCATCA
TCATCCTTCGCCTTCCTCCGCCTTTATCATCATCATCTTATACTTGGATGAGAAGCGAGG
AGAAAATTGTTTTTCATGGAAAAAAAAGCAAATCATTTGACAAGCAAACCTTTCTTTTCC
TTGTGTGTTGACAAGAAAGCAAATTGCAAATAACATTAACACATAATAATATTGATGATA
TAACAAGAAGAAAGGTGAATACACAAATGATGATGATGATAGTCTAATAGAAATATTATT
TTGTCGAAATTTTGTTCAACTTTTTTGTTCATTTTTCCTTTTTTTTGCCCAACTCACTTG
GTCAATGGAAATTTCATCAGTTTATCAAAATCTATTCATCAAATGAATCTTTGAATTTTT
TCTTCAGATTCCTTTTCCAGTATTGATTAATCTGTTTCAATATTTAACTTTTAATTTTGC
CATTTTACTATTTAATTGCCATTAAATTTACATTTTTACTGATCGATAAAAGTCGAAGCT
GAAATAAATTTGTTTACCAAGAATTAACTTTCAATGTTTAATTTTGAACATTTTTTTCTG
CTTCGAACGTTAAAACGCTTTTCGCTCTAAATTCATCTAGAAAGTGAATCTTGAATCTTG
CATCATTTTACGCTCAATTGTTTTATCGTTTTATTGAGTTGAGATTGTTTTACCTTTGCA
AGTTGCTCAAGCAAAGTCGCTTTCATCTGATTTTCGTTTCAACACCAAGCAGACTGGTTT
AAAGGTCACATCTTGGGCAACCAGGTGGTCTACTGGTTGCCCTAAGGGTTAACTTTACCT
GTTAACATCATAATTAAACTGCGTTTGCCGTGAAAGGCGAAAGAGAGAGAAAAAGGTAAA
AGAAGAAAACACTTTTACTTCTGATAGCAATAACAATCTGAACAATAAGAAGACAACAAT
GTTTGTGAAAATAAAGTCGAAGGTAAAAGCGCAAGTAAAGGACGAGGAAAGAAAAGGAAA
GTGTTGATTGACAATTCTTTTCAGTCAAATAAATACTGAATACAATTTGTTATTTGCAGT
AATAATAAAAAGGAAAAACAAATTTACTTACTGTAAATATCTTTAACAATGTTGATGATG
TTATAATATGTAGGATGCTCTATTGATTCTCATTATCATCTGAATGCTCCTGAAGCGAGT
GAAAACAAGATTCAATGAAATGTGAACCAAAAGCTCAGTTTAATCTCATTTACAGGCAAA
TCTATTGTTTTATTGCGCTCTTTCCGATTTAAAGGTAAACATTTCGTAACATCTCATGAT
TTTTCTGATGCAATTTTAAGAACTTTTCAGATTATTCAAAGCAAAGCTTTTTTTACTTCT
GCCAAGTTCATAACAATGAGTGTTTTTTTGTGTATAACTTAAGCAATGGAAGAACAAGTA
ATCTAAATCCAATCAAAGTGACTATTTTCGCGATCACCTTCTGAGTACCAATCATACATG
AAAAGCAGAAAATTTCTTCACTCAATCGAATTTTTCTTGTTTTTTTTGAGAAAAATTATC
GAAGCTTCAAGATTCTTTTTCTCGATCAGAATCTTAAAAGAAACGATTTGTGCTTCTACA
TGAAAAGATCAGAGATTAAAACTCAAGTCTTCAGAAAATTTACGAAAACTTCAAAATTCC
ATCGAATTAAGAATTTAAATTTTCAACAGTTTCTGAAATTTTCCGAAAAATCGACAGATT
TTACAAGTGTTCTAATAATCAAAGTCACGAATTTGACTAATTTTTGTGATTTTTTACTTT
TAAACTGATTTAAAGAACTAAAAATCACTGTTTTGCATTTTACTGGGCTATTTGCATTTT
CGGGTCAATATTTAAAGTGAATAAATGCAAATATTGAATAATGATCATGAGCATTAATCG
ATTCAATTGGAAGACAAAAAGATTTGAGAAAATTGTTTCTGTTGTTTCCAGTAATGCGCT
GAATCGGCTGGTTTACTCTCGATTATAACTTTTATCCTTTCATCATCAACATCATCAACA
TCATCAGCATCATCTTGCATCTTCATCATTTTTCCTTTATTGCTTTTCATTCTTTAATCT
CATTCATTGAGAATTTACTTGCAACCAAATTTCTGTGTATGTTGAAGAATCAACGATCAA
TACTGAGTAAGCCACAGAGTATTTTGATGAAGATGAAGATGATAGAGTCACTAGAGTGTG
GATGATGAAAGGAAACAAAAAAGAAACAGTGAATATTGAAATAGAAGGAAGATGAATCTT
GAATGGCAAAAAAAACCTCTTTGTTGACACAATAAATGCTATTTTCGAGTTATACTTTTT
TTCTCTGTCTCAATGTTCATTGCGAATGAGGAAAGCAGCAAAAAGCTGACAAAGCAATCA
ACCAAGCAAGAGTGTGTTTTGCTGCTTTCAAGGTAATTCATACAAACATGAGTCAAGTTC
AATGAAACTGTAAAAATCGAGTCTCATGATCAACTCAATTTGATAGAAGTAAATTTTCGA
AAAATGAAATTTTCTTTTTATGCTGATTGTAAATTGACAAATTGGCGCTTTTGATTCACC
TTTGGTTTAATGATTATCATCACTTTCATCCATAATTTGTTCACATTTGTAATCTTTACT
GTTTGATGAATTTCCAAAAATGAGTCAACTTTTCATTGCTCCACTTAAATGCACTCACAA
AAGGATAACATTGAATGAAAATATCAATGATACTCAATGATTTACGCTTAAAGCTTTTTC
AGAAAAGAAGATGAAGAAGATGAATTGTGATGATGAGTGAGTAAAGCTTTTTCCGTGAGT
TGAATGATTGCTTGGAGGATGAAGATGGGAAAATGAGAAGAAATGAAATGGAGATTATAT
TGAAAATGTAATCAAATTGAATTGCTAATCGAAAAGTTTTTTTCCCTTCTTTTCACACTC
GACTATTATAATCAACTTTTCAAAATAAGACTTCATTTTCAATTAATAAAGCATAAGTAA
TTCATTTTTGCATTTTAATAAAATAAAGATAACTTTTCATTTGTTTAACCTCAAACAAAT
TAGATGACAGGAAAATCATCTGAACCGGTTAAAAAGTTTCACTGATTTTTTCATGAAATT
TATTGGTTAGACAATTATTACCATTTTCAAATTTCCATGAATTTTTTGGCAAATAATGAA
TTCAAACTTGTGTTGAACATAAAGTCTCAGCAATGAATCTCGCTTTGAGGTTCAATAGTA
ATTATCAAATTTAATTTTATTGAAGAAGTGAATATTCAGAACTTTGGCAAATAAAATTCA
GTTCTAGCTGAAAACTCGGGTTTAAATGACTTGGTAAATGATCATTAACTAGACTAATGA
GTGAAGTGTTAATGATGAGAAATACTTGTGAGTAAATATAAATGGAAATGGAAATGAGAG
ATTGAATCATTTCAGTTGTGAATCATGAACCAACTGAATTGACAAAGATTCTTGAATCAG
CAAATTTAAATGTCAATCAATAGTTGCTTTGCAAATTGTTGATCACATGATAACAATTCT
[truncated: 91,212,916 more chars]
